# Supplementary material for: Realistic retinal modeling unravels the differential role of excitation and inhibition to starburst amacrine cells in direction selectivity
Source: PLoS Comput Biol. 2021 Dec 30;17(12):e1009754. doi: 10.1371/journal.pcbi.1009754 (PMC8754344; doi:10.1371/journal.pcbi.1009754)
Supplement: S1 Data — Electrophysiology data recorded from SACs and DSGCs. (ZIP) [file pcbi.1009754.s010.zip]

Archive with 8 entries (5 files):
- SI_EphysData/
- SI_EphysData/DSGC.mat
- __MACOSX/
- __MACOSX/SI_EphysData/
- __MACOSX/SI_EphysData/._DSGC.mat
- SI_EphysData/SAC.mat
- __MACOSX/SI_EphysData/._SAC.mat
- __MACOSX/._SI_EphysData
