# Supplementary material for: Realistic retinal modeling unravels the differential role of excitation and inhibition to starburst amacrine cells in direction selectivity
Source: PLoS Comput Biol. 2021 Dec 30;17(12):e1009754. doi: 10.1371/journal.pcbi.1009754 (PMC8754344; doi:10.1371/journal.pcbi.1009754)
Supplement: S2 Data — Data from simulation of a DSGC embedded in a SAC network. (ZIP) [file pcbi.1009754.s011.zip]

Archive with 18 entries (15 files):
- SI_DSGC_simulation/
- SI_DSGC_simulation/7 - SAC-DSGC_network_bars_non_DS.csv
- __MACOSX/
- __MACOSX/SI_DSGC_simulation/
- __MACOSX/SI_DSGC_simulation/._7 - SAC-DSGC_network_bars_non_DS.csv
- SI_DSGC_simulation/5 - SAC-DSGC_network_bars_DS_with-SAC-SAC_dot.csv
- __MACOSX/SI_DSGC_simulation/._5 - SAC-DSGC_network_bars_DS_with-SAC-SAC_dot.csv
- SI_DSGC_simulation/1 - SAC-DSGC_network_bars_DS_rand.csv
- __MACOSX/SI_DSGC_simulation/._1 - SAC-DSGC_network_bars_DS_rand.csv
- SI_DSGC_simulation/2 - SAC-DSGC_network_bars_DS_no-SAC-SAC.csv
- __MACOSX/SI_DSGC_simulation/._2 - SAC-DSGC_network_bars_DS_no-SAC-SAC.csv
- SI_DSGC_simulation/4 - SAC-DSGC_network_bars_DS_no-SAC-SAC_dot.csv
- __MACOSX/SI_DSGC_simulation/._4 - SAC-DSGC_network_bars_DS_no-SAC-SAC_dot.csv
- SI_DSGC_simulation/6 - SAC-DSGC_network_bars_non-DS_no-SAC-SAC.csv
- __MACOSX/SI_DSGC_simulation/._6 - SAC-DSGC_network_bars_non-DS_no-SAC-SAC.csv
- SI_DSGC_simulation/3 - SAC-DSGC_network_bars_DS.csv
- __MACOSX/SI_DSGC_simulation/._3 - SAC-DSGC_network_bars_DS.csv
- __MACOSX/._SI_DSGC_simulation
