# Supplementary material for: Realistic retinal modeling unravels the differential role of excitation and inhibition to starburst amacrine cells in direction selectivity
Source: PLoS Comput Biol. 2021 Dec 30;17(12):e1009754. doi: 10.1371/journal.pcbi.1009754 (PMC8754344; doi:10.1371/journal.pcbi.1009754)
Supplement: S2 Data — Data from simulation of a DSGC embedded in a SAC network. (ZIP) [file pcbi.1009754.s011.zip › SI_DSGC_simulation/7 - SAC-DSGC_network_bars_non_DS.csv]

0.0	-65.0
0.025	-64.97753369945083
0.05	-64.95510104787901
0.075	-64.93270199488668
0.09999999999999999	-64.91033649015145
0.12499999999999999	-64.88800448342631
0.15	-64.86570592453951
0.17500000000000002	-64.84344076339443
0.20000000000000004	-64.82120894996947
0.22500000000000006	-64.79901043431799
0.25000000000000006	-64.77684516656814
0.2750000000000001	-64.75471309692276
0.3000000000000001	-64.73261417565926
0.3250000000000001	-64.71054835312957
0.35000000000000014	-64.68851557975992
0.37500000000000017	-64.66651580605085
0.4000000000000002	-64.64454898257699
0.4250000000000002	-64.62261505998701
0.45000000000000023	-64.60071398900351
0.47500000000000026	-64.57884572042288
0.5000000000000002	-64.5570102051152
0.5250000000000001	-64.53520739402417
0.55	-64.51343723816692
0.575	-64.49169968863396
0.5999999999999999	-64.46999469658907
0.6249999999999998	-64.44832221326917
0.6499999999999997	-64.42668218998419
0.6749999999999996	-64.40507457811701
0.6999999999999995	-64.38349932912332
0.7249999999999994	-64.36195639453153
0.7499999999999993	-64.34044572594262
0.7749999999999992	-64.31896727503008
0.7999999999999992	-64.29752099353976
0.8249999999999991	-64.27610683328983
0.849999999999999	-64.25472474617058
0.8749999999999989	-64.23337468414437
0.8999999999999988	-64.2120565992455
0.9249999999999987	-64.19077044358013
0.9499999999999986	-64.16951616932614
0.9749999999999985	-64.14829372873305
0.9999999999999984	-64.12710307412186
1.0249999999999984	-64.10594415788503
1.0499999999999983	-64.0848169324863
1.0749999999999982	-64.06372135046061
1.099999999999998	-64.04265736441398
1.124999999999998	-64.02162492702345
1.149999999999998	-64.0006239910369
1.1749999999999978	-63.979654509273
1.1999999999999977	-63.95871643462107
1.2249999999999976	-63.937809720041
1.2499999999999976	-63.91693431856316
1.2749999999999975	-63.89609018328822
1.2999999999999974	-63.87527726738714
1.3249999999999973	-63.85449552410099
1.3499999999999972	-63.833744906740876
1.3749999999999971	-63.813025368687846
1.399999999999997	-63.792336863392755
1.424999999999997	-63.77167934437619
1.4499999999999968	-63.751052765228344
1.4749999999999968	-63.73045707960893
1.4999999999999967	-63.70989224124706
1.5249999999999966	-63.68935820394115
1.5499999999999965	-63.66885492155881
1.5749999999999964	-63.648382348036755
1.5999999999999963	-63.62794043738069
1.6249999999999962	-63.60752914366519
1.6499999999999961	-63.58714842103364
1.674999999999996	-63.56679822369809
1.699999999999996	-63.546478505939184
1.7249999999999959	-63.52618922210603
1.7499999999999958	-63.5059303266161
1.7749999999999957	-63.48570177395517
1.7999999999999956	-63.46550351867715
1.8249999999999955	-63.44533551540405
1.8499999999999954	-63.42519771882581
1.8749999999999953	-63.40509008370026
1.8999999999999952	-63.38501256485298
1.9249999999999952	-63.36496511717721
1.949999999999995	-63.34494769563376
1.974999999999995	-63.324960255250886
1.999999999999995	-63.3050027511242
2.024999999999995	-63.28507513841657
2.0499999999999954	-63.26517737235804
2.0749999999999957	-63.24530940824567
2.099999999999996	-63.225471201443504
2.1249999999999964	-63.20566270738243
2.149999999999997	-63.18588388156009
2.174999999999997	-63.166134679540775
2.1999999999999975	-63.14641505695534
2.224999999999998	-63.12672496950109
2.2499999999999982	-63.10706437294168
2.2749999999999986	-63.08743322310702
2.299999999999999	-63.06783147589318
2.3249999999999993	-63.04825908726229
2.3499999999999996	-63.02871601324242
2.375	-63.00920220992753
2.4000000000000004	-62.98971763347731
2.4250000000000007	-62.97026224011714
2.450000000000001	-62.95083598613793
2.4750000000000014	-62.93143882789609
2.5000000000000018	-62.912070721813365
2.525000000000002	-62.8927316243768
2.5500000000000025	-62.87342149213859
2.575000000000003	-62.85414028171601
2.600000000000003	-62.83488794979132
2.6250000000000036	-62.81566445311166
2.650000000000004	-62.796469748488924
2.6750000000000043	-62.77730379279973
2.7000000000000046	-62.75816654298525
2.725000000000005	-62.73905795605118
2.7500000000000053	-62.71997798906757
2.7750000000000057	-62.70092659916882
2.800000000000006	-62.681903743553484
2.8250000000000064	-62.662909379484255
2.8500000000000068	-62.64394346428782
2.875000000000007	-62.62500595535479
2.9000000000000075	-62.606096810139576
2.925000000000008	-62.58721598616034
2.950000000000008	-62.56836344099884
2.9750000000000085	-62.54953913230039
3.000000000000009	-62.53074301777373
3.0250000000000092	-62.511975055190945
3.0500000000000096	-62.49323520238736
3.07500000000001	-62.474523417261466
3.1000000000000103	-62.4558396577748
3.1250000000000107	-62.437183881951874
3.150000000000011	-62.41855604788005
3.1750000000000114	-62.399956113709486
3.2000000000000117	-62.38138403765301
3.225000000000012	-62.362839777986025
3.2500000000000124	-62.34432329304646
3.275000000000013	-62.325834541234606
3.300000000000013	-62.30737348101309
3.3250000000000135	-62.288940070906726
3.350000000000014	-62.27053426950247
3.375000000000014	-62.252156035449296
3.4000000000000146	-62.23380532745811
3.425000000000015	-62.21548210430166
3.4500000000000153	-62.19718632481444
3.4750000000000156	-62.1789179478926
3.500000000000016	-62.16067693249386
3.5250000000000163	-62.1424632376374
3.5500000000000167	-62.12427682240379
3.575000000000017	-62.10611764593489
3.6000000000000174	-62.087985667433735
3.6250000000000178	-62.06988084616449
3.650000000000018	-62.05180314145231
3.6750000000000185	-62.033752512683286
3.700000000000019	-62.01572891930433
3.725000000000019	-61.9977323208231
3.7500000000000195	-61.97976267680789
3.77500000000002	-61.96181994688756
3.8000000000000203	-61.94390409075143
3.8250000000000206	-61.926015068149205
3.850000000000021	-61.90815283889087
3.8750000000000213	-61.8903173628466
3.9000000000000217	-61.872508599946684
3.925000000000022	-61.854726510181415
3.9500000000000224	-61.83697105360101
3.9750000000000227	-61.81924219031554
4.000000000000023	-61.80153988049479
4.0250000000000234	-61.78386408436824
4.050000000000024	-61.766214762224905
4.075000000000024	-61.748591874413286
4.1000000000000245	-61.73099538134127
4.125000000000025	-61.71342524347606
4.150000000000025	-61.69588142134404
4.175000000000026	-61.67836387553074
4.200000000000026	-61.66087256668072
4.225000000000026	-61.643407455497474
4.250000000000027	-61.62596850274336
4.275000000000027	-61.6085556692395
4.300000000000027	-61.5911689158657
4.325000000000028	-61.57380820356036
4.350000000000028	-61.55647349332038
4.375000000000028	-61.53916474620108
4.400000000000029	-61.52188192331611
4.425000000000029	-61.50462498583735
4.4500000000000295	-61.48739389499486
4.47500000000003	-61.47018861207675
4.50000000000003	-61.453009098429106
4.5250000000000306	-61.435855315455925
4.550000000000031	-61.418727224619
4.575000000000031	-61.40162478743784
4.600000000000032	-61.3845479654896
4.625000000000032	-61.36749672040899
4.650000000000032	-61.35047101388815
4.675000000000033	-61.33347080767664
4.700000000000033	-61.31649606358127
4.725000000000033	-61.29954674346607
4.750000000000034	-61.28262280925219
4.775000000000034	-61.26572422291781
4.8000000000000345	-61.24885094649807
4.825000000000035	-61.23200294208494
4.850000000000035	-61.2151801718272
4.8750000000000355	-61.198382597930305
4.900000000000036	-61.18161018265632
4.925000000000036	-61.16486288832384
4.950000000000037	-61.14814067730788
4.975000000000037	-61.131443512039816
5.000000000000037	-61.114771355007306
5.025000000000038	-61.098124168754175
5.050000000000038	-61.08150191588035
5.075000000000038	-61.06490455904179
5.100000000000039	-61.048332060950365
5.125000000000039	-61.03178438437381
5.150000000000039	-61.01526149213561
5.17500000000004	-60.99876334711494
5.20000000000004	-60.982289912246564
5.2250000000000405	-60.96584115052078
5.250000000000041	-60.949417024983305
5.275000000000041	-60.933017498735204
5.300000000000042	-60.916642534932805
5.325000000000042	-60.900292096787624
5.350000000000042	-60.88396614756628
5.375000000000043	-60.86766465059039
5.400000000000043	-60.851387569236536
5.425000000000043	-60.83513486693613
5.450000000000044	-60.81890650717537
5.475000000000044	-60.80270245349513
5.500000000000044	-60.78652266949089
5.525000000000045	-60.77036711881267
5.550000000000045	-60.75423576516493
5.5750000000000455	-60.738128572306465
5.600000000000046	-60.72204550405039
5.625000000000046	-60.705986524264
5.6500000000000465	-60.689951596868696
5.675000000000047	-60.67394068583994
5.700000000000047	-60.657953755207124
5.725000000000048	-60.64199076905354
5.750000000000048	-60.62605169151627
5.775000000000048	-60.61013648678609
5.800000000000049	-60.59424511910743
5.825000000000049	-60.57837755277826
5.850000000000049	-60.56253375215003
5.87500000000005	-60.54671368162759
5.90000000000005	-60.530917305669085
5.9250000000000504	-60.51514458878591
5.950000000000051	-60.49939549554259
5.975000000000051	-60.483669990556756
6.0000000000000515	-60.46796803849901
6.025000000000052	-60.45228960409287
6.050000000000052	-60.4366346521147
6.075000000000053	-60.421003147393606
6.100000000000053	-60.405395054811386
6.125000000000053	-60.389810339302436
6.150000000000054	-60.37424896585365
6.175000000000054	-60.358710899504395
6.200000000000054	-60.34319610534637
6.225000000000055	-60.327704548523585
6.250000000000055	-60.312236194232234
6.275000000000055	-60.29679100772066
6.300000000000056	-60.28136895428922
6.325000000000056	-60.265969999290284
6.3500000000000565	-60.25059410812809
6.375000000000057	-60.2352412462587
6.400000000000057	-60.21991137918992
6.4250000000000576	-60.20460447248119
6.450000000000058	-60.18932049174358
6.475000000000058	-60.17405940263962
6.500000000000059	-60.15882117088329
6.525000000000059	-60.143605762239936
6.550000000000059	-60.12841314252615
6.57500000000006	-60.11324327760973
6.60000000000006	-60.09809613340962
6.62500000000006	-60.08297167589578
6.650000000000061	-60.067869871089144
6.675000000000061	-60.05279068506155
6.7000000000000615	-60.037734083935646
6.725000000000062	-60.02270003388482
6.750000000000062	-60.00768850113312
6.7750000000000625	-59.99269945195518
6.800000000000063	-59.97773285267617
6.825000000000063	-59.96278866967166
6.850000000000064	-59.94786686936761
6.875000000000064	-59.932967418240246
6.900000000000064	-59.918090282816024
6.925000000000065	-59.90323542967152
6.950000000000065	-59.88840282543337
6.975000000000065	-59.873592436778196
7.000000000000066	-59.85880423043255
7.025000000000066	-59.84403817317279
7.050000000000066	-59.82929423182505
7.075000000000067	-59.81457237326516
7.100000000000067	-59.79987256441853
7.1250000000000675	-59.78519477226014
7.150000000000068	-59.77053896381442
7.175000000000068	-59.75590510615518
7.200000000000069	-59.741293166405576
7.225000000000069	-59.72670311173797
7.250000000000069	-59.71213490937391
7.27500000000007	-59.697588526584035
7.30000000000007	-59.683063930688
7.32500000000007	-59.66856108905442
7.350000000000071	-59.65407996910077
7.375000000000071	-59.63962053829333
7.400000000000071	-59.625182764147105
7.425000000000072	-59.61076661422577
7.450000000000072	-59.596372056141554
7.4750000000000725	-59.58199905755522
7.500000000000073	-59.56764758617596
7.525000000000073	-59.553317609761315
7.5500000000000735	-59.53900909611714
7.575000000000074	-59.524722013097495
7.600000000000074	-59.51045632860459
7.625000000000075	-59.49621201058871
7.650000000000075	-59.48198902704814
7.675000000000075	-59.46778734602909
7.700000000000076	-59.45360693562565
7.725000000000076	-59.43944776397968
7.750000000000076	-59.42530979928076
7.775000000000077	-59.41119300976611
7.800000000000077	-59.397097363720526
7.8250000000000774	-59.38302282947631
7.850000000000078	-59.368969375413194
7.875000000000078	-59.35493696995826
7.9000000000000785	-59.34092558158588
7.925000000000079	-59.32693517881765
7.950000000000079	-59.31296573022232
7.97500000000008	-59.29901720441569
8.00000000000008	-59.2850895700606
8.025000000000079	-59.2711827958668
8.050000000000077	-59.25729685059091
8.075000000000076	-59.24343170303636
8.100000000000074	-59.22958732205328
8.125000000000073	-59.21576367653847
8.150000000000071	-59.20196073543532
8.17500000000007	-59.18817846773372
8.200000000000069	-59.174416842470016
8.225000000000067	-59.16067582872692
8.250000000000066	-59.146955395633476
8.275000000000064	-59.133255512364926
8.300000000000063	-59.11957614814271
8.325000000000061	-59.10591727223436
8.35000000000006	-59.09227885395343
8.375000000000059	-59.07866086265944
8.400000000000057	-59.0650632677578
8.425000000000056	-59.05148603869975
8.450000000000054	-59.03792914498228
8.475000000000053	-59.02439255614806
8.500000000000052	-59.010876241785375
8.52500000000005	-58.997380171528086
8.550000000000049	-58.983904315055504
8.575000000000047	-58.970448642092364
8.600000000000046	-58.95701312240875
8.625000000000044	-58.94359772582003
8.650000000000043	-58.930202422186746
8.675000000000042	-58.916827181414625
8.70000000000004	-58.903471973454444
8.725000000000039	-58.890136768301986
8.750000000000037	-58.87682153599799
8.775000000000036	-58.86352624662805
8.800000000000034	-58.85025087032256
8.825000000000033	-58.83699537725668
8.850000000000032	-58.8237597376502
8.87500000000003	-58.81054392176755
8.900000000000029	-58.79734789991767
8.925000000000027	-58.784171642453984
8.950000000000026	-58.771015119774326
8.975000000000025	-58.75787830232085
9.000000000000023	-58.744761160579976
9.025000000000022	-58.73166366508235
9.05000000000002	-58.71858578640275
9.075000000000019	-58.705527495160005
9.100000000000017	-58.69248876201698
9.125000000000016	-58.679469557680456
9.150000000000015	-58.6664698529011
9.175000000000013	-58.653489618473394
9.200000000000012	-58.64052882523554
9.22500000000001	-58.62758744406944
9.250000000000009	-58.61466544590059
9.275000000000007	-58.601762801698044
9.300000000000006	-58.58887948247433
9.325000000000005	-58.57601545928541
9.350000000000003	-58.56317070323056
9.375000000000002	-58.550345185452386
9.4	-58.53753887713668
9.424999999999999	-58.52475174951241
9.449999999999998	-58.51198377385163
9.474999999999996	-58.49923492146943
9.499999999999995	-58.48650516372384
9.524999999999993	-58.47379447201582
9.549999999999992	-58.46110281778913
9.57499999999999	-58.44843017253034
9.599999999999989	-58.435776507768686
9.624999999999988	-58.42314179507607
9.649999999999986	-58.410526006066966
9.674999999999985	-58.397929112398366
9.699999999999983	-58.38535108576971
9.724999999999982	-58.37279189792283
9.74999999999998	-58.36025152064187
9.774999999999979	-58.347729925753235
9.799999999999978	-58.335227085125545
9.824999999999976	-58.322742970669545
9.849999999999975	-58.310277554338036
9.874999999999973	-58.297830808125845
9.899999999999972	-58.28540270406974
9.92499999999997	-58.272993214248366
9.949999999999969	-58.26060231078219
9.974999999999968	-58.24822996583344
9.999999999999966	-58.23587615160603
10.024999999999965	-58.22354084034551
10.049999999999963	-58.211224004339
10.074999999999962	-58.19892561591513
10.09999999999996	-58.18664564744397
10.12499999999996	-58.17438407133696
10.149999999999958	-58.16214086004689
10.174999999999956	-58.14991598606778
10.199999999999955	-58.13770942193488
10.224999999999953	-58.12552114022454
10.249999999999952	-58.11335111355421
10.27499999999995	-58.10119931458234
10.29999999999995	-58.08906571600833
10.324999999999948	-58.07695029057247
10.349999999999946	-58.06485301105589
10.374999999999945	-58.05277385028047
10.399999999999944	-58.0407127811088
10.424999999999942	-58.02866977644413
10.44999999999994	-58.016644809230286
10.47499999999994	-58.00463785245161
10.499999999999938	-57.99264887913291
10.524999999999936	-57.9806778623394
10.549999999999935	-57.96872477517663
10.574999999999934	-57.95678959079045
10.599999999999932	-57.9448722823669
10.62499999999993	-57.9329728231322
10.64999999999993	-57.92109118635267
10.674999999999928	-57.90922734533467
10.699999999999926	-57.89738127342453
10.724999999999925	-57.885552944008516
10.749999999999924	-57.87374233051275
10.774999999999922	-57.86194940640314
10.79999999999992	-57.85017414518536
10.82499999999992	-57.838416520404756
10.849999999999918	-57.82667650564629
10.874999999999917	-57.81495407453449
10.899999999999915	-57.80324920073339
10.924999999999914	-57.79156185794647
10.949999999999912	-57.779892019916595
10.97499999999991	-57.768239660425955
10.99999999999991	-57.75660475329601
11.024999999999908	-57.74498727238743
11.049999999999907	-57.73338719160002
11.074999999999905	-57.72180448487271
11.099999999999904	-57.71023912618344
11.124999999999902	-57.698691089549115
11.1499999999999	-57.687160349025575
11.1749999999999	-57.67564687870751
11.199999999999898	-57.664150652728416
11.224999999999897	-57.652671645260526
11.249999999999895	-57.641209830514754
11.274999999999894	-57.62976518274064
11.299999999999892	-57.618337676226304
11.324999999999891	-57.606927285298354
11.34999999999989	-57.595533984321875
11.374999999999888	-57.584157747700324
11.399999999999887	-57.57279854987551
11.424999999999885	-57.561456365327516
11.449999999999884	-57.55013116857465
11.474999999999882	-57.53882293417339
11.499999999999881	-57.527531636718315
11.52499999999988	-57.516257250842045
11.549999999999878	-57.50499975121522
11.574999999999877	-57.49375911254641
11.599999999999875	-57.48253530958203
11.624999999999874	-57.47132831710638
11.649999999999872	-57.46013810994146
11.674999999999871	-57.44896466294704
11.69999999999987	-57.43780795102051
11.724999999999868	-57.42666794909687
11.749999999999867	-57.415544632148645
11.774999999999865	-57.404437975185864
11.799999999999864	-57.39334795325598
11.824999999999863	-57.38227454144382
11.849999999999861	-57.37121771487151
11.87499999999986	-57.360177448698465
11.899999999999858	-57.349153718121286
11.924999999999857	-57.338146498373725
11.949999999999855	-57.32715576472663
11.974999999999854	-57.3161814924879
11.999999999999853	-57.305223657002394
12.024999999999851	-57.29428223365191
12.04999999999985	-57.28335719785513
12.074999999999848	-57.27244852506753
12.099999999999847	-57.26155619078136
12.124999999999845	-57.25068017052558
12.149999999999844	-57.23982043986578
12.174999999999843	-57.228976974404176
12.199999999999841	-57.218149749779506
12.22499999999984	-57.20733874166701
12.249999999999838	-57.19654392577834
12.274999999999837	-57.18576527786155
12.299999999999836	-57.175002773700996
12.324999999999834	-57.16425638911732
12.349999999999833	-57.153526099967365
12.374999999999831	-57.14281188214415
12.39999999999983	-57.132113711576785
12.424999999999828	-57.12143156423044
12.449999999999827	-57.11076541610628
12.474999999999826	-57.10011524324142
12.499999999999824	-57.089481021708856
12.524999999999823	-57.07886272761743
12.549999999999821	-57.06826033711176
12.57499999999982	-57.0576738263722
12.599999999999818	-57.04710317161478
12.624999999999817	-57.03654834909114
12.649999999999816	-57.02600933508851
12.674999999999814	-57.01548610592962
12.699999999999813	-57.00497863797266
12.724999999999811	-56.99448690761125
12.74999999999981	-56.98401089127433
12.774999999999809	-56.973550565426194
12.799999999999807	-56.96310590656635
12.824999999999806	-56.9526768912295
12.849999999999804	-56.94226349598552
12.874999999999803	-56.93186569743936
12.899999999999801	-56.92148347223102
12.9249999999998	-56.91111679703546
12.949999999999799	-56.90076564856262
12.974999999999797	-56.890430003557285
12.999999999999796	-56.880109838799086
13.024999999999794	-56.86980513110243
13.049999999999793	-56.85951585731646
13.074999999999791	-56.84924199432497
13.09999999999979	-56.8389835190464
13.124999999999789	-56.82874040843375
13.149999999999787	-56.81851263947454
13.174999999999786	-56.80830018919075
13.199999999999784	-56.79810303463879
13.224999999999783	-56.787921152909426
13.249999999999782	-56.77775452112773
13.27499999999978	-56.76760311645305
13.299999999999779	-56.75746691607893
13.324999999999777	-56.74734589723308
13.349999999999776	-56.737240037177315
13.374999999999774	-56.727149313207505
13.399999999999773	-56.71707370265352
13.424999999999772	-56.7070131828792
13.44999999999977	-56.69696773128228
13.474999999999769	-56.68693732529434
13.499999999999767	-56.676921942380766
13.524999999999766	-56.666921560040706
13.549999999999764	-56.656936155806996
13.574999999999763	-56.646965707246125
13.599999999999762	-56.63701019195819
13.62499999999976	-56.62706958757683
13.649999999999759	-56.61714387176917
13.674999999999757	-56.60723302223582
13.699999999999756	-56.59733701671075
13.724999999999755	-56.58745583296131
13.749999999999753	-56.57758944878813
13.774999999999752	-56.567737842025096
13.79999999999975	-56.55790099053929
13.824999999999749	-56.54807887223094
13.849999999999747	-56.53827146503339
13.874999999999746	-56.52847874691302
13.899999999999745	-56.518700695869214
13.924999999999743	-56.50893728993431
13.949999999999742	-56.49918850717355
13.97499999999974	-56.489454325685024
13.999999999999739	-56.47973472359963
14.024999999999737	-56.47002967908101
14.049999999999736	-56.46033917032552
14.074999999999735	-56.45066317556218
14.099999999999733	-56.4410016730526
14.124999999999732	-56.43135464109096
14.14999999999973	-56.42172205800396
14.174999999999729	-56.41210390215073
14.199999999999728	-56.40250015192285
14.224999999999726	-56.392910785744235
14.249999999999725	-56.38333578207113
14.274999999999723	-56.37377511939204
14.299999999999722	-56.364228776227705
14.32499999999972	-56.35469673113101
14.349999999999719	-56.34517896268698
14.374999999999718	-56.33567544951271
14.399999999999716	-56.32618617025733
14.424999999999715	-56.316711103601925
14.449999999999713	-56.307250228259534
14.474999999999712	-56.29780352297507
14.49999999999971	-56.288370966525285
14.524999999999709	-56.27895253771871
14.549999999999708	-56.269548215395616
14.574999999999706	-56.260157978427976
14.599999999999705	-56.2507818057194
14.624999999999703	-56.24141967620509
14.649999999999702	-56.232071568851815
14.6749999999997	-56.222737462657825
14.699999999999699	-56.213417336652846
14.724999999999698	-56.204111169898
14.749999999999696	-56.19481894148577
14.774999999999695	-56.18554063053996
14.799999999999693	-56.17627621621564
14.824999999999692	-56.167025677699094
14.84999999999969	-56.157788994207785
14.87499999999969	-56.1485661449903
14.899999999999688	-56.139357109326305
14.924999999999686	-56.130161866526514
14.949999999999685	-56.12098039593261
14.974999999999683	-56.11181267691724
14.999999999999682	-56.10265868888391
15.02499999999968	-56.09351841126701
15.04999999999968	-56.08439182353172
15.074999999999678	-56.07527890517396
15.099999999999676	-56.06617963572038
15.124999999999675	-56.05709399472829
15.149999999999674	-56.048021961785615
15.174999999999672	-56.03896351651085
15.19999999999967	-56.02991863855302
15.22499999999967	-56.020887307591636
15.249999999999668	-56.011869503336634
15.274999999999666	-56.002865205528344
15.299999999999665	-55.99387439393744
15.324999999999664	-55.98489704836489
15.349999999999662	-55.97593314864193
15.37499999999966	-55.96698267462998
15.39999999999966	-55.95804560622065
15.424999999999658	-55.949121923335646
15.449999999999656	-55.940211605926756
15.474999999999655	-55.931314633975795
15.499999999999654	-55.92243098749455
15.524999999999652	-55.913560646524765
15.54999999999965	-55.90470359113806
15.57499999999965	-55.895859801435904
15.599999999999648	-55.88702925754958
15.624999999999647	-55.87821193964012
15.649999999999645	-55.86940782789827
15.674999999999644	-55.86061690254446
15.699999999999642	-55.85183914382871
15.72499999999964	-55.84307453203067
15.74999999999964	-55.83432304745948
15.774999999999638	-55.8255846704538
15.799999999999637	-55.816859381381725
15.824999999999635	-55.808147160640765
15.849999999999634	-55.799447988657775
15.874999999999632	-55.790761845888944
15.89999999999963	-55.782088712819714
15.92499999999963	-55.773428569964764
15.949999999999628	-55.764781397867964
15.974999999999627	-55.756147177102314
15.999999999999625	-55.74752588826991
16.024999999999626	-55.738917512001905
16.049999999999624	-55.73032202895847
16.074999999999623	-55.72173941982872
16.09999999999962	-55.713169665330724
16.12499999999962	-55.70461274621141
16.14999999999962	-55.69606864324654
16.174999999999617	-55.68753733724068
16.199999999999616	-55.679018809027134
16.224999999999614	-55.670513039467934
16.249999999999613	-55.662020009453755
16.27499999999961	-55.6535396999039
16.29999999999961	-55.64507209176625
16.32499999999961	-55.636617166017224
16.349999999999607	-55.62817490366173
16.374999999999606	-55.61974528573313
16.399999999999604	-55.61132829329319
16.424999999999603	-55.60292390743204
16.4499999999996	-55.594532109268144
16.4749999999996	-55.58615287994822
16.4999999999996	-55.57778620064725
16.524999999999597	-55.5694320525684
16.549999999999596	-55.56109041694299
16.574999999999594	-55.55276127503044
16.599999999999593	-55.54444460811826
16.62499999999959	-55.536140397521976
16.64999999999959	-55.5278486245851
16.67499999999959	-55.51956927067908
16.699999999999587	-55.511302317203274
16.724999999999586	-55.503047745584894
16.749999999999584	-55.49480553727898
16.774999999999583	-55.48657567376833
16.79999999999958	-55.478358136563486
16.82499999999958	-55.47015290720268
16.84999999999958	-55.4619599672518
16.874999999999577	-55.45377929830435
16.899999999999576	-55.44561088198137
16.924999999999574	-55.43745469993148
16.949999999999573	-55.42931073383073
16.97499999999957	-55.42117896538266
16.99999999999957	-55.41305937631818
17.02499999999957	-55.404951948395585
17.049999999999567	-55.396856663400484
17.074999999999566	-55.388773503145764
17.099999999999564	-55.380702449471556
17.124999999999563	-55.37264348424519
17.14999999999956	-55.36459658936115
17.17499999999956	-55.356561746741036
17.19999999999956	-55.34853893833353
17.224999999999557	-55.34052814611436
17.249999999999556	-55.332529352086226
17.274999999999554	-55.324542538278806
17.299999999999553	-55.316567686748684
17.32499999999955	-55.30860477957931
17.34999999999955	-55.300653798880994
17.37499999999955	-55.292714726790805
17.399999999999547	-55.2847875454726
17.424999999999546	-55.27687223711692
17.449999999999545	-55.268968783941006
17.474999999999543	-55.26107716818872
17.49999999999954	-55.25319737213052
17.52499999999954	-55.245329378063424
17.54999999999954	-55.237473168310956
17.574999999999537	-55.22962872522312
17.599999999999536	-55.22179603117636
17.624999999999535	-55.213975068573504
17.649999999999533	-55.20616581984373
17.67499999999953	-55.19836826744257
17.69999999999953	-55.19058239385179
17.72499999999953	-55.182808181579425
17.749999999999527	-55.17504561315968
17.774999999999526	-55.16729467115295
17.799999999999525	-55.159555338145736
17.824999999999523	-55.15182759675061
17.849999999999522	-55.1441114296062
17.87499999999952	-55.136406819377136
17.89999999999952	-55.128713748754
17.924999999999518	-55.12103220045332
17.949999999999516	-55.113362157217495
17.974999999999515	-55.105703601814774
17.999999999999513	-55.09805651703922
18.024999999999512	-55.09042088571065
18.04999999999951	-55.08279669067464
18.07499999999951	-55.07518391480244
18.099999999999508	-55.06758254099095
18.124999999999506	-55.059992552162704
18.149999999999505	-55.052413931265804
18.174999999999503	-55.044846661273894
18.199999999999502	-55.03729072518612
18.2249999999995	-55.029746106027076
18.2499999999995	-55.02221278684681
18.274999999999498	-55.014690750720725
18.299999999999496	-55.0071799807496
18.324999999999495	-54.99968046005951
18.349999999999493	-54.992192171801804
18.374999999999492	-54.98471509915307
18.39999999999949	-54.9772492253151
18.42499999999949	-54.96979453351483
18.449999999999488	-54.96235100700432
18.474999999999486	-54.95491862906073
18.499999999999485	-54.94749738298625
18.524999999999483	-54.940087252108086
18.549999999999482	-54.93268821977842
18.57499999999948	-54.92530026937436
18.59999999999948	-54.917923384297914
18.624999999999478	-54.91055754797595
18.649999999999476	-54.903202743860156
18.674999999999475	-54.895858955427016
18.699999999999473	-54.88852616617775
18.724999999999472	-54.88120435963829
18.74999999999947	-54.87389351935925
18.77499999999947	-54.86659362891588
18.799999999999468	-54.85930467190802
18.824999999999466	-54.85202663196008
18.849999999999465	-54.844759492720996
18.874999999999464	-54.8375032378642
18.899999999999462	-54.830257851087566
18.92499999999946	-54.8230233161134
18.94999999999946	-54.815799616688366
18.974999999999458	-54.80858673658349
18.999999999999456	-54.8013846595941
19.024999999999455	-54.79419336953979
19.049999999999454	-54.7870128502644
19.074999999999452	-54.77984308563594
19.09999999999945	-54.77268405954662
19.12499999999945	-54.76553575591275
19.149999999999448	-54.75839815867474
19.174999999999446	-54.75127125179704
19.199999999999445	-54.74415501926814
19.224999999999444	-54.73704944510049
19.249999999999442	-54.7299545133305
19.27499999999944	-54.72287020801847
19.29999999999944	-54.7157965132486
19.324999999999438	-54.708733413128904
19.349999999999437	-54.70168089179122
19.374999999999435	-54.69463893339113
19.399999999999434	-54.68760752210797
19.424999999999432	-54.68058664214475
19.44999999999943	-54.67357627772816
19.47499999999943	-54.666576413108494
19.499999999999428	-54.65958703255966
19.524999999999427	-54.652608120379085
19.549999999999425	-54.64563966088775
19.574999999999424	-54.63868163843011
19.599999999999422	-54.631734037374045
19.62499999999942	-54.624796842110875
19.64999999999942	-54.61787003705529
19.674999999999418	-54.610953606645324
19.699999999999417	-54.60404753534231
19.724999999999415	-54.597151807630866
19.749999999999414	-54.590266408018834
19.774999999999412	-54.583391321037276
19.79999999999941	-54.57652653124042
19.82499999999941	-54.56967202320561
19.849999999999408	-54.562827781533315
19.874999999999407	-54.55599379084705
19.899999999999405	-54.54917003579336
19.924999999999404	-54.542356501041795
19.949999999999402	-54.53555317128487
19.9749999999994	-54.52876003123801
19.9999999999994	-54.52197706563955
20.024999999999398	-54.51520425925067
20.049999999999397	-54.50844159685539
20.074999999999395	-54.5016890632605
20.099999999999394	-54.494946643295556
20.124999999999392	-54.48821432181283
20.14999999999939	-54.4814920836873
20.17499999999939	-54.474779913816576
20.199999999999388	-54.4680777971209
20.224999999999387	-54.46138571854308
20.249999999999385	-54.454703663048505
20.274999999999384	-54.44803161562507
20.299999999999383	-54.441369561283146
20.32499999999938	-54.434717485055565
20.34999999999938	-54.428075371997565
20.37499999999938	-54.42144320718678
20.399999999999377	-54.414820975723195
20.424999999999375	-54.4082086627291
20.449999999999374	-54.40160625334908
20.474999999999373	-54.39501373274995
20.49999999999937	-54.38843108612077
20.52499999999937	-54.38185829867276
20.54999999999937	-54.3752953556393
20.574999999999367	-54.368742242275886
20.599999999999365	-54.36219894386009
20.624999999999364	-54.35566544569156
20.649999999999363	-54.34914173309192
20.67499999999936	-54.34262779140481
20.69999999999936	-54.336123605995816
20.72499999999936	-54.32962916225244
20.749999999999357	-54.32314444558406
20.774999999999356	-54.31666944142193
20.799999999999354	-54.3102041352191
20.824999999999353	-54.303748512450426
20.84999999999935	-54.29730255861251
20.87499999999935	-54.29086625922367
20.89999999999935	-54.28443959982393
20.924999999999347	-54.27802256597497
20.949999999999346	-54.27161514326008
20.974999999999344	-54.265217317284154
20.999999999999343	-54.258829073673645
21.02499999999934	-54.25245039807653
21.04999999999934	-54.24608127616229
21.07499999999934	-54.23972169362186
21.099999999999337	-54.233371636167604
21.124999999999336	-54.227031089533305
21.149999999999334	-54.220700039474096
21.174999999999333	-54.214378471766445
21.19999999999933	-54.20806637220813
21.22499999999933	-54.2017637266182
21.24999999999933	-54.19547052083695
21.274999999999327	-54.18918674072586
21.299999999999326	-54.18291237216761
21.324999999999324	-54.176647401066006
21.349999999999323	-54.17039181334599
21.37499999999932	-54.16414559495356
21.39999999999932	-54.15790873185578
21.42499999999932	-54.151681210040714
21.449999999999317	-54.145463015517436
21.474999999999316	-54.13925413431596
21.499999999999314	-54.13305455248723
21.524999999999313	-54.126864256103076
21.54999999999931	-54.12068323125619
21.57499999999931	-54.114511464060094
21.59999999999931	-54.10834894064912
21.624999999999307	-54.102195647178355
21.649999999999306	-54.09605156982362
21.674999999999304	-54.08991669478145
21.699999999999303	-54.083791008269046
21.7249999999993	-54.07767449652426
21.7499999999993	-54.07156714580555
21.7749999999993	-54.065468942391966
21.799999999999297	-54.059379872583094
21.824999999999296	-54.05329992269905
21.849999999999294	-54.047229079080424
21.874999999999293	-54.04116732808829
21.89999999999929	-54.035114656104135
21.92499999999929	-54.02907104952984
21.94999999999929	-54.02303649478766
21.974999999999287	-54.01701097832018
21.999999999999286	-54.01099448659029
22.024999999999284	-54.00498700608117
22.049999999999283	-53.99898852329623
22.07499999999928	-53.99299902475909
22.09999999999928	-53.987018497013565
22.12499999999928	-53.98104692662363
22.149999999999277	-53.975084300173364
22.174999999999276	-53.969130604266965
22.199999999999275	-53.96318582552867
22.224999999999273	-53.957249950602765
22.24999999999927	-53.95132296615353
22.27499999999927	-53.94540485886524
22.29999999999927	-53.93949561544208
22.324999999999267	-53.93359522260816
22.349999999999266	-53.9277036671075
22.374999999999265	-53.92182093570395
22.399999999999263	-53.915947015181175
22.42499999999926	-53.91008189234266
22.44999999999926	-53.904225554011646
22.47499999999926	-53.8983779870311
22.499999999999257	-53.8925391782637
22.524999999999256	-53.88670911459182
22.549999999999255	-53.88088778291744
22.574999999999253	-53.8750751701622
22.599999999999252	-53.869271263267294
22.62499999999925	-53.8634760491935
22.64999999999925	-53.85768951492112
22.674999999999248	-53.851911647449946
22.699999999999246	-53.846142433799244
22.724999999999245	-53.840381861007735
22.749999999999243	-53.83462991613354
22.774999999999242	-53.82888658625416
22.79999999999924	-53.82315185846646
22.82499999999924	-53.81742571988663
22.849999999999238	-53.81170815765015
22.874999999999236	-53.80599915891178
22.899999999999235	-53.80029871084551
22.924999999999233	-53.794606800644544
22.949999999999232	-53.78892341552126
22.97499999999923	-53.7832485427072
22.99999999999923	-53.77758216945302
23.024999999999228	-53.771924283028476
23.049999999999226	-53.76627487072239
23.074999999999225	-53.760633919842626
23.099999999999223	-53.75500141771605
23.124999999999222	-53.74937735168852
23.14999999999922	-53.74376170912483
23.17499999999922	-53.73815447740872
23.199999999999218	-53.7325556439428
23.224999999999216	-53.726965196148576
23.249999999999215	-53.721383121466374
23.274999999999213	-53.715809407355344
23.299999999999212	-53.71024404129341
23.32499999999921	-53.70468701077724
23.34999999999921	-53.69913830332226
23.374999999999208	-53.693597906462564
23.399999999999206	-53.68806580775094
23.424999999999205	-53.6825419947588
23.449999999999203	-53.67702645507619
23.474999999999202	-53.67151917631172
23.4999999999992	-53.66602014609258
23.5249999999992	-53.66052935206448
23.549999999999198	-53.65504678189164
23.574999999999196	-53.64957242325676
23.599999999999195	-53.64410626386096
23.624999999999194	-53.63864829142383
23.649999999999192	-53.6331984936833
23.67499999999919	-53.627756858395706
23.69999999999919	-53.6223233733357
23.724999999999188	-53.61689802629626
23.749999999999186	-53.61148080508863
23.774999999999185	-53.60607169754232
23.799999999999184	-53.60067069150506
23.824999999999182	-53.59527777484279
23.84999999999918	-53.589892935439636
23.87499999999918	-53.58451616119784
23.899999999999178	-53.57914744003779
23.924999999999176	-53.57378675989794
23.949999999999175	-53.56843410873484
23.974999999999174	-53.56308947452305
23.999999999999172	-53.55775284525517
24.02499999999917	-53.55242420894176
24.04999999999917	-53.54710355361134
24.074999999999168	-53.541790867310375
24.099999999999167	-53.53648613810322
24.124999999999165	-53.53118935407211
24.149999999999164	-53.52590050331714
24.174999999999162	-53.5206195739562
24.19999999999916	-53.51534655412502
24.22499999999916	-53.51008143197705
24.249999999999158	-53.504824195683526
24.274999999999157	-53.49957483343338
24.299999999999155	-53.494333333433225
24.324999999999154	-53.48909968390736
24.349999999999152	-53.483873873097714
24.37499999999915	-53.47865588926382
24.39999999999915	-53.4734457206828
24.424999999999148	-53.46824335564932
24.449999999999147	-53.46304878247561
24.474999999999145	-53.45786198949137
24.499999999999144	-53.452682965043806
24.524999999999142	-53.44751169749756
24.54999999999914	-53.442348175234706
24.57499999999914	-53.43719238665472
24.599999999999138	-53.43204432017446
24.624999999999137	-53.42690396422812
24.649999999999135	-53.421771307267214
24.674999999999134	-53.416646337760575
24.699999999999132	-53.41152904419428
24.72499999999913	-53.406419415071674
24.74999999999913	-53.4013174389133
24.774999999999128	-53.39622310425692
24.799999999999127	-53.391136399657434
24.824999999999125	-53.386057313686905
24.849999999999124	-53.380985834934506
24.874999999999122	-53.37592195200649
24.89999999999912	-53.3708656535262
24.92499999999912	-53.365816928134
24.949999999999118	-53.36077576448727
24.974999999999117	-53.35574215126038
24.999999999999115	-53.35071607714466
25.024999999999114	-53.34569753084839
25.049999999999113	-53.34068650109675
25.07499999999911	-53.3356829766318
25.09999999999911	-53.33068694621248
25.12499999999911	-53.325698398614556
25.149999999999107	-53.32071732263061
25.174999999999105	-53.31574370707
25.199999999999104	-53.31077754075886
25.224999999999103	-53.30581881254005
25.2499999999991	-53.30086751127315
25.2749999999991	-53.2959236258344
25.2999999999991	-53.29098714511672
25.324999999999097	-53.28605805802968
25.349999999999095	-53.281136353499434
25.374999999999094	-53.27622202046873
25.399999999999093	-53.271315047896884
25.42499999999909	-53.26641542475974
25.44999999999909	-53.26152314004967
25.47499999999909	-53.256638182775504
25.499999999999087	-53.25176054196256
25.524999999999086	-53.24689020665258
25.549999999999084	-53.24202716590372
25.574999999999083	-53.23717140879054
25.59999999999908	-53.23232292440393
25.62499999999908	-53.227481701851154
25.64999999999908	-53.22264773025577
25.674999999999077	-53.21782099875764
25.699999999999076	-53.21300149651287
25.724999999999074	-53.208189212693824
25.749999999999073	-53.20338413648909
25.77499999999907	-53.198586257103436
25.79999999999907	-53.1937955637578
25.82499999999907	-53.18901204568927
25.849999999999067	-53.18423569215104
25.874999999999066	-53.17946649241242
25.899999999999064	-53.174704435758784
25.924999999999063	-53.169949511491545
25.94999999999906	-53.16520170892815
25.97499999999906	-53.16046101740205
25.99999999999906	-53.15572742626266
26.024999999999057	-53.15100092487535
26.049999999999056	-53.14628150262141
26.074999999999054	-53.141569148898064
26.099999999999053	-53.136863853118385
26.12499999999905	-53.13216560471132
26.14999999999905	-53.12747439312164
26.17499999999905	-53.12279020780992
26.199999999999047	-53.118113038252545
26.224999999999046	-53.11344287394163
26.249999999999044	-53.10877970438505
26.274999999999043	-53.10412351910639
26.29999999999904	-53.09947430764492
26.32499999999904	-53.094832059555586
26.34999999999904	-53.09019676440897
26.374999999999037	-53.085568411791286
26.399999999999036	-53.08094699130433
26.424999999999034	-53.076332492565484
26.449999999999033	-53.071724905207674
26.47499999999903	-53.06712421887936
26.49999999999903	-53.06253042324449
26.52499999999903	-53.057943507982515
26.549999999999027	-53.05336346278833
26.574999999999026	-53.04879027737228
26.599999999999024	-53.04422394146009
26.624999999999023	-53.0396644447929
26.64999999999902	-53.035111777127206
26.67499999999902	-53.03056592823485
26.69999999999902	-53.026026887902994
26.724999999999017	-53.02149464593409
26.749999999999016	-53.01696919214587
26.774999999999014	-53.01245051637132
26.799999999999013	-53.00793860845863
26.82499999999901	-53.003433458271225
26.84999999999901	-52.998935055687696
26.87499999999901	-52.994443390601795
26.899999999999007	-52.98995845292241
26.924999999999006	-52.98548023257355
26.949999999999005	-52.98100871949431
26.974999999999003	-52.976543903638856
26.999999999999	-52.97208577497639
27.024999999999	-52.967634323491154
27.049999999999	-52.96318953918238
27.074999999998997	-52.95875141206428
27.099999999998996	-52.95431993216603
27.124999999998995	-52.94989508953173
27.149999999998993	-52.9454768742204
27.17499999999899	-52.941065276305935
27.19999999999899	-52.93666028587712
27.22499999999899	-52.93226189303756
27.249999999998987	-52.9278700879057
27.274999999998986	-52.92348486061478
27.299999999998985	-52.91910620131281
27.324999999998983	-52.91473410016256
27.349999999998982	-52.91036854734155
27.37499999999898	-52.90600953304199
27.39999999999898	-52.901657047470785
27.424999999998978	-52.89731108084951
27.449999999998976	-52.89297162341439
27.474999999998975	-52.888638665416266
27.499999999998973	-52.884312197120586
27.524999999998972	-52.87999220880737
27.54999999999897	-52.87567869077122
27.57499999999897	-52.87137163332123
27.599999999998968	-52.86707102678106
27.624999999998966	-52.862776861488825
27.649999999998965	-52.85848912779713
27.674999999998963	-52.85420781607302
27.699999999998962	-52.84993291669797
27.72499999999896	-52.84566442006787
27.74999999999896	-52.84140231659298
27.774999999998958	-52.837146596697934
27.799999999998956	-52.8328972508217
27.824999999998955	-52.82865426941758
27.849999999998953	-52.824417642953144
27.874999999998952	-52.82018736191028
27.89999999999895	-52.8159634167851
27.92499999999895	-52.81174579808797
27.949999999998948	-52.80753449634346
27.974999999998946	-52.80332950209032
27.999999999998945	-52.7991308058815
28.024999999998943	-52.79493839828407
28.049999999998942	-52.79075226987925
28.07499999999894	-52.786572411262355
28.09999999999894	-52.78239881304279
28.124999999998938	-52.77823146584402
28.149999999998936	-52.77407036030357
28.174999999998935	-52.76991548707296
28.199999999998933	-52.76576683681773
28.224999999998932	-52.76162440021741
28.24999999999893	-52.75748816796546
28.27499999999893	-52.75335813076931
28.299999999998928	-52.74923427935028
28.324999999998926	-52.745116604443616
28.349999999998925	-52.74100509679842
28.374999999998924	-52.73689974717765
28.399999999998922	-52.73280054635811
28.42499999999892	-52.72870748513042
28.44999999999892	-52.72462055429897
28.474999999998918	-52.72053974468195
28.499999999998916	-52.716465047111285
28.524999999998915	-52.712396452432635
28.549999999998914	-52.70833395150538
28.574999999998912	-52.70427753520258
28.59999999999891	-52.700227194410964
28.62499999999891	-52.696182920030914
28.649999999998908	-52.69214470297645
28.674999999998906	-52.68811253417519
28.699999999998905	-52.68408640456834
28.724999999998904	-52.68006630511067
28.749999999998902	-52.676052226770516
28.7749999999989	-52.67204416052972
28.7999999999989	-52.66804209738365
28.824999999998898	-52.66404602834113
28.849999999998897	-52.6600559444245
28.874999999998895	-52.6560718366695
28.899999999998894	-52.652093696125306
28.924999999998892	-52.64812151385453
28.94999999999889	-52.64415528093313
28.97499999999889	-52.64019498845045
28.999999999998888	-52.63624062750919
29.024999999998887	-52.63229218922535
29.049999999998885	-52.62834966472826
29.074999999998884	-52.62441304516052
29.099999999998882	-52.620482321678004
29.12499999999888	-52.61655748544983
29.14999999999888	-52.61263852765835
29.174999999998878	-52.608725439499096
29.199999999998877	-52.604818212180824
29.224999999998875	-52.600916836925435
29.249999999998874	-52.59702130496798
29.274999999998872	-52.59313160755665
29.29999999999887	-52.58924773595272
29.32499999999887	-52.58536968143057
29.349999999998868	-52.581497435277655
29.374999999998867	-52.57763098879446
29.399999999998865	-52.57377033329452
29.424999999998864	-52.56991546010436
29.449999999998862	-52.56606636056352
29.47499999999886	-52.562223026024476
29.49999999999886	-52.5583854478527
29.524999999998858	-52.55455361742656
29.549999999998857	-52.55072752613736
29.574999999998855	-52.54690716538927
29.599999999998854	-52.543092526599374
29.624999999998852	-52.539283601197575
29.64999999999885	-52.53548038062664
29.67499999999885	-52.53168285634212
29.699999999998848	-52.5278910198124
29.724999999998847	-52.52410486251862
29.749999999998845	-52.52032437595469
29.774999999998844	-52.51654955162724
29.799999999998843	-52.51278038105566
29.82499999999884	-52.509016855772
29.84999999999884	-52.50525896732102
29.87499999999884	-52.50150670726013
29.899999999998837	-52.49776006715939
29.924999999998835	-52.494019038601486
29.949999999998834	-52.49028361318172
29.974999999998833	-52.486553782507954
29.99999999999883	-52.482829538200654
30.02499999999883	-52.479110871892814
30.04999999999883	-52.47539777522997
30.074999999998827	-52.47169023987016
30.099999999998825	-52.46798825748394
30.124999999998824	-52.46429181975431
30.149999999998823	-52.46060091837674
30.17499999999882	-52.456915545059154
30.19999999999882	-52.45323569152187
30.22499999999882	-52.44956134949762
30.249999999998817	-52.445892510731525
30.274999999998816	-52.44222916698105
30.299999999998814	-52.43857131001602
30.324999999998813	-52.4349189316186
30.34999999999881	-52.43127202358322
30.37499999999881	-52.42763057771664
30.39999999999881	-52.42399458583788
30.424999999998807	-52.420364039778214
30.449999999998806	-52.41673893138114
30.474999999998804	-52.41311925250238
30.499999999998803	-52.40950499500987
30.5249999999988	-52.40589615078369
30.5499999999988	-52.402292711716115
30.5749999999988	-52.398694669711546
30.599999999998797	-52.395102016686515
30.624999999998796	-52.39151474456966
30.649999999998794	-52.38793284530171
30.674999999998793	-52.38435631083546
30.69999999999879	-52.38078513313575
30.72499999999879	-52.377219304179484
30.74999999999879	-52.37365881595555
30.774999999998787	-52.370103660464856
30.799999999998786	-52.366553829720274
30.824999999998784	-52.36300931574665
30.849999999998783	-52.35947011058078
30.87499999999878	-52.35593620627137
30.89999999999878	-52.352407594879054
30.92499999999878	-52.34888426847634
30.949999999998777	-52.34536621914762
30.974999999998776	-52.34185343898914
30.999999999998774	-52.33834592010898
31.024999999998773	-52.334843654627036
31.04999999999877	-52.33134663467502
31.07499999999877	-52.32785485239643
31.09999999999877	-52.32436829994651
31.124999999998767	-52.32088696949227
31.149999999998766	-52.31741085321245
31.174999999998764	-52.313939943297505
31.199999999998763	-52.310474231949584
31.22499999999876	-52.30701371138251
31.24999999999876	-52.30355837382178
31.27499999999876	-52.30010821150452
31.299999999998757	-52.296663216679505
31.324999999998756	-52.29322338160709
31.349999999998754	-52.289788698559256
31.374999999998753	-52.286359159819526
31.39999999999875	-52.282934757683
31.42499999999875	-52.27951548445632
31.44999999999875	-52.276101332457635
31.474999999998747	-52.27269229401661
31.499999999998746	-52.269288361474395
31.524999999998744	-52.26588952718362
31.549999999998743	-52.262495783508356
31.57499999999874	-52.25910712282412
31.59999999999874	-52.255723537517845
31.62499999999874	-52.252345019987864
31.649999999998737	-52.248971562643895
31.674999999998736	-52.245603157907034
31.699999999998735	-52.24223979820972
31.724999999998733	-52.238881475995726
31.74999999999873	-52.23552818372015
31.77499999999873	-52.23217991384937
31.79999999999873	-52.22883665886108
31.824999999998727	-52.22549841124421
31.849999999998726	-52.222165163498964
31.874999999998725	-52.21883690813676
31.899999999998723	-52.21551363768024
31.92499999999872	-52.21219534466324
31.94999999999872	-52.2088820216308
31.97499999999872	-52.20557366113909
31.999999999998717	-52.20227025575546
32.02499999999872	-52.19897179805837
32.049999999998725	-52.195678280637416
32.07499999999873	-52.19238969609328
32.09999999999874	-52.189106037037725
32.12499999999874	-52.185827296093585
32.14999999999875	-52.18255346589474
32.174999999998754	-52.17928453908611
32.19999999999876	-52.176020508323624
32.224999999998765	-52.172761366274216
32.24999999999877	-52.16950710561579
32.274999999998776	-52.16625771903724
32.29999999999878	-52.163013199238385
32.32499999999879	-52.15977353892999
32.34999999999879	-52.15653873083374
32.3749999999988	-52.15330876768221
32.399999999998805	-52.15008364221888
32.42499999999881	-52.146863347198085
32.449999999998816	-52.14364787538501
32.47499999999882	-52.14043721955567
32.49999999999883	-52.13723137249693
32.52499999999883	-52.13403032700642
32.54999999999884	-52.13083407589258
32.574999999998845	-52.127642611974615
32.59999999999885	-52.12445592808249
32.624999999998856	-52.121274017056905
32.64999999999886	-52.11809687174928
32.67499999999887	-52.114924485021746
32.69999999999887	-52.111756849747124
32.72499999999888	-52.10859395880891
32.749999999998884	-52.10543580510126
32.77499999999889	-52.102282381528966
32.799999999998896	-52.09913368100745
32.8249999999989	-52.09598969646276
32.84999999999891	-52.09285042083151
32.87499999999891	-52.089715847060916
32.89999999999892	-52.08658596810875
32.924999999998924	-52.08346077694333
32.94999999999893	-52.080340266543516
32.974999999998936	-52.07722442989867
32.99999999999894	-52.07411326000866
33.02499999999895	-52.071006749883836
33.04999999999895	-52.067904892545016
33.07499999999896	-52.06480768102348
33.099999999998964	-52.06171510836094
33.12499999999897	-52.05862716760953
33.149999999998975	-52.05554385183178
33.17499999999898	-52.05246515410063
33.19999999999899	-52.04939106749938
33.22499999999899	-52.046321585121696
33.249999999999	-52.04325670007159
33.274999999999004	-52.04019640546339
33.29999999999901	-52.03714069442176
33.324999999999015	-52.03408956008163
33.34999999999902	-52.03104299558825
33.37499999999903	-52.028000994097106
33.39999999999903	-52.02496354877395
33.42499999999904	-52.02193065279476
33.449999999999044	-52.01890229934574
33.47499999999905	-52.015878481623304
33.499999999999055	-52.01285919283405
33.52499999999906	-52.00984442619476
33.549999999999066	-52.006834174932365
33.57499999999907	-52.00382843228394
33.59999999999908	-52.0008271914967
33.62499999999908	-51.99783044582796
33.64999999999909	-51.99483818854514
33.674999999999095	-51.99185041292575
33.6999999999991	-51.98886711225737
33.724999999999106	-51.98588827983761
33.74999999999911	-51.98291390897415
33.77499999999912	-51.97994399298467
33.79999999999912	-51.97697852519688
33.82499999999913	-51.974017498948456
33.849999999999135	-51.97106090758707
33.87499999999914	-51.96810874447037
33.899999999999146	-51.96516100296592
33.92499999999915	-51.962217676451246
33.94999999999916	-51.95927875831377
33.97499999999916	-51.956344241950845
33.99999999999917	-51.95341412076969
34.024999999999174	-51.95048838818741
34.04999999999918	-51.94756703763096
34.074999999999186	-51.94465006253716
34.09999999999919	-51.94173745635263
34.1249999999992	-51.938829212533825
34.1499999999992	-51.93592532454701
34.17499999999921	-51.9330257858682
34.199999999999214	-51.93013058998323
34.22499999999922	-51.92723973038765
34.249999999999226	-51.924353200586765
34.27499999999923	-51.92147099409562
34.29999999999924	-51.91859310443896
34.32499999999924	-51.91571952515123
34.34999999999925	-51.91285024977657
34.374999999999254	-51.90998527186876
34.39999999999926	-51.90712458499127
34.424999999999265	-51.904268182717196
34.44999999999927	-51.90141605862925
34.47499999999928	-51.89856820631977
34.49999999999928	-51.895724619390684
34.52499999999929	-51.8928852914535
34.549999999999294	-51.89005021612931
34.5749999999993	-51.88721938704874
34.599999999999305	-51.88439279785196
34.62499999999931	-51.881570442188675
34.64999999999932	-51.878752313718095
34.67499999999932	-51.87593840610893
34.69999999999933	-51.87312871303937
34.72499999999933	-51.87032322819707
34.74999999999934	-51.86752194527915
34.774999999999345	-51.864724857992165
34.79999999999935	-51.86193196005209
34.824999999999356	-51.85914324518431
34.84999999999936	-51.856358707123626
34.87499999999937	-51.8535783396142
34.89999999999937	-51.85080213640959
34.92499999999938	-51.84803009127268
34.949999999999385	-51.84526219797572
34.97499999999939	-51.84249845030027
34.999999999999396	-51.839738842037214
35.0249999999994	-51.836983366986736
35.04999999999941	-51.834232018958296
35.07499999999941	-51.83148479177064
35.09999999999942	-51.82874167925176
35.124999999999424	-51.826002675238904
35.14999999999943	-51.823267773578536
35.174999999999436	-51.82053696812635
35.19999999999944	-51.81781025274723
35.22499999999945	-51.81508762131526
35.24999999999945	-51.81236906771369
35.27499999999946	-51.809654585834934
35.299999999999464	-51.80694416958056
35.32499999999947	-51.80423781286127
35.349999999999476	-51.801535509596874
35.37499999999948	-51.7988372537163
35.39999999999949	-51.79614303915756
35.42499999999949	-51.79345285986776
35.4499999999995	-51.79076670980306
35.474999999999504	-51.78808458292867
35.49999999999951	-51.78540647321884
35.524999999999515	-51.78273237465686
35.54999999999952	-51.780062281235004
35.57499999999953	-51.777396186954576
35.59999999999953	-51.774734085825834
35.62499999999954	-51.772075971868034
35.649999999999544	-51.76942183910937
35.67499999999955	-51.76677168158699
35.699999999999555	-51.76412549334697
35.72499999999956	-51.7614832684443
35.74999999999957	-51.758845000942884
35.77499999999957	-51.75621068491551
35.79999999999958	-51.753580314443845
35.824999999999584	-51.750953883618415
35.84999999999959	-51.74833138653861
35.874999999999595	-51.74571281731264
35.8999999999996	-51.74309817005756
35.924999999999606	-51.74048743889921
35.94999999999961	-51.73788061797225
35.97499999999962	-51.735277701420124
35.99999999999962	-51.73267868339503
36.02499999999963	-51.73008355805794
36.049999999999635	-51.72749231957857
36.07499999999964	-51.72490496213537
36.099999999999646	-51.72232147991549
36.12499999999965	-51.71974186711482
36.14999999999966	-51.717166117937914
36.17499999999966	-51.71459422659802
36.19999999999967	-51.71202618731704
36.224999999999675	-51.70946199432556
36.24999999999968	-51.706901641862764
36.274999999999686	-51.7043451241765
36.29999999999969	-51.70179243552322
36.3249999999997	-51.699243570167965
36.3499999999997	-51.69669852238439
36.37499999999971	-51.694157286454704
36.399999999999714	-51.691619856669696
36.42499999999972	-51.6890862273287
36.449999999999726	-51.68655639273959
36.47499999999973	-51.68403034721876
36.49999999999974	-51.681508085091124
36.52499999999974	-51.67898960069009
36.54999999999975	-51.67647488835755
36.574999999999754	-51.67396394244389
36.59999999999976	-51.67145675730793
36.624999999999766	-51.668953327316956
36.64999999999977	-51.66645364684668
36.67499999999978	-51.66395771028126
36.69999999999978	-51.66146551201324
36.72499999999979	-51.658977046443574
36.749999999999794	-51.6564923079816
36.7749999999998	-51.65401129104503
36.799999999999805	-51.65153399005994
36.82499999999981	-51.649060399460744
36.84999999999982	-51.64659051369021
36.87499999999982	-51.64412432719941
36.89999999999983	-51.64166183444774
36.924999999999834	-51.63920302990289
36.94999999999984	-51.636747908040824
36.974999999999845	-51.634296463345805
36.99999999999985	-51.63184869031034
37.02499999999986	-51.62940458343519
37.04999999999986	-51.62696413722934
37.07499999999987	-51.62452734621003
37.09999999999987	-51.62209420490267
37.12499999999988	-51.61966470784091
37.149999999999885	-51.61723884956656
37.17499999999989	-51.61481662462962
37.199999999999896	-51.612398027588235
37.2249999999999	-51.60998305300872
37.24999999999991	-51.60757169546552
37.27499999999991	-51.605163949541215
37.29999999999992	-51.60275980982647
37.324999999999925	-51.600359270920094
37.34999999999993	-51.59796232742895
37.374999999999936	-51.595568973968
37.39999999999994	-51.59317920516026
37.42499999999995	-51.590793015636805
37.44999999999995	-51.58841040003675
37.47499999999996	-51.586031353007236
37.499999999999964	-51.58365586920343
37.52499999999997	-51.5812839432885
37.549999999999976	-51.5789155699336
37.57499999999998	-51.576550743817876
37.59999999999999	-51.574189459628435
37.62499999999999	-51.571831712060344
37.65	-51.56947749581662
37.675000000000004	-51.56712680560821
37.70000000000001	-51.56477963615398
37.725000000000016	-51.56243598218071
37.75000000000002	-51.560095838423074
37.77500000000003	-51.55775919962364
37.80000000000003	-51.55542606053284
37.82500000000004	-51.553096415908975
37.850000000000044	-51.5507702605182
37.87500000000005	-51.5484475891345
37.900000000000055	-51.546128396539686
37.92500000000006	-51.5438126775234
37.95000000000007	-51.541500426883076
37.97500000000007	-51.53919163942394
38.00000000000008	-51.536886309959
38.025000000000084	-51.534584433309035
38.05000000000009	-51.532286004302584
38.075000000000095	-51.52999101777592
38.1000000000001	-51.52769946857306
38.12500000000011	-51.52541135154574
38.15000000000011	-51.52312666155341
38.17500000000012	-51.52084539346322
38.200000000000124	-51.518567542149995
38.22500000000013	-51.51629310249625
38.250000000000135	-51.51402206939216
38.27500000000014	-51.51175443773556
38.300000000000146	-51.50949020243191
38.32500000000015	-51.50722935839432
38.35000000000016	-51.5049719005435
38.37500000000016	-51.50271782380779
38.40000000000017	-51.50046712312311
38.425000000000175	-51.49821979343296
38.45000000000018	-51.495975829688426
38.475000000000186	-51.49373522684815
38.50000000000019	-51.49149797987833
38.5250000000002	-51.4892640837527
38.5500000000002	-51.487033533452525
38.57500000000021	-51.48480632396657
38.600000000000215	-51.48258245029114
38.62500000000022	-51.480361907429995
38.650000000000226	-51.4781446903944
38.67500000000023	-51.475930794203094
38.70000000000024	-51.473720213882274
38.72500000000024	-51.47151294446557
38.75000000000025	-51.46930898099408
38.775000000000254	-51.4671083185163
38.80000000000026	-51.46491095208817
38.825000000000266	-51.46271687677301
38.85000000000027	-51.46052608764155
38.87500000000028	-51.45833857977189
38.90000000000028	-51.45615434824952
38.92500000000029	-51.45397338816727
38.950000000000294	-51.45179569462533
38.9750000000003	-51.449621262731235
39.000000000000306	-51.44745008759983
39.02500000000031	-51.4452821643533
39.05000000000032	-51.44311748812112
39.07500000000032	-51.44095605404006
39.10000000000033	-51.43879785725418
39.125000000000334	-51.436642892914804
39.15000000000034	-51.434491156180535
39.175000000000345	-51.43234264221721
39.20000000000035	-51.43019734619791
39.22500000000036	-51.42805526330295
39.25000000000036	-51.42591638871987
39.27500000000037	-51.4237807176434
39.300000000000374	-51.42164824527549
39.32500000000038	-51.41951896682525
39.350000000000385	-51.41739287750899
39.37500000000039	-51.41526997255016
39.4000000000004	-51.413150247179395
39.4250000000004	-51.41103369663444
39.45000000000041	-51.4089203161602
39.47500000000041	-51.40681010100869
39.50000000000042	-51.40470304643903
39.525000000000425	-51.40259914771745
39.55000000000043	-51.40049840011728
39.575000000000436	-51.3984007989189
39.60000000000044	-51.39630633940978
39.62500000000045	-51.39421501688446
39.65000000000045	-51.39212682664449
39.67500000000046	-51.3900417639985
39.700000000000465	-51.387959824262104
39.72500000000047	-51.38588100275797
39.750000000000476	-51.383805294815744
39.77500000000048	-51.38173269577209
39.80000000000049	-51.37966320097063
39.82500000000049	-51.37759680576199
39.8500000000005	-51.37553350550373
39.875000000000504	-51.373473295560395
39.90000000000051	-51.37141617130344
39.925000000000516	-51.36936212811127
39.95000000000052	-51.367311161369216
39.97500000000053	-51.36526326646951
40.00000000000053	-51.363218438811295
40.02500000000054	-51.36117667380059
40.050000000000544	-51.35913796685032
40.07500000000055	-51.357102313380246
40.100000000000556	-51.35506970881702
40.12500000000056	-51.353040148594125
40.15000000000057	-51.3510136281519
40.17500000000057	-51.34899014293749
40.20000000000058	-51.34696968840488
40.225000000000584	-51.344952260014864
40.25000000000059	-51.342937853235014
40.275000000000595	-51.3409264635397
40.3000000000006	-51.33891808641009
40.32500000000061	-51.33691271733409
40.35000000000061	-51.33491035180638
40.37500000000062	-51.33291098532838
40.400000000000624	-51.33091461340827
40.42500000000063	-51.328921231560926
40.450000000000635	-51.32693083530796
40.47500000000064	-51.324943420177696
40.50000000000065	-51.32295898170514
40.52500000000065	-51.32097751543199
40.55000000000066	-51.31899901690663
40.575000000000664	-51.3170234816841
40.60000000000067	-51.31505090532612
40.625000000000675	-51.31308128340102
40.65000000000068	-51.311114611483795
40.675000000000686	-51.30915088515606
40.70000000000069	-51.307190100006046
40.7250000000007	-51.3052322516286
40.7500000000007	-51.30327733562517
40.77500000000071	-51.301325347603765
40.800000000000715	-51.299376283178994
40.82500000000072	-51.297430137972036
40.850000000000726	-51.29548690761062
40.87500000000073	-51.29354658772903
40.90000000000074	-51.291609173968084
40.92500000000074	-51.28967466197512
40.95000000000075	-51.287743047404014
40.975000000000755	-51.28581432591514
41.00000000000076	-51.283888493175375
41.025000000000766	-51.28196554485809
41.05000000000077	-51.280045476643124
41.07500000000078	-51.2781282842168
41.10000000000078	-51.27621396327189
41.12500000000079	-51.274302509507635
41.150000000000794	-51.27239391862969
41.1750000000008	-51.270488186350164
41.200000000000806	-51.268585308387586
41.22500000000081	-51.26668528046689
41.25000000000082	-51.26478809831941
41.27500000000082	-51.26289375768288
41.30000000000083	-51.26100225430143
41.325000000000834	-51.25911358392554
41.35000000000084	-51.257227742312075
41.375000000000846	-51.25534472522424
41.40000000000085	-51.25346452843159
41.42500000000086	-51.251587147710026
41.45000000000086	-51.249712578841766
41.47500000000087	-51.24784081761534
41.500000000000874	-51.2459718598256
41.52500000000088	-51.24410570127369
41.550000000000885	-51.24224233776704
41.57500000000089	-51.24038176511936
41.6000000000009	-51.238523979150635
41.6250000000009	-51.2366689756871
41.65000000000091	-51.23481675056126
41.675000000000914	-51.23296729961184
41.70000000000092	-51.23112061868382
41.725000000000925	-51.22927670362837
41.75000000000093	-51.227435550302914
41.77500000000094	-51.225597154571055
41.80000000000094	-51.2237615123026
41.82500000000095	-51.22192861937354
41.85000000000095	-51.22009847166604
41.87500000000096	-51.218271065068436
41.900000000000965	-51.216446395475224
41.92500000000097	-51.21462445878704
41.950000000000976	-51.21280525091068
41.97500000000098	-51.21098876775904
42.00000000000099	-51.20917500525116
42.02500000000099	-51.20736395931219
42.050000000001	-51.20555562587338
42.075000000001005	-51.20375000087207
42.10000000000101	-51.20194708025169
42.125000000001016	-51.20014685996175
42.15000000000102	-51.198349335957815
42.17500000000103	-51.196554504201515
42.20000000000103	-51.194762360660526
42.22500000000104	-51.192972901308565
42.250000000001044	-51.19118612212538
42.27500000000105	-51.18940201909673
42.300000000001056	-51.18762058821441
42.32500000000106	-51.185841825476196
42.35000000000107	-51.18406572688587
42.37500000000107	-51.18229228845319
42.40000000000108	-51.1805215061939
42.425000000001084	-51.178753376129706
42.45000000000109	-51.176987894288274
42.475000000001096	-51.17522505670322
42.5000000000011	-51.173464859414096
42.52500000000111	-51.171707298466394
42.55000000000111	-51.16995236991153
42.57500000000112	-51.168200069806815
42.600000000001124	-51.166450394215495
42.62500000000113	-51.16470333920668
42.650000000001135	-51.1629589008554
42.67500000000114	-51.16121707524254
42.70000000000115	-51.159477858454856
42.72500000000115	-51.157741246584976
42.75000000000116	-51.15600723573138
42.775000000001164	-51.15427582199838
42.80000000000117	-51.15254700149614
42.825000000001175	-51.15082077034063
42.85000000000118	-51.14909712465365
42.87500000000119	-51.147376060562806
42.90000000000119	-51.1456575742015
42.9250000000012	-51.143941661708936
42.950000000001204	-51.14222831923009
42.97500000000121	-51.14051754291572
43.000000000001215	-51.138809328922335
43.02500000000122	-51.13710367341222
43.050000000001226	-51.13540057255339
43.07500000000123	-51.133700022519605
43.10000000000124	-51.13200201949037
43.12500000000124	-51.1303065596509
43.15000000000125	-51.12861363919211
43.175000000001255	-51.12692325431065
43.20000000000126	-51.12523540120883
43.225000000001266	-51.12355007609469
43.25000000000127	-51.12186727518191
43.27500000000128	-51.12018699468988
43.30000000000128	-51.118509230843614
43.32500000000129	-51.1168339798738
43.350000000001295	-51.115161238016775
43.3750000000013	-51.113491001514504
43.400000000001306	-51.11182326661458
43.42500000000131	-51.11015802957022
43.45000000000132	-51.10849528664026
43.47500000000132	-51.10683503408913
43.50000000000133	-51.10517726818685
43.525000000001334	-51.103521985209035
43.55000000000134	-51.10186918143688
43.575000000001346	-51.100218853157145
43.60000000000135	-51.098570996662154
43.62500000000136	-51.09692560824978
43.65000000000136	-51.09528268422344
43.67500000000137	-51.0936422208921
43.700000000001374	-51.092004214570245
43.72500000000138	-51.09036866157788
43.750000000001386	-51.088735558240515
43.77500000000139	-51.08710490088918
43.8000000000014	-51.08547668586039
43.8250000000014	-51.08385090949615
43.85000000000141	-51.082227568143935
43.875000000001414	-51.0806066581567
43.90000000000142	-51.07898817589286
43.925000000001425	-51.07737211771629
43.95000000000143	-51.075758479996296
43.97500000000144	-51.07414725910763
44.00000000000144	-51.07253845143049
44.02500000000145	-51.07093205335046
44.050000000001454	-51.069328061258574
44.07500000000146	-51.06772647155125
44.100000000001465	-51.0661272806303
44.12500000000147	-51.064530484902946
44.15000000000148	-51.062936080781775
44.17500000000148	-51.06134406468475
44.20000000000149	-51.059754433035195
44.225000000001494	-51.058167182261805
44.2500000000015	-51.05658230879861
44.275000000001505	-51.05499980908498
44.30000000000151	-51.053419679565636
44.325000000001516	-51.0518419166906
44.35000000000152	-51.05026651691522
44.37500000000153	-51.04869347670017
44.40000000000153	-51.0471227925114
44.42500000000154	-51.04555446082017
44.450000000001545	-51.04398847810302
44.47500000000155	-51.042424840841754
44.500000000001556	-51.04086354552347
44.52500000000156	-51.03930458864051
44.55000000000157	-51.037747966690475
44.57500000000157	-51.03619367617621
44.60000000000158	-51.0346417136058
44.625000000001585	-51.03309207549256
44.65000000000159	-51.03154475835503
44.675000000001596	-51.029999758716954
44.7000000000016	-51.02845707310729
44.72500000000161	-51.0269166980602
44.75000000000161	-51.02537863011503
44.77500000000162	-51.023842865816306
44.800000000001624	-51.022309401713734
44.82500000000163	-51.02077823436219
44.850000000001636	-51.01924936032171
44.87500000000164	-51.01772277615747
44.90000000000165	-51.01619847843981
44.92500000000165	-51.014676463744195
44.95000000000166	-51.01315672865122
44.975000000001664	-51.011639269746595
45.00000000000167	-51.010124083621164
45.025000000001675	-51.00861116687086
45.05000000000168	-51.00710051609671
45.07500000000169	-51.005592127904855
45.10000000000169	-51.0040859989065
45.1250000000017	-51.00258212571792
45.150000000001704	-51.001080504960484
45.17500000000171	-50.99958113326059
45.200000000001715	-50.998084007249716
45.22500000000172	-50.99658912356437
45.25000000000173	-50.9950964788461
45.27500000000173	-50.99360606974149
45.30000000000174	-50.99211789290214
45.325000000001744	-50.990631944984656
45.35000000000175	-50.989148222650684
45.375000000001755	-50.987666722566836
45.40000000000176	-50.98618744140473
45.425000000001766	-50.98471037584097
45.45000000000177	-50.98323552255713
45.47500000000178	-50.98176287823977
45.50000000000178	-50.9802924395804
45.52500000000179	-50.97882420327549
45.550000000001795	-50.97735816602645
45.5750000000018	-50.97589432453964
45.600000000001806	-50.97443267552635
45.62500000000181	-50.972973215702794
45.65000000000182	-50.97151594179011
45.67500000000182	-50.970060850514336
45.70000000000183	-50.968607938606425
45.725000000001835	-50.96715720280222
45.75000000000184	-50.965708639842454
45.775000000001846	-50.96426224647274
45.80000000000185	-50.962818019443574
45.82500000000186	-50.961375955510306
45.85000000000186	-50.959936051433154
45.87500000000187	-50.95849830397719
45.900000000001874	-50.95706270991232
45.92500000000188	-50.955629266013304
45.950000000001886	-50.95419796905971
45.97500000000189	-50.95276881583596
46.0000000000019	-50.951341803131264
46.0250000000019	-50.94991692773966
46.05000000000191	-50.94849418645997
46.075000000001914	-50.947073576095825
46.10000000000192	-50.94565509345564
46.125000000001926	-50.94423873535261
46.15000000000193	-50.94282449860471
46.17500000000194	-50.941412380034656
46.20000000000194	-50.94000237646995
46.22500000000195	-50.938594484742836
46.250000000001954	-50.9371887016903
46.27500000000196	-50.93578502415407
46.300000000001965	-50.934383448980604
46.32500000000197	-50.932983973021074
46.35000000000198	-50.93158659313138
46.37500000000198	-50.93019130617212
46.40000000000199	-50.9287981090086
46.425000000001994	-50.92740699851084
46.450000000002	-50.926017971553506
46.475000000002005	-50.924631025015984
46.50000000000201	-50.92324615578231
46.52500000000202	-50.9218633607412
46.55000000000202	-50.92048263678602
46.57500000000203	-50.919103980814796
46.600000000002034	-50.9177273897302
46.62500000000204	-50.916352860439545
46.650000000002045	-50.91498038985476
46.67500000000205	-50.913609974892424
46.700000000002056	-50.912241612473714
46.72500000000206	-50.91087529952443
46.75000000000207	-50.90951103297496
46.77500000000207	-50.90814880976032
46.80000000000208	-50.90678862682009
46.825000000002085	-50.90543048109844
46.85000000000209	-50.90407436954413
46.875000000002096	-50.90272028911046
46.9000000000021	-50.90136823675533
46.92500000000211	-50.90001820944117
46.95000000000211	-50.898670204134966
46.97500000000212	-50.897324217808254
47.000000000002125	-50.8959802474371
47.02500000000213	-50.8946382900021
47.050000000002136	-50.893298342488364
47.07500000000214	-50.891960401885534
47.10000000000215	-50.890624465187756
47.12500000000215	-50.88929052939366
47.15000000000216	-50.887958591506404
47.175000000002164	-50.8866286485336
47.20000000000217	-50.885300697487374
47.225000000002176	-50.8839747353843
47.25000000000218	-50.88265075924543
47.27500000000219	-50.88132876609628
47.30000000000219	-50.88000875296683
47.3250000000022	-50.87869071689149
47.350000000002204	-50.877374654909126
47.37500000000221	-50.87606056406303
47.400000000002215	-50.87474844140093
47.42500000000222	-50.87343828397497
47.45000000000223	-50.87213008884171
47.47500000000223	-50.87082385306211
47.50000000000224	-50.86951957370156
47.525000000002244	-50.86821724782981
47.55000000000225	-50.86691687252103
47.575000000002255	-50.86561844485375
47.60000000000226	-50.86432196191088
47.62500000000227	-50.863027420779716
47.65000000000227	-50.86173481855189
47.67500000000228	-50.8604441523234
47.700000000002284	-50.859155419194614
47.72500000000229	-50.85786861627021
47.750000000002295	-50.85658374065922
47.7750000000023	-50.855300789475
47.800000000002306	-50.854019759835246
47.82500000000231	-50.85274064886195
47.85000000000232	-50.85146345368143
47.87500000000232	-50.8501881714243
47.90000000000233	-50.84891479922546
47.925000000002335	-50.847643334224124
47.95000000000234	-50.846373773563776
47.975000000002346	-50.84510611439219
48.00000000000235	-50.843840353861395
48.02500000000236	-50.8425764891277
48.05000000000236	-50.84131451735168
48.07500000000237	-50.84005443569813
48.100000000002375	-50.83879624133613
48.12500000000238	-50.83753993143897
48.150000000002386	-50.83628550318419
48.17500000000239	-50.83503295375356
48.2000000000024	-50.83378228033306
48.2250000000024	-50.83253348011289
48.25000000000241	-50.83128655028746
48.275000000002414	-50.83004148805538
48.30000000000242	-50.82879829061945
48.325000000002426	-50.82755695518667
48.35000000000243	-50.82631747896822
48.37500000000244	-50.82507985917945
48.40000000000244	-50.823844093039895
48.42500000000245	-50.822610177773235
48.450000000002454	-50.82137811060733
48.47500000000246	-50.820147888774166
48.500000000002466	-50.818919509509904
48.52500000000247	-50.81769297005482
48.55000000000248	-50.81646826765334
48.57500000000248	-50.81524539955401
48.60000000000249	-50.814024363009494
48.625000000002494	-50.81280515527658
48.6500000000025	-50.811587773616154
48.675000000002505	-50.810372215293214
48.70000000000251	-50.80915847757685
48.72500000000252	-50.80794655774024
48.75000000000252	-50.806736453060644
48.77500000000253	-50.805528160819414
48.800000000002534	-50.80432167830196
48.82500000000254	-50.80311700279776
48.850000000002545	-50.80191413160036
48.87500000000255	-50.800713062007354
48.90000000000256	-50.79951379132037
48.92500000000256	-50.7983163168451
48.95000000000257	-50.79712063589127
48.975000000002574	-50.79592674577261
49.00000000000258	-50.7947346438069
49.025000000002585	-50.79354432731592
49.05000000000259	-50.79235579362548
49.075000000002596	-50.791169040065384
49.1000000000026	-50.78998406396943
49.12500000000261	-50.788800862675416
49.15000000000261	-50.78761943352513
49.17500000000262	-50.78643977386433
49.200000000002625	-50.785261881042764
49.22500000000263	-50.78408575241414
49.250000000002636	-50.78291138533614
49.27500000000264	-50.78173877717039
49.30000000000265	-50.78056792528247
49.32500000000265	-50.77939882704191
49.35000000000266	-50.778231479822175
49.375000000002665	-50.777065881000674
49.40000000000267	-50.775902027958736
49.425000000002676	-50.774739918081615
49.45000000000268	-50.77357954875848
49.47500000000269	-50.772420917382405
49.50000000000269	-50.771264021350376
49.5250000000027	-50.77010885806328
49.550000000002704	-50.76895542492589
49.57500000000271	-50.76780371934687
49.600000000002716	-50.76665373873877
49.62500000000272	-50.76550548051799
49.65000000000273	-50.76435894210483
49.67500000000273	-50.76321412092344
49.70000000000274	-50.76207101440184
49.725000000002744	-50.76092961997188
49.75000000000275	-50.75978993506928
49.775000000002755	-50.75865195713358
49.80000000000276	-50.75751568360817
49.82500000000277	-50.75638111194026
49.85000000000277	-50.75524823958089
49.87500000000278	-50.75411706398491
49.900000000002784	-50.75298758261099
49.92500000000279	-50.75185979292161
49.950000000002795	-50.75073369238303
49.9750000000028	-50.74960927846533
[truncated: 58,001 more rows]
