# Supplementary material for: Realistic retinal modeling unravels the differential role of excitation and inhibition to starburst amacrine cells in direction selectivity
Source: PLoS Comput Biol. 2021 Dec 30;17(12):e1009754. doi: 10.1371/journal.pcbi.1009754 (PMC8754344; doi:10.1371/journal.pcbi.1009754)
Supplement: S2 Data — Data from simulation of a DSGC embedded in a SAC network. (ZIP) [file pcbi.1009754.s011.zip › SI_DSGC_simulation/5 - SAC-DSGC_network_bars_DS_with-SAC-SAC_dot.csv]

0.0	-65.0
0.025	-64.97753369945083
0.05	-64.95510104787901
0.075	-64.93270199488668
0.09999999999999999	-64.91033649015145
0.12499999999999999	-64.88800448342631
0.15	-64.86570592453951
0.17500000000000002	-64.84344076339443
0.20000000000000004	-64.82120894996947
0.22500000000000006	-64.79901043431799
0.25000000000000006	-64.77669398961659
0.2750000000000001	-64.75429459631994
0.3000000000000001	-64.73184386115182
0.3250000000000001	-64.7093637164341
0.35000000000000014	-64.6868693871725
0.37500000000000017	-64.66437171968718
0.4000000000000002	-64.6418786468974
0.4250000000000002	-64.61939610836562
0.45000000000000023	-64.59676124633722
0.47500000000000026	-64.57401105735188
0.5000000000000002	-64.55118202875977
0.5250000000000001	-64.52830101300684
0.55	-64.50538737593882
0.575	-64.48245532257327
0.5999999999999999	-64.4595155084329
0.6249999999999998	-64.4365761017439
0.6499999999999997	-64.41352198311608
0.6749999999999996	-64.39037599225938
0.6999999999999995	-64.36716523785854
0.7249999999999994	-64.34391130508207
0.7499999999999993	-64.32063056654052
0.7749999999999992	-64.2973354911031
0.7999999999999992	-64.27403572275152
0.8249999999999991	-64.25073885310049
0.849999999999999	-64.2273480431589
0.8749999999999989	-64.20388067668763
0.8999999999999988	-64.18036210955923
0.9249999999999987	-64.15681233183203
0.9499999999999986	-64.13324625559862
0.9749999999999985	-64.10967512618889
0.9999999999999984	-64.08610760914276
1.0249999999999984	-64.06255052992073
1.0499999999999983	-64.03891042060863
1.0749999999999982	-64.01520721615388
1.099999999999998	-63.9914648711687
1.124999999999998	-63.96770179941651
1.149999999999998	-63.9439316522392
1.1749999999999978	-63.92016470007923
1.1999999999999977	-63.89640885038464
1.2249999999999976	-63.87267033344927
1.2499999999999976	-63.84885944817407
1.2749999999999975	-63.82499787558958
1.2999999999999974	-63.801108881103126
1.3249999999999973	-63.777209832211696
1.3499999999999972	-63.7533134153045
1.3749999999999971	-63.72942909081609
1.399999999999997	-63.70556410155215
1.424999999999997	-63.68172413283796
1.4499999999999968	-63.65778065259474
1.4749999999999968	-63.63376482941664
1.4999999999999967	-63.609706733725616
1.5249999999999966	-63.58562856376461
1.5499999999999965	-63.561546427009155
1.5749999999999964	-63.53747224482795
1.5999999999999963	-63.51341506478661
1.6249999999999962	-63.48938192042558
1.6499999999999961	-63.465245654154415
1.674999999999996	-63.44103972245658
1.699999999999996	-63.41679524711862
1.7249999999999959	-63.39253480060682
1.7499999999999958	-63.368274656550824
1.7749999999999957	-63.34402683071387
1.7999999999999956	-63.319800434724435
1.8249999999999955	-63.29560255001875
1.8499999999999954	-63.27135526199585
1.8749999999999953	-63.247074034498745
1.8999999999999952	-63.22277964348981
1.9249999999999952	-63.198488417240114
1.949999999999995	-63.174212534811964
1.974999999999995	-63.14996117507489
1.999999999999995	-63.125741407772786
2.024999999999995	-63.101558801856555
2.0499999999999954	-63.077239716922826
2.0749999999999957	-63.052823943628404
2.099999999999996	-63.02835159672023
2.1249999999999964	-63.0038516552034
2.149999999999997	-62.979344829334345
2.174999999999997	-62.954846272807444
2.1999999999999975	-62.93036737311442
2.224999999999998	-62.90591690118014
2.2499999999999982	-62.88139257110883
2.2749999999999986	-62.85682043063235
2.299999999999999	-62.83222709313473
2.3249999999999993	-62.80763272717293
2.3499999999999996	-62.783052181475504
2.375	-62.7584965584612
2.4000000000000004	-62.73397435473776
2.4250000000000007	-62.709492223767946
2.450000000000001	-62.684904246027806
2.4750000000000014	-62.660242344389474
2.5000000000000018	-62.635540173276326
2.525000000000002	-62.61082331272559
2.5500000000000025	-62.586110627141615
2.575000000000003	-62.56141620432597
2.600000000000003	-62.53675078125573
2.6250000000000036	-62.51212271174451
2.650000000000004	-62.48749159655353
2.6750000000000043	-62.46286886485592
2.7000000000000046	-62.43826783429426
2.725000000000005	-62.413699369281844
2.7500000000000053	-62.3891718882339
2.7750000000000057	-62.36469193683667
2.800000000000006	-62.34026468729473
2.8250000000000064	-62.31589430121813
2.8500000000000068	-62.29142237223379
2.875000000000007	-62.2668797196868
2.9000000000000075	-62.24230194659014
2.925000000000008	-62.21771581609235
2.950000000000008	-62.19314075070956
2.9750000000000085	-62.16859105118039
3.000000000000009	-62.144077484242956
3.0250000000000092	-62.11960833541221
3.0500000000000096	-62.09507840389326
3.07500000000001	-62.07050954793242
3.1000000000000103	-62.045928502452625
3.1250000000000107	-62.02135594898401
3.150000000000011	-61.99680718663224
3.1750000000000114	-61.97229366108475
3.2000000000000117	-61.94782411743703
3.225000000000012	-61.923405381196304
3.2500000000000124	-61.89892832698723
3.275000000000013	-61.874425303400145
3.300000000000013	-61.84992363326743
3.3250000000000135	-61.82544265716351
3.350000000000014	-61.800996211770844
3.375000000000014	-61.77659448882344
3.4000000000000146	-61.75224520998456
3.425000000000015	-61.72795437103427
3.4500000000000153	-61.703636174553274
3.4750000000000156	-61.67931628408081
3.500000000000016	-61.655015839205916
3.5250000000000163	-61.6307501255434
3.5500000000000167	-61.60653026715973
3.575000000000017	-61.582364551334834
3.6000000000000174	-61.558259303430376
3.6250000000000178	-61.534219457887104
3.650000000000018	-61.510108651880785
3.6750000000000185	-61.48595860833942
3.700000000000019	-61.461801347645036
3.725000000000019	-61.4376600183176
3.7500000000000195	-61.4135511119148
3.77500000000002	-61.38948664862784
3.8000000000000203	-61.365475618985165
3.8250000000000206	-61.341524905758824
3.850000000000021	-61.31751925055362
3.8750000000000213	-61.29348355626323
3.9000000000000217	-61.269444783512576
3.925000000000022	-61.245423658385135
3.9500000000000224	-61.22143554286827
3.9750000000000227	-61.19749194387081
4.000000000000023	-61.17360164335401
4.0250000000000234	-61.14977147012925
4.050000000000024	-61.125894567868386
4.075000000000024	-61.10199372278057
4.1000000000000245	-61.07809460302091
4.125000000000025	-61.054217105294846
4.150000000000025	-61.03037602559497
4.175000000000026	-61.00658244731035
4.200000000000026	-60.98284481750997
4.225000000000026	-60.959169693475985
4.250000000000027	-60.93542904875071
4.275000000000027	-60.911656903095675
4.300000000000027	-60.887884172757886
4.325000000000028	-60.86413307561218
4.350000000000028	-60.84041947009049
4.375000000000028	-60.816754937599775
4.400000000000029	-60.79314815478842
4.425000000000029	-60.769605774984214
4.4500000000000295	-60.746004611872195
4.47500000000003	-60.722375095368484
4.50000000000003	-60.69874607166357
4.5250000000000306	-60.675138918345965
4.550000000000031	-60.65156925152697
4.575000000000031	-60.628048686253805
4.600000000000032	-60.6045860491976
4.625000000000032	-60.58118818147976
4.650000000000032	-60.55772399324606
4.675000000000033	-60.534218119150815
4.700000000000033	-60.51070069029568
4.725000000000033	-60.48719542656431
4.750000000000034	-60.46372003132573
4.775000000000034	-60.44028777142971
4.8000000000000345	-60.41690874791556
4.825000000000035	-60.39359078657435
4.850000000000035	-60.37027140636821
4.8750000000000355	-60.34696617601077
4.900000000000036	-60.323692376420425
4.925000000000036	-60.300463703677686
4.950000000000037	-60.27729051580823
4.975000000000037	-60.254180678635905
5.000000000000037	-60.231140259469484
5.025000000000038	-60.20817401941941
5.050000000000038	-60.18514181178729
5.075000000000038	-60.16207467999409
5.100000000000039	-60.13900478622847
5.125000000000039	-60.115955705201976
5.150000000000039	-60.092944364483344
5.17500000000004	-60.06998313846237
5.20000000000004	-60.04708128302945
5.2250000000000405	-60.02424587298089
5.250000000000041	-60.00138702706606
5.275000000000041	-59.978526728855705
5.300000000000042	-59.95568749057899
5.325000000000042	-59.93288635263441
5.350000000000042	-59.91013591380017
5.375000000000043	-59.88744560948724
5.400000000000043	-59.86482263740315
5.425000000000043	-59.84227258692653
5.450000000000044	-59.81963103835376
5.475000000000044	-59.796932645937375
5.500000000000044	-59.77421550652833
5.525000000000045	-59.751507699995194
5.550000000000045	-59.72882930913578
5.5750000000000455	-59.706194934349156
5.600000000000046	-59.68361543641824
5.625000000000046	-59.66109907336718
5.6500000000000465	-59.638573448801495
5.675000000000047	-59.61605615871347
5.700000000000047	-59.59356700920647
5.725000000000048	-59.571121261890966
5.750000000000048	-59.54873024639383
5.775000000000048	-59.52640246681836
5.800000000000049	-59.504144430053096
5.825000000000049	-59.48196120993859
5.850000000000049	-59.459781764745735
5.87500000000005	-59.43761802943364
5.90000000000005	-59.41548765230741
5.9250000000000504	-59.39340475126006
5.950000000000051	-59.3713799016519
5.975000000000051	-59.34942104798795
6.0000000000000515	-59.327534253386524
6.025000000000052	-59.305724224869785
6.050000000000052	-59.28387398248035
6.075000000000053	-59.26201037854517
6.100000000000053	-59.24015996796963
6.125000000000053	-59.218342491339776
6.150000000000054	-59.19657222649781
6.175000000000054	-59.17485963729492
6.200000000000054	-59.15321255113242
6.225000000000055	-59.13163694287285
6.250000000000055	-59.110012703286294
6.275000000000055	-59.088370350570536
6.300000000000056	-59.06673826994254
6.325000000000056	-59.045136994894
6.3500000000000565	-59.023581251317125
6.375000000000057	-59.00208181462604
6.400000000000057	-58.980646752253875
6.4250000000000576	-58.9592822324273
6.450000000000058	-58.93788247121663
6.475000000000058	-58.91646610912843
6.500000000000059	-58.89505776303281
6.525000000000059	-58.873676926923196
6.550000000000059	-58.85233819874402
6.57500000000006	-58.83105254091556
6.60000000000006	-58.80982830665704
6.62500000000006	-58.788671964828715
6.650000000000061	-58.76747752733754
6.675000000000061	-58.74626330531733
6.7000000000000615	-58.725055151531365
6.725000000000062	-58.7038732982193
6.750000000000062	-58.682732720253576
6.7750000000000625	-58.661644571721446
6.800000000000063	-58.64061730548989
6.825000000000063	-58.619657444492624
6.850000000000064	-58.598677690210636
6.875000000000064	-58.577701334705
6.900000000000064	-58.55675084755915
6.925000000000065	-58.53584258492622
6.950000000000065	-58.51498830599526
6.975000000000065	-58.494196650818964
7.000000000000066	-58.473474127134025
7.025000000000066	-58.4528257466547
7.050000000000066	-58.43211390973381
7.075000000000067	-58.41137081589325
7.100000000000067	-58.390628559876674
7.1250000000000675	-58.36991030507524
7.150000000000068	-58.349232501311576
7.175000000000068	-58.328607069749076
7.200000000000069	-58.30804286247334
7.225000000000069	-58.28754660242898
7.250000000000069	-58.26705100856215
7.27500000000007	-58.246567448912764
7.30000000000007	-58.22611313746143
7.32500000000007	-58.20570220200243
7.350000000000071	-58.18534533402773
7.375000000000071	-58.16505059759322
7.400000000000071	-58.14482415925765
7.425000000000072	-58.12467081443572
7.450000000000072	-58.10450065798005
7.4750000000000725	-58.08433754744355
7.500000000000073	-58.06420281039297
7.525000000000073	-58.044111947520754
7.5500000000000735	-58.0240761182856
7.575000000000074	-58.00410351607842
7.600000000000074	-57.984200296473254
7.625000000000075	-57.964371182714
7.650000000000075	-57.94451459098345
7.675000000000075	-57.924655829688085
7.700000000000076	-57.904818132983344
7.725000000000076	-57.885018580263846
7.750000000000076	-57.865269616554535
7.775000000000077	-57.84558046260606
7.800000000000077	-57.82595808256849
7.8250000000000774	-57.80640782997279
7.850000000000078	-57.78676626281504
7.875000000000078	-57.76706808474259
7.9000000000000785	-57.74735016459139
7.925000000000079	-57.72763980055398
7.950000000000079	-57.707956645724494
7.97500000000008	-57.688315061423886
8.00000000000008	-57.668725765571416
8.025000000000079	-57.64919691961274
8.050000000000077	-57.629621451315636
8.075000000000076	-57.61001973267486
8.100000000000074	-57.590418296962746
8.125000000000073	-57.57083806740493
8.150000000000071	-57.55129461122957
8.17500000000007	-57.53179955798064
8.200000000000069	-57.512361738817525
8.225000000000067	-57.492987980217656
8.250000000000066	-57.47352896451029
8.275000000000064	-57.454010148289086
8.300000000000063	-57.43446685406344
8.325000000000061	-57.41492635228513
8.35000000000006	-57.395408547125484
8.375000000000059	-57.37592809050135
8.400000000000057	-57.35649598600379
8.425000000000056	-57.337120670495686
8.450000000000054	-57.31768248377877
8.475000000000053	-57.29820596178573
8.500000000000052	-57.27872102179752
8.52500000000005	-57.25925069332911
8.550000000000049	-57.239811973485494
8.575000000000047	-57.22041753519352
8.600000000000046	-57.20107701038126
8.625000000000044	-57.18179786366172
8.650000000000043	-57.16245376129021
8.675000000000042	-57.14307513904254
8.70000000000004	-57.123692803898024
8.725000000000039	-57.10432959155737
8.750000000000037	-57.08500208253451
8.775000000000036	-57.06572253348376
8.800000000000034	-57.04650021373011
8.825000000000033	-57.027342284450654
8.850000000000032	-57.00810642561185
8.87500000000003	-56.98881467144701
8.900000000000029	-56.96949982487175
8.925000000000027	-56.95018810452032
8.950000000000026	-56.930899042038405
8.975000000000025	-56.911647223860626
9.000000000000023	-56.8924437303799
9.025000000000022	-56.87329714046036
9.05000000000002	-56.85411804663852
9.075000000000019	-56.83492483341217
9.100000000000017	-56.81574078057427
9.125000000000016	-56.79658436712486
9.150000000000015	-56.77746953961394
9.175000000000013	-56.75840688759106
9.200000000000012	-56.73940458744663
9.22500000000001	-56.72046906532438
9.250000000000009	-56.70150554659561
9.275000000000007	-56.68253755257208
9.300000000000006	-56.663588990245145
9.325000000000005	-56.644677620833725
9.350000000000003	-56.62581644757019
9.375000000000002	-56.60701517480433
9.4	-56.58828120719445
9.424999999999999	-56.56962030875284
9.449999999999998	-56.550951173198335
9.474999999999996	-56.53229123207582
9.499999999999995	-56.513660837301465
9.524999999999993	-56.4950755918536
9.549999999999992	-56.476546996981924
9.57499999999999	-56.458083618107985
9.599999999999989	-56.43969195591322
9.624999999999988	-56.42137703839153
9.649999999999986	-56.40295886566889
9.674999999999985	-56.38448183047477
9.699999999999983	-56.365985490335355
9.724999999999982	-56.347498465462984
9.74999999999998	-56.3290412183764
9.774999999999979	-56.31062863532528
9.799999999999978	-56.29227178558191
9.824999999999976	-56.27397907442817
9.849999999999975	-56.25564041517434
9.874999999999973	-56.2372794935703
9.899999999999972	-56.218923830561955
9.92499999999997	-56.20059451596819
9.949999999999969	-56.18230712094408
9.974999999999968	-56.16407326830936
9.999999999999966	-56.14590179598431
10.024999999999965	-56.127799547924766
10.049999999999963	-56.10963643544677
10.074999999999962	-56.09144852856599
10.09999999999996	-56.0732670343154
10.12499999999996	-56.055114206132814
10.149999999999958	-56.03700593964928
10.174999999999956	-56.01895386512891
10.199999999999955	-56.000966703832944
10.224999999999953	-55.983051139030835
10.249999999999952	-55.96503600931982
10.27499999999995	-55.94696650996149
10.29999999999995	-55.92888144428131
10.324999999999948	-55.910808521200586
10.349999999999946	-55.892767570822485
10.374999999999945	-55.87477310855498
10.399999999999944	-55.85683601072801
10.424999999999942	-55.83896459914071
10.44999999999994	-55.82107794620965
10.47499999999994	-55.803200709614664
10.499999999999938	-55.7853545332527
10.524999999999936	-55.767555289726126
10.549999999999935	-55.74981456481807
10.574999999999934	-55.732140985077265
10.599999999999932	-55.714541115925485
10.62499999999993	-55.69702005299777
10.64999999999993	-55.67948741453276
10.674999999999928	-55.66196146072419
10.699999999999926	-55.644464183870106
10.724999999999925	-55.62701229737546
10.749999999999924	-55.60961799057366
10.774999999999922	-55.59229025578502
10.79999999999992	-55.57503585888259
10.82499999999992	-55.557859989055636
10.849999999999918	-55.54067199083327
10.874999999999917	-55.52348880482065
10.899999999999915	-55.506331404108295
10.924999999999914	-55.48921639808919
10.949999999999912	-55.47215617262048
10.97499999999991	-55.45515996573387
10.99999999999991	-55.43823476144583
11.024999999999908	-55.42138592337655
11.049999999999907	-55.40453257357194
11.074999999999905	-55.3876917593915
11.099999999999904	-55.37088346527304
11.124999999999902	-55.354122884936146
11.1499999999999	-55.33742116473328
11.1749999999999	-55.32078658135788
11.199999999999898	-55.30422539338448
11.224999999999897	-55.2877424137835
11.249999999999895	-55.27123580930937
11.274999999999894	-55.25473309033173
11.299999999999892	-55.238257830577055
11.324999999999891	-55.2218269242674
11.34999999999989	-55.20545241400929
11.374999999999888	-55.189143060545916
11.399999999999887	-55.172905382280526
11.424999999999885	-55.15674432743991
11.449999999999884	-55.140554244895114
11.474999999999882	-55.12435623228771
11.499999999999881	-55.10817472666969
11.52499999999988	-55.092028309846874
11.549999999999878	-55.075930555406124
11.574999999999877	-55.05989147170956
11.599999999999875	-55.043918568369506
11.624999999999874	-55.02801757807135
11.649999999999872	-55.01209728165497
11.674999999999871	-54.996176295937076
11.69999999999987	-54.980276472244626
11.724999999999868	-54.96441457809038
11.749999999999867	-54.94860292526352
11.774999999999865	-54.932850625565244
11.799999999999864	-54.917164539780636
11.824999999999863	-54.9015499248479
11.849999999999861	-54.885841001296725
11.87499999999986	-54.870079381764896
11.899999999999858	-54.85430243668056
11.924999999999857	-54.838536772047114
11.949999999999855	-54.822801257486056
11.974999999999854	-54.80710957135653
11.999999999999853	-54.79147186501659
12.024999999999851	-54.77589583383353
12.04999999999985	-54.76025105576124
12.074999999999848	-54.74457418293829
12.099999999999847	-54.728896575819185
12.124999999999845	-54.71324065221484
12.149999999999844	-54.697622450535896
12.174999999999843	-54.6820537058091
12.199999999999841	-54.66654320857852
12.22499999999984	-54.65109768318341
12.249999999999838	-54.63564258602787
12.274999999999837	-54.62020076018074
12.299999999999836	-54.604792776182606
12.324999999999834	-54.58943311462513
12.349999999999833	-54.57413200453076
12.374999999999831	-54.55889687827368
12.39999999999983	-54.54373328628146
12.424999999999828	-54.52864547029382
12.449999999999827	-54.5134832837013
12.474999999999826	-54.49827957995502
12.499999999999824	-54.4830670778046
12.524999999999823	-54.46786997718792
12.549999999999821	-54.452705772239426
12.57499999999982	-54.43758729461893
12.599999999999818	-54.42252414544175
12.624999999999817	-54.40752364561786
12.649999999999816	-54.3924773389427
12.674999999999814	-54.377411022359844
12.699999999999813	-54.36235098541385
12.724999999999811	-54.34731706151237
12.74999999999981	-54.33232373077791
12.774999999999809	-54.31738168314144
12.799999999999807	-54.30249896245268
12.824999999999806	-54.287681737907235
12.849999999999804	-54.27283372876642
12.874999999999803	-54.25798463322393
12.899999999999801	-54.243158143692256
12.9249999999998	-54.22837091294598
12.949999999999799	-54.21363481320653
12.974999999999797	-54.198958530115725
12.999999999999796	-54.18434857424824
13.024999999999794	-54.16980992859304
13.049999999999793	-54.1552301538767
13.074999999999791	-54.14063156573386
13.09999999999979	-54.12604045473278
13.124999999999789	-54.11147657129105
13.149999999999787	-54.09695421879572
13.174999999999786	-54.082483890071714
13.199999999999784	-54.068073439622914
13.224999999999783	-54.053728862554195
13.249999999999782	-54.03931342992169
13.27499999999978	-54.02485290676174
13.299999999999779	-54.010378728797264
13.324999999999777	-53.99591493144345
13.349999999999776	-53.98147908608639
13.374999999999774	-53.96708416474934
13.399999999999773	-53.9527399269165
13.424999999999772	-53.938453855072716
13.44999999999977	-53.924076669910555
13.474999999999769	-53.90963988096236
13.499999999999767	-53.895177903297125
13.524999999999766	-53.88071696907961
13.549999999999764	-53.866276375821826
13.574999999999763	-53.851870455756924
13.599999999999762	-53.83751004476713
13.62499999999976	-53.82320348613495
13.649999999999759	-53.808850306654016
13.674999999999757	-53.79447344889184
13.699999999999756	-53.78009843684497
13.724999999999755	-53.76574483129428
13.749999999999753	-53.751427064666686
13.774999999999752	-53.737155897904124
13.79999999999975	-53.7229395120452
13.824999999999749	-53.70878425059375
13.849999999999747	-53.69458027634454
13.874999999999746	-53.68035854417071
13.899999999999745	-53.66614566943861
13.924999999999743	-53.65196087912948
13.949999999999742	-53.63781799972626
13.97499999999974	-53.62372718798998
13.999999999999739	-53.60969608443233
14.024999999999737	-53.595730562281936
14.049999999999736	-53.581744064192115
14.074999999999735	-53.56775503348842
14.099999999999733	-53.55378395079813
14.124999999999732	-53.53984688984358
14.14999999999973	-53.525955880376706
14.174999999999729	-53.51211995987283
14.199999999999728	-53.498346019442025
14.224999999999726	-53.48463939995428
14.249999999999725	-53.470924660421105
14.274999999999723	-53.4572167969837
14.299999999999722	-53.44353531461518
14.32499999999972	-53.42989501459668
14.349999999999719	-53.416306638614316
14.374999999999718	-53.402778088442574
14.399999999999716	-53.38931530420088
14.424999999999715	-53.37592284390719
14.449999999999713	-53.36244223550576
14.474999999999712	-53.34890513288827
14.49999999999971	-53.33534724284932
14.524999999999709	-53.321795143737276
14.549999999999708	-53.308267875352584
14.574999999999706	-53.29477926456859
14.599999999999705	-53.281339574899334
14.624999999999703	-53.26795658908321
14.649999999999702	-53.25452521179617
14.6749999999997	-53.2410764747037
14.699999999999699	-53.22763680692506
14.724999999999698	-53.2142251065216
14.749999999999696	-53.20085497548222
14.774999999999695	-53.18753645078616
14.799999999999693	-53.174277116614896
14.824999999999692	-53.16108282070289
14.84999999999969	-53.147864837897984
14.87499999999969	-53.13465256457983
14.899999999999688	-53.12146825670485
14.924999999999686	-53.10832723461882
14.949999999999685	-53.095240289169915
14.974999999999683	-53.082215260140345
14.999999999999682	-53.0692579997254
15.02499999999968	-53.056372974523136
15.04999999999968	-53.04341351541272
15.074999999999678	-53.03041168851535
15.099999999999676	-53.01740052640359
15.124999999999675	-53.00440421419091
15.149999999999674	-52.991440020152204
15.174999999999672	-52.97852047048992
15.19999999999967	-52.96565485087396
15.22499999999967	-52.95285018837429
15.249999999999668	-52.939979005699556
15.274999999999666	-52.9270726910761
15.299999999999665	-52.91416095913428
15.324999999999664	-52.90126581971786
15.349999999999662	-52.88840333945008
15.37499999999966	-52.87558543276895
15.39999999999966	-52.86282110734027
15.424999999999658	-52.850117295780436
15.449999999999656	-52.83739234822797
15.474999999999655	-52.82466331903915
15.499999999999654	-52.81195127228115
15.524999999999652	-52.799272549977445
15.54999999999965	-52.78663923096508
15.57499999999965	-52.774060311962515
15.599999999999648	-52.761542611957736
15.624999999999647	-52.7490913914815
15.649999999999645	-52.736594583060075
15.674999999999644	-52.724075373548324
15.699999999999642	-52.71155928892751
15.72499999999964	-52.699065811001574
15.74999999999964	-52.68660927674536
15.774999999999638	-52.67420034110547
15.799999999999637	-52.66184706342929
15.824999999999635	-52.649555647321364
15.849999999999634	-52.6371877235547
15.874999999999632	-52.62477805827694
15.89999999999963	-52.612359272307685
15.92499999999963	-52.5999548932618
15.949999999999628	-52.587581703651395
15.974999999999627	-52.57525192339821
15.999999999999625	-52.562974662100224
16.024999999999626	-52.550756857258904
16.049999999999624	-52.53847781776531
16.074999999999623	-52.5261661778486
16.09999999999962	-52.513850968340954
16.12499999999962	-52.5015536450472
16.14999999999962	-52.48928976901814
16.174999999999617	-52.477070810004456
16.199999999999616	-52.46490539856342
16.224999999999614	-52.452800156340366
16.249999999999613	-52.4406411161582
16.27499999999961	-52.428450825430936
16.29999999999961	-52.41625613832144
16.32499999999961	-52.40407781590694
16.349999999999607	-52.391931222280135
16.374999999999606	-52.3798278149806
16.399999999999604	-52.367776284633365
16.424999999999603	-52.35578333969478
16.4499999999996	-52.343723461015855
16.4749999999996	-52.33162343176534
16.4999999999996	-52.31951326278327
16.524999999999597	-52.30741563761646
16.549999999999596	-52.29534708088964
16.574999999999594	-52.28331977346723
16.599999999999593	-52.27134287539056
16.62499999999959	-52.259423412716
16.64999999999959	-52.24746411616319
16.67499999999959	-52.23548761118771
16.699999999999587	-52.22351778068239
16.724999999999586	-52.211572776356874
16.749999999999584	-52.19966598693533
16.774999999999583	-52.18780740410252
16.79999999999958	-52.17600462489956
16.82499999999958	-52.16426353255822
16.84999999999958	-52.15249280598242
16.874999999999577	-52.140718438375146
16.899999999999576	-52.12896269619186
16.924999999999574	-52.11724166841772
16.949999999999573	-52.10556693621794
16.97499999999957	-52.093947007589406
16.99999999999957	-52.08238827845989
17.02499999999957	-52.070895659401884
17.049999999999567	-52.059379973761345
17.074999999999566	-52.04786062214853
17.099999999999564	-52.03635843739128
17.124999999999563	-52.024889326139125
17.14999999999956	-52.013464936296735
17.17499999999956	-52.0020938656397
17.19999999999956	-51.99078257765948
17.224999999999557	-51.979536024750495
17.249999999999556	-51.9682172050589
17.274999999999554	-51.9568534952501
17.299999999999553	-51.945476569447685
17.32499999999955	-51.93411009041502
17.34999999999955	-51.9227710835963
17.37499999999955	-51.91147196701268
17.399999999999547	-51.90022199302928
17.424999999999546	-51.88902819858646
17.449999999999545	-51.87781715733581
17.474999999999543	-51.866603828819194
17.49999999999954	-51.855407035034645
17.52499999999954	-51.84424166510193
17.54999999999954	-51.83311884562849
17.574999999999537	-51.822046927457194
17.599999999999536	-51.81103228146971
17.624999999999535	-51.80007985352064
17.649999999999533	-51.789084785842604
17.67499999999953	-51.77807536757284
17.69999999999953	-51.76707664217741
17.72499999999953	-51.75610634809929
17.749999999999527	-51.74517708437126
17.774999999999526	-51.73429802427882
17.799999999999525	-51.72347601525704
17.824999999999523	-51.712716281538235
17.849999999999522	-51.70197071630165
17.87499999999952	-51.69125693798702
17.89999999999952	-51.68058837890406
17.924999999999518	-51.66997432186442
17.949999999999516	-51.659421362688924
17.974999999999515	-51.64893433917394
17.999999999999513	-51.6385168937336
18.024999999999512	-51.62817182570474
18.04999999999951	-51.61780581307662
18.07499999999951	-51.60743819413898
18.099999999999508	-51.5970899404068
18.124999999999506	-51.586776545280145
18.149999999999505	-51.57650911025555
18.174999999999503	-51.56629570340481
18.199999999999502	-51.55614230887876
18.2249999999995	-51.54605345007353
18.2499999999995	-51.53592956436432
18.274999999999498	-51.525793058995276
18.299999999999496	-51.51566750386068
18.324999999999495	-51.50557013564393
18.349999999999493	-51.49551326706852
18.374999999999492	-51.48550584066375
18.39999999999949	-51.47555449092686
18.42499999999949	-51.46566423685382
18.449999999999488	-51.45574105315832
18.474999999999486	-51.44580659909007
18.499999999999485	-51.43588322313501
18.524999999999483	-51.42598737473079
18.549999999999482	-51.416130941801406
18.57499999999948	-51.40632265810108
18.59999999999948	-51.39656906902001
18.624999999999478	-51.38687516911392
18.649999999999476	-51.37718495785385
18.674999999999475	-51.36751161556684
18.699999999999473	-51.35786891882918
18.724999999999472	-51.348267596847805
18.74999999999947	-51.33871571967877
18.77499999999947	-51.32921939160509
18.799999999999468	-51.31978328869194
18.824999999999466	-51.31041103806666
18.849999999999465	-51.30099328414765
18.874999999999464	-51.2915523376789
18.899999999999462	-51.28211167464267
18.92499999999946	-51.27268920482364
18.94999999999946	-51.263298081409715
18.974999999999458	-51.25394803031751
18.999999999999456	-51.24464635643313
19.024999999999455	-51.23539863635941
19.049999999999454	-51.22611168505267
19.074999999999452	-51.216811516680515
19.09999999999945	-51.20752102264292
19.12499999999945	-51.198256415526274
19.149999999999448	-51.18902919631853
19.174999999999446	-51.179847725779126
19.199999999999445	-51.170718232307614
19.224999999999444	-51.16164545479603
19.249999999999442	-51.15249643326519
19.27499999999944	-51.143307915761284
19.29999999999944	-51.13411092743088
19.324999999999438	-51.124926877351264
19.349999999999437	-51.11577067330193
19.374999999999435	-51.10665300532719
19.399999999999434	-51.09758175444654
19.424999999999432	-51.08856286832106
19.44999999999943	-51.07951547179795
19.47499999999943	-51.07045971184107
19.499999999999428	-51.06141600383633
19.524999999999427	-51.05239933893011
19.549999999999425	-51.04342047028743
19.574999999999424	-51.03448725567355
19.599999999999422	-51.02560557424325
19.62499999999942	-51.01677992066317
19.64999999999942	-51.00793436327687
19.674999999999418	-50.999089734161466
19.699999999999417	-50.99026469044156
19.724999999999415	-50.98147259166313
19.749999999999414	-50.972722967693095
19.774999999999412	-50.96402277181155
19.79999999999941	-50.95537719933093
19.82499999999941	-50.94679021313443
19.849999999999408	-50.93816099001353
19.874999999999407	-50.929509591370106
19.899999999999405	-50.92085887055413
19.924999999999404	-50.91222611575937
19.949999999999402	-50.9036238984736
19.9749999999994	-50.895061441128824
19.9999999999994	-50.88654563017861
20.024999999999398	-50.87808170223924
20.049999999999397	-50.869546355815906
20.074999999999395	-50.86096490755194
20.099999999999394	-50.852366439366264
20.124999999999392	-50.843772496341884
20.14999999999939	-50.83519853611765
20.17499999999939	-50.82665582424674
20.199999999999388	-50.8181527539356
20.224999999999387	-50.80969570985392
20.249999999999385	-50.8011895783068
20.274999999999384	-50.79266178536165
20.299999999999383	-50.78413612493225
20.32499999999938	-50.77562945312334
20.34999999999938	-50.76715376934705
20.37499999999938	-50.75871783216636
20.399999999999377	-50.75032819633662
20.424999999999375	-50.741989876134475
20.449999999999374	-50.73362641606877
20.474999999999373	-50.72525715232713
20.49999999999937	-50.71690159252581
20.52499999999937	-50.70857385304971
20.54999999999937	-50.700284008732794
20.574999999999367	-50.69203940792947
20.599999999999365	-50.683845543354096
20.624999999999364	-50.67570661096635
20.649999999999363	-50.66755964355389
20.67499999999936	-50.6594247856125
20.69999999999936	-50.65131760543224
20.72499999999936	-50.643249001704625
20.749999999999357	-50.63522667705396
20.774999999999356	-50.627256215337425
20.799999999999354	-50.61934176777616
20.824999999999353	-50.61148648803483
20.84999999999935	-50.60358543955163
20.87499999999935	-50.595660363712575
20.89999999999935	-50.587734494222296
20.924999999999347	-50.57982508400334
20.949999999999346	-50.57194456566406
20.974999999999344	-50.564102017495934
20.999999999999343	-50.55630419971387
21.02499999999934	-50.54855624187568
21.04999999999934	-50.54074371199232
21.07499999999934	-50.532887784352695
21.099999999999337	-50.52501530266508
21.124999999999336	-50.51714675788002
21.149999999999334	-50.509297022499744
21.174999999999333	-50.501476985658556
21.19999999999933	-50.49369477258158
21.22499999999933	-50.48595656420238
21.24999999999933	-50.47809106862133
21.274999999999327	-50.47014459470822
21.299999999999326	-50.462156182938806
21.324999999999324	-50.454153391093065
21.349999999999323	-50.44615565310027
21.37499999999932	-50.4381770076996
21.39999999999932	-50.43022785896527
21.42499999999932	-50.422316096221145
21.449999999999317	-50.41430440262406
21.474999999999316	-50.40622162651184
21.499999999999314	-50.398101116724874
21.524999999999313	-50.3899679473135
21.54999999999931	-50.38184039314955
21.57499999999931	-50.37373197512159
21.59999999999931	-50.365652909049714
21.624999999999307	-50.35761106851146
21.649999999999306	-50.34948150838653
21.674999999999304	-50.341288912326256
21.699999999999303	-50.333063117201334
21.7249999999993	-50.32482732634279
21.7499999999993	-50.316598765866836
21.7749999999993	-50.308390322100145
21.799999999999297	-50.30021180743019
21.824999999999296	-50.29207083404487
21.849999999999294	-50.28387706000686
21.874999999999293	-50.275650970105744
21.89999999999929	-50.267415860086274
21.92499999999929	-50.25918961063934
21.94999999999929	-50.250985466913185
21.974999999999287	-50.242813352781866
21.999999999999286	-50.23468085071167
22.024999999999284	-50.226593869870115
22.049999999999283	-50.21846695884925
22.07499999999928	-50.21031933115564
22.09999999999928	-50.20217180064064
22.12499999999928	-50.19404046720567
22.149999999999277	-50.18593731384652
22.174999999999276	-50.17787133767716
22.199999999999275	-50.16984941656339
22.224999999999273	-50.16187690677646
22.24999999999927	-50.15387668666484
22.27499999999927	-50.14586667836511
22.29999999999927	-50.13786665755903
22.324999999999267	-50.12989146970394
22.349999999999266	-50.12195188094226
22.374999999999265	-50.1140558106507
22.399999999999263	-50.10620921541849
22.42499999999926	-50.09841667370715
22.44999999999926	-50.09054598491399
22.47499999999926	-50.082629521412414
22.499999999999257	-50.07469740046098
22.524999999999256	-50.066771353501146
22.549999999999255	-50.05886682840582
22.574999999999253	-50.0509950290165
22.599999999999252	-50.043164281367474
22.62499999999925	-50.03538091434757
22.64999999999925	-50.02754794725011
22.674999999999248	-50.019688330106504
22.699999999999246	-50.01182604444596
22.724999999999245	-50.00397892031194
22.749999999999243	-49.996159883021555
22.774999999999242	-49.988378442906914
22.79999999999924	-49.98064174784412
22.82499999999924	-49.97295528214762
22.849999999999238	-49.96520071761586
22.874999999999236	-49.95741181085913
22.899999999999235	-49.94961603534869
22.924999999999233	-49.94183284231936
22.949999999999232	-49.93407610045973
22.97499999999923	-49.92635594217139
22.99999999999923	-49.91867995338767
23.024999999999228	-49.91105393766099
23.049999999999226	-49.90336697344365
23.074999999999225	-49.8956508424554
23.099999999999223	-49.887932222561794
23.124999999999222	-49.880229813778726
23.14999999999922	-49.872556877833816
23.17499999999922	-49.864923086608734
23.199999999999218	-49.85733567979218
23.224999999999216	-49.84980019749391
23.249999999999215	-49.84223388795736
23.274999999999213	-49.83465885063199
23.299999999999212	-49.82709593345461
23.32499999999921	-49.81956023608268
23.34999999999921	-49.812062564744245
23.374999999999208	-49.80461080766889
23.399999999999206	-49.79721085866958
23.424999999999205	-49.7898672162413
23.449999999999203	-49.78247776116862
23.474999999999202	-49.775063400426625
23.4999999999992	-49.76764805338015
23.5249999999992	-49.760249674560434
23.549999999999198	-49.75288124779145
23.574999999999196	-49.74555228254653
23.599999999999195	-49.73826988701728
23.624999999999194	-49.731039480150955
23.649999999999192	-49.72373451542635
23.67499999999919	-49.71638851042101
23.69999999999919	-49.709031171028435
23.724999999999188	-49.70168347925292
23.749999999999186	-49.69436025829326
23.774999999999185	-49.687072241325865
23.799999999999184	-49.67982739879427
23.824999999999182	-49.67263178280123
23.84999999999918	-49.66540768666641
23.87499999999918	-49.658169451057205
23.899999999999178	-49.65093687853523
23.924999999999176	-49.64372542325125
23.949999999999175	-49.63654645736828
23.974999999999174	-49.62940840437889
23.999999999999172	-49.62231761932347
24.02499999999917	-49.61527898900976
24.04999999999917	-49.60821749676803
24.074999999999168	-49.601146450125924
24.099999999999167	-49.5940845930358
24.124999999999165	-49.58704652285053
24.149999999999164	-49.58004291793505
24.174999999999162	-49.57308163504559
24.19999999999916	-49.566168564938096
24.22499999999916	-49.559308213718325
24.249999999999158	-49.55242233615649
24.274999999999157	-49.54552871925294
24.299999999999155	-49.53864592825445
24.324999999999154	-49.53178788949418
24.349999999999152	-49.52496478534771
24.37499999999915	-49.51818416360256
24.39999999999915	-49.51145172890243
24.424999999999148	-49.50477187345266
24.449999999999147	-49.49803512611394
24.474999999999145	-49.491265841533085
24.499999999999144	-49.484489144523636
24.524999999999142	-49.47772357790875
24.54999999999914	-49.470982554228
24.57499999999914	-49.46427593955714
24.599999999999138	-49.45761114383736
24.624999999999137	-49.45099384011129
24.649999999999135	-49.444361909496756
24.674999999999134	-49.43773040438099
24.699999999999132	-49.43111564875482
24.72499999999913	-49.42452995103121
24.74999999999913	-49.417982310307366
24.774999999999128	-49.41147939380619
24.799999999999127	-49.405026240789944
24.824999999999125	-49.398626733795375
24.849999999999124	-49.39218776056112
24.874999999999122	-49.38573136607059
24.89999999999912	-49.3792793701373
24.92499999999912	-49.37284769933259
24.949999999999118	-49.36644771666496
24.974999999999117	-49.36008766522891
24.999999999999115	-49.353773661076374
25.024999999999114	-49.347510339963364
25.049999999999113	-49.341213758592176
25.07499999999911	-49.33490111496104
25.09999999999911	-49.328592124572026
25.12499999999911	-49.32230177340496
25.149999999999107	-49.316041000533886
25.174999999999105	-49.309817870597215
25.199999999999104	-49.30363844270789
25.224999999999103	-49.29750735726872
25.2499999999991	-49.29136361140653
25.2749999999991	-49.28522220558292
25.2999999999991	-49.27909873829513
25.324999999999097	-49.27300480619099
25.349999999999095	-49.26694880103018
25.374999999999094	-49.260936891385235
25.399999999999093	-49.254973711390235
25.42499999999909	-49.24906281431554
25.44999999999909	-49.243140348910956
25.47499999999909	-49.23721594154912
25.499999999999087	-49.231304756256534
25.524999999999086	-49.225418924592944
25.549999999999084	-49.219567454681766
25.574999999999083	-49.21375702940502
25.59999999999908	-49.20799267807178
25.62499999999908	-49.20227824935328
25.64999999999908	-49.19650243452257
25.674999999999077	-49.190689999591754
25.699999999999076	-49.1848667153472
25.724999999999074	-49.179051331978265
25.749999999999073	-49.1732571292048
25.77499999999907	-49.16749368392247
25.79999999999907	-49.161768070927394
25.82499999999907	-49.15608563553278
25.849999999999067	-49.15034397522184
25.874999999999066	-49.144569259296155
25.899999999999064	-49.13878583282551
25.924999999999063	-49.13301130387891
25.94999999999906	-49.12725826749856
25.97499999999906	-49.121535915797416
25.99999999999906	-49.11585111634929
26.024999999999057	-49.11020911129882
26.049999999999056	-49.10452876669312
26.074999999999054	-49.09882550195131
26.099999999999053	-49.09311928284503
26.12499999999905	-49.08742547523451
26.14999999999905	-49.08175533505181
26.17499999999905	-49.076117181064646
26.199999999999047	-49.070517280524435
26.224999999999046	-49.06496044934726
26.249999999999044	-49.05936626332698
26.274999999999043	-49.053750657543574
26.29999999999904	-49.0481329745094
26.32499999999904	-49.042528145268356
26.34999999999904	-49.036947169979335
26.374999999999037	-49.03139822850181
26.399999999999036	-49.02588751842477
26.424999999999034	-49.02041982455863
26.449999999999033	-49.01492058171375
26.47499999999903	-49.00940723600288
26.49999999999903	-49.00389814748622
26.52499999999903	-48.998407095254784
26.549999999999027	-48.99294409411914
26.574999999999026	-48.98751650765003
26.599999999999024	-48.982129860298514
26.624999999999023	-48.97678838268029
26.64999999999902	-48.971379395868375
26.67499999999902	-48.965923784621026
26.69999999999902	-48.96044656132134
26.724999999999017	-48.954967104692294
26.749999999999016	-48.94949969071274
26.774999999999014	-48.94405489731074
26.799999999999013	-48.93864069632748
26.82499999999901	-48.93326320601808
26.84999999999901	-48.92784807927004
26.87499999999901	-48.92241682278013
26.899999999999007	-48.9169884954592
26.924999999999006	-48.911576962980206
26.949999999999005	-48.90619224801957
26.974999999999003	-48.90084174423896
26.999999999999	-48.89553103492037
27.024999999999	-48.89026442785528
27.049999999999	-48.88492118230656
27.074999999998997	-48.87952877673739
27.099999999998996	-48.87411445237145
27.124999999998995	-48.86869821794176
27.149999999998993	-48.86329446063431
27.17499999999899	-48.85791370153537
27.19999999999899	-48.852563810290285
27.22499999999899	-48.847250802222725
27.249999999998987	-48.84186528454014
27.274999999998986	-48.83643672905312
27.299999999998985	-48.83099185327183
27.324999999998983	-48.82554973197025
27.349999999998982	-48.82012395304723
27.37499999999898	-48.81472443898357
27.39999999999898	-48.809358625216966
27.424999999998978	-48.804032212285954
27.449999999998976	-48.79867387930231
27.474999999998975	-48.79329989133685
27.499999999998973	-48.78792854096295
27.524999999998972	-48.78257371910323
27.54999999999897	-48.777245603167465
27.57499999999897	-48.77195174645092
27.599999999998968	-48.766697872960975
27.624999999998966	-48.76148841020757
27.649999999998965	-48.756235287254576
27.674999999998963	-48.75095878769483
27.699999999998962	-48.745679793017665
27.72499999999896	-48.740413767514866
27.74999999999896	-48.735171914075394
27.774999999998958	-48.729962483998015
27.799999999998956	-48.72479168899555
27.824999999998955	-48.71966430336046
27.849999999998953	-48.71451091415306
27.874999999998952	-48.70934865788882
27.89999999999895	-48.704195031779506
27.92499999999895	-48.69906298584819
27.949999999998948	-48.693961848710195
27.974999999998946	-48.68889845256956
27.999999999998945	-48.683877918814964
28.024999999998943	-48.67890417229128
28.049999999998942	-48.67391763530195
28.07499999999894	-48.66892912267599
28.09999999999894	-48.663952883590966
28.124999999998938	-48.6590002253509
28.149999999998936	-48.65407954964502
28.174999999998935	-48.64919711565284
28.199999999998933	-48.64435766457078
28.224999999998932	-48.63956485417361
28.24999999999893	-48.634729841435146
28.27499999999893	-48.629865456934255
28.299999999998928	-48.62499115350969
28.324999999998926	-48.62012268378936
28.349999999998925	-48.61527190401209
28.374999999998924	-48.61044771233094
28.399999999998922	-48.605656871341644
28.42499999999892	-48.600904601896964
28.44999999999892	-48.5960612177246
28.474999999998918	-48.59115868121129
28.499999999998916	-48.58622677751361
28.524999999998915	-48.58128704450722
28.549999999998914	-48.57635493907531
28.574999999998912	-48.571441781359994
28.59999999999891	-48.56655605406417
28.62499999999891	-48.561704249533435
28.649999999998908	-48.556802237849844
28.674999999998906	-48.55187187447506
28.699999999998905	-48.54693431633361
28.724999999998904	-48.54200529561398
28.749999999998902	-48.53709633807367
28.7749999999989	-48.53221603567761
28.7999999999989	-48.52737092945829
28.824999999998898	-48.52256609680054
28.849999999998897	-48.517725596923334
28.874999999998895	-48.51286389931949
28.899999999998894	-48.50799912205968
28.924999999998892	-48.50314565388129
28.94999999999889	-48.498314223440445
28.97499999999889	-48.493512851494785
28.999999999998888	-48.488747635512
29.024999999998887	-48.48402329861613
29.049999999998885	-48.47925521360365
29.074999999998884	-48.474464508862994
29.099999999998882	-48.46967117149432
29.12499999999888	-48.46488997594654
29.14999999999888	-48.46013172065548
29.174999999998878	-48.455404431927214
29.199999999998877	-48.450714199223256
29.224999999998875	-48.446065733087934
29.249999999998874	-48.44136064471039
29.274999999998872	-48.43662656693756
29.29999999999887	-48.431886345686856
29.32499999999887	-48.427156304418695
29.349999999998868	-48.42244812232588
29.374999999998867	-48.41777034751476
29.399999999998865	-48.41312939042272
29.424999999998864	-48.408530165038435
29.449999999998862	-48.40387010016847
29.47499999999886	-48.399174654725854
29.49999999999886	-48.39446824431252
29.524999999998858	-48.389768523709016
29.549999999998857	-48.38508809795222
29.574999999998855	-48.38043615280405
29.599999999998854	-48.3758195461562
29.624999999998852	-48.37124351395309
29.64999999999885	-48.36656157108545
29.67499999999885	-48.361809729035045
29.699999999998848	-48.357020595127075
29.724999999998847	-48.3522178977737
29.749999999998845	-48.347418796992514
29.774999999998844	-48.342635946762506
29.799999999998843	-48.33787888095786
29.82499999999884	-48.33315492434176
29.84999999999884	-48.328363089237826
29.87499999999884	-48.323530796650054
29.899999999998837	-48.3186831013999
29.924999999998835	-48.313838444365494
29.949999999998834	-48.309010243920376
29.974999999998833	-48.30420844479384
29.99999999999883	-48.29944058063394
30.02499999999883	-48.29471247534049
30.04999999999883	-48.28995393998735
30.074999999998827	-48.28518153798604
30.099999999998825	-48.28041336985505
30.124999999998824	-48.27566323137159
30.149999999998823	-48.27094129580652
30.17499999999882	-48.26625515751657
30.19999999999882	-48.261610597521695
30.22499999999882	-48.25701210097937
30.249999999998817	-48.25240122034187
30.274999999998816	-48.24779435276945
30.299999999998814	-48.2432061979297
30.324999999998813	-48.238647572038296
30.34999999999881	-48.23412636937447
30.37499999999881	-48.22964846377695
30.39999999999881	-48.22521832028831
30.424999999998807	-48.22083939773492
30.449999999998806	-48.216396637067
30.474999999998804	-48.21191388673392
30.499999999998803	-48.20741672146277
30.5249999999988	-48.20292425404249
30.5499999999988	-48.19845028574723
30.5749999999988	-48.19400490261638
30.599999999998797	-48.189595623117846
30.624999999998796	-48.185228162634964
30.649999999998794	-48.18078992092095
30.674999999998793	-48.17630655741081
30.69999999999879	-48.17180517892846
30.72499999999879	-48.167305810900594
30.74999999999879	-48.162822787751395
30.774999999998787	-48.15836652238123
30.799999999998786	-48.15394474950883
30.824999999998784	-48.149563340753794
30.849999999998783	-48.1451120067138
30.87499999999878	-48.14061304063517
30.89999999999878	-48.1360931524298
30.92499999999878	-48.131572403897565
30.949999999998777	-48.12706529756195
30.974999999998776	-48.12258246601517
30.999999999998774	-48.11813187712984
31.024999999998773	-48.11371962981545
31.04999999999877	-48.10926404486219
31.07499999999877	-48.104786575515575
31.09999999999877	-48.10030797096438
31.124999999998767	-48.0958434776488
31.149999999998766	-48.091404154056434
31.174999999998764	-48.0869981875928
31.199999999998763	-48.08263178199248
31.22499999999876	-48.07830973570758
31.24999999999876	-48.07399747756133
31.27499999999876	-48.06969928110662
31.299999999998757	-48.06542461158077
31.324999999998756	-48.06118180619675
31.349999999998754	-48.05697746159854
31.374999999998753	-48.05281671992956
31.39999999999875	-48.04870361038204
31.42499999999875	-48.04464132071936
31.44999999999875	-48.04049673564378
31.474999999998747	-48.03630861904856
31.499999999998746	-48.03210597612122
31.524999999998744	-48.027908712050916
31.549999999998743	-48.02373073328729
31.57499999999874	-48.019582036520006
31.59999999999874	-48.01547000244026
31.62499999999874	-48.01140020730693
31.649999999998737	-48.00728396364007
31.674999999998736	-48.00314927319125
31.699999999998735	-47.999018144321575
31.724999999998733	-47.9949057027648
31.74999999999873	-47.99082254645859
31.77499999999873	-47.986776337125136
31.79999999999873	-47.98277277138388
31.824999999998727	-47.9788161850829
31.849999999998726	-47.97481305455084
31.874999999998725	-47.97078157244822
31.899999999998723	-47.96674381915765
31.92499999999872	-47.96271647275377
31.94999999999872	-47.958711683673116
31.97499999999872	-47.95473841944661
31.999999999998717	-47.950803427755915
32.02499999999872	-47.94691187934852
32.049999999998725	-47.94296311116948
32.07499999999873	-47.9389822750508
32.09999999999874	-47.9349935464599
32.12499999999874	-47.93101438308191
32.14999999999875	-47.927057277911075
32.174999999998754	-47.92313135535332
32.19999999999876	-47.9192434319222
32.224999999998765	-47.91539870462212
32.24999999999877	-47.91148185362134
32.274999999998776	-47.907520977186465
32.29999999999878	-47.90354267343803
32.32499999999879	-47.89956633299206
32.34999999999879	-47.89560583079625
32.3749999999988	-47.89167127648219
32.399999999998805	-47.88777020937974
32.42499999999881	-47.883908375937736
32.449999999998816	-47.879998915884556
32.47499999999882	-47.87606425928499
32.49999999999883	-47.872125703077806
32.52499999999883	-47.86819884965764
32.54999999999884	-47.86429502501548
32.574999999998845	-47.86042260897279
32.59999999999885	-47.85658793735445
32.624999999998856	-47.85279589617022
32.64999999999886	-47.8489641378706
32.67499999999887	-47.845108486264664
32.69999999999887	-47.84124912984111
32.72499999999888	-47.837401509939156
32.749999999998884	-47.833576804442
32.77499999999889	-47.82978318967531
32.799999999998896	-47.82602678012326
32.8249999999989	-47.8223122520343
32.84999999999891	-47.81854051386671
32.87499999999891	-47.81473755921665
32.89999999999892	-47.81092560474791
32.924999999998924	-47.80712095735384
32.94999999999893	-47.80333547599244
32.974999999998936	-47.799577919619786
32.99999999999894	-47.795854890926
33.02499999999895	-47.79217146793533
33.04999999999895	-47.78848258398414
33.07499999999896	-47.784797568261986
33.099999999998964	-47.781129249462154
33.12499999999897	-47.77748763160217
33.149999999998975	-47.773880123924194
33.17499999999898	-47.77031226891318
33.19999999999899	-47.76678829421432
33.22499999999899	-47.76331148667882
33.249999999999	-47.759806685397635
33.274999999999004	-47.75628872161456
33.29999999999901	-47.75277488835861
33.324999999999015	-47.7492784129251
33.34999999999902	-47.74580897509381
33.37499999999903	-47.74237371727698
33.39999999999903	-47.73897800579426
33.42499999999904	-47.735625948357814
33.449999999999044	-47.732226434662024
33.47499999999905	-47.72880167762398
33.499999999999055	-47.72537211155267
33.52499999999906	-47.721952901926045
33.549999999999066	-47.71855508369712
33.57499999999907	-47.71518679407629
33.59999999999908	-47.7118541499017
33.62499999999908	-47.708561836570006
33.64999999999909	-47.70522380678802
33.674999999999095	-47.70185269457253
33.6999999999991	-47.69846850032228
33.724999999999106	-47.695087341037826
33.74999999999911	-47.69172125913105
33.77499999999912	-47.6883792506774
33.79999999999912	-47.68506813615254
33.82499999999913	-47.68179317535155
33.849999999999135	-47.678431129193484
33.87499999999914	-47.675011841246494
33.899999999999146	-47.67156467610692
33.92499999999915	-47.668110875354536
33.94999999999916	-47.664665499327185
33.97499999999916	-47.66123944559497
33.99999999999917	-47.657840801164895
34.024999999999174	-47.65447570951714
34.04999999999918	-47.65097795590268
34.074999999999186	-47.6473920580506
34.09999999999919	-47.64375633093674
34.1249999999992	-47.64009767580582
34.1499999999992	-47.63643514167863
34.17499999999921	-47.63278258768242
34.199999999999214	-47.629150361530435
34.22499999999922	-47.62554636447657
34.249999999999226	-47.621885731607385
34.27499999999923	-47.618195372945976
34.29999999999924	-47.61449788295092
34.32499999999924	-47.61080946799187
34.34999999999925	-47.607141792349935
34.374999999999254	-47.60350345690972
34.39999999999926	-47.59990096361136
34.424999999999265	-47.59633933756213
34.44999999999927	-47.592744125124625
34.47499999999928	-47.589129531835916
34.49999999999928	-47.5855134870968
34.52499999999929	-47.5819101123448
34.549999999999294	-47.57832996475483
34.5749999999993	-47.5747809658089
34.599999999999305	-47.57126915234408
34.62499999999931	-47.567799205614534
34.64999999999932	-47.56423828541466
34.67499999999932	-47.56061537503132
34.69999999999933	-47.556959704985864
34.72499999999933	-47.55329317198802
34.74999999999934	-47.54963170062613
34.774999999999345	-47.545987012009746
34.79999999999935	-47.5423679079299
34.824999999999356	-47.53878113416005
34.84999999999936	-47.535128225405415
34.87499999999937	-47.53143181839627
34.89999999999937	-47.52771571072287
34.92499999999938	-47.523998128299475
34.949999999999385	-47.520292507857974
34.97499999999939	-47.51660884518695
34.999999999999396	-47.512954718812125
35.0249999999994	-47.50933599054141
35.04999999999941	-47.50565401198394
35.07499999999941	-47.501931884253565
35.09999999999942	-47.498193876777165
35.124999999999424	-47.49445795840196
35.14999999999943	-47.49073713221891
35.174999999999436	-47.48704098535887
35.19999999999944	-47.483376757985404
35.22499999999945	-47.479750041789345
35.24999999999945	-47.47608367521709
35.27499999999946	-47.47240546795886
35.299999999999464	-47.46873514271405
35.32499999999947	-47.46508604990489
35.349999999999476	-47.46146760314554
35.37499999999948	-47.457886693255496
35.39999999999949	-47.454348517529795
35.42499999999949	-47.450857091402604
35.4499999999995	-47.44731923882954
35.474999999999504	-47.443755024125224
35.49999999999951	-47.44018627800155
35.524999999999515	-47.43662928904096
35.54999999999952	-47.43309584456344
35.57499999999953	-47.42959459548467
35.59999999999953	-47.42613202529108
35.62499999999954	-47.422713092339656
35.649999999999544	-47.41921968426108
35.67499999999955	-47.41568097478131
35.699999999999555	-47.41212374224942
35.72499999999956	-47.40856754652201
35.74999999999957	-47.40502652332717
35.77499999999957	-47.40151107309485
35.79999999999958	-47.39802901211807
35.824999999999584	-47.39458633129661
35.84999999999959	-47.39113244236869
35.874999999999595	-47.38768078181442
35.8999999999996	-47.3842457342012
35.924999999999606	-47.38083816459157
35.94999999999961	-47.3774660311511
35.97499999999962	-47.37413524545783
35.99999999999962	-47.37085029115992
36.02499999999963	-47.367614636744555
36.049999999999635	-47.36435910611838
36.07499999999964	-47.361096757469404
36.099999999999646	-47.3578438807459
36.12499999999965	-47.35461302598213
36.14999999999966	-47.35141341945071
36.17499999999966	-47.34825190246726
36.19999999999967	-47.345133638342695
36.224999999999675	-47.342062593072676
36.24999999999968	-47.33897824259293
36.274999999999686	-47.33589306961202
36.29999999999969	-47.33282172534418
36.3249999999997	-47.329775512951976
36.3499999999997	-47.32676273713077
36.37499999999971	-47.3237895344037
36.399999999999714	-47.32086051527298
36.42499999999972	-47.31797920524907
36.449999999999726	-47.315041112017
36.47499999999973	-47.31207164062022
36.49999999999974	-47.30909441346008
36.52499999999974	-47.306126456496095
36.54999999999975	-47.303179913736905
36.574999999999754	-47.300263618088024
36.59999999999976	-47.297384138854106
36.624999999999766	-47.29454646112705
36.64999999999977	-47.29164313961467
36.67499999999978	-47.28869545872894
36.69999999999978	-47.285728604828
36.72499999999979	-47.28276161932914
36.749999999999794	-47.27980829326566
36.7749999999998	-47.27687872344986
36.799999999999805	-47.27398044979532
36.82499999999981	-47.27111921514135
36.84999999999982	-47.26820728756561
36.87499999999982	-47.265260157834426
36.89999999999983	-47.26229904384459
36.924999999999834	-47.259340618459
36.94999999999984	-47.25639729015076
36.974999999999845	-47.25347834322308
36.99999999999985	-47.2505908364009
37.02499999999986	-47.247740227845284
37.04999999999986	-47.244832333982814
37.07499999999987	-47.241890814888
37.09999999999987	-47.2389376365295
37.12499999999988	-47.235989184739765
37.149999999999885	-47.23305746207109
37.17499999999989	-47.23015138125055
37.199999999999896	-47.22727769019073
37.2249999999999	-47.224441595826875
37.24999999999991	-47.22154471637973
37.27499999999991	-47.21861133827909
37.29999999999992	-47.21566507444806
37.324999999999925	-47.21272318773007
37.34999999999993	-47.209798136687134
37.374999999999936	-47.20689909605362
37.39999999999994	-47.20403297952904
37.42499999999995	-47.2012051059526
37.44999999999995	-47.19828256873876
37.47499999999996	-47.195298297438164
37.499999999999964	-47.19228331592855
37.52499999999997	-47.189259879193486
37.549999999999976	-47.18624384264502
37.57499999999998	-47.18324675851171
37.59999999999999	-47.180277252402284
37.62499999999999	-47.17734190806925
37.65	-47.17437387713646
37.675000000000004	-47.17138872953673
37.70000000000001	-47.168403954596116
37.725000000000016	-47.16543303436423
37.75000000000002	-47.162486021072134
37.77500000000003	-47.15957049275379
37.80000000000003	-47.15669226528174
37.82500000000004	-47.153855880658575
37.850000000000044	-47.15100644721156
37.87500000000005	-47.14815466362341
37.900000000000055	-47.1453149352116
37.92500000000006	-47.14249849785066
37.95000000000007	-47.13971365517441
37.97500000000007	-47.13696659598167
38.00000000000008	-47.13426202096445
38.025000000000084	-47.1316035687111
38.05000000000009	-47.12891228508448
38.075000000000095	-47.12620286927724
38.1000000000001	-47.1234937649253
38.12500000000011	-47.12079913602514
38.15000000000011	-47.11812933786969
38.17500000000012	-47.115492005060716
38.200000000000124	-47.11289287206415
38.22500000000013	-47.110336328797636
38.250000000000135	-47.10773579310352
38.27500000000014	-47.10511340045681
38.300000000000146	-47.10248934734563
38.32500000000015	-47.099878357872285
38.35000000000016	-47.09729104735051
38.37500000000016	-47.0947352015277
38.40000000000017	-47.09221665267026
38.425000000000175	-47.08973985769114
38.45000000000018	-47.087229257381814
38.475000000000186	-47.0847012864906
38.50000000000019	-47.0821740524288
38.5250000000002	-47.07966132795983
38.5500000000002	-47.077173154341445
38.57500000000021	-47.07471691287449
38.600000000000215	-47.07229813079773
38.62500000000022	-47.06992102796812
38.650000000000226	-47.06750546498454
38.67500000000023	-47.06506737138611
38.70000000000024	-47.06262626347097
38.72500000000024	-47.060196791533414
38.75000000000025	-47.05778953431893
38.775000000000254	-47.05541224075143
38.80000000000026	-47.05307071112734
38.825000000000266	-47.05076937726051
38.85000000000027	-47.048416769375386
38.87500000000028	-47.04603419788383
38.90000000000028	-47.043642912074475
38.92500000000029	-47.04125860423302
38.950000000000294	-47.03889263059517
38.9750000000003	-47.0365533309702
39.000000000000306	-47.03424695625908
39.02500000000031	-47.03197828585867
39.05000000000032	-47.029660194165764
39.07500000000032	-47.027317280485306
39.10000000000033	-47.024970310611764
39.125000000000334	-47.02263407383829
39.15000000000034	-47.02031916604371
39.175000000000345	-47.01803336953817
39.20000000000035	-47.01578253961937
39.22500000000036	-47.013571173699795
39.25000000000036	-47.01131300694638
39.27500000000037	-47.00902440159453
39.300000000000374	-47.00672596287634
39.32500000000038	-47.00443347483585
39.350000000000385	-47.00215841803096
39.37500000000039	-46.99990920869251
39.4000000000004	-46.99769213672485
39.4250000000004	-46.99551199915775
39.45000000000041	-46.99330469141101
39.47500000000041	-46.991086269426525
39.50000000000042	-46.9888724208485
39.525000000000425	-46.98667499950784
39.55000000000043	-46.98450275628251
39.575000000000436	-46.98236223573634
39.60000000000044	-46.98025842427088
39.62500000000045	-46.9781951888762
39.65000000000045	-46.97606094566365
39.67500000000046	-46.973880327998415
39.700000000000465	-46.971678413750205
39.72500000000047	-46.96947377107297
39.750000000000476	-46.967279856947535
39.77500000000048	-46.965106578546305
39.80000000000049	-46.96296137909427
39.82500000000049	-46.96084995787459
39.8500000000005	-46.9586925791385
39.875000000000504	-46.956516535185855
39.90000000000051	-46.954340904311785
39.925000000000516	-46.952179038919894
39.95000000000052	-46.95004053806413
39.97500000000053	-46.94793249277945
40.00000000000053	-46.945860268362246
40.02500000000054	-46.943828007555744
40.050000000000544	-46.94172866939275
40.07500000000055	-46.9395885072457
40.100000000000556	-46.93743192704462
40.12500000000056	-46.935276653746165
40.15000000000057	-46.93313539036441
40.17500000000057	-46.931017409902196
40.20000000000058	-46.92892963549054
40.225000000000584	-46.92687734573299
40.25000000000059	-46.924770928676075
40.275000000000595	-46.92263119944433
40.3000000000006	-46.92047954221166
40.32500000000061	-46.91833189028316
40.35000000000061	-46.91619981991964
40.37500000000062	-46.91409187470001
40.400000000000624	-46.912014497353965
40.42500000000063	-46.90997264684329
40.450000000000635	-46.907892812300055
40.47500000000064	-46.905786544833276
40.50000000000065	-46.903671867094886
40.52500000000065	-46.90156323200638
40.55000000000066	-46.89947143189279
40.575000000000664	-46.89740453507963
40.60000000000067	-46.895368668217195
40.625000000000675	-46.89336856683805
40.65000000000068	-46.89129596188389
40.675000000000686	-46.88918011346973
40.70000000000069	-46.887046027676114
40.7250000000007	-46.88491158502905
40.7500000000007	-46.88278960597177
40.77500000000071	-46.88068950274396
40.800000000000715	-46.8786183518
40.82500000000072	-46.876581585899395
40.850000000000726	-46.874483162530765
40.87500000000073	-46.87234837503079
40.90000000000074	-46.87020017747316
40.92500000000074	-46.86805522165557
40.95000000000075	-46.86592550388566
40.975000000000755	-46.86381984296834
41.00000000000076	-46.861744872378004
41.025000000000766	-46.85970568797275
41.05000000000077	-46.8576366549329
41.07500000000078	-46.85555364324088
41.10000000000078	-46.85347333709492
41.12500000000079	-46.8514082463278
41.150000000000794	-46.84936751546207
41.1750000000008	-46.847357927818386
41.200000000000806	-46.84538462028469
41.22500000000081	-46.84345156101128
41.25000000000082	-46.8414776423664
41.27500000000082	-46.839476149137745
41.30000000000083	-46.83746580164443
41.325000000000834	-46.835461426245615
41.35000000000084	-46.83347402312093
41.375000000000846	-46.83151177344927
41.40000000000085	-46.8295808607539
41.42500000000086	-46.827686043673154
41.45000000000086	-46.825744030276745
41.47500000000087	-46.82377734943487
41.500000000000874	-46.82180624457344
41.52500000000088	-46.81984521341411
41.550000000000885	-46.81790464631727
41.57500000000089	-46.81599217483573
41.6000000000009	-46.81411354356978
41.6250000000009	-46.812273169563824
41.65000000000091	-46.810364003734136
41.675000000000914	-46.80841820267383
41.70000000000092	-46.80646093138394
41.725000000000925	-46.80450939682961
41.75000000000093	-46.80257561378932
41.77500000000094	-46.80066823842562
41.80000000000094	-46.79879368463619
41.82500000000095	-46.796956818980036
41.85000000000095	-46.795072734489956
41.87500000000096	-46.7931574408935
41.900000000000965	-46.79123061057515
41.92500000000097	-46.789307660153774
41.950000000000976	-46.78740008887232
41.97500000000098	-46.7855165135848
42.00000000000099	-46.783663489341315
42.02500000000099	-46.781846084005196
42.050000000001	-46.779984332538184
42.075000000001005	-46.77809163270172
42.10000000000101	-46.77618696782698
42.125000000001016	-46.77428545706421
42.15000000000102	-46.772398413228274
42.17500000000103	-46.77053432030909
42.20000000000103	-46.76869963780099
42.22500000000104	-46.76689936767147
42.250000000001044	-46.76499812300822
42.27500000000105	-46.76301969090108
42.300000000001056	-46.76099493082288
42.32500000000106	-46.7589476148561
42.35000000000107	-46.75689512054083
42.37500000000107	-46.75485025006013
42.40000000000108	-46.75282261331021
42.425000000001084	-46.75081956737718
42.45000000000109	-46.74878341228729
42.475000000001096	-46.746726194967806
42.5000000000011	-46.74466399531232
42.52500000000111	-46.7426097467013
42.55000000000111	-46.74057325071159
42.57500000000112	-46.738561964286994
42.600000000001124	-46.736581652298305
42.62500000000113	-46.734636849157106
42.650000000001135	-46.73262515057452
42.67500000000114	-46.73057795680925
42.70000000000115	-46.728519246514935
42.72500000000115	-46.72646564841615
42.75000000000116	-46.72442894866841
42.775000000001164	-46.722417756339155
42.80000000000117	-46.7204385320366
42.825000000001175	-46.71849623671993
42.85000000000118	-46.71646251461592
42.87500000000119	-46.714366704102055
42.90000000000119	-46.71223840974063
42.9250000000012	-46.710099360997305
42.950000000001204	-46.70796513663088
42.97500000000121	-46.70584709530718
43.000000000001215	-46.70375370977303
43.02500000000122	-46.70169143989741
43.050000000001226	-46.699515421359635
43.07500000000123	-46.69726076892154
43.10000000000124	-46.69496070472595
43.12500000000124	-46.69263966312149
43.15000000000125	-46.690315282609276
43.175000000001255	-46.68800050337159
43.20000000000126	-46.685705028271315
43.225000000001266	-46.68343628929269
43.25000000000127	-46.681030388506514
43.27500000000128	-46.67853416166363
43.30000000000128	-46.675986021174964
43.32500000000129	-46.673412886674654
43.350000000001295	-46.67083382295618
43.3750000000013	-46.66826271691428
43.400000000001306	-46.665709963916484
43.42500000000131	-46.66318353378343
43.45000000000132	-46.66059515555761
43.47500000000132	-46.65796778417343
43.50000000000133	-46.65532470298166
43.525000000001334	-46.65268329608513
43.55000000000134	-46.650056292551824
43.575000000001346	-46.64745318314546
43.60000000000135	-46.644881207349236
43.62500000000136	-46.64234600640174
43.65000000000136	-46.63973217643776
43.67500000000137	-46.63706928332158
43.700000000001374	-46.63438431157348
43.72500000000138	-46.63169698711852
43.750000000001386	-46.62902160240477
43.77500000000139	-46.626368713726066
43.8000000000014	-46.62374629744891
43.8250000000014	-46.62116051053076
43.85000000000141	-46.61851086482893
43.875000000001414	-46.61581700250913
43.90000000000142	-46.61310311667824
43.925000000001425	-46.610387910622855
43.95000000000143	-46.607685272464025
43.97500000000144	-46.60500561922309
44.00000000000144	-46.602356906994125
44.02500000000145	-46.59974532340721
44.050000000001454	-46.59706852559063
44.07500000000146	-46.594345954028036
44.100000000001465	-46.591601463701515
44.12500000000147	-46.58885398094276
44.15000000000148	-46.58611770195017
44.17500000000148	-46.583403302115975
44.20000000000149	-46.58071893235025
44.225000000001494	-46.57807092454959
44.2500000000015	-46.575346154707795
44.275000000001505	-46.572571964483785
44.30000000000151	-46.56977557868783
44.325000000001516	-46.56697720235335
44.35000000000152	-46.56419154687693
44.37500000000153	-46.5614295061841
44.40000000000153	-46.55869932375386
44.42500000000154	-46.55600736571219
44.450000000001545	-46.5532656205973
44.47500000000155	-46.550496423375684
44.500000000001556	-46.547721936145976
44.52500000000156	-46.54495860223886
44.55000000000157	-46.54221836932776
44.57500000000157	-46.53951006872577
44.60000000000158	-46.53684037727581
44.625000000001585	-46.534214451887685
44.65000000000159	-46.5315540769301
44.675000000001596	-46.52887769715962
44.7000000000016	-46.526204690170346
44.72500000000161	-46.52354962287653
44.75000000000161	-46.52092308353534
44.77500000000162	-46.518332870130195
44.800000000001624	-46.51578485084984
44.82500000000163	-46.51328353704894
44.850000000001636	-46.51075542145687
44.87500000000164	-46.50821535325706
44.90000000000165	-46.505680255742206
44.92500000000165	-46.50316346652112
44.95000000000166	-46.50067504331627
44.975000000001664	-46.498222596554605
45.00000000000167	-46.49581196255194
45.025000000001675	-46.49344768374098
45.05000000000168	-46.491053571921704
45.07500000000169	-46.488645447522536
45.10000000000169	-46.48624146028663
45.1250000000017	-46.483855506308984
45.150000000001704	-46.48149785063576
45.17500000000171	-46.47917615277061
45.200000000001715	-46.476896228382465
45.22500000000172	-46.47466256970787
45.25000000000173	-46.472431735213654
45.27500000000173	-46.47021513220112
45.30000000000174	-46.46802452370083
45.325000000001744	-46.46586877290644
45.35000000000175	-46.46375442980261
45.375000000001755	-46.461686408507404
45.40000000000176	-46.4596684633295
45.425000000001766	-46.457703508620234
45.45000000000177	-46.45569781916501
45.47500000000178	-46.453676718554796
45.50000000000178	-46.451660801753725
45.52500000000179	-46.449664659273765
45.550000000001795	-46.447698688033775
45.5750000000018	-46.44577045992181
45.600000000001806	-46.443885609670865
45.62500000000181	-46.442048409839735
45.65000000000182	-46.44018654769814
45.67500000000182	-46.43831654056639
45.70000000000183	-46.436455520630815
45.725000000001835	-46.4346162914711
45.75000000000184	-46.432808195633044
45.775000000001846	-46.43103813996264
45.80000000000185	-46.42931132236288
45.82500000000186	-46.427631719687845
45.85000000000186	-46.42585965427711
45.87500000000187	-46.42402926608245
45.900000000001874	-46.422170425936976
45.92500000000188	-46.42030489399862
45.950000000001886	-46.41844836319236
45.97500000000189	-46.41661233866164
46.0000000000019	-46.41480542471577
46.0250000000019	-46.41303417641685
46.05000000000191	-46.411206360281135
46.075000000001914	-46.40934025261721
46.10000000000192	-46.40745848951729
46.125000000001926	-46.40557857969937
46.15000000000193	-46.40371347572108
46.17500000000194	-46.401872835955665
46.20000000000194	-46.40006398521545
46.22500000000195	-46.398292575238216
46.250000000001954	-46.39646715641082
46.27500000000196	-46.394605848813896
46.300000000001965	-46.392730772022034
46.32500000000197	-46.390858972395655
46.35000000000198	-46.38900295509278
46.37500000000198	-46.38717195995413
46.40000000000199	-46.38537294136021
46.425000000001994	-46.383611237479236
46.450000000002	-46.38177308743333
46.475000000002005	-46.3798850482522
46.50000000000201	-46.377972742887856
46.52500000000202	-46.37605549254079
46.55000000000202	-46.37414747535018
46.57500000000203	-46.37225921329903
46.600000000002034	-46.37039866310891
46.62500000000204	-46.36857195663231
46.650000000002045	-46.36666195129017
46.67500000000205	-46.36469608189314
46.700000000002056	-46.3627021001343
46.72500000000206	-46.36070052329578
46.75000000000207	-46.35870627214389
46.77500000000207	-46.35673039309335
46.80000000000208	-46.354781242646375
46.825000000002085	-46.3528652701105
46.85000000000209	-46.35090974868139
46.875000000002096	-46.34893159346742
46.9000000000021	-46.34694987033424
46.92500000000211	-46.344979120426636
46.95000000000211	-46.34303008195931
46.97500000000212	-46.341110792142985
47.000000000002125	-46.33922738800368
47.02500000000213	-46.33738464600499
47.050000000002136	-46.33550040424092
47.07500000000214	-46.33359136272306
47.10000000000215	-46.33167773607292
47.12500000000215	-46.32977485890486
47.15000000000216	-46.32789394322555
47.175000000002164	-46.326043293260646
47.20000000000217	-46.32422918489055
47.225000000002176	-46.32245645469112
47.25000000000218	-46.32066110666658
47.27500000000219	-46.318859812813095
47.30000000000219	-46.31706860202391
47.3250000000022	-46.31529937043375
47.350000000002204	-46.313560823189675
47.37500000000221	-46.311859442550976
47.400000000002215	-46.310200155942375
47.42500000000222	-46.30858677911799
47.45000000000223	-46.30690075209966
47.47500000000223	-46.30516380015248
47.50000000000224	-46.30340278740014
47.525000000002244	-46.30163814903926
47.55000000000225	-46.29988469762132
47.575000000002255	-46.29815327498314
47.60000000000226	-46.296451973213166
47.62500000000227	-46.294786951985635
47.65000000000227	-46.293060488847594
47.67500000000228	-46.2912989631212
47.700000000002284	-46.28952684800852
47.72500000000229	-46.28776159523468
47.750000000002295	-46.28601561692791
47.7750000000023	-46.28429795490962
47.800000000002306	-46.282615362325465
47.82500000000231	-46.28097299580143
47.85000000000232	-46.27929589371507
47.87500000000232	-46.2775995548295
47.90000000000233	-46.27590242480941
47.925000000002335	-46.27421864322802
47.95000000000234	-46.27255854726429
47.975000000002346	-46.270929764524524
48.00000000000235	-46.26933803629961
48.02500000000236	-46.26778777312817
48.05000000000236	-46.26617062014198
48.07500000000237	-46.26451308532649
48.100000000002375	-46.26283987661107
48.12500000000238	-46.2611690161992
48.150000000002386	-46.259513508200286
48.17500000000239	-46.25788291042547
48.2000000000024	-46.25628440129771
48.2250000000024	-46.2547234813248
48.25000000000241	-46.25314010420662
48.275000000002414	-46.2515516846727
48.30000000000242	-46.24997423201192
48.325000000002426	-46.24841933208471
48.35000000000243	-46.24689533318271
48.37500000000244	-46.24540838546986
48.40000000000244	-46.24396312854519
48.42500000000245	-46.24256313693177
48.450000000002454	-46.24113861937007
48.47500000000246	-46.2397038686226
48.500000000002466	-46.23827522545359
48.52500000000247	-46.23686517493992
48.55000000000248	-46.23548286591804
48.57500000000248	-46.23413506179227
48.60000000000249	-46.23282685308856
48.625000000002494	-46.23156214137828
48.6500000000025	-46.23024864912964
48.675000000002505	-46.22890266672803
48.70000000000251	-46.227545331524595
48.72500000000252	-46.226192973379945
48.75000000000252	-46.22485754504456
48.77500000000253	-46.2235478473009
48.800000000002534	-46.222270473257545
48.82500000000254	-46.221030454093246
48.850000000002545	-46.21972438167692
48.87500000000255	-46.218378927605926
48.90000000000256	-46.21701889798104
48.92500000000256	-46.21566202249569
48.95000000000257	-46.214320894316124
48.975000000002574	-46.213004659183234
49.00000000000258	-46.21172012222694
49.025000000002585	-46.210472459060846
49.05000000000259	-46.209152656444935
49.075000000002596	-46.207786989830154
49.1000000000026	-46.20640090245563
49.12500000000261	-46.205013063387895
49.15000000000261	-46.203636910133504
49.17500000000262	-46.20228227949109
49.200000000002625	-46.200956532378164
49.22500000000263	-46.199665292578125
49.250000000002636	-46.19835291857348
49.27500000000264	-46.19703321306739
49.30000000000265	-46.19572110536772
49.32500000000265	-46.19442789037533
49.35000000000266	-46.19316186778253
49.375000000002665	-46.19192921714981
49.40000000000267	-46.190734632381755
49.425000000002676	-46.18958174900546
49.45000000000268	-46.18841773694629
49.47500000000269	-46.18725184560056
49.50000000000269	-46.18609686397747
49.5250000000027	-46.18496297778102
49.550000000002704	-46.1838577930674
49.57500000000271	-46.18278699437876
49.600000000002716	-46.181754894141065
49.62500000000272	-46.18076482073773
49.65000000000273	-46.179745578769676
49.67500000000273	-46.178712238685364
49.70000000000274	-46.17768102904139
49.725000000002744	-46.176664316220965
49.75000000000275	-46.17567114871564
49.775000000002755	-46.17470820177209
49.80000000000276	-46.17378048950502
49.82500000000277	-46.17289184963829
49.85000000000277	-46.171969085618535
49.87500000000278	-46.171028009442004
49.900000000002784	-46.170085248539905
49.92500000000279	-46.16915354981947
49.950000000002795	-46.16824235517066
49.9750000000028	-46.167358716803065
[truncated: 58,001 more rows]
