# Supplementary material for: Realistic retinal modeling unravels the differential role of excitation and inhibition to starburst amacrine cells in direction selectivity
Source: PLoS Comput Biol. 2021 Dec 30;17(12):e1009754. doi: 10.1371/journal.pcbi.1009754 (PMC8754344; doi:10.1371/journal.pcbi.1009754)
Supplement: S3 Data — Data from simulation of SACs generated by the genetic algorithm and of SAC responses within a SAC network. (ZIP) [file pcbi.1009754.s012.zip]

Archive with 18 entries (15 files):
- SI_GA_SingleSAC&Network/
- SI_GA_SingleSAC&Network/all_examples.csv
- __MACOSX/
- __MACOSX/SI_GA_SingleSAC&Network/
- __MACOSX/SI_GA_SingleSAC&Network/._all_examples.csv
- SI_GA_SingleSAC&Network/all_data_seed4.csv
- __MACOSX/SI_GA_SingleSAC&Network/._all_data_seed4.csv
- SI_GA_SingleSAC&Network/all_data_seed5.csv
- __MACOSX/SI_GA_SingleSAC&Network/._all_data_seed5.csv
- SI_GA_SingleSAC&Network/all_data_seed2.csv
- __MACOSX/SI_GA_SingleSAC&Network/._all_data_seed2.csv
- SI_GA_SingleSAC&Network/all_data_seed3.csv
- __MACOSX/SI_GA_SingleSAC&Network/._all_data_seed3.csv
- SI_GA_SingleSAC&Network/all_data_seed1.csv
- __MACOSX/SI_GA_SingleSAC&Network/._all_data_seed1.csv
- SI_GA_SingleSAC&Network/allSimulationData_allInh.csv
- __MACOSX/SI_GA_SingleSAC&Network/._allSimulationData_allInh.csv
- __MACOSX/._SI_GA_SingleSAC&Network
