# Supplementary material for: Realistic retinal modeling unravels the differential role of excitation and inhibition to starburst amacrine cells in direction selectivity
Source: PLoS Comput Biol. 2021 Dec 30;17(12):e1009754. doi: 10.1371/journal.pcbi.1009754 (PMC8754344; doi:10.1371/journal.pcbi.1009754)
Supplement: S3 Data — Data from simulation of SACs generated by the genetic algorithm and of SAC responses within a SAC network. (ZIP) [file pcbi.1009754.s012.zip › SI_GA_SingleSAC&Network/all_examples.csv]

	scale_factor	offset	transition_placement	refiling_rate	release_probability	offset_dyn	synaptic_weight	kinetic_change_end	DS_score	voltge_score	delay_score	note_dir	dist_at_end	gen	seed
69.0	0.35187175	0.27905710300000003	83.0	5.653844307000001	0.091465108	0.01110862	2.47e-06	119.0	8.011979341	0.0	180.5916667	158389095.0	0.36907114700000004	0.0	4.0
209.0	0.35187175	0.5176473189999999	83.0	5.653844307000001	0.091465108	0.01110862	2.47e-06	119.0	5.515552035	0.0	133.8	246477581.0	0.130480931	1.0	4.0
1711.0	0.506141512	0.11025854800000001	81.13621704	7.815513875	0.800087043	0.056854412	1.49e-06	81.71528661	7.253738203999999	0.0	55.24166667	354677660.0	0.38359994	12.0	4.0
18.0	0.304883913	0.568234394	119.0	1.639312046	0.576993283	0.048690483	5.19e-06	159.0	4.824893024	0.0	-3.333333333	601714621.0	0.12688169300000002	0.0	4.0
614.0	0.314694294	0.21173372199999999	84.74782909	5.481596747	1.013145523	0.073597526	1.33e-06	108.0817551	7.857549576	0.0	57.64166667	889903952.0	0.473571984	4.0	4.0
40.0	0.365355008	0.23036260600000003	122.0	0.93344832	0.318388877	0.084205936	4.44e-06	126.0	4.030295412	0.0	-14.84166667	133474520.0	0.404282386	0.0	4.0
1975.0	0.33841326	0.63343979	109.663751	11.418699900000002	0.09132973	0.09630122	8.720000000000001e-07	96.1384469	2.94222886	0.0	91.1166667	116731663.0	0.02814696	14.0	3.0
2389.0	0.35187175	0.56842663	49.0	5.65384431	0.08829709	0.01133336	4.6e-06	107.0	6.73958586	0.0	157.091667	126718682.0	0.07970162	17.0	3.0
1409.0	0.46411489	0.48704187	86.29185079999999	6.38757524	0.031213	0.00966318	2.84e-06	103.496126	2.63100814	0.0	88.35	138326250.0	0.04884324	10.0	3.0
7.0	0.16816276	0.70160583	71.0	5.55286183	0.34838472	0.11493685	4.95e-06	78.0	8.29183672	0.0	59.475	142956585.0	0.13023141	0.0	3.0
4072.0	0.57566372	0.22663645	77.09273370000001	4.114158	0.05454562	0.01312965	2e-06	91.9062658	7.96576021	0.0	67.9	159705343.0	0.19769983	29.0	3.0
3925.0	0.28887493	0.56842663	49.0	3.44666003	0.08829709	0.01133336	1.73e-06	119.0	8.07156381	0.0	104.925	178010085.0	0.14269844	28.0	3.0
1458.0	0.28887493	0.56842663	49.0	3.44666003	0.08829709	0.01133336	4.6e-06	107.0	10.863283099999999	0.0	-34.925	191880356.0	0.14269844	10.0	3.0
2249.0	0.22750119	0.5663959	94.53863740000001	3.7086550000000003	0.00926894	0.00773428	4.19e-06	106.698699	7.66213461	0.0	21.658333300000002	215524787.0	0.20610291	16.0	3.0
740.0	0.35187175	0.51764732	83.0	6.85599922	0.16942909	0.06467176	2.47e-06	119.0	3.45168163	0.0	117.29166699999999	220152107.0	0.13048093	5.0	3.0
2803.0	0.35187175	0.2790571	83.0	4.81434189	0.09146511	0.01110862	2.47e-06	119.0	8.83718649	0.0	176.208333	243120333.0	0.36907115	20.0	3.0
907.0	0.42551604	0.25653025	98.31854859999999	1.98723078	0.07253506	0.00845073	3.95e-06	157.360912	7.39010406	0.0	50.908333299999995	243945673.0	0.31795371	6.0	3.0
569.0	0.24632633	0.22325419999999999	50.03803920000001	4.87286236	0.02624233	0.05275039	1.21e-06	152.326327	5.29752823	0.0	113.608333	248307737.0	0.53041948	4.0	3.0
2944.0	0.28887493	0.56842663	49.0	4.24840944	0.08829709	0.01133336	1.73e-06	119.0	7.59232584	0.0	134.833333	256484980.0	0.14269844	21.0	3.0
2812.0	0.34923972	0.43832616	45.2549779	6.04074703	0.01219787	0.01982341	4.85e-06	122.563988	7.98147437	0.0	51.0166667	256808765.0	0.21243412	20.0	3.0
1700.0	0.35187175	0.2790571	83.0	5.65384431	0.09146511	0.01110862	2.47e-06	119.0	8.01197934	0.0	180.591667	275546989.0	0.36907115	12.0	3.0
1445.0	0.10575225	0.68856407	50.6720516	5.50440997	0.02623339	0.04037776	1.29e-06	174.964896	2.89787129	0.0	78.1416667	335466532.0	0.20568369	10.0	3.0
1699.0	0.35187175	0.2790571	83.0	5.65384431	0.09146511	0.01110862	2.47e-06	119.0	8.01197934	0.0	180.591667	340443832.0	0.36907115	12.0	3.0
2248.0	0.28887493	0.56842663	49.0	5.65384431	0.08829709	0.01133336	4.6e-06	119.0	8.56387226	0.0	94.2833333	365516028.0	0.14269844	16.0	3.0
5743.0	0.51028076	0.1399006	92.01846440000001	3.24384648	0.16308478	0.01118031	1.4e-06	149.078787	6.77398154	0.0	63.0833333	387842431.0	0.34981864	41.0	3.0
3504.0	0.28887493	0.56842663	49.0	4.24840944	0.08829709	0.01133336	1.73e-06	119.0	7.59232584	0.0	134.833333	454512465.0	0.14269844	25.0	3.0
895.0	0.35292353	0.5374285	109.48323899999998	2.01872677	0.06424827	0.0226548	6.45e-06	80.4516739	6.51323791	0.0	29.375	557634393.0	0.10964797	6.0	3.0
5330.0	0.35187175	0.2790571	83.0	5.65384431	0.08829709	0.01110862	2.47e-06	119.0	8.04044944	0.0	109.191667	672522120.0	0.36907115	38.0	3.0
6163.0	0.49675594	0.19445355	33.70654329999999	2.60007771	0.0035085	0.02348585	2.17e-06	185.150928	4.06790273	0.0	29.9	693906170.0	0.30879051	44.0	3.0
3240.0	0.47435777	0.61662275	112.31310500000001	3.91206195	0.00059601	0.03503445	5.5e-06	93.2428558	6.85890328	0.0	16.0416667	814647090.0	0.0	23.0	3.0
2386.0	0.453955925	0.287629242	81.64640624	1.73174847	0.078288658	0.010103761	2.45e-06	141.6164368	9.062134302999999	0.0	52.71666667	131472476.0	0.258414833	17.0	2.0
620.0	0.391104179	0.39600408200000004	83.0	5.653844307000001	0.091465108	0.01110862	2.47e-06	119.0	6.342066585	0.0	104.6333333	325367054.0	0.212891739	4.0	2.0
339.0	0.21004325	0.63110503	78.4506952	4.24190768	0.34699468	0.06778351	1.95e-06	97.7730606	7.51350658	0.0	56.3833333	419858519.0	0.15885172	2.0	2.0
3818.0	0.213805783	0.5132017879999999	53.06135857	10.20889808	0.12533887900000001	0.0034384309999999996	1.68e-06	125.7829352	7.4182403489999995	0.0	143.7583333	460966517.0	0.272992429	27.0	2.0
562.0	0.44070181	0.14830777	112.8025902	4.726657682	0.401659902	0.10355959099999999	1.29e-06	111.93478780000001	5.975621293	0.0	53.625	500085374.0	0.410990419	4.0	2.0
587.0	0.391104179	0.39600408200000004	83.0	5.653844307000001	0.091465108	0.01110862	2.47e-06	119.0	6.342066585	0.0	104.6333333	567854494.0	0.212891739	4.0	2.0
3780.0	0.34837245899999997	0.246272102	77.67287636	7.168658982999999	0.0010937969999999999	0.008721755	4.77e-06	72.54987937	5.152956211	0.0	-3.741666667	740002160.0	0.405355439	27.0	2.0
1603.0	0.36921287	0.549918386	68.69850654	6.3675341229999995	0.060055669000000006	0.007164684	6.58e-06	176.56301230000003	2.644672983	0.0	108.78333329999998	776385389.0	0.080868744	11.0	2.0
595.0	0.35187175	0.39600408200000004	83.0	5.653844307000001	0.091465108	0.01110862	2.47e-06	119.0	7.141489667	0.0	114.50833329999999	783977149.0	0.252124167	4.0	2.0
5513.0	0.45622802	0.369754363	67.91414068	12.22089269	0.08920873300000001	0.021592742	4.62e-06	89.07134911	4.61955085	0.0	129.2	103405051.0	0.17401761699999999	39.0	1.0
341.0	0.365355008	0.23036260600000003	122.0	1.457681675	0.512538753	0.190252963	2.13e-06	126.0	6.280971127999999	0.0	-3.008333333	113776143.0	0.404282386	2.0	1.0
3707.0	0.545474425	0.324948788	63.29406069	2.046629256	0.079062066	0.005048914	1.74e-06	83.40031622	6.295335349	0.0	54.375	125149652.0	0.129576787	26.0	1.0
5638.0	0.396116439	0.361360277	44.63620147	5.255589046	0.03066148	0.011154673	3.1e-06	141.5109709	7.5494630670000005	0.0	109.59166670000002	133611150.0	0.24252328399999998	40.0	1.0
1997.0	0.60632623	0.184836442	89.8246854	6.40913131	0.079931683	0.010720677	1.2e-06	126.68581040000001	4.192670865	0.0	106.91666670000001	140826163.0	0.20883732800000002	14.0	1.0
1864.0	0.566026296	0.2821325	39.1035878	4.598720234	0.135505814	0.013029933	2.21e-06	172.3051369	4.570552198	0.0	104.86666670000001	152412606.0	0.151841204	13.0	1.0
3535.0	0.548608325	0.252352405	60.27010522	2.511073264	0.174333529	0.006693653000000001	1.39e-06	164.88250580000002	6.0874550979999995	0.0	60.675	190433532.0	0.19903927	25.0	1.0
563.0	0.34037124	0.75723104	64.0892062	2.85272184	0.13448063	0.01409859	8.39e-06	72.3256175	5.09201446	0.0	7.31666667	235503180.0	0.0	4.0	1.0
3975.0	0.365034333	0.35893523299999996	56.68272272	0.800135017	0.008024695	0.020242401	2.31e-06	192.2727392	5.402069727000001	0.0	29.6	251212226.0	0.276030434	28.0	1.0
342.0	0.217177591	0.172651709	107.8464125	6.3198772210000005	0.040177677	0.009566013	1.59e-06	137.58445480000003	6.9482530239999996	0.0	77.7	334745678.0	0.610170701	2.0	1.0
1042.0	0.318980113	0.4377904	72.00669588	1.1566946009999999	0.031312028	0.001808973	4.96e-06	184.65411459999999	7.245027332	0.0	-22.99166667	418433947.0	0.243229487	7.0	1.0
892.0	0.29402403899999996	0.349935056	69.39443767	3.457062727	0.065005455	0.004205695	5.18e-06	153.2100508	6.78465621	0.0	73.13333333	605286793.0	0.356040905	6.0	1.0
5198.0	0.28080609	0.40732018	67.73858759999999	10.301651300000001	0.05515439	0.0020862	2.78e-06	128.932637	7.98965053	0.0	134.183333	667772603.0	0.31187373	37.0	1.0
432.0	0.593290095	0.266437262	86.0	1.457681675	0.06469449099999999	0.0044080429999999995	4.19e-06	92.52320673	5.719231627999999	0.0	68.75	883148193.0	0.140272643	3.0	1.0
484.0	0.348933403	0.331809407	96.42091409	3.6725570569999997	0.023805673	0.019374981	2.49e-06	68.43269134	7.684786585	0.0	-37.00833333	893079345.0	0.31925719	3.0	1.0
5189.0	0.25431698	0.614413735	102.0892681	3.76498543	0.08092176200000001	3.89e-06	2.45e-06	135.0	6.572783867999999	0.0	74.23333333	111158697.0	0.131269285	37.0	0.0
319.0	0.45650022100000004	0.756638597	83.57491953	2.094840064	0.579096901	0.063831493	5.9e-06	135.0	4.4513531660000005	0.0	5.366666667	235011217.0	0.0	2.0	0.0
6220.0	0.219616648	0.536002357	117.98509720000001	5.837876753	0.112523419	1.15e-05	1.81e-06	135.0	6.8757983639999996	0.0	90.11666667	297199140.0	0.244380995	44.0	0.0
6209.0	0.181654151	0.7914737359999999	123.7317748	4.660138957	0.056443692999999996	1.29e-05	2.78e-06	135.0	3.9260321410000003	0.0	46.31666667	320364386.0	0.026872113	44.0	0.0
39.0	0.322262286	0.67062216	115.0	4.3105050810000005	0.50131232	0.044923584	5e-06	135.0	4.284093375	0.0	25.73333333	337695202.0	0.0071155540000000005	0.0	0.0
174.0	0.349773777	0.653524501	121.0	1.546150615	0.23743982600000002	0.09999468199999999	5.36e-06	135.0	5.9728307979999995	0.0	-31.85	372892064.0	0.0	1.0	0.0
34.0	0.349773777	0.7830878440000001	92.0	1.546150615	0.23743982600000002	0.09999468199999999	5.36e-06	135.0	4.503543612	0.0	6.5	435685809.0	0.0	0.0	0.0
6026.0	0.314610625	0.552167109	118.51550929999999	7.144343811000001	0.061653295	8.23e-06	6.2e-07	135.0	2.845422482	0.0	97.15	466522463.0	0.133222266	43.0	0.0
49.0	0.257069325	0.646232706	124.0	5.104524355	0.609946905	0.031710424	6.17e-06	135.0	3.6556670789999997	0.0	75.08333333	510912410.0	0.09669796900000001	0.0	0.0
85.0	0.24782652600000002	0.553738398	91.0	1.822292813	0.573260134	0.15843862	3.41e-06	135.0	6.829451535	0.0	53.075	726537061.0	0.198435077	1.0	0.0
1730.0	0.117489871	0.42328491	126.2072608	6.774195787000001	0.21725301100000002	0.004697325	1.25e-06	135.0	7.114108151	0.0	151.95	733217909.0	0.459225218	12.0	0.0
5482.0	0.20029753	0.43610556100000003	113.8695963	3.1382686910000004	0.10176117900000001	8.48e-06	1.79e-06	135.0	10.9304254	0.0	22.76666667	734518039.0	0.36359690899999997	39.0	0.0
5040.0	0.22622658899999998	0.604993184	74.43239348	2.470465164	0.153687629	1.04e-05	2.69e-06	135.0	9.638463455	0.0	68.56666667	753773766.0	0.168780226	36.0	0.0
5632.0	0.054590255	0.669444692	123.81068	5.607491822	0.11005064199999999	8.39e-06	1.01e-06	135.0	7.701150061	0.0	143.6583333	783801505.0	0.275965053	40.0	0.0
