# Supplementary material for: Realistic retinal modeling unravels the differential role of excitation and inhibition to starburst amacrine cells in direction selectivity
Source: PLoS Comput Biol. 2021 Dec 30;17(12):e1009754. doi: 10.1371/journal.pcbi.1009754 (PMC8754344; doi:10.1371/journal.pcbi.1009754)
Supplement: S3 Data — Data from simulation of SACs generated by the genetic algorithm and of SAC responses within a SAC network. (ZIP) [file pcbi.1009754.s012.zip › SI_GA_SingleSAC&Network/all_data_seed4.csv]

	scale_factor	offset	transition_placement	refiling_rate	release_probability	offset_dyn	synaptic_weight	kinetic_change_end	DS_score	voltge_score	delay_score	note_dir	dist_at_end	gen
0	0.36102270547070525	0.2980537345059428	208.0	4.7932534110137555	0.4297278258615244	0.03708944526957439	1.7272796356133707e-06	80.0	6.2796190626532535	0.0	-49.12500000000001	346596282.0	0.3409235601240581	0
1	0.2498389841349474	0.10379169543883451	183.0	5.1212789338576	0.357456090698142	0.13408173220331673	3.1691502359940034e-06	27.0	1.6906828696876204	0.0	-57.34166666666666	158795073.0	0.6463693204262181	0
2	0.30305594176374717	0.36130673341723796	127.0	7.198538547028581	0.651703910550979	0.18682331879115224	5.806331625990687e-06	14.0	0.919086933749286	0.0	-24.974999999999994	282732302.0	0.33563732481901487	0
3	0.11833808270018084	0.6394081898258143	138.0	6.800313125542702	0.03058276802519387	0.11848753172403524	4.765088947488509e-06	180.0	0.5594558823928661	-2.1795989841301715	40.266666666666666	566492798.0	0.24225372747400487	0
4	0.07949538113780252	0.2434027661097975	16.0	3.4346353559946063	0.6893495811473448	0.15738182894302258	2.950921594349435e-06	164.0	2.773270409595776	-0.6048719662624649	58.124999999999986	201124972.0	0.6771018527524	0
5	0.2134698817397456	0.5290559271364834	161.0	0.9456901982987915	0.5456842967538968	0.11386868607883406	3.200069276131595e-06	61.0	1.6343792460999182	0.0	-57.70833333333334	365961255.0	0.257474191123771	0
6	0.3352050842575338	0.47969758016605935	140.0	1.949946483969664	0.25577667776496227	0.09839529068534829	6.142453702946747e-06	62.0	2.3113039577989163	0.0	-34.891666666666666	154296511.0	0.18509733557640684	0
7	0.16816276241471187	0.7016058262832966	71.0	5.552861825280125	0.348384718240326	0.1149368520036342	4.949244172423318e-06	78.0	8.291836721063671	0.0	59.47499999999998	600757644.0	0.13023141130199156	0
8	0.21555947485689106	0.1639425767157855	14.0	3.398654296824734	0.14722248477527375	0.1233474309270508	1.8811265227391323e-06	90.0	6.775708400528469	0.0	-50.50833333333335	476168144.0	0.6204979484273234	0
9	0.2583673254716347	0.24814176063007415	179.0	2.3393449324213704	0.38662800940161485	0.1192725419236673	4.614688409766285e-06	152.0	4.872678359864897	-2.288514809745636	56.60000000000004	137203115.0	0.49349091389829114	0
10	0.15999971798726856	0.20895712198464217	144.0	1.4111928004399723	0.5566827587690861	0.1916036206895806	3.437159677556605e-06	148.0	4.287496712074976	0.0	-40.866666666666674	192878460.0	0.6310431600280892	0
11	0.08523348305431845	0.4250444676128311	69.0	2.033953040709989	0.49803031933489017	0.06509736710737211	4.176162489518752e-06	107.0	4.8077626637661375	0.0	-50.24166666666669	265053408.0	0.48972204933285046	0
12	0.37640606411324523	0.7629078976373389	56.0	4.522910755022368	0.16265035656367058	0.09332020625378067	3.7899002021264845e-06	70.0	2.3545376546541092	0.0	10.716666666666669	229511906.0	-0.0	0
13	0.394270588405251	0.31455226867665	136.0	0.37721588747159096	0.38328656907842495	0.08271242811244528	5.135032798975252e-06	158.0	1.5313829253214664	0.0	-30.441666666666663	248821703.0	0.29117714291809904	0
14	0.038465854591348644	0.6362684877218069	60.0	0.6111581886685424	0.30135632265694545	0.03401178464927193	3.3349408973568326e-06	10.0	-0.47979087349393623	0.0	-50.966666666666676	866713031.0	0.32526565768684446	0
15	0.35756630126825534	0.5341532837984606	136.0	3.291374086231651	0.4084384378138531	0.18516774535888042	1.2815337522593737e-06	29.0	2.358511136131334	0.0	-42.46666666666666	887795420.0	0.10828041493328411	0
16	0.17047956841055897	0.5985713741454317	7.0	4.708033745616557	0.5213718727391963	0.15409196942318687	3.4636200229800224e-06	6.0	0.07400063088633857	0.0	-47.133333333333326	682256230.0	0.2309490574440093	0
17	0.36754850592814176	0.9366877107260115	14.0	0.7969314003531688	0.23446426073388038	0.15329620486062778	3.3135599004360226e-06	167.0	-50.0	-50.0	-50.0	469423215.00000006	-0.0	0
18	0.30488391301758017	0.5682343935523154	119.0	1.639312046162735	0.5769932833574368	0.04869048281238315	5.191508771556782e-06	159.0	4.824893024112274	0.0	-3.3333333333333144	601714621.0	0.12688169343010447	0
19	0.3795425772956612	0.9752917230596809	62.0	3.183386942358934	0.3610406599642531	0.17518912460086486	3.137793387768759e-06	57.0	0.5052752423297164	0.0	9.375000000000014	852743677.0	-0.0	0
20	0.0184921118797041	0.9291224354782498	133.0	7.561496116278496	0.3176302454430516	0.013684055653125641	2.6490282440355347e-06	194.0	1.6817363398526979	0.0	86.72500000000001	524847635.0	0.05238545264204608	0
21	0.3597533462350294	0.1505812597355514	146.0	1.832831122584764	0.4730719159777489	0.024974766885384886	1.1726966650180048e-06	16.0	0.4041047922435297	0.0	-45.633333333333326	378274643.00000006	0.4896653940294192	0
22	0.1126912903847617	0.957271707276156	5.0	6.636365808644344	0.08551129323101614	0.17204593350290687	4.031622162114718e-06	109.0	-50.0	-50.0	-50.0	734586683.0	-0.0	0
23	0.16558681576151155	0.5473046576918197	86.0	1.4576816747305779	0.5125387525214328	0.19025296317235554	2.1282649847868187e-06	144.0	7.782069968333804	0.0	-50.90833333333333	797912558.0	0.28710852654666874	0
24	0.09204255087357861	0.5384697152497724	144.0	7.662541685182525	0.6014921448576445	0.03128021834376412	4.967522205451564e-06	58.0	4.556164811093758	0.0	-52.90833333333334	452342225.0	0.369487733876649	0
25	0.15689462738046042	0.7508005186451303	34.0	1.5541295886640711	0.169429086029638	0.06467175784255581	6.027722737668729e-06	134.0	7.063222872909037	0.0	-52.28333333333334	485521489.0	0.09230485397440924	0
26	0.023152929018590465	0.29461208412388407	165.0	5.626159141873443	0.44136505046255975	0.12548110897451709	3.6018246730265503e-06	178.0	0.8047185335088347	-4.43669943478858	57.19166666666665	122475070.0	0.6822349868575255	0
27	0.16287151229300048	0.28451359378020236	143.0	0.03008503362514532	0.3848158597013058	0.13777211638049186	9.19831019347674e-07	16.0	0.6790109849282331	0.0	-38.49166666666666	408388657.0	0.5526148939267972	0
28	0.30016046863176643	0.35686522815856214	153.0	0.7334588441817927	0.5852482232660663	0.031804621552595974	5.24187902036517e-06	85.0	0.8893901069450383	0.0	-42.57500000000001	289959760.0	0.3429743032096715	0
29	0.378324147766223	0.8536458040507569	83.0	2.723941244027725	0.6154524655060774	0.13698216891089066	5.602491143720523e-06	55.0	5.300415556721923	0.0	4.783333333333331	660188502.9999999	-0.0	0
30	0.37515925574629755	0.770574124840584	179.0	0.17204328002254074	0.6195371813184172	0.07057924041475122	3.021806982759646e-06	31.0	0.33853484143884316	0.0	-66.48333333333332	703564098.0	-0.0	0
31	0.3779886231502965	0.7314243112429596	77.0	6.014642176188575	0.5770816818472794	0.05196617472409717	1.9520445976339152e-06	80.0	2.7282109521755302	0.0	73.77499999999999	519877214.99999994	-0.0	0
32	0.18158056411154327	0.666146976953902	194.0	3.3448940339184854	0.47023385449731636	0.09377961727010607	4.906632077924309e-06	63.0	2.6080480646251587	0.0	-49.725000000000016	642273569.0	0.15227245893455477	0
33	0.35016759036090417	0.5895771095881257	22.0	6.339538120107232	0.734097141679837	0.1781896342509973	6.070123088797659e-06	5.0	0.07438886607766193	0.0	-66.80000000000001	315696113.0	0.06025530005097013	0
34	0.11809386051656083	0.9879415540494025	194.0	7.750359517593785	0.703954978042412	0.1342684120643257	1.2278006085608417e-06	88.0	0.7839611742957899	0.0	-64.08333333333331	484715491.0	-0.0	0
35	0.22785259015036494	0.7196785916970908	25.0	2.123651518027122	0.18866827712856757	0.10577610589692447	1.551033229021067e-06	203.0	1.6621018176262297	0.0	27.558333333333337	615819211.0	0.05246881815254423	0
36	0.3222622861772044	0.6706221596059135	115.0	4.310505081243503	0.5013123197556293	0.04492358366617693	4.997709737620959e-06	23.0	2.7841005435083943	0.0	-48.09166666666668	818505443.0	0.007115554216882036	0
37	0.2457154294462007	0.3538955978150895	47.0	0.8245261830384557	0.6845428434757528	0.018789899978213866	6.29633482150623e-06	67.0	1.0794590930831909	0.0	-52.34166666666667	407404178.0	0.40038897273870977	0
38	0.245565457194599	0.7235330595946788	180.0	3.0528338073439776	0.23794369940206153	0.03980168050735621	3.5201802742436795e-06	85.0	5.0197907144230705	0.0	-61.658333333333324	253359582.0	0.03090148321072217	0
39	0.30877871937752627	0.8245226200212031	26.0	2.2321618085964854	0.4490036094933769	0.09490533866560179	4.923833648406357e-06	178.0	0.2051900888721434	0.0	0.05833333333333357	489571964.0	-0.0	0
40	0.3653550079710292	0.23036260592925725	122.0	0.9334483203111119	0.3183888769112872	0.08420593560139326	4.4386072248312325e-06	126.0	4.030295411705415	0.0	-14.841666666666669	133474520.0	0.40428238609971356	0
41	0.36165143260760785	0.14731231298419795	208.0	1.0690051226941522	0.29148901080081296	0.02400509004478231	4.510110607280363e-06	156.0	3.348787007547582	-0.2848424820623858	-45.916666666666686	832533606.0	0.49103625450907573	0
42	0.18654175890586644	0.9154700150165079	83.0	6.822637703708055	0.5322857089065717	0.1063111096135744	5.821332051806426e-06	146.0	0.4289607348418585	0.0	55.45	201322335.0	-0.0	0
43	0.29014897603218337	0.2544009765153521	24.0	7.725945336288708	0.15106033432710053	0.1730098565423077	5.545104101857966e-06	72.0	6.9370915115899265	0.0	-55.58333333333333	613697136.0	0.45545004745246453	0
44	0.20407723563714117	0.5331666331654846	140.0	6.371064095521889	0.41009056643181285	0.15447227960964102	5.876760117322068e-06	7.0	0.339670267889872	0.0	-36.71666666666668	702608285.0	0.2627561311973742	0
45	0.033847294584149056	0.1507108787506093	123.0	1.1400289957355971	0.16830207492538546	0.10939248299164515	4.365860075758331e-06	209.0	2.789234994020397	-1.1286892639663204	-37.72500000000001	646702104.0	0.8154418266652417	0
46	0.3132810678346921	0.8921404561685207	90.0	6.100768874959961	0.37018734427105804	0.011490324761175282	2.8895671447972457e-06	175.0	0.47072521935999134	0.0	116.91666666666666	682977555.0	-0.0	0
47	0.061300223809743	0.5006378326662027	168.0	1.4231889692163668	0.0678188292716205	0.13006166864364177	1.6016866058504718e-06	47.0	1.893836564668419	0.0	-47.59166666666667	605516160.0	0.43806194352405436	0
48	0.3336915999939329	0.6969021708968992	35.0	4.121470666462086	0.01918589334960858	0.038684052890984956	6.163600410227048e-06	159.0	-0.06375795485993763	0.0	37.625	165077531.0	-0.0	0
49	0.22307281023057873	0.8238702576543249	82.0	5.2921645822990175	0.1657079258715412	0.06755269389507491	5.44099555704382e-06	46.0	7.9669345337466595	0.0	9.183333333333337	321441183.0	-0.0	0
50	0.11810112750609912	0.1318059379469938	32.0	0.17657294041812946	0.2684585527258006	0.08004703071539426	3.925752997723536e-06	189.0	1.494744482381817	0.0	-49.97500000000001	174249912.0	0.7500929345469071	0
51	0.35661712139986323	0.18187329442472494	57.0	6.401265710361139	0.47382353280436557	0.09525938397476476	3.5722614707253387e-06	78.0	8.722506918076276	0.0	60.233333333333334	808020576.0	0.46150958417541177	0
52	0.06817514200832608	0.7283279456586228	182.0	7.49339190349582	0.6334968475994752	0.0863263424984589	3.898917869489952e-06	43.0	3.724389593569235	0.0	-55.84166666666666	276187989.0	0.20349691233305112	0
53	0.1205173674527913	0.8603614275921733	171.0	6.3837550843806	0.5176740719766032	0.14518760013509902	5.8716443341775905e-06	185.0	1.1052070173577686	0.0	23.56666666666665	633215695.0	0.019121204955035442	0
54	0.3911041787769009	0.39600408237291873	49.0	3.4466600336759434	0.08829708512696596	0.011333362281021747	4.604634507293687e-06	107.0	10.522735975257202	0.0	-39.391666666666666	762320031.0	0.2128917388501803	0
55	0.05010789373332351	0.623125889838076	16.0	4.716833834961818	0.29931236132259587	0.07977755893375472	2.950124497474707e-06	78.0	5.919000439896596	0.0	-48.77500000000001	771401808.0	0.3267662164286005	0
56	0.11177930317019834	0.8911686370896255	191.0	4.236912684592753	0.4322904196830544	0.10904099314168943	3.936039946987644e-06	155.0	5.368014112230153	0.0	50.29999999999997	514351029.0	-0.0	0
57	0.0974747360020118	0.8013556467831999	131.0	3.508509213828284	0.300945901565089	0.12846626399113878	1.5489056339905158e-06	28.0	0.6701301375547928	0.0	-33.716666666666676	677797008.0	0.10116961721478823	0
58	0.3405875662452815	0.346359186414136	143.0	2.2620467004083857	0.1543194429612052	0.1211373207994556	1.4656462398242633e-06	66.0	3.8915969844697287	0.0	-37.483333333333356	870558562.0	0.3130532473405825	0
59	0.389257893115774	0.12205679075200719	13.0	2.5992433300921562	0.23016379407652485	0.13519187002104296	4.901721403379659e-06	2.0	0.3898875154313757	0.0	-59.15000000000001	850651822.0	0.48868531613221877	0
60	0.34357527854690334	0.8692590750225062	30.0	5.721449870418586	0.33785818947188656	0.015737192622539403	3.475924032694379e-06	36.0	0.4586461316136834	0.0	4.408333333333335	313583781.0	-0.0	0
61	0.29321722727838484	0.8791154274018336	36.0	1.3249449769828658	0.48559896558527643	0.13272735658023038	5.1226283332887985e-06	200.0	0.13765681737875468	0.0	1.1666666666666679	210965420.0	-0.0	0
62	0.19750017930264477	0.37062350322142057	106.0	3.637456544275831	0.5944077435303461	0.12468773951278705	5.248674548092077e-06	31.0	1.795762286437693	0.0	-55.84166666666667	101410044.0	0.4318763174759347	0
63	0.024286805661919146	0.8240111051573819	167.0	2.340718117174986	0.40166501518796405	0.12523040946848227	2.0704747066112802e-06	108.0	5.523884233099622	0.0	-36.80833333333333	200911683.0	0.15170208918069905	0
64	0.201891996677052	0.6807231360730357	3.0	6.738190556857702	0.15810614936760192	0.10890184435058738	1.9395183579247756e-06	65.0	4.704053166183293	0.0	-47.824999999999996	864797089.0	0.11738486724991226	0
65	0.16485460496001073	0.830713566783705	45.0	0.8561621106189093	0.6082311969862859	0.12733299897611594	1.4216735543108855e-06	162.0	0.13968656815609393	0.0	-1.375000000000007	779678175.0	0.004431828256284298	0
66	0.2210123972810435	0.6205611669188125	171.0	3.2610254734087896	0.555360122310873	0.016218240297926134	2.9526301098638594e-06	28.0	1.1434906554393969	0.0	-66.04166666666666	180382299.0	0.15842643580014404	0
67	0.20098570662160137	0.8557388567077887	5.0	4.849858906556937	0.631748470372744	0.1371353737798137	4.459340087125243e-06	88.0	-50.0	-50.0	-50.0	398519405.0	-0.0	0
68	0.1482618167900223	0.5176473186556079	175.0	3.300331664541223	0.20975883430713194	0.07997415233600859	5.959910008398685e-06	57.0	2.7496642138735403	0.0	-53.67499999999999	754623023.0	0.33409086455436987	0
69	0.3518717502029799	0.27905710327797767	83.0	5.653844306906688	0.0914651076770695	0.01110861971714867	2.4733199405101574e-06	119.0	8.011979341452669	0.0	180.5916666666667	158389095.0	0.3690711465190424	0
70	0.36102270547070525	0.2980537345059428	208.0	4.7932534110137555	0.4297278258615244	0.03708944526957439	1.7272796356133707e-06	80.0	6.2796190626532535	0.0	-49.12500000000001	346596282.0	0.3409235601240581	1
71	0.2498389841349474	0.10379169543883451	183.0	5.1212789338576	0.357456090698142	0.13408173220331673	3.1691502359940034e-06	27.0	1.6906828696876204	0.0	-57.34166666666666	158795073.0	0.6463693204262181	1
72	0.30305594176374717	0.36130673341723796	127.0	7.198538547028581	0.651703910550979	0.18682331879115224	5.806331625990687e-06	14.0	0.919086933749286	0.0	-24.974999999999994	282732302.0	0.33563732481901487	1
73	0.11833808270018084	0.6394081898258143	138.0	6.800313125542702	0.03058276802519387	0.11848753172403524	4.765088947488509e-06	180.0	0.5594558823928661	-2.1795989841301715	40.266666666666666	566492798.0	0.24225372747400487	1
74	0.07949538113780252	0.2434027661097975	16.0	3.4346353559946063	0.6893495811473448	0.15738182894302258	2.950921594349435e-06	164.0	2.773270409595776	-0.6048719662624649	58.124999999999986	201124972.0	0.6771018527524	1
75	0.2134698817397456	0.5290559271364834	161.0	0.9456901982987915	0.5456842967538968	0.11386868607883406	3.200069276131595e-06	61.0	1.6343792460999182	0.0	-57.70833333333334	365961255.0	0.257474191123771	1
76	0.3352050842575338	0.47969758016605935	140.0	1.949946483969664	0.25577667776496227	0.09839529068534829	6.142453702946747e-06	62.0	2.3113039577989163	0.0	-34.891666666666666	154296511.0	0.18509733557640684	1
77	0.16816276241471187	0.7016058262832966	71.0	5.552861825280125	0.348384718240326	0.1149368520036342	4.949244172423318e-06	78.0	8.291836721063671	0.0	59.47499999999998	600757644.0	0.13023141130199156	1
78	0.21555947485689106	0.1639425767157855	14.0	3.398654296824734	0.14722248477527375	0.1233474309270508	1.8811265227391323e-06	90.0	6.775708400528469	0.0	-50.50833333333335	476168144.0	0.6204979484273234	1
79	0.2583673254716347	0.24814176063007415	179.0	2.3393449324213704	0.38662800940161485	0.1192725419236673	4.614688409766285e-06	152.0	4.872678359864897	-2.288514809745636	56.60000000000004	137203115.0	0.49349091389829114	1
80	0.15999971798726856	0.20895712198464217	144.0	1.4111928004399723	0.5566827587690861	0.1916036206895806	3.437159677556605e-06	148.0	4.287496712074976	0.0	-40.866666666666674	192878460.0	0.6310431600280892	1
81	0.08523348305431845	0.4250444676128311	69.0	2.033953040709989	0.49803031933489017	0.06509736710737211	4.176162489518752e-06	107.0	4.8077626637661375	0.0	-50.24166666666669	265053408.0	0.48972204933285046	1
82	0.37640606411324523	0.7629078976373389	56.0	4.522910755022368	0.16265035656367058	0.09332020625378067	3.7899002021264845e-06	70.0	2.3545376546541092	0.0	10.716666666666669	229511906.0	-0.0	1
83	0.394270588405251	0.31455226867665	136.0	0.37721588747159096	0.38328656907842495	0.08271242811244528	5.135032798975252e-06	158.0	1.5313829253214664	0.0	-30.441666666666663	248821703.0	0.29117714291809904	1
84	0.038465854591348644	0.6362684877218069	60.0	0.6111581886685424	0.30135632265694545	0.03401178464927193	3.3349408973568326e-06	10.0	-0.47979087349393623	0.0	-50.966666666666676	866713031.0	0.32526565768684446	1
85	0.35756630126825534	0.5341532837984606	136.0	3.291374086231651	0.4084384378138531	0.18516774535888042	1.2815337522593737e-06	29.0	2.358511136131334	0.0	-42.46666666666666	887795420.0	0.10828041493328411	1
86	0.17047956841055897	0.5985713741454317	7.0	4.708033745616557	0.5213718727391963	0.15409196942318687	3.4636200229800224e-06	6.0	0.07400063088633857	0.0	-47.133333333333326	682256230.0	0.2309490574440093	1
87	0.36754850592814176	0.9366877107260115	14.0	0.7969314003531688	0.23446426073388038	0.15329620486062778	3.3135599004360226e-06	167.0	-50.0	-50.0	-50.0	469423215.00000006	-0.0	1
88	0.30488391301758017	0.5682343935523154	119.0	1.639312046162735	0.5769932833574368	0.04869048281238315	5.191508771556782e-06	159.0	4.824893024112274	0.0	-3.3333333333333144	601714621.0	0.12688169343010447	1
89	0.3795425772956612	0.9752917230596809	62.0	3.183386942358934	0.3610406599642531	0.17518912460086486	3.137793387768759e-06	57.0	0.5052752423297164	0.0	9.375000000000014	852743677.0	-0.0	1
90	0.0184921118797041	0.9291224354782498	133.0	7.561496116278496	0.3176302454430516	0.013684055653125641	2.6490282440355347e-06	194.0	1.6817363398526979	0.0	86.72500000000001	524847635.0	0.05238545264204608	1
91	0.3597533462350294	0.1505812597355514	146.0	1.832831122584764	0.4730719159777489	0.024974766885384886	1.1726966650180048e-06	16.0	0.4041047922435297	0.0	-45.633333333333326	378274643.00000006	0.4896653940294192	1
92	0.1126912903847617	0.957271707276156	5.0	6.636365808644344	0.08551129323101614	0.17204593350290687	4.031622162114718e-06	109.0	-50.0	-50.0	-50.0	734586683.0	-0.0	1
93	0.16558681576151155	0.5473046576918197	86.0	1.4576816747305779	0.5125387525214328	0.19025296317235554	2.1282649847868187e-06	144.0	7.782069968333804	0.0	-50.90833333333333	797912558.0	0.28710852654666874	1
94	0.09204255087357861	0.5384697152497724	144.0	7.662541685182525	0.6014921448576445	0.03128021834376412	4.967522205451564e-06	58.0	4.556164811093758	0.0	-52.90833333333334	452342225.0	0.369487733876649	1
95	0.15689462738046042	0.7508005186451303	34.0	1.5541295886640711	0.169429086029638	0.06467175784255581	6.027722737668729e-06	134.0	7.063222872909037	0.0	-52.28333333333334	485521489.0	0.09230485397440924	1
96	0.023152929018590465	0.29461208412388407	165.0	5.626159141873443	0.44136505046255975	0.12548110897451709	3.6018246730265503e-06	178.0	0.8047185335088347	-4.43669943478858	57.19166666666665	122475070.0	0.6822349868575255	1
97	0.16287151229300048	0.28451359378020236	143.0	0.03008503362514532	0.3848158597013058	0.13777211638049186	9.19831019347674e-07	16.0	0.6790109849282331	0.0	-38.49166666666666	408388657.0	0.5526148939267972	1
98	0.30016046863176643	0.35686522815856214	153.0	0.7334588441817927	0.5852482232660663	0.031804621552595974	5.24187902036517e-06	85.0	0.8893901069450383	0.0	-42.57500000000001	289959760.0	0.3429743032096715	1
99	0.378324147766223	0.8536458040507569	83.0	2.723941244027725	0.6154524655060774	0.13698216891089066	5.602491143720523e-06	55.0	5.300415556721923	0.0	4.783333333333331	660188502.9999999	-0.0	1
100	0.37515925574629755	0.770574124840584	179.0	0.17204328002254074	0.6195371813184172	0.07057924041475122	3.021806982759646e-06	31.0	0.33853484143884316	0.0	-66.48333333333332	703564098.0	-0.0	1
101	0.3779886231502965	0.7314243112429596	77.0	6.014642176188575	0.5770816818472794	0.05196617472409717	1.9520445976339152e-06	80.0	2.7282109521755302	0.0	73.77499999999999	519877214.99999994	-0.0	1
102	0.18158056411154327	0.666146976953902	194.0	3.3448940339184854	0.47023385449731636	0.09377961727010607	4.906632077924309e-06	63.0	2.6080480646251587	0.0	-49.725000000000016	642273569.0	0.15227245893455477	1
103	0.35016759036090417	0.5895771095881257	22.0	6.339538120107232	0.734097141679837	0.1781896342509973	6.070123088797659e-06	5.0	0.07438886607766193	0.0	-66.80000000000001	315696113.0	0.06025530005097013	1
104	0.11809386051656083	0.9879415540494025	194.0	7.750359517593785	0.703954978042412	0.1342684120643257	1.2278006085608417e-06	88.0	0.7839611742957899	0.0	-64.08333333333331	484715491.0	-0.0	1
105	0.22785259015036494	0.7196785916970908	25.0	2.123651518027122	0.18866827712856757	0.10577610589692447	1.551033229021067e-06	203.0	1.6621018176262297	0.0	27.558333333333337	615819211.0	0.05246881815254423	1
106	0.3222622861772044	0.6706221596059135	115.0	4.310505081243503	0.5013123197556293	0.04492358366617693	4.997709737620959e-06	23.0	2.7841005435083943	0.0	-48.09166666666668	818505443.0	0.007115554216882036	1
107	0.2457154294462007	0.3538955978150895	47.0	0.8245261830384557	0.6845428434757528	0.018789899978213866	6.29633482150623e-06	67.0	1.0794590930831909	0.0	-52.34166666666667	407404178.0	0.40038897273870977	1
108	0.245565457194599	0.7235330595946788	180.0	3.0528338073439776	0.23794369940206153	0.03980168050735621	3.5201802742436795e-06	85.0	5.0197907144230705	0.0	-61.658333333333324	253359582.0	0.03090148321072217	1
109	0.30877871937752627	0.8245226200212031	26.0	2.2321618085964854	0.4490036094933769	0.09490533866560179	4.923833648406357e-06	178.0	0.2051900888721434	0.0	0.05833333333333357	489571964.0	-0.0	1
110	0.3653550079710292	0.23036260592925725	122.0	0.9334483203111119	0.3183888769112872	0.08420593560139326	4.4386072248312325e-06	126.0	4.030295411705415	0.0	-14.841666666666669	133474520.0	0.40428238609971356	1
111	0.36165143260760785	0.14731231298419795	208.0	1.0690051226941522	0.29148901080081296	0.02400509004478231	4.510110607280363e-06	156.0	3.348787007547582	-0.2848424820623858	-45.916666666666686	832533606.0	0.49103625450907573	1
112	0.18654175890586644	0.9154700150165079	83.0	6.822637703708055	0.5322857089065717	0.1063111096135744	5.821332051806426e-06	146.0	0.4289607348418585	0.0	55.45	201322335.0	-0.0	1
113	0.29014897603218337	0.2544009765153521	24.0	7.725945336288708	0.15106033432710053	0.1730098565423077	5.545104101857966e-06	72.0	6.9370915115899265	0.0	-55.58333333333333	613697136.0	0.45545004745246453	1
114	0.20407723563714117	0.5331666331654846	140.0	6.371064095521889	0.41009056643181285	0.15447227960964102	5.876760117322068e-06	7.0	0.339670267889872	0.0	-36.71666666666668	702608285.0	0.2627561311973742	1
115	0.033847294584149056	0.1507108787506093	123.0	1.1400289957355971	0.16830207492538546	0.10939248299164515	4.365860075758331e-06	209.0	2.789234994020397	-1.1286892639663204	-37.72500000000001	646702104.0	0.8154418266652417	1
116	0.3132810678346921	0.8921404561685207	90.0	6.100768874959961	0.37018734427105804	0.011490324761175282	2.8895671447972457e-06	175.0	0.47072521935999134	0.0	116.91666666666666	682977555.0	-0.0	1
117	0.061300223809743	0.5006378326662027	168.0	1.4231889692163668	0.0678188292716205	0.13006166864364177	1.6016866058504718e-06	47.0	1.893836564668419	0.0	-47.59166666666667	605516160.0	0.43806194352405436	1
118	0.3336915999939329	0.6969021708968992	35.0	4.121470666462086	0.01918589334960858	0.038684052890984956	6.163600410227048e-06	159.0	-0.06375795485993763	0.0	37.625	165077531.0	-0.0	1
119	0.22307281023057873	0.8238702576543249	82.0	5.2921645822990175	0.1657079258715412	0.06755269389507491	5.44099555704382e-06	46.0	7.9669345337466595	0.0	9.183333333333337	321441183.0	-0.0	1
120	0.11810112750609912	0.1318059379469938	32.0	0.17657294041812946	0.2684585527258006	0.08004703071539426	3.925752997723536e-06	189.0	1.494744482381817	0.0	-49.97500000000001	174249912.0	0.7500929345469071	1
121	0.35661712139986323	0.18187329442472494	57.0	6.401265710361139	0.47382353280436557	0.09525938397476476	3.5722614707253387e-06	78.0	8.722506918076276	0.0	60.233333333333334	808020576.0	0.46150958417541177	1
122	0.06817514200832608	0.7283279456586228	182.0	7.49339190349582	0.6334968475994752	0.0863263424984589	3.898917869489952e-06	43.0	3.724389593569235	0.0	-55.84166666666666	276187989.0	0.20349691233305112	1
123	0.1205173674527913	0.8603614275921733	171.0	6.3837550843806	0.5176740719766032	0.14518760013509902	5.8716443341775905e-06	185.0	1.1052070173577686	0.0	23.56666666666665	633215695.0	0.019121204955035442	1
124	0.3911041787769009	0.39600408237291873	49.0	3.4466600336759434	0.08829708512696596	0.011333362281021747	4.604634507293687e-06	107.0	10.522735975257202	0.0	-39.391666666666666	762320031.0	0.2128917388501803	1
125	0.05010789373332351	0.623125889838076	16.0	4.716833834961818	0.29931236132259587	0.07977755893375472	2.950124497474707e-06	78.0	5.919000439896596	0.0	-48.77500000000001	771401808.0	0.3267662164286005	1
126	0.11177930317019834	0.8911686370896255	191.0	4.236912684592753	0.4322904196830544	0.10904099314168943	3.936039946987644e-06	155.0	5.368014112230153	0.0	50.29999999999997	514351029.0	-0.0	1
127	0.0974747360020118	0.8013556467831999	131.0	3.508509213828284	0.300945901565089	0.12846626399113878	1.5489056339905158e-06	28.0	0.6701301375547928	0.0	-33.716666666666676	677797008.0	0.10116961721478823	1
128	0.3405875662452815	0.346359186414136	143.0	2.2620467004083857	0.1543194429612052	0.1211373207994556	1.4656462398242633e-06	66.0	3.8915969844697287	0.0	-37.483333333333356	870558562.0	0.3130532473405825	1
129	0.389257893115774	0.12205679075200719	13.0	2.5992433300921562	0.23016379407652485	0.13519187002104296	4.901721403379659e-06	2.0	0.3898875154313757	0.0	-59.15000000000001	850651822.0	0.48868531613221877	1
130	0.34357527854690334	0.8692590750225062	30.0	5.721449870418586	0.33785818947188656	0.015737192622539403	3.475924032694379e-06	36.0	0.4586461316136834	0.0	4.408333333333335	313583781.0	-0.0	1
131	0.29321722727838484	0.8791154274018336	36.0	1.3249449769828658	0.48559896558527643	0.13272735658023038	5.1226283332887985e-06	200.0	0.13765681737875468	0.0	1.1666666666666679	210965420.0	-0.0	1
132	0.19750017930264477	0.37062350322142057	106.0	3.637456544275831	0.5944077435303461	0.12468773951278705	5.248674548092077e-06	31.0	1.795762286437693	0.0	-55.84166666666667	101410044.0	0.4318763174759347	1
133	0.024286805661919146	0.8240111051573819	167.0	2.340718117174986	0.40166501518796405	0.12523040946848227	2.0704747066112802e-06	108.0	5.523884233099622	0.0	-36.80833333333333	200911683.0	0.15170208918069905	1
134	0.201891996677052	0.6807231360730357	3.0	6.738190556857702	0.15810614936760192	0.10890184435058738	1.9395183579247756e-06	65.0	4.704053166183293	0.0	-47.824999999999996	864797089.0	0.11738486724991226	1
135	0.16485460496001073	0.830713566783705	45.0	0.8561621106189093	0.6082311969862859	0.12733299897611594	1.4216735543108855e-06	162.0	0.13968656815609393	0.0	-1.375000000000007	779678175.0	0.004431828256284298	1
136	0.2210123972810435	0.6205611669188125	171.0	3.2610254734087896	0.555360122310873	0.016218240297926134	2.9526301098638594e-06	28.0	1.1434906554393969	0.0	-66.04166666666666	180382299.0	0.15842643580014404	1
137	0.20098570662160137	0.8557388567077887	5.0	4.849858906556937	0.631748470372744	0.1371353737798137	4.459340087125243e-06	88.0	-50.0	-50.0	-50.0	398519405.0	-0.0	1
138	0.1482618167900223	0.5176473186556079	175.0	3.300331664541223	0.20975883430713194	0.07997415233600859	5.959910008398685e-06	57.0	2.7496642138735403	0.0	-53.67499999999999	754623023.0	0.33409086455436987	1
139	0.3518717502029799	0.27905710327797767	83.0	5.653844306906688	0.0914651076770695	0.01110861971714867	2.4733199405101574e-06	119.0	8.011979341452669	0.0	180.5916666666667	158389095.0	0.3690711465190424	1
140	0.36102270547070525	0.2980537345059428	183.0	5.1212789338576	0.4297278258615244	0.03708944526957439	1.7272796356133707e-06	80.0	6.59783616612328	0.0	-56.95833333333333	631210163.0	0.340923560023352	1
141	0.2498389841349474	0.10379169543883451	208.0	4.7932534110137555	0.357456090698142	0.13408173220331673	3.1691502359940034e-06	27.0	1.649253988940961	0.0	-55.44166666666666	423413462.0	0.6463693204959099	1
142	0.30305594176374717	0.36130673341723796	127.0	7.198538547028581	0.651703910550979	0.11848753172403524	4.765088947488509e-06	14.0	0.8957769777451325	0.0	-25.025000000000006	505757424.0	0.33563732481901487	1
143	0.11833808270018084	0.6394081898258143	138.0	6.800313125542702	0.03058276802519387	0.18682331879115224	5.806331625990687e-06	180.0	0.2109708312948495	-3.9142560666922757	34.21666666666667	692032238.9999999	0.24225372747400487	1
144	0.07949538113780252	0.2434027661097975	16.0	3.4346353559946063	0.6893495811473448	0.15738182894302258	3.200069276131595e-06	61.0	3.5594977315491754	0.0	-54.56666666666667	654187198.0	0.6771018527524	1
145	0.2134698817397456	0.5290559271364834	161.0	0.9456901982987915	0.5456842967538968	0.11386868607883406	2.950921594349435e-06	164.0	4.678310754448461	0.0	-55.00000000000001	800046146.0	0.257474191123771	1
146	0.3352050842575338	0.47969758016605935	140.0	1.949946483969664	0.25577667776496227	0.09839529068534829	6.142453702946747e-06	62.0	2.3113039577989163	0.0	-34.891666666666666	154296511.0	0.18509733557640684	1
147	0.3020227969291486	0.12030480803709442	60.876546188068794	7.727943639665907	0.22011766189433513	0.15045382698748508	7.812017678063173e-07	42.68615060484409	5.757875349538807	0.0	-54.60833333333333	417911979.0	0.577672395033757	1
148	0.2914585842564226	0.17830772982302687	9.91045385466837	5.093081079773683	0.296230365850757	0.14387593192744502	2.1239439487124397e-06	67.31890409628475	6.398673969672885	0.0	-53.09166666666666	713350389.0	0.5302336859205505	1
149	0.14721027918566088	0.19530317609810013	206.34657115805186	1.7975701593520392	0.3316662372620591	0.0739914872653129	4.40848930325046e-06	134.42647320296098	4.665661056884261	-0.7036565168992617	-56.75833333333334	659593937.0	0.6574865447177431	1
150	0.19810794291061998	0.3726642557341816	69.54566121490453	3.17502112393646	0.5580407183641547	0.22854018284182503	3.093824443601963e-07	103.48113882086383	4.982933980083061	0.0	61.658333333333346	383408035.0	0.42922780135519845	1
151	0.08523348305431845	0.20895712198464217	144.0	1.4111928004399723	0.49803031933489017	0.06509736710737211	4.176162489518752e-06	107.0	3.0264421754229325	0.0	-49.758333333333326	807647707.0	0.7058093949610393	1
152	0.5288367066302437	1.1600962026462973	58.053774577235615	6.01042852678324	0.5236177897622013	0.08420527990609743	2.7136275234545053e-06	72.90291155202011	-50.0	-50.0	-50.0	804197329.0	-0.0	1
153	0.394270588405251	0.31455226867665	136.0	0.37721588747159096	0.16265035656367058	0.08271242811244528	5.135032798975252e-06	158.0	1.7753232660295364	0.0	-30.04166666666667	656474609.0	0.29117714291809904	1
154	0.038465854591348644	0.5341532837984606	136.0	3.291374086231651	0.30135632265694545	0.03401178464927193	3.3349408973568326e-06	10.0	0.13094664572664882	0.0	-52.625000000000014	713338289.0	0.42738086161019073	1
155	0.35756630126825534	0.6362684877218069	60.0	0.6111581886685424	0.4084384378138531	0.18516774535888042	1.2815337522593737e-06	29.0	0.9887853692046278	0.0	-15.05833333333333	722322665.0000001	0.006165211009937721	1
156	0.17047956841055897	0.5985713741454317	14.0	0.7969314003531688	0.5213718727391963	0.15409196942318687	3.4636200229800224e-06	6.0	-50.0	-50.0	-50.0	723585788.0	0.2309490574440093	1
157	0.36754850592814176	0.9366877107260115	7.0	4.708033745616557	0.23446426073388038	0.15329620486062778	3.3135599004360226e-06	167.0	-50.0	-50.0	-50.0	213420875.0	-0.0	1
158	0.30488391301758017	0.9752917230596809	62.0	3.183386942358934	0.3610406599642531	0.17518912460086486	5.191508771556782e-06	159.0	0.29563195046658564	0.0	7.558333333333337	651755895.0	-0.0	1
159	0.3795425772956612	0.5682343935523154	119.0	1.639312046162735	0.5769932833574368	0.04869048281238315	3.137793387768759e-06	57.0	3.0185520776458006	0.0	-13.925000000000004	342663015.0	0.05222302915202337	1
160	0.0184921118797041	0.9291224354782498	133.0	7.561496116278496	0.3176302454430516	0.013684055653125641	2.6490282440355347e-06	194.0	1.6817363398526979	0.0	86.72500000000001	524847635.0	0.05238545264204608	1
161	0.4202747656332131	0.10495621800383093	213.0	1.776188646168876	0.9973966633760881	0.027336629554016827	1.1628257710931886e-06	15.643953054334544	0.6620508362090796	0.0	-51.75833333333335	128296297.0	0.4747715986044969	1
162	0.16561100866724415	1.4871421364510642	2.872507737523145	4.583779954400633	0.06641264785882334	0.004752616446110441	5.8059509264985924e-06	98.50500214614397	-50.0	-50.0	-50.0	395061894.0	-0.0	1
163	0.16558681576151155	0.5473046576918197	86.0	1.4576816747305779	0.5125387525214328	0.19025296317235554	2.1282649847868187e-06	144.0	7.782069968333804	0.0	-50.90833333333333	797912558.0	0.28710852654666874	1
164	0.09204255087357861	0.5384697152497724	144.0	7.662541685182525	0.6014921448576445	0.03128021834376412	4.967522205451564e-06	58.0	4.556164811093758	0.0	-52.90833333333334	452342225.0	0.369487733876649	1
165	0.15689462738046042	0.7508005186451303	34.0	1.5541295886640711	0.169429086029638	0.06467175784255581	6.027722737668729e-06	134.0	7.063222872909037	0.0	-52.28333333333334	485521489.0	0.09230485397440924	1
166	0.022001538293331492	0.40692837344495514	98.46987351793139	6.712705473529066	0.6126288029532709	0.18152917327760265	6.289465245749284e-06	213.0	-50.0	-50.0	-50.0	164662107.0	0.5710700882617133	1
167	0.170708682739786	0.08713673032473848	172.3203456772156	0.023070933581161735	0.7190619648013787	0.07562982055611633	1.4997516812806326e-06	24.88474433618243	0.4242093235919704	0.0	-52.90833333333333	888868572.0	0.7421545869354755	1
168	0.24025560724257977	0.46169819350150976	130.71976256608895	0.6937229039434872	0.49821654952297995	0.0008983701614598966	4.6643962306925645e-06	93.35098692097714	1.5862154982345338	0.0	-25.59166666666667	438139386.0	0.29804619925591047	1
169	0.378324147766223	0.35686522815856214	153.0	2.723941244027725	0.6154524655060774	0.13698216891089066	5.602491143720523e-06	55.0	1.9478152586208886	0.0	-48.72499999999999	161808794.0	0.26481062407521483	1
170	0.37515925574629755	0.770574124840584	179.0	0.17204328002254074	0.6195371813184172	0.07057924041475122	3.021806982759646e-06	31.0	0.33853484143884316	0.0	-66.48333333333332	703564098.0	-0.0	1
171	0.3779886231502965	0.7314243112429596	77.0	6.014642176188575	0.5770816818472794	0.05196617472409717	1.9520445976339152e-06	80.0	2.7282109521755302	0.0	73.77499999999999	519877214.99999994	-0.0	1
172	0.18158056411154327	0.666146976953902	194.0	3.3448940339184854	0.47023385449731636	0.09377961727010607	4.906632077924309e-06	63.0	2.6080480646251587	0.0	-49.725000000000016	642273569.0	0.15227245893455477	1
173	0.35016759036090417	0.5895771095881257	22.0	6.339538120107232	0.734097141679837	0.1781896342509973	6.070123088797659e-06	5.0	0.07438886607766193	0.0	-66.80000000000001	315696113.0	0.06025530005097013	1
174	0.23845105126756327	0.9803381048887189	183.167611247757	7.129212544311914	0.5155170337054273	0.09266804817617161	1.3769073638275576e-06	73.45613091762417	1.1341852985359608	0.0	-83.46666666666667	372795594.0	-0.0	1
175	0.26976797271631026	1.1806038150111593	21.59439253604639	1.1374240558529107	0.06721743989656406	0.17789617830974236	9.69969674742972e-07	200.3609876161608	-50.0	-50.0	-50.0	806258961.0	-0.0	1
176	0.250253458492721	0.7750189105296192	111.06561097855237	1.2652680385833852	1.0987508140742015	0.016932627850281844	5.6486780461705425e-06	11.95598987548176	2.2043255298034836	0.0	-36.13333333333334	229043874.0	-0.0	1
177	0.236511213961702	0.36566135340263667	67.19886039558787	6.880403568546271	0.46707850360716674	0.029038124786761443	1.9417334552648938e-08	115.96123826188364	0.41982076128602586	0.0	161.25833333333338	405131815.0	0.39782743263566134	1
178	0.1906730348180402	0.4045316392805854	136.63802018890067	4.034553813313363	0.16239265945085374	0.10774534395653283	2.828308306876969e-06	20.850472746861925	1.3193860764056033	0.0	-30.900000000000006	224995819.0	0.40479532590137435	1
179	0.30877871937752627	0.8245226200212031	26.0	2.2321618085964854	0.4490036094933769	0.03980168050735621	3.5201802742436795e-06	85.0	0.2867688223481295	0.0	2.2666666666666657	317341635.0	-0.0	1
180	0.3653550079710292	0.23036260592925725	122.0	0.9334483203111119	0.3183888769112872	0.08420593560139326	4.4386072248312325e-06	126.0	4.030295411705415	0.0	-14.841666666666669	133474520.0	0.40428238609971356	1
181	0.20253663420470366	0.15681108668954097	213.0	0.2738878517383223	0.10143186523779851	0.01941013421324725	5.364440590861944e-06	153.2441048680609	1.8136442449182795	0.0	-41.40000000000002	364709709.0	0.6406535235261992	1
182	0.18654175890586644	0.9154700150165079	83.0	6.822637703708055	0.5322857089065717	0.1063111096135744	5.821332051806426e-06	146.0	0.4289607348418585	0.0	55.45	201322335.0	-0.0	1
183	0.4465781009913167	0.22680517226137606	29.505100173347834	12.955388928869827	0.271231668273004	0.25048462997622434	8.457534048735382e-06	110.12119173794251	1.2414223068965091	-5.358071922659302	62.18333333333332	817196157.0	0.32661672674730724	1
184	0.20407723563714117	0.5331666331654846	140.0	6.371064095521889	0.41009056643181285	0.10939248299164515	5.876760117322068e-06	7.0	0.3133882900784215	0.0	-36.491666666666674	705266027.0	0.2627561311973742	1
185	0.033847294584149056	0.1507108787506093	123.0	1.1400289957355971	0.16830207492538546	0.15447227960964102	4.365860075758331e-06	209.0	2.693133052940164	-1.3539785043542167	-38.91666666666667	367483977.0	0.8154418266652417	1
186	0.1892633622116549	1.236500721073937	3.2413814095663867	9.810153798148743	0.42121453508985074	0.010156784154151596	5.102765595538928e-07	131.98810168880195	-50.0	-50.0	-50.0	513506438.0	-0.0	1
187	0.061300223809743	0.5006378326662027	168.0	1.4231889692163668	0.0678188292716205	0.13006166864364177	1.6016866058504718e-06	47.0	1.893836564668419	0.0	-47.59166666666667	605516160.0	0.43806194352405436	1
188	0.3336915999939329	0.6969021708968992	35.0	4.121470666462086	0.01918589334960858	0.038684052890984956	6.163600410227048e-06	159.0	-0.06375795485993763	0.0	37.625	165077531.0	-0.0	1
189	0.17782894370023838	0.8761892528837951	58.40392386511266	4.0198326323717986	0.1888111287941912	0.0736302704628979	6.118980731729851e-06	55.469001434074585	3.0194657659777846	0.0	5.958333333333336	733877912.0	-0.0	1
190	0.11810112750609912	0.1318059379469938	32.0	0.17657294041812946	0.2684585527258006	0.08004703071539426	3.925752997723536e-06	189.0	1.494744482381817	0.0	-49.97500000000001	174249912.0	0.7500929345469071	1
191	0.35661712139986323	0.18187329442472494	57.0	6.401265710361139	0.47382353280436557	0.09525938397476476	3.5722614707253387e-06	78.0	8.722506918076276	0.0	60.233333333333334	808020576.0	0.46150958417541177	1
192	0.016849738968141313	1.271826995793012	125.14330416508892	9.170084253762518	0.3086119372602004	0.060439970888467254	3.095996609943217e-06	75.42032233058666	-50.0	-50.0	-50.0	564848854.0	-0.0	1
193	0.017646737329356815	1.3383122183995688	121.72621590877282	14.027554202743023	0.6949274924191488	0.2305199886693401	1.2749239472299208e-05	213.0	-50.0	-50.0	-50.0	289662775.0	-0.0	1
194	0.4088176788880191	0.2522374637127771	1.4017234296075145	1.5727021266685428	0.10023017306196816	0.01913078808164429	5.9137047285425e-06	16.037866150239637	-0.36472792283396416	0.0	-42.699999999999996	337894636.99999994	0.33894485739920377	1
195	0.05010789373332351	0.623125889838076	16.0	4.716833834961818	0.29931236132259587	0.07977755893375472	2.950124497474707e-06	78.0	5.919000439896596	0.0	-48.77500000000001	771401808.0	0.3267662164286005	1
196	0.04293952948533078	0.9824441716030022	177.59948294693686	1.4799783774162916	0.406953865405816	0.1498755801812132	6.240273544905066e-06	213.0	2.469489158308569	0.0	-66.75833333333335	716613540.0	-0.0	1
197	0.0974747360020118	0.8013556467831999	131.0	3.508509213828284	0.300945901565089	0.12846626399113878	1.5489056339905158e-06	28.0	0.6701301375547928	0.0	-33.716666666666676	677797008.0	0.10116961721478823	1
198	0.3405875662452815	0.12205679075200719	13.0	2.5992433300921562	0.23016379407652485	0.13519187002104296	4.901721403379659e-06	66.0	2.8758582279330174	0.0	-53.96666666666667	849603155.0	0.5373556430027113	1
199	0.389257893115774	0.346359186414136	143.0	2.2620467004083857	0.1543194429612052	0.1211373207994556	1.4656462398242633e-06	2.0	0.5633801092505948	0.0	-40.75	644691012.0	0.26438292047009004	1
200	0.34357527854690334	0.8692590750225062	30.0	5.721449870418586	0.33785818947188656	0.015737192622539403	3.475924032694379e-06	36.0	0.4586461316136834	0.0	4.408333333333335	313583781.0	-0.0	1
201	0.29321722727838484	0.8791154274018336	36.0	1.3249449769828658	0.48559896558527643	0.13272735658023038	5.1226283332887985e-06	200.0	0.13765681737875468	0.0	1.1666666666666679	210965420.0	-0.0	1
202	0.19750017930264477	0.37062350322142057	106.0	2.340718117174986	0.40166501518796405	0.12468773951278705	5.248674548092077e-06	31.0	1.1866635493412758	0.0	-54.98333333333332	353905704.0	0.4318763174759347	1
203	0.024286805661919146	0.8240111051573819	167.0	3.637456544275831	0.5944077435303461	0.12523040946848227	2.0704747066112802e-06	108.0	7.882569462929226	0.0	-37.40833333333334	211916948.0	0.15170208918069905	1
204	0.201891996677052	0.6807231360730357	3.0	6.738190556857702	0.6082311969862859	0.10890184435058738	1.9395183579247756e-06	65.0	4.45422793950889	0.0	-49.38333333333332	805645289.0	0.11738486724991226	1
205	0.16485460496001073	0.830713566783705	45.0	0.8561621106189093	0.15810614936760192	0.12733299897611594	1.4216735543108855e-06	162.0	-50.0	-50.0	-50.0	286739941.0	0.004431828256284298	1
206	0.21762073569806828	0.23956941484037636	93.51122887142532	5.384110089755367	1.2290910807301594	0.16792347524463475	4.2484550575810205e-06	92.63320376480995	5.456639493313546	-0.831282295071972	55.10000000000001	847592599.0	0.5428098494615554	1
207	0.24312308292495072	1.0149076203784213	2.5003601284028814	4.042931934005509	0.83967311381165	0.02769029015358427	3.7569104181839695e-07	22.60208676031054	-50.0	-50.0	-50.0	831498736.0	-0.0	1
208	0.1482618167900223	0.27905710327797767	175.0	3.300331664541223	0.20975883430713194	0.07997415233600859	5.959910008398685e-06	57.0	2.1953546865435634	-0.5158431434484694	-61.53333333333333	242772341.0	0.572681079932	1
209	0.3518717502029799	0.5176473186556079	83.0	5.653844306906688	0.0914651076770695	0.01110861971714867	2.4733199405101574e-06	119.0	5.515552035158716	0.0	133.8	246477581.0	0.13048093114141224	1
210	0.0974747360020118	0.8013556467831999	131.0	3.508509213828284	0.300945901565089	0.12846626399113878	1.5489056339905158e-06	28.0	0.6701301375547928	0.0	-33.716666666666676	677797008.0	0.10116961721478823	2
211	0.19750017930264477	0.37062350322142057	106.0	2.340718117174986	0.40166501518796405	0.12468773951278705	5.248674548092077e-06	31.0	1.1866635493412758	0.0	-54.98333333333332	353905704.0	0.4318763174759347	2
212	0.3779886231502965	0.7314243112429596	77.0	6.014642176188575	0.5770816818472794	0.05196617472409717	1.9520445976339152e-06	80.0	2.7282109521755302	0.0	73.77499999999999	519877214.99999994	-0.0	2
213	0.15999971798726856	0.20895712198464217	144.0	1.4111928004399723	0.5566827587690861	0.1916036206895806	3.437159677556605e-06	148.0	4.287496712074976	0.0	-40.866666666666674	192878460.0	0.6310431600280892	2
214	0.1205173674527913	0.8603614275921733	171.0	6.3837550843806	0.5176740719766032	0.14518760013509902	5.8716443341775905e-06	185.0	1.1052070173577686	0.0	23.56666666666665	633215695.0	0.019121204955035442	2
215	0.35661712139986323	0.18187329442472494	57.0	6.401265710361139	0.47382353280436557	0.09525938397476476	3.5722614707253387e-06	78.0	8.722506918076276	0.0	60.233333333333334	808020576.0	0.46150958417541177	2
216	0.16558681576151155	0.5473046576918197	86.0	1.4576816747305779	0.5125387525214328	0.19025296317235554	2.1282649847868187e-06	144.0	7.782069968333804	0.0	-50.90833333333333	797912558.0	0.28710852654666874	2
217	0.0184921118797041	0.9291224354782498	133.0	7.561496116278496	0.3176302454430516	0.013684055653125641	2.6490282440355347e-06	194.0	1.6817363398526979	0.0	86.72500000000001	524847635.0	0.05238545264204608	2
218	0.236511213961702	0.36566135340263667	67.19886039558787	6.880403568546271	0.46707850360716674	0.029038124786761443	1.9417334552648938e-08	115.96123826188364	0.41982076128602586	0.0	161.25833333333338	405131815.0	0.39782743263566134	2
219	0.0184921118797041	0.9291224354782498	133.0	7.561496116278496	0.3176302454430516	0.013684055653125641	2.6490282440355347e-06	194.0	1.6817363398526979	0.0	86.72500000000001	524847635.0	0.05238545264204608	2
220	0.3779886231502965	0.7314243112429596	77.0	6.014642176188575	0.5770816818472794	0.05196617472409717	1.9520445976339152e-06	80.0	2.7282109521755302	0.0	73.77499999999999	519877214.99999994	-0.0	2
221	0.17782894370023838	0.8761892528837951	58.40392386511266	4.0198326323717986	0.1888111287941912	0.0736302704628979	6.118980731729851e-06	55.469001434074585	3.0194657659777846	0.0	5.958333333333336	733877912.0	-0.0	2
222	0.3911041787769009	0.39600408237291873	49.0	3.4466600336759434	0.08829708512696596	0.011333362281021747	4.604634507293687e-06	107.0	10.522735975257202	0.0	-39.391666666666666	762320031.0	0.2128917388501803	2
223	0.16558681576151155	0.5473046576918197	86.0	1.4576816747305779	0.5125387525214328	0.19025296317235554	2.1282649847868187e-06	144.0	7.782069968333804	0.0	-50.90833333333333	797912558.0	0.28710852654666874	2
224	0.3795425772956612	0.9752917230596809	62.0	3.183386942358934	0.3610406599642531	0.17518912460086486	3.137793387768759e-06	57.0	0.5052752423297164	0.0	9.375000000000014	852743677.0	-0.0	2
225	0.35661712139986323	0.18187329442472494	57.0	6.401265710361139	0.47382353280436557	0.09525938397476476	3.5722614707253387e-06	78.0	8.722506918076276	0.0	60.233333333333334	808020576.0	0.46150958417541177	2
226	0.0184921118797041	0.9291224354782498	133.0	7.561496116278496	0.3176302454430516	0.013684055653125641	2.6490282440355347e-06	194.0	1.6817363398526979	0.0	86.72500000000001	524847635.0	0.05238545264204608	2
227	0.16816276241471187	0.7016058262832966	71.0	5.552861825280125	0.348384718240326	0.1149368520036342	4.949244172423318e-06	78.0	8.291836721063671	0.0	59.47499999999998	600757644.0	0.13023141130199156	2
228	0.3132810678346921	0.8921404561685207	90.0	6.100768874959961	0.37018734427105804	0.011490324761175282	2.8895671447972457e-06	175.0	0.47072521935999134	0.0	116.91666666666666	682977555.0	-0.0	2
229	0.3779886231502965	0.7314243112429596	77.0	6.014642176188575	0.5770816818472794	0.05196617472409717	1.9520445976339152e-06	80.0	2.7282109521755302	0.0	73.77499999999999	519877214.99999994	-0.0	2
230	0.2134698817397456	0.5290559271364834	161.0	0.9456901982987915	0.5456842967538968	0.11386868607883406	2.950921594349435e-06	164.0	4.678310754448461	0.0	-55.00000000000001	800046146.0	0.257474191123771	2
231	0.0184921118797041	0.9291224354782498	133.0	7.561496116278496	0.3176302454430516	0.013684055653125641	2.6490282440355347e-06	194.0	1.6817363398526979	0.0	86.72500000000001	524847635.0	0.05238545264204608	2
232	0.30488391301758017	0.9752917230596809	62.0	3.183386942358934	0.3610406599642531	0.17518912460086486	5.191508771556782e-06	159.0	0.29563195046658564	0.0	7.558333333333337	651755895.0	-0.0	2
233	0.11177930317019834	0.8911686370896255	191.0	4.236912684592753	0.4322904196830544	0.10904099314168943	3.936039946987644e-06	155.0	5.368014112230153	0.0	50.29999999999997	514351029.0	-0.0	2
234	0.35661712139986323	0.18187329442472494	57.0	6.401265710361139	0.47382353280436557	0.09525938397476476	3.5722614707253387e-06	78.0	8.722506918076276	0.0	60.233333333333334	808020576.0	0.46150958417541177	2
235	0.21762073569806828	0.23956941484037636	93.51122887142532	5.384110089755367	1.2290910807301594	0.16792347524463475	4.2484550575810205e-06	92.63320376480995	5.456639493313546	-0.831282295071972	55.10000000000001	847592599.0	0.5428098494615554	2
236	0.201891996677052	0.6807231360730357	3.0	6.738190556857702	0.15810614936760192	0.10890184435058738	1.9395183579247756e-06	65.0	4.704053166183293	0.0	-47.824999999999996	864797089.0	0.11738486724991226	2
237	0.1205173674527913	0.8603614275921733	171.0	6.3837550843806	0.5176740719766032	0.14518760013509902	5.8716443341775905e-06	185.0	1.1052070173577686	0.0	23.56666666666665	633215695.0	0.019121204955035442	2
238	0.18654175890586644	0.9154700150165079	83.0	6.822637703708055	0.5322857089065717	0.1063111096135744	5.821332051806426e-06	146.0	0.4289607348418585	0.0	55.45	201322335.0	-0.0	2
239	0.236511213961702	0.36566135340263667	67.19886039558787	6.880403568546271	0.46707850360716674	0.029038124786761443	1.9417334552648938e-08	115.96123826188364	0.41982076128602586	0.0	161.25833333333338	405131815.0	0.39782743263566134	2
240	0.201891996677052	0.6807231360730357	3.0	6.738190556857702	0.6082311969862859	0.10890184435058738	1.9395183579247756e-06	65.0	4.45422793950889	0.0	-49.38333333333332	805645289.0	0.11738486724991226	2
241	0.394270588405251	0.31455226867665	136.0	0.37721588747159096	0.16265035656367058	0.08271242811244528	5.135032798975252e-06	158.0	1.7753232660295364	0.0	-30.04166666666667	656474609.0	0.29117714291809904	2
242	0.35756630126825534	0.5341532837984606	136.0	3.291374086231651	0.4084384378138531	0.18516774535888042	1.2815337522593737e-06	29.0	2.358511136131334	0.0	-42.46666666666666	887795420.0	0.10828041493328411	2
243	0.35756630126825534	0.5341532837984606	136.0	3.291374086231651	0.4084384378138531	0.18516774535888042	1.2815337522593737e-06	29.0	2.358511136131334	0.0	-42.46666666666666	887795420.0	0.10828041493328411	2
244	0.11833808270018084	0.6394081898258143	138.0	6.800313125542702	0.03058276802519387	0.11848753172403524	4.765088947488509e-06	180.0	0.5594558823928661	-2.1795989841301715	40.266666666666666	566492798.0	0.24225372747400487	2
245	0.35756630126825534	0.6362684877218069	60.0	0.6111581886685424	0.4084384378138531	0.18516774535888042	1.2815337522593737e-06	29.0	0.9887853692046278	0.0	-15.05833333333333	722322665.0000001	0.006165211009937721	2
246	0.30877871937752627	0.8245226200212031	26.0	2.2321618085964854	0.4490036094933769	0.09490533866560179	4.923833648406357e-06	178.0	0.2051900888721434	0.0	0.05833333333333357	489571964.0	-0.0	2
247	0.3779886231502965	0.7314243112429596	77.0	6.014642176188575	0.5770816818472794	0.05196617472409717	1.9520445976339152e-06	80.0	2.7282109521755302	0.0	73.77499999999999	519877214.99999994	-0.0	2
248	0.35661712139986323	0.18187329442472494	57.0	6.401265710361139	0.47382353280436557	0.09525938397476476	3.5722614707253387e-06	78.0	8.722506918076276	0.0	60.233333333333334	808020576.0	0.46150958417541177	2
249	0.11177930317019834	0.8911686370896255	191.0	4.236912684592753	0.4322904196830544	0.10904099314168943	3.936039946987644e-06	155.0	5.368014112230153	0.0	50.29999999999997	514351029.0	-0.0	2
250	0.24312308292495072	1.0149076203784213	2.5003601284028814	4.042931934005509	0.83967311381165	0.02769029015358427	3.7569104181839695e-07	22.60208676031054	-50.0	-50.0	-50.0	831498736.0	-0.0	2
251	0.30488391301758017	0.5682343935523154	119.0	1.639312046162735	0.5769932833574368	0.04869048281238315	5.191508771556782e-06	159.0	4.824893024112274	0.0	-3.3333333333333144	601714621.0	0.12688169343010447	2
252	0.11177930317019834	0.8911686370896255	191.0	4.236912684592753	0.4322904196830544	0.10904099314168943	3.936039946987644e-06	155.0	5.368014112230153	0.0	50.29999999999997	514351029.0	-0.0	2
253	0.389257893115774	0.12205679075200719	13.0	2.5992433300921562	0.23016379407652485	0.13519187002104296	4.901721403379659e-06	2.0	0.3898875154313757	0.0	-59.15000000000001	850651822.0	0.48868531613221877	2
254	0.22785259015036494	0.7196785916970908	25.0	2.123651518027122	0.18866827712856757	0.10577610589692447	1.551033229021067e-06	203.0	1.6621018176262297	0.0	27.558333333333337	615819211.0	0.05246881815254423	2
255	0.3795425772956612	0.5682343935523154	119.0	1.639312046162735	0.5769932833574368	0.04869048281238315	3.137793387768759e-06	57.0	3.0185520776458006	0.0	-13.925000000000004	342663015.0	0.05222302915202337	2
256	0.30877871937752627	0.8245226200212031	26.0	2.2321618085964854	0.4490036094933769	0.03980168050735621	3.5201802742436795e-06	85.0	0.2867688223481295	0.0	2.2666666666666657	317341635.0	-0.0	2
257	0.24025560724257977	0.46169819350150976	130.71976256608895	0.6937229039434872	0.49821654952297995	0.0008983701614598966	4.6643962306925645e-06	93.35098692097714	1.5862154982345338	0.0	-25.59166666666667	438139386.0	0.29804619925591047	2
258	0.3911041787769009	0.39600408237291873	49.0	3.4466600336759434	0.08829708512696596	0.011333362281021747	4.604634507293687e-06	107.0	10.522735975257202	0.0	-39.391666666666666	762320031.0	0.2128917388501803	2
259	0.11833808270018084	0.6394081898258143	138.0	6.800313125542702	0.03058276802519387	0.18682331879115224	5.806331625990687e-06	180.0	0.2109708312948495	-3.9142560666922757	34.21666666666667	692032238.9999999	0.24225372747400487	2
260	0.17782894370023838	0.8761892528837951	58.40392386511266	4.0198326323717986	0.1888111287941912	0.0736302704628979	6.118980731729851e-06	55.469001434074585	3.0194657659777846	0.0	5.958333333333336	733877912.0	-0.0	2
261	0.19810794291061998	0.3726642557341816	69.54566121490453	3.17502112393646	0.5580407183641547	0.22854018284182503	3.093824443601963e-07	103.48113882086383	4.982933980083061	0.0	61.658333333333346	383408035.0	0.42922780135519845	2
262	0.16558681576151155	0.5473046576918197	86.0	1.4576816747305779	0.5125387525214328	0.19025296317235554	2.1282649847868187e-06	144.0	7.782069968333804	0.0	-50.90833333333333	797912558.0	0.28710852654666874	2
263	0.17782894370023838	0.8761892528837951	58.40392386511266	4.0198326323717986	0.1888111287941912	0.0736302704628979	6.118980731729851e-06	55.469001434074585	3.0194657659777846	0.0	5.958333333333336	733877912.0	-0.0	2
264	0.30488391301758017	0.5682343935523154	119.0	1.639312046162735	0.5769932833574368	0.04869048281238315	5.191508771556782e-06	159.0	4.824893024112274	0.0	-3.3333333333333144	601714621.0	0.12688169343010447	2
265	0.35661712139986323	0.18187329442472494	57.0	6.401265710361139	0.47382353280436557	0.09525938397476476	3.5722614707253387e-06	78.0	8.722506918076276	0.0	60.233333333333334	808020576.0	0.46150958417541177	2
266	0.201891996677052	0.6807231360730357	3.0	6.738190556857702	0.15810614936760192	0.10890184435058738	1.9395183579247756e-06	65.0	4.704053166183293	0.0	-47.824999999999996	864797089.0	0.11738486724991226	2
267	0.16816276241471187	0.7016058262832966	71.0	5.552861825280125	0.348384718240326	0.1149368520036342	4.949244172423318e-06	78.0	8.291836721063671	0.0	59.47499999999998	600757644.0	0.13023141130199156	2
268	0.3911041787769009	0.39600408237291873	49.0	3.4466600336759434	0.08829708512696596	0.011333362281021747	4.604634507293687e-06	107.0	10.522735975257202	0.0	-39.391666666666666	762320031.0	0.2128917388501803	2
269	0.3336915999939329	0.6969021708968992	35.0	4.121470666462086	0.01918589334960858	0.038684052890984956	6.163600410227048e-06	159.0	-0.06375795485993763	0.0	37.625	165077531.0	-0.0	2
270	0.36165143260760785	0.14731231298419795	208.0	1.0690051226941522	0.29148901080081296	0.02400509004478231	4.510110607280363e-06	156.0	3.348787007547582	-0.2848424820623858	-45.916666666666686	832533606.0	0.49103625450907573	2
271	0.3779886231502965	0.7314243112429596	77.0	6.014642176188575	0.5770816818472794	0.05196617472409717	1.9520445976339152e-06	80.0	2.7282109521755302	0.0	73.77499999999999	519877214.99999994	-0.0	2
272	0.35661712139986323	0.18187329442472494	57.0	6.401265710361139	0.47382353280436557	0.09525938397476476	3.5722614707253387e-06	78.0	8.722506918076276	0.0	60.233333333333334	808020576.0	0.46150958417541177	2
273	0.3518717502029799	0.5176473186556079	83.0	5.653844306906688	0.0914651076770695	0.01110861971714867	2.4733199405101574e-06	119.0	5.515552035158716	0.0	133.8	246477581.0	0.13048093114141224	2
274	0.16558681576151155	0.5473046576918197	86.0	1.4576816747305779	0.5125387525214328	0.19025296317235554	2.1282649847868187e-06	144.0	7.782069968333804	0.0	-50.90833333333333	797912558.0	0.28710852654666874	2
275	0.16485460496001073	0.830713566783705	45.0	0.8561621106189093	0.6082311969862859	0.12733299897611594	1.4216735543108855e-06	162.0	0.13968656815609393	0.0	-1.375000000000007	779678175.0	0.004431828256284298	2
276	0.236511213961702	0.36566135340263667	67.19886039558787	6.880403568546271	0.46707850360716674	0.029038124786761443	1.9417334552648938e-08	115.96123826188364	0.41982076128602586	0.0	161.25833333333338	405131815.0	0.39782743263566134	2
277	0.2914585842564226	0.17830772982302687	9.91045385466837	5.093081079773683	0.296230365850757	0.14387593192744502	2.1239439487124397e-06	67.31890409628475	6.398673969672885	0.0	-53.09166666666666	713350389.0	0.5302336859205505	2
278	0.11177930317019834	0.8911686370896255	191.0	4.236912684592753	0.4322904196830544	0.10904099314168943	3.936039946987644e-06	155.0	5.368014112230153	0.0	50.29999999999997	514351029.0	-0.0	2
279	0.05010789373332351	0.623125889838076	16.0	4.716833834961818	0.29931236132259587	0.07977755893375472	2.950124497474707e-06	78.0	5.919000439896596	0.0	-48.77500000000001	771401808.0	0.3267662164286005	2
280	0.0397632595696256	0.8506983923705782	119.5873451652307	3.767839752434199	0.2137768404533544	0.06902293198707274	1.5352136362022118e-06	8.236225658125583	-0.051421842247307836	0.0	-33.06666666666668	192011400.0	0.10953834805979623	2
281	0.08535371594379032	0.45564438464493173	106.05067066090595	2.917938432531703	0.45356228615490746	0.04938801003523077	8.870519442142455e-06	34.48096076359926	1.1799744969644639	0.0	-52.94166666666666	189476176.0	0.4590018994112779	2
282	0.3779886231502965	0.20895712198464217	77.0	6.014642176188575	0.5770816818472794	0.05196617472409717	1.9520445976339152e-06	80.0	10.009644269485356	0.0	64.96666666666665	858430588.0	0.4130542548650613	2
283	0.130289458005074	0.27805003362126224	213.0	2.083854360562245	0.37857919797039974	0.09985259364399393	3.6207796796499485e-06	185.51817629282976	4.212739468071227	-0.5329321154668651	57.741666666666674	676886258.0	0.5916613088948426	2
284	0.1205173674527913	0.8603614275921733	171.0	6.3837550843806	0.5176740719766032	0.14518760013509902	5.8716443341775905e-06	185.0	1.1052070173577686	0.0	23.56666666666665	633215695.0	0.019121204955035442	2
285	0.35661712139986323	0.18187329442472494	57.0	6.401265710361139	0.47382353280436557	0.09525938397476476	3.5722614707253387e-06	78.0	8.722506918076276	0.0	60.233333333333334	808020576.0	0.46150958417541177	2
286	0.16558681576151155	0.5473046576918197	86.0	1.4576816747305779	0.5125387525214328	0.19025296317235554	2.1282649847868187e-06	144.0	7.782069968333804	0.0	-50.90833333333333	797912558.0	0.28710852654666874	2
287	0.010959502258674612	0.28777272094041884	125.90785981708551	17.036401835448647	0.526802728521383	0.008019792870895551	2.896266229423672e-06	189.50319508725704	0.33335875733828146	-5.15896055886287	96.55	675410431.0	0.7012677768009066	2
288	0.236511213961702	0.36566135340263667	67.19886039558787	7.561496116278496	0.46707850360716674	0.029038124786761443	1.9417334552648938e-08	115.96123826188364	0.4194984438304914	0.0	159.82500000000005	132247257.0	0.39782743263566134	2
289	0.007583343825070345	1.5792023348914737	159.2135043041645	7.627826380449177	0.3370982880143359	0.017267828920666178	4.4657355566576644e-06	213.0	-50.0	-50.0	-50.0	729218691.0	-0.0	2
290	0.3779886231502965	0.7314243112429596	58.40392386511266	4.0198326323717986	0.1888111287941912	0.0736302704628979	6.118980731729851e-06	80.0	3.355895838555206	0.0	7.808333333333337	407057404.0	-0.0	2
291	0.387129530648338	0.7127440597203923	71.77884425034392	6.663289119962355	0.39736218359899556	0.014871247457172498	6.813957879260664e-07	55.10718661999137	1.9298617264732485	0.0	59.02499999999999	680189875.0	-0.0	2
292	0.3911041787769009	0.39600408237291873	49.0	3.4466600336759434	0.08829708512696596	0.011333362281021747	4.604634507293687e-06	107.0	10.522735975257202	0.0	-39.391666666666666	762320031.0	0.2128917388501803	2
293	0.16558681576151155	0.5473046576918197	86.0	1.4576816747305779	0.5125387525214328	0.19025296317235554	2.1282649847868187e-06	144.0	7.782069968333804	0.0	-50.90833333333333	797912558.0	0.28710852654666874	2
294	0.3795425772956612	0.9752917230596809	62.0	3.183386942358934	0.3610406599642531	0.17518912460086486	3.137793387768759e-06	57.0	0.5052752423297164	0.0	9.375000000000014	852743677.0	-0.0	2
295	0.35661712139986323	0.18187329442472494	57.0	6.401265710361139	0.47382353280436557	0.09525938397476476	3.5722614707253387e-06	78.0	8.722506918076276	0.0	60.233333333333334	808020576.0	0.46150958417541177	2
296	0.0184921118797041	0.7016058262832966	133.0	7.561496116278496	0.3176302454430516	0.013684055653125641	2.6490282440355347e-06	194.0	1.5616328549030403	0.0	106.675	461561041.0	0.2799020618369993	2
297	0.16816276241471187	0.9291224354782498	71.0	5.552861825280125	0.348384718240326	0.1149368520036342	4.949244172423318e-06	78.0	1.0177855809903562	0.0	109.79166666666669	603259362.0000001	-0.0	2
298	0.3132810678346921	0.7314243112429596	77.0	6.100768874959961	0.37018734427105804	0.011490324761175282	2.8895671447972457e-06	175.0	0.5037649517463691	0.0	134.77500000000003	129479678.0	-0.0	2
299	0.3779886231502965	0.8921404561685207	90.0	6.014642176188575	0.5770816818472794	0.05196617472409717	1.9520445976339152e-06	80.0	2.648835182734061	0.0	78.39166666666668	831998277.0	-0.0	2
300	0.1870996985902421	0.5175436970004882	81.628452144309	1.485978248890308	0.4029091405358575	0.012199485130221637	1.83086883116365e-06	213.0	6.794793175871256	0.0	-31.02499999999999	403791257.00000006	0.2953566044092697	2
301	0.0184921118797041	0.9291224354782498	133.0	7.561496116278496	0.3176302454430516	0.11386868607883406	2.950921594349435e-06	164.0	2.0795375059366705	0.0	64.96666666666665	699272499.0000001	0.05238545264204608	2
302	0.30488391301758017	0.9752917230596809	62.0	3.183386942358934	0.3610406599642531	0.17518912460086486	5.191508771556782e-06	159.0	0.29563195046658564	0.0	7.558333333333337	651755895.0	-0.0	2
303	0.13170184835940513	1.8548049275509861	195.01118711344847	1.9197793817738145	0.17353849887493528	0.030889481468228827	2.436045624460612e-06	167.55538313676678	-50.0	-50.0	-50.0	673155565.0	-0.0	2
304	0.35661712139986323	0.18187329442472494	57.0	6.401265710361139	0.47382353280436557	0.09525938397476476	3.5722614707253387e-06	78.0	8.722506918076276	0.0	60.233333333333334	808020576.0	0.46150958417541177	2
305	0.09477741498993786	0.31651403354362817	39.0443030034735	2.055127938558645	1.0032314135172014	0.23362771039635666	7.729600764090403e-06	106.63802372303529	3.7224762970995777	-2.918913633504043	-42.383333333333354	755162902.0	0.588708551466434	2
306	0.18927515550326068	0.7890792690800894	129.24251441122507	4.599589178979978	0.24702189020180482	0.09572237715477469	1.267251343779427e-06	61.188382781116	4.208235416850208	0.0	-43.00833333333334	183343229.0	0.02164557541664991	2
307	0.03935439150028448	0.7168405465153758	1.293210609461457	6.575650471559998	0.14730108552265225	0.25263830931824893	6.185884834451859e-06	120.65622421624865	3.18243984667828	-0.28583474762373484	57.825	382553671.0	0.2438050619843397	2
308	0.18654175890586644	0.9154700150165079	83.0	6.822637703708055	0.5322857089065717	0.1063111096135744	5.821332051806426e-06	146.0	0.4289607348418585	0.0	55.45	201322335.0	-0.0	2
309	0.236511213961702	0.36566135340263667	67.19886039558787	6.880403568546271	0.46707850360716674	0.029038124786761443	1.9417334552648938e-08	115.96123826188364	0.41982076128602586	0.0	161.25833333333338	405131815.0	0.39782743263566134	2
310	0.201891996677052	0.6807231360730357	3.0	6.738190556857702	0.16265035656367058	0.08271242811244528	1.9395183579247756e-06	65.0	4.518024507134292	0.0	-47.31666666666667	738059081.0	0.11738486724991226	2
311	0.394270588405251	0.31455226867665	136.0	0.37721588747159096	0.6082311969862859	0.10890184435058738	5.135032798975252e-06	158.0	1.4552998519008824	0.0	-31.95833333333333	744112830.0	0.29117714291809904	2
312	0.35756630126825534	0.5341532837984606	136.0	3.291374086231651	0.4084384378138531	0.18516774535888042	1.2815337522593737e-06	29.0	2.358511136131334	0.0	-42.46666666666666	887795420.0	0.10828041493328411	2
313	0.35756630126825534	0.5341532837984606	136.0	3.291374086231651	0.4084384378138531	0.18516774535888042	1.2815337522593737e-06	29.0	2.358511136131334	0.0	-42.46666666666666	887795420.0	0.10828041493328411	2
314	0.11833808270018084	0.6394081898258143	138.0	6.800313125542702	0.4084384378138531	0.18516774535888042	1.2815337522593737e-06	29.0	2.117471157903296	0.0	-36.316666666666656	768316343.0	0.24225372747400487	2
315	0.40250801702413797	0.9621082472433986	70.24448484165255	0.6068933642503844	0.05554412740111349	0.13212571398895467	5.883706047464004e-06	131.87941095262852	0.1780416142289667	0.0	4.708333333333329	747758516.0	-0.0	2
316	0.30877871937752627	0.8245226200212031	26.0	2.2321618085964854	0.4490036094933769	0.09490533866560179	4.923833648406357e-06	178.0	0.2051900888721434	0.0	0.05833333333333357	489571964.0	-0.0	2
317	0.3779886231502965	0.7314243112429596	77.0	6.014642176188575	0.5770816818472794	0.05196617472409717	1.9520445976339152e-06	80.0	2.7282109521755302	0.0	73.77499999999999	519877214.99999994	-0.0	2
318	0.5120055880235508	1.1904827646681044	117.26489302267697	6.757209724684881	0.6398430975912679	0.04327921134602522	1.3345163178755842e-06	69.68775664247363	-50.0	-50.0	-50.0	630296774.0	-0.0	2
319	0.11177930317019834	0.18187329442472494	57.0	6.401265710361139	0.47382353280436557	0.10904099314168943	3.936039946987644e-06	155.0	1.38861937484012	-4.774481065390703	57.283333333333346	637761574.0	0.7063474024050767	2
320	0.24312308292495072	1.0149076203784213	2.5003601284028814	4.042931934005509	0.83967311381165	0.02769029015358427	3.7569104181839695e-07	22.60208676031054	-50.0	-50.0	-50.0	831498736.0	-0.0	2
321	0.30488391301758017	0.5682343935523154	119.0	1.639312046162735	0.5769932833574368	0.04869048281238315	5.191508771556782e-06	159.0	4.824893024112274	0.0	-3.3333333333333144	601714621.0	0.12688169343010447	2
322	0.11192641049048982	0.44780750304303696	213.0	4.3749636824351	0.7051718211059637	0.02273340860058061	7.589300655649709e-06	195.61076492522267	1.155875160991906	-5.698107887287708	65.3166666666667	853602079.0	0.44026677416188187	2
323	0.389257893115774	0.12205679075200719	13.0	2.5992433300921562	0.23016379407652485	0.13519187002104296	4.901721403379659e-06	2.0	0.3898875154313757	0.0	-59.15000000000001	850651822.0	0.48868531613221877	2
324	0.2379541017885416	0.8657697914304993	68.98996610777466	2.0114882206588662	0.24051146782856592	0.15436691307198014	1.6629830349182147e-06	213.0	0.24821436742074354	0.0	-0.4583333333333428	853027297.0	-0.0	2
325	0.27187926158459447	0.7518239938238858	9.282898844148008	0.9677286676313357	1.2215786235138233	0.039547066674262034	1.6508008804399457e-07	46.90760671688799	-50.0	-50.0	-50.0	533395757.0	-0.0	2
326	0.3009902502085776	0.14685164731190847	43.420537078499635	3.3569114958838426	0.1844065090205857	0.02934182373803788	7.77816533475283e-06	89.35327700159311	3.9662148519453155	-2.3389830769751265	-48.849999999999994	785338077.0	0.5521581024795139	2
327	0.1936334611971732	0.5350890769921044	149.15015936127935	0.6495366615281961	0.3494718259774643	0.0006210981705850306	3.516748398157449e-06	45.79993611847545	0.7044636260456265	0.0	-41.50833333333335	240098025.0	0.27127746181072243	2
328	0.3911041787769009	0.39600408237291873	49.0	6.800313125542702	0.03058276802519387	0.18682331879115224	4.604634507293687e-06	107.0	3.4337370108345286	0.0	45.966666666666654	301760794.0	0.2128917388501803	2
329	0.05381695839438744	1.0085270139485814	105.01785924659305	3.117002119198321	0.026469292032607623	0.0011184377211299213	1.2861483330870358e-05	211.9664811031065	-50.0	-50.0	-50.0	355608189.0	-0.0	2
330	0.17782894370023838	0.8761892528837951	58.40392386511266	3.17502112393646	0.5580407183641547	0.22854018284182503	3.093824443601963e-07	103.48113882086383	0.077088499414387	0.0	5.649999999999999	336234124.0	-0.0	2
331	0.19810794291061998	0.3726642557341816	69.54566121490453	4.0198326323717986	0.1888111287941912	0.0736302704628979	6.118980731729851e-06	55.469001434074585	3.736270551381695	0.0	-52.075	609316469.0	0.42922780135519845	2
332	0.1623701412157979	0.5141700497370583	51.08822153507678	1.003930523437305	0.7891998821057538	0.118624894175094	2.2772324594423766e-06	164.79898858961153	4.643121216528435	0.0	-50.775	678089779.0	0.3234598090471439	2
333	0.17782894370023838	0.8761892528837951	58.40392386511266	4.0198326323717986	0.1888111287941912	0.0736302704628979	6.118980731729851e-06	55.469001434074585	3.0194657659777846	0.0	5.958333333333336	733877912.0	-0.0	2
334	0.3792225649403109	0.6074422566312162	118.90316620282998	1.255367048720615	0.14910961334533201	0.05396675192476236	9.699861248257793e-07	183.93561280974305	3.370595739166937	0.0	-26.325000000000003	666297884.0	0.013335178428472871	2
335	0.35661712139986323	0.18187329442472494	57.0	6.401265710361139	0.47382353280436557	0.09525938397476476	3.5722614707253387e-06	78.0	8.722506918076276	0.0	60.233333333333334	808020576.0	0.46150958417541177	2
336	0.2458522983777924	0.8989831733457253	2.5054850765324983	2.3460044103553397	0.18111289701018854	0.09820801188588842	2.9621552709814037e-06	119.17689087215766	-50.0	-50.0	-50.0	306502631.0	-0.0	2
337	0.3462972144654405	0.5661941154623866	61.13236036953686	6.206627025175655	0.470914042316321	0.06960186133178906	4.916444770472099e-06	16.95931790422174	2.9621765140806673	0.0	100.81666666666666	147788836.0	0.08750867007217289	2
338	0.2946129947758752	0.5120441195738346	24.809255364823635	2.4180270928843424	0.05311493988015856	0.014892525838764263	2.4883586648132505e-06	107.41168128559974	6.466977432323304	0.0	-34.266666666666666	247265797.0	0.19334288565029023	2
339	0.10825032680122743	0.732267503724358	49.842610457586794	4.963032578690706	0.015537990956025144	0.010445729813891164	9.2406156292872e-06	149.07543729433354	5.784913440996814	0.0	48.43333333333335	369224922.0	0.15948216947441463	2
340	0.36165143260760785	0.14731231298419795	77.0	6.014642176188575	0.5770816818472794	0.05196617472409717	1.9520445976339152e-06	80.0	10.597596773577688	0.0	-53.73333333333332	469078285.0	0.4910362544081942	2
341	0.4936160947585089	0.7657915001901381	69.20864436815066	0.9553292444394217	0.38650465011789026	0.02433263715671769	4.0567511445564817e-07	203.83287265634715	0.26888253165463283	0.0	1.6083333333333343	399795722.0	-0.0	2
342	0.3407888840582266	0.9127844168010399	146.5634245097741	10.483159406100949	0.14467182490222563	0.08896353272654657	3.468134668377258e-06	93.60272813537367	7.1368023307455175	0.0	121.05000000000003	891177552.0	-0.0	2
343	0.3518717502029799	0.18187329442472494	57.0	6.401265710361139	0.47382353280436557	0.01110861971714867	2.4733199405101574e-06	119.0	7.128504475731023	0.0	134.0916666666667	580175581.0	0.4662549553722952	2
344	0.16558681576151155	0.5473046576918197	86.0	1.4576816747305779	0.5125387525214328	0.19025296317235554	2.1282649847868187e-06	144.0	7.782069968333804	0.0	-50.90833333333333	797912558.0	0.28710852654666874	2
345	0.16485460496001073	0.830713566783705	45.0	0.8561621106189093	0.6082311969862859	0.12733299897611594	1.4216735543108855e-06	162.0	0.13968656815609393	0.0	-1.375000000000007	779678175.0	0.004431828256284298	2
346	0.3520703242534349	0.3320862554321527	65.62880466587129	6.542229622446268	0.23521202108973155	0.05425366800049121	2.805991744580825e-08	173.28126327350455	0.28366764495517316	0.0	102.71666666666665	624574018.0	0.3158434203144125	2
347	0.2914585842564226	0.17830772982302687	9.91045385466837	5.093081079773683	0.296230365850757	0.14387593192744502	2.1239439487124397e-06	67.31890409628475	6.398673969672885	0.0	-53.09166666666666	713350389.0	0.5302336859205505	2
348	0.0873924456574591	0.6576794591172307	29.973186296516133	7.35448966472602	0.19283950776977662	0.12217275987964932	4.0339650927063745e-06	140.63933615317194	3.1368855464460914	0.0	55.55833333333331	439739294.0	0.25492809522531024	2
349	0.025135420565863393	0.7156233748233504	198.3345774840476	2.417107314155446	0.7906223898149047	0.09342434013416766	5.137355613773853e-06	73.75168113233435	2.8070397220298986	0.0	-51.32500000000001	770462341.0	0.25924120461078626	2
350	0.201891996677052	0.6807231360730357	3.0	6.738190556857702	0.6082311969862859	0.10890184435058738	1.9395183579247756e-06	65.0	4.45422793950889	0.0	-49.38333333333332	805645289.0	0.11738486724991226	3
351	0.35756630126825534	0.5341532837984606	136.0	3.291374086231651	0.4084384378138531	0.18516774535888042	1.2815337522593737e-06	29.0	2.358511136131334	0.0	-42.46666666666666	887795420.0	0.10828041493328411	3
352	0.35661712139986323	0.18187329442472494	57.0	6.401265710361139	0.47382353280436557	0.09525938397476476	3.5722614707253387e-06	78.0	8.722506918076276	0.0	60.233333333333334	808020576.0	0.46150958417541177	3
353	0.3132810678346921	0.8921404561685207	90.0	6.100768874959961	0.37018734427105804	0.011490324761175282	2.8895671447972457e-06	175.0	0.47072521935999134	0.0	116.91666666666666	682977555.0	-0.0	3
354	0.35661712139986323	0.18187329442472494	57.0	6.401265710361139	0.47382353280436557	0.09525938397476476	3.5722614707253387e-06	78.0	8.722506918076276	0.0	60.233333333333334	808020576.0	0.46150958417541177	3
355	0.35756630126825534	0.5341532837984606	136.0	3.291374086231651	0.4084384378138531	0.18516774535888042	1.2815337522593737e-06	29.0	2.358511136131334	0.0	-42.46666666666666	887795420.0	0.10828041493328411	3
356	0.3407888840582266	0.9127844168010399	146.5634245097741	10.483159406100949	0.14467182490222563	0.08896353272654657	3.468134668377258e-06	93.60272813537367	7.1368023307455175	0.0	121.05000000000003	891177552.0	-0.0	3
357	0.3407888840582266	0.9127844168010399	146.5634245097741	10.483159406100949	0.14467182490222563	0.08896353272654657	3.468134668377258e-06	93.60272813537367	7.1368023307455175	0.0	121.05000000000003	891177552.0	-0.0	3
358	0.17782894370023838	0.8761892528837951	58.40392386511266	4.0198326323717986	0.1888111287941912	0.0736302704628979	6.118980731729851e-06	55.469001434074585	3.0194657659777846	0.0	5.958333333333336	733877912.0	-0.0	3
359	0.3795425772956612	0.9752917230596809	62.0	3.183386942358934	0.3610406599642531	0.17518912460086486	3.137793387768759e-06	57.0	0.5052752423297164	0.0	9.375000000000014	852743677.0	-0.0	3
360	0.3132810678346921	0.7314243112429596	77.0	6.100768874959961	0.37018734427105804	0.011490324761175282	2.8895671447972457e-06	175.0	0.5037649517463691	0.0	134.77500000000003	129479678.0	-0.0	3
361	0.11177930317019834	0.8911686370896255	191.0	4.236912684592753	0.4322904196830544	0.10904099314168943	3.936039946987644e-06	155.0	5.368014112230153	0.0	50.29999999999997	514351029.0	-0.0	3
362	0.40250801702413797	0.9621082472433986	70.24448484165255	0.6068933642503844	0.05554412740111349	0.13212571398895467	5.883706047464004e-06	131.87941095262852	0.1780416142289667	0.0	4.708333333333329	747758516.0	-0.0	3
363	0.3795425772956612	0.9752917230596809	62.0	3.183386942358934	0.3610406599642531	0.17518912460086486	3.137793387768759e-06	57.0	0.5052752423297164	0.0	9.375000000000014	852743677.0	-0.0	3
364	0.3779886231502965	0.7314243112429596	77.0	6.014642176188575	0.5770816818472794	0.05196617472409717	1.9520445976339152e-06	80.0	2.7282109521755302	0.0	73.77499999999999	519877214.99999994	-0.0	3
365	0.3779886231502965	0.20895712198464217	77.0	6.014642176188575	0.5770816818472794	0.05196617472409717	1.9520445976339152e-06	80.0	10.009644269485356	0.0	64.96666666666665	858430588.0	0.4130542548650613	3
366	0.201891996677052	0.6807231360730357	3.0	6.738190556857702	0.15810614936760192	0.10890184435058738	1.9395183579247756e-06	65.0	4.704053166183293	0.0	-47.824999999999996	864797089.0	0.11738486724991226	3
367	0.3779886231502965	0.7314243112429596	77.0	6.014642176188575	0.5770816818472794	0.05196617472409717	1.9520445976339152e-06	80.0	2.7282109521755302	0.0	73.77499999999999	519877214.99999994	-0.0	3
368	0.16816276241471187	0.9291224354782498	71.0	5.552861825280125	0.348384718240326	0.1149368520036342	4.949244172423318e-06	78.0	1.0177855809903562	0.0	109.79166666666669	603259362.0000001	-0.0	3
369	0.35661712139986323	0.18187329442472494	57.0	6.401265710361139	0.47382353280436557	0.09525938397476476	3.5722614707253387e-06	78.0	8.722506918076276	0.0	60.233333333333334	808020576.0	0.46150958417541177	3
370	0.130289458005074	0.27805003362126224	213.0	2.083854360562245	0.37857919797039974	0.09985259364399393	3.6207796796499485e-06	185.51817629282976	4.212739468071227	-0.5329321154668651	57.741666666666674	676886258.0	0.5916613088948426	3
371	0.3520703242534349	0.3320862554321527	65.62880466587129	6.542229622446268	0.23521202108973155	0.05425366800049121	2.805991744580825e-08	173.28126327350455	0.28366764495517316	0.0	102.71666666666665	624574018.0	0.3158434203144125	3
372	0.3462972144654405	0.5661941154623866	61.13236036953686	6.206627025175655	0.470914042316321	0.06960186133178906	4.916444770472099e-06	16.95931790422174	2.9621765140806673	0.0	100.81666666666666	147788836.0	0.08750867007217289	3
373	0.21762073569806828	0.23956941484037636	93.51122887142532	5.384110089755367	1.2290910807301594	0.16792347524463475	4.2484550575810205e-06	92.63320376480995	5.456639493313546	-0.831282295071972	55.10000000000001	847592599.0	0.5428098494615554	3
374	0.35756630126825534	0.5341532837984606	136.0	3.291374086231651	0.4084384378138531	0.18516774535888042	1.2815337522593737e-06	29.0	2.358511136131334	0.0	-42.46666666666666	887795420.0	0.10828041493328411	3
375	0.3779886231502965	0.7314243112429596	77.0	6.014642176188575	0.5770816818472794	0.05196617472409717	1.9520445976339152e-06	80.0	2.7282109521755302	0.0	73.77499999999999	519877214.99999994	-0.0	3
376	0.389257893115774	0.12205679075200719	13.0	2.5992433300921562	0.23016379407652485	0.13519187002104296	4.901721403379659e-06	2.0	0.3898875154313757	0.0	-59.15000000000001	850651822.0	0.48868531613221877	3
377	0.236511213961702	0.36566135340263667	67.19886039558787	6.880403568546271	0.46707850360716674	0.029038124786761443	1.9417334552648938e-08	115.96123826188364	0.41982076128602586	0.0	161.25833333333338	405131815.0	0.39782743263566134	3
378	0.0184921118797041	0.9291224354782498	133.0	7.561496116278496	0.3176302454430516	0.013684055653125641	2.6490282440355347e-06	194.0	1.6817363398526979	0.0	86.72500000000001	524847635.0	0.05238545264204608	3
379	0.35756630126825534	0.5341532837984606	136.0	3.291374086231651	0.4084384378138531	0.18516774535888042	1.2815337522593737e-06	29.0	2.358511136131334	0.0	-42.46666666666666	887795420.0	0.10828041493328411	3
380	0.16816276241471187	0.9291224354782498	71.0	5.552861825280125	0.348384718240326	0.1149368520036342	4.949244172423318e-06	78.0	1.0177855809903562	0.0	109.79166666666669	603259362.0000001	-0.0	3
381	0.21762073569806828	0.23956941484037636	93.51122887142532	5.384110089755367	1.2290910807301594	0.16792347524463475	4.2484550575810205e-06	92.63320376480995	5.456639493313546	-0.831282295071972	55.10000000000001	847592599.0	0.5428098494615554	3
382	0.201891996677052	0.6807231360730357	3.0	6.738190556857702	0.15810614936760192	0.10890184435058738	1.9395183579247756e-06	65.0	4.704053166183293	0.0	-47.824999999999996	864797089.0	0.11738486724991226	3
383	0.35756630126825534	0.5341532837984606	136.0	3.291374086231651	0.4084384378138531	0.18516774535888042	1.2815337522593737e-06	29.0	2.358511136131334	0.0	-42.46666666666666	887795420.0	0.10828041493328411	3
384	0.16816276241471187	0.9291224354782498	71.0	5.552861825280125	0.348384718240326	0.1149368520036342	4.949244172423318e-06	78.0	1.0177855809903562	0.0	109.79166666666669	603259362.0000001	-0.0	3
385	0.010959502258674612	0.28777272094041884	125.90785981708551	17.036401835448647	0.526802728521383	0.008019792870895551	2.896266229423672e-06	189.50319508725704	0.33335875733828146	-5.15896055886287	96.55	675410431.0	0.7012677768009066	3
386	0.2379541017885416	0.8657697914304993	68.98996610777466	2.0114882206588662	0.24051146782856592	0.15436691307198014	1.6629830349182147e-06	213.0	0.24821436742074354	0.0	-0.4583333333333428	853027297.0	-0.0	3
387	0.35756630126825534	0.5341532837984606	136.0	3.291374086231651	0.4084384378138531	0.18516774535888042	1.2815337522593737e-06	29.0	2.358511136131334	0.0	-42.46666666666666	887795420.0	0.10828041493328411	3
388	0.3779886231502965	0.20895712198464217	77.0	6.014642176188575	0.5770816818472794	0.05196617472409717	1.9520445976339152e-06	80.0	10.009644269485356	0.0	64.96666666666665	858430588.0	0.4130542548650613	3
389	0.30488391301758017	0.9752917230596809	62.0	3.183386942358934	0.3610406599642531	0.17518912460086486	5.191508771556782e-06	159.0	0.29563195046658564	0.0	7.558333333333337	651755895.0	-0.0	3
390	0.35661712139986323	0.18187329442472494	57.0	6.401265710361139	0.47382353280436557	0.09525938397476476	3.5722614707253387e-06	78.0	8.722506918076276	0.0	60.233333333333334	808020576.0	0.46150958417541177	3
391	0.35661712139986323	0.18187329442472494	57.0	6.401265710361139	0.47382353280436557	0.09525938397476476	3.5722614707253387e-06	78.0	8.722506918076276	0.0	60.233333333333334	808020576.0	0.46150958417541177	3
392	0.0184921118797041	0.7016058262832966	133.0	7.561496116278496	0.3176302454430516	0.013684055653125641	2.6490282440355347e-06	194.0	1.5616328549030403	0.0	106.675	461561041.0	0.2799020618369993	3
393	0.36165143260760785	0.14731231298419795	208.0	1.0690051226941522	0.29148901080081296	0.02400509004478231	4.510110607280363e-06	156.0	3.348787007547582	-0.2848424820623858	-45.916666666666686	832533606.0	0.49103625450907573	3
394	0.16485460496001073	0.830713566783705	45.0	0.8561621106189093	0.6082311969862859	0.12733299897611594	1.4216735543108855e-06	162.0	0.13968656815609393	0.0	-1.375000000000007	779678175.0	0.004431828256284298	3
395	0.130289458005074	0.27805003362126224	213.0	2.083854360562245	0.37857919797039974	0.09985259364399393	3.6207796796499485e-06	185.51817629282976	4.212739468071227	-0.5329321154668651	57.741666666666674	676886258.0	0.5916613088948426	3
396	0.21762073569806828	0.23956941484037636	93.51122887142532	5.384110089755367	1.2290910807301594	0.16792347524463475	4.2484550575810205e-06	92.63320376480995	5.456639493313546	-0.831282295071972	55.10000000000001	847592599.0	0.5428098494615554	3
397	0.16816276241471187	0.9291224354782498	71.0	5.552861825280125	0.348384718240326	0.1149368520036342	4.949244172423318e-06	78.0	1.0177855809903562	0.0	109.79166666666669	603259362.0000001	-0.0	3
398	0.21762073569806828	0.23956941484037636	93.51122887142532	5.384110089755367	1.2290910807301594	0.16792347524463475	4.2484550575810205e-06	92.63320376480995	5.456639493313546	-0.831282295071972	55.10000000000001	847592599.0	0.5428098494615554	3
399	0.3779886231502965	0.7314243112429596	77.0	6.014642176188575	0.5770816818472794	0.05196617472409717	1.9520445976339152e-06	80.0	2.7282109521755302	0.0	73.77499999999999	519877214.99999994	-0.0	3
400	0.16816276241471187	0.9291224354782498	71.0	5.552861825280125	0.348384718240326	0.1149368520036342	4.949244172423318e-06	78.0	1.0177855809903562	0.0	109.79166666666669	603259362.0000001	-0.0	3
401	0.35756630126825534	0.5341532837984606	136.0	3.291374086231651	0.4084384378138531	0.18516774535888042	1.2815337522593737e-06	29.0	2.358511136131334	0.0	-42.46666666666666	887795420.0	0.10828041493328411	3
402	0.35756630126825534	0.5341532837984606	136.0	3.291374086231651	0.4084384378138531	0.18516774535888042	1.2815337522593737e-06	29.0	2.358511136131334	0.0	-42.46666666666666	887795420.0	0.10828041493328411	3
403	0.3779886231502965	0.7314243112429596	77.0	6.014642176188575	0.5770816818472794	0.05196617472409717	1.9520445976339152e-06	80.0	2.7282109521755302	0.0	73.77499999999999	519877214.99999994	-0.0	3
404	0.236511213961702	0.36566135340263667	67.19886039558787	6.880403568546271	0.46707850360716674	0.029038124786761443	1.9417334552648938e-08	115.96123826188364	0.41982076128602586	0.0	161.25833333333338	405131815.0	0.39782743263566134	3
405	0.0184921118797041	0.7016058262832966	133.0	7.561496116278496	0.3176302454430516	0.013684055653125641	2.6490282440355347e-06	194.0	1.5616328549030403	0.0	106.675	461561041.0	0.2799020618369993	3
406	0.2379541017885416	0.8657697914304993	68.98996610777466	2.0114882206588662	0.24051146782856592	0.15436691307198014	1.6629830349182147e-06	213.0	0.24821436742074354	0.0	-0.4583333333333428	853027297.0	-0.0	3
407	0.3911041787769009	0.39600408237291873	49.0	3.4466600336759434	0.08829708512696596	0.011333362281021747	4.604634507293687e-06	107.0	10.522735975257202	0.0	-39.391666666666666	762320031.0	0.2128917388501803	3
408	0.35661712139986323	0.18187329442472494	57.0	6.401265710361139	0.47382353280436557	0.09525938397476476	3.5722614707253387e-06	78.0	8.722506918076276	0.0	60.233333333333334	808020576.0	0.46150958417541177	3
409	0.35756630126825534	0.5341532837984606	136.0	3.291374086231651	0.4084384378138531	0.18516774535888042	1.2815337522593737e-06	29.0	2.358511136131334	0.0	-42.46666666666666	887795420.0	0.10828041493328411	3
410	0.3795425772956612	0.9752917230596809	62.0	3.183386942358934	0.3610406599642531	0.17518912460086486	3.137793387768759e-06	57.0	0.5052752423297164	0.0	9.375000000000014	852743677.0	-0.0	3
411	0.3779886231502965	0.7314243112429596	77.0	6.014642176188575	0.5770816818472794	0.05196617472409717	1.9520445976339152e-06	80.0	2.7282109521755302	0.0	73.77499999999999	519877214.99999994	-0.0	3
412	0.35661712139986323	0.18187329442472494	57.0	6.401265710361139	0.47382353280436557	0.09525938397476476	3.5722614707253387e-06	78.0	8.722506918076276	0.0	60.233333333333334	808020576.0	0.46150958417541177	3
413	0.35756630126825534	0.5341532837984606	136.0	3.291374086231651	0.4084384378138531	0.18516774535888042	1.2815337522593737e-06	29.0	2.358511136131334	0.0	-42.46666666666666	887795420.0	0.10828041493328411	3
414	0.3795425772956612	0.9752917230596809	62.0	3.183386942358934	0.3610406599642531	0.17518912460086486	3.137793387768759e-06	57.0	0.5052752423297164	0.0	9.375000000000014	852743677.0	-0.0	3
415	0.236511213961702	0.36566135340263667	67.19886039558787	6.880403568546271	0.46707850360716674	0.029038124786761443	1.9417334552648938e-08	115.96123826188364	0.41982076128602586	0.0	161.25833333333338	405131815.0	0.39782743263566134	3
416	0.35661712139986323	0.18187329442472494	57.0	6.401265710361139	0.47382353280436557	0.09525938397476476	3.5722614707253387e-06	78.0	8.722506918076276	0.0	60.233333333333334	808020576.0	0.46150958417541177	3
417	0.17782894370023838	0.8761892528837951	58.40392386511266	4.0198326323717986	0.1888111287941912	0.0736302704628979	6.118980731729851e-06	55.469001434074585	3.0194657659777846	0.0	5.958333333333336	733877912.0	-0.0	3
418	0.236511213961702	0.36566135340263667	67.19886039558787	6.880403568546271	0.46707850360716674	0.029038124786761443	1.9417334552648938e-08	115.96123826188364	0.41982076128602586	0.0	161.25833333333338	405131815.0	0.39782743263566134	3
419	0.1205173674527913	0.8603614275921733	171.0	6.3837550843806	0.5176740719766032	0.14518760013509902	5.8716443341775905e-06	185.0	1.1052070173577686	0.0	23.56666666666665	633215695.0	0.019121204955035442	3
420	0.17212923517325499	0.8887337844690426	128.49944255586942	0.020477351423599632	1.3472792541978102	0.15159682321972517	9.521799999738384e-07	116.16001504517351	0.5278954666409632	0.0	-48.14166666666667	730981200.0	-0.0	3
421	0.45491839648515786	0.1650907141295085	2.5607938641722274	3.7756149355962836	0.27396837792833134	0.1666390547813567	8.18922905412579e-07	16.55448572762294	0.6667176028813273	0.0	-46.65000000000001	569726271.0	0.37999088938533365	3
422	0.35661712139986323	0.18187329442472494	57.0	6.401265710361139	0.47382353280436557	0.09525938397476476	3.5722614707253387e-06	78.0	8.722506918076276	0.0	60.233333333333334	808020576.0	0.46150958417541177	3
423	0.10102167603505918	1.1123910809885975	168.33558648550627	6.729543654289299	0.7116249554210317	0.008809451040537458	6.446198407180963e-06	152.3623666264097	-50.0	-50.0	-50.0	223744463.0	-0.0	3
424	0.6562266032046264	0.11688631018431797	116.54882282114198	6.9629021550899965	0.27702492672169066	0.0810264031804098	3.3646285763896375e-06	114.34652899434836	2.4826432390389055	-0.8235603944924179	84.45000000000003	520857871.0	0.2268870866110556	3
425	0.35756630126825534	0.5341532837984606	136.0	3.291374086231651	0.4084384378138531	0.18516774535888042	1.2815337522593737e-06	29.0	2.358511136131334	0.0	-42.46666666666666	887795420.0	0.10828041493328411	3
426	0.3106466846633386	1.1407193671809552	43.73159111827732	22.233482388626893	0.15361848796862948	0.1745435011131219	6.148405643794877e-06	52.82165995303345	-50.0	-50.0	-50.0	281168897.0	-0.0	3
427	0.47631148078642715	1.342592811029211	65.99886295694962	11.034175714154633	0.1281151643955081	0.04022103992528212	2.940177282001535e-06	102.76494506770196	-50.0	-50.0	-50.0	720346387.0	-0.0	3
428	0.17782894370023838	0.8761892528837951	58.40392386511266	4.0198326323717986	0.1888111287941912	0.17518912460086486	3.137793387768759e-06	57.0	1.40121420764266	0.0	6.641666666666666	340056096.0	-0.0	3
429	0.4607747555840982	0.9652623189536104	101.72196091463556	0.10379538742011096	0.20898832879174975	0.08622937576895134	5.473911425166904e-06	89.92537219338551	0.383419537593376	0.0	-30.22500000000001	432027559.00000006	-0.0	3
430	0.3465502702256022	0.5090710539053351	11.93971087272655	0.7485473328753165	0.6247628036977811	0.08080055464942268	5.746618511885201e-06	213.0	3.157924858252958	0.0	-38.72500000000001	320150824.0	0.1443786758690626	3
431	0.10305550417395412	1.1993330077288191	186.6954941120835	1.1615688767445782	0.34904151714815107	0.011379699586319885	3.386987154756811e-06	147.52577157604748	-50.0	-50.0	-50.0	116999071.0	-0.0	3
432	0.42515352590965616	0.8046860613075586	31.74612531801285	5.812683899753834	0.3824670593182211	0.12980899093474685	6.786368917225622e-06	68.42263700974065	-50.0	-50.0	-50.0	821382982.0	-0.0	3
433	0.3795425772956612	0.9621082472433986	70.24448484165255	0.6068933642503844	0.05554412740111349	0.17518912460086486	3.137793387768759e-06	57.0	0.2403641358517561	0.0	5.716666666666669	262490584.99999997	-0.0	3
434	0.3779886231502965	0.7314243112429596	77.0	6.014642176188575	0.5770816818472794	0.05196617472409717	1.9520445976339152e-06	80.0	2.7282109521755302	0.0	73.77499999999999	519877214.99999994	-0.0	3
435	0.3779886231502965	0.20895712198464217	77.0	6.014642176188575	0.5770816818472794	0.05196617472409717	1.9520445976339152e-06	80.0	10.009644269485356	0.0	64.96666666666665	858430588.0	0.4130542548650613	3
436	0.201891996677052	0.6807231360730357	3.0	6.738190556857702	0.15810614936760192	0.10890184435058738	1.9395183579247756e-06	65.0	4.704053166183293	0.0	-47.824999999999996	864797089.0	0.11738486724991226	3
437	0.3146942936741786	0.6205982944480064	57.32256293554385	7.921001620867191	1.013145523414976	0.07359752569093556	1.3285152051482001e-06	108.08175507577101	2.4710579236419363	0.0	131.53333333333336	729758147.0	0.06470741187781504	3
438	0.16816276241471187	0.9291224354782498	71.0	5.552861825280125	0.348384718240326	0.1149368520036342	4.949244172423318e-06	78.0	1.0177855809903562	0.0	109.79166666666669	603259362.0000001	-0.0	3
439	0.35661712139986323	0.18187329442472494	57.0	6.401265710361139	0.47382353280436557	0.09525938397476476	3.5722614707253387e-06	78.0	8.722506918076276	0.0	60.233333333333334	808020576.0	0.46150958417541177	3
440	0.130289458005074	0.27805003362126224	65.62880466587129	6.542229622446268	0.23521202108973155	0.05425366800049121	3.6207796796499485e-06	185.51817629282976	0.879441135989727	-3.9242221035809033	82.29999999999998	534306644.0	0.5916605083736638	3
441	0.292038158101457	0.09131803894745236	184.9027734908302	4.030856415157946	0.26172227968539774	0.09668505152542406	4.821143195701485e-08	136.41297950144292	1.894742434228455	0.0	75.58333333333334	508247031.0	0.6166438029510907	3
442	0.673529076323649	0.5960904957435557	30.766164484816816	5.27983564033537	0.24254884859300024	0.020593013954421174	3.9337808269919154e-06	20.171429847910236	2.5145099952578462	0.0	3.4083333333333385	513883806.0	-0.0	3
443	0.34542468624724415	0.06168992646751037	209.99905361796243	2.609577608190048	0.5563190787412325	0.29066967310372277	5.125221157399732e-06	88.34002179357361	3.8953385124510476	-3.035342518167962	-65.60000000000001	807714950.0	0.5928853925361084	3
444	0.35756630126825534	0.5341532837984606	136.0	3.291374086231651	0.4084384378138531	0.18516774535888042	1.2815337522593737e-06	29.0	2.358511136131334	0.0	-42.46666666666666	887795420.0	0.10828041493328411	3
445	0.5467426874522748	1.4530682715304564	94.26103207133397	13.754545493037943	0.3966870960329518	0.061073659807413236	3.599930046904321e-06	59.500638374013185	-50.0	-50.0	-50.0	609791363.0	-0.0	3
446	0.5429149686494334	0.21173372228873488	84.74782908791325	5.48159674717162	0.49277275559302014	0.038824137905933295	3.048923527616938e-08	88.69440562565991	0.425572280671048	0.0	166.78333333333336	614092748.0	0.24535130906183167	3
447	0.06445701157843539	0.49679791368602905	10.79366393013223	0.08892708290885931	0.37674833384966894	0.20072208541116335	3.488511996413117e-06	1.9830678795868948	-50.0	-50.0	-50.0	468392195.0	0.4387450747355356	3
448	0.019640207610949322	0.3408219407178983	124.0997041639345	3.9764570247707405	0.49445929850812315	0.01703246419872026	6.1478818655153355e-06	213.0	1.0818513407158319	-5.3784494717312965	82.60833333333332	231626461.0	0.6395378516711524	3
449	0.35756630126825534	0.9291224354782498	133.0	7.561496116278496	0.3176302454430516	0.013684055653125641	1.2815337522593737e-06	29.0	0.9560461266746714	0.0	-61.58333333333334	620153222.0	-0.0	3
450	0.16816276241471187	0.9291224354782498	71.0	5.552861825280125	0.348384718240326	0.1149368520036342	4.949244172423318e-06	78.0	1.0177855809903562	0.0	109.79166666666669	603259362.0000001	-0.0	3
451	0.20196127338444098	0.34426187271002545	44.1506611992571	0.631316527913274	1.6674043093445232	0.22029209602111985	3.3712480166840965e-06	0.9779773061125212	0.27950132550251894	0.0	-57.10000000000001	898922220.0	0.4537768539055336	3
452	0.201891996677052	0.6807231360730357	3.0	6.738190556857702	0.15810614936760192	0.10890184435058738	1.9395183579247756e-06	65.0	4.704053166183293	0.0	-47.824999999999996	864797089.0	0.11738486724991226	3
453	0.24665261436608465	0.714670797473751	93.66537881776944	3.9203185255609485	0.6671368236164763	0.31428458853542307	1.2322219537756077e-06	41.14606905553945	3.93835780714236	0.0	33.17499999999999	240030833.0	0.038676588160164393	3
454	0.16816276241471187	0.9291224354782498	71.0	5.552861825280125	0.526802728521383	0.1149368520036342	4.949244172423318e-06	78.0	1.016049682195458	0.0	56.38333333333332	171736355.0	-0.0	3
455	0.010959502258674612	0.28777272094041884	125.90785981708551	17.036401835448647	0.348384718240326	0.008019792870895551	2.896266229423672e-06	189.50319508725704	0.33466736546468745	-5.095052623117359	99.39166666666664	660603840.0	0.7012677768009066	3
456	0.2379541017885416	0.8657697914304993	68.98996610777466	2.0114882206588662	0.24051146782856592	0.18516774535888042	1.2815337522593737e-06	29.0	0.5048430342124774	0.0	-7.791666666666664	174433310.0	-0.0	3
457	0.35756630126825534	0.5341532837984606	136.0	3.291374086231651	0.4084384378138531	0.15436691307198014	1.6629830349182147e-06	213.0	1.6998556576148616	0.0	44.233333333333334	886298430.0	0.10828041493328411	3
458	0.03526125567778904	1.1620098122605842	73.62583368130278	0.7304194545223313	0.7540069168873462	0.045042599152241306	4.322251655862753e-07	10.959703873800649	-50.0	-50.0	-50.0	205550193.0	-0.0	3
459	0.30488391301758017	0.20895712198464217	77.0	3.183386942358934	0.3610406599642531	0.17518912460086486	5.191508771556782e-06	159.0	1.9667180736136425	-3.0690291247181376	53.45	421622728.0	0.48615896499777767	3
460	0.10077448274542056	0.024350230617667667	75.86240071555899	14.883964030584778	0.9304631156159979	0.1157774820247035	3.131436150154424e-06	77.01954757409379	5.940802302121516	-1.511849651676373	59.02500000000002	204782348.0	0.8748752866369118	3
461	0.35661712139986323	0.18187329442472494	57.0	6.401265710361139	0.47382353280436557	0.09525938397476476	3.5722614707253387e-06	78.0	8.722506918076276	0.0	60.233333333333334	808020576.0	0.46150958417541177	3
462	0.012500641730860206	0.29863021553637653	58.79259401639507	7.257456756184262	0.38311146240490396	0.017995309536081507	2.2993565389467703e-06	59.45364992725354	5.18936354740962	0.0	-49.841666666666676	209365479.0	0.6888691427327633	3
463	0.36165143260760785	0.14731231298419795	208.0	1.0690051226941522	0.29148901080081296	0.013684055653125641	4.510110607280363e-06	156.0	3.3459569753656453	-0.23461713145647423	-44.249999999999986	889793475.0	0.49103625450907573	3
464	0.16485460496001073	0.830713566783705	45.0	0.8561621106189093	0.6082311969862859	0.12733299897611594	1.4216735543108855e-06	162.0	0.13968656815609393	0.0	-1.375000000000007	779678175.0	0.004431828256284298	3
465	0.13185029414807942	0.3314317003527556	189.42223378914284	3.723396613492676	0.25387591683892125	0.1597310268964468	4.066921717440743e-06	12.09178477579755	0.5467146233888158	0.0	-55.34166666666666	863731449.0	0.5367180054991649	3
466	0.21762073569806828	0.23956941484037636	93.51122887142532	5.384110089755367	1.2290910807301594	0.16792347524463475	4.2484550575810205e-06	92.63320376480995	5.456639493313546	-0.831282295071972	55.10000000000001	847592599.0	0.5428098494615554	3
467	0.16816276241471187	0.9291224354782498	71.0	5.552861825280125	0.348384718240326	0.1149368520036342	4.949244172423318e-06	78.0	1.0177855809903562	0.0	109.79166666666669	603259362.0000001	-0.0	3
468	0.18762972360501684	0.15046728847934898	45.70736965569494	7.152403492025895	1.2188064332645245	0.0814024538843502	3.788531229498956e-06	44.198812389309325	3.8965872761806306	0.0	-56.30833333333334	578913477.0	0.6619029879156342	3
469	0.3779886231502965	0.7314243112429596	77.0	6.014642176188575	0.5770816818472794	0.05196617472409717	1.9520445976339152e-06	80.0	2.7282109521755302	0.0	73.77499999999999	519877214.99999994	-0.0	3
470	0.15985883154094793	0.9047324326904959	66.58490125012675	4.472761883327981	0.27172220312894	0.2007084660052686	1.7209235208642492e-06	52.366887684324524	0.9507331562673542	0.0	9.774999999999999	605621944.0	-0.0	3
471	0.17149705999815879	0.4999704276100125	113.14917935383433	1.8581231831253027	0.4328926920998094	0.062409687387278034	2.7556693195368625e-06	11.14715448327146	-50.0	-50.0	-50.0	819161176.0	0.3285325123918288	3
472	0.3490988044182955	0.9880270320007025	155.86890054589912	3.58611777328255	0.9156759765757219	0.004261103741913803	8.59376953421829e-07	38.60134823556624	0.0856539343854763	0.0	-74.575	113569407.0	-0.0	3
473	0.3779886231502965	0.7314243112429596	77.0	6.014642176188575	0.4084384378138531	0.18516774535888042	1.9520445976339152e-06	80.0	1.809923974624759	0.0	16.05833333333335	111183532.0	-0.0	3
474	0.21109074459698293	0.5092413091247942	41.38547827971921	7.324365718897266	0.2753389962098443	0.015020908062024073	1.8843114062912448e-06	213.0	1.1456886864108995	0.0	89.45833333333336	217884239.0	0.2796679462782229	3
475	0.0312644222962313	0.44389608298093686	140.5903786288898	8.962737431191666	0.04804639624067597	0.04571984480045221	1.9551636486008594e-08	69.44772299214117	0.3756531716993692	0.0	-32.76666666666667	127416758.0	0.5248394947228319	3
476	0.2379541017885416	0.8657697914304993	68.98996610777466	3.4466600336759434	0.08829708512696596	0.011333362281021747	1.6629830349182147e-06	213.0	-50.0	-50.0	-50.0	482781349.0	-0.0	3
477	0.3911041787769009	0.39600408237291873	49.0	2.0114882206588662	0.24051146782856592	0.15436691307198014	4.604634507293687e-06	107.0	8.261739726925565	0.0	52.33333333333334	443658405.0	0.2128917388501803	3
478	0.5364902258670684	0.30971779588323073	49.3028587793727	5.493949161932379	0.20559061037186235	0.09236883213631407	1.438890788776753e-06	86.37134131228595	5.612971238768701	0.0	52.64166666666664	611460072.0	0.1537919782497008	3
479	0.35756630126825534	0.5341532837984606	57.0	6.401265710361139	0.47382353280436557	0.09525938397476476	3.5722614707253387e-06	29.0	6.164611099703301	0.0	-63.00000000000001	835262655.0	0.10828041493328411	3
480	0.4791369401479441	0.47238320915868437	79.44882956103879	3.4334196554373255	0.4046281523838855	0.28766909805416885	4.181083456226353e-06	62.091004782582466	5.826038924887818	0.0	86.30833333333334	495722801.0	0.04847985069337146	3
481	0.3000605064045927	1.0766286894505483	107.96596666684738	7.448336116628391	0.845373153856066	0.14257413531667185	1.0229769429009544e-06	166.32797414579701	-50.0	-50.0	-50.0	123048687.0	-0.0	3
482	0.35661712139986323	0.18187329442472494	57.0	6.401265710361139	0.4084384378138531	0.18516774535888042	1.2815337522593737e-06	29.0	4.228060600296722	0.0	-58.78333333333334	463723890.0	0.46150958417541177	3
483	0.35756630126825534	0.5341532837984606	136.0	3.291374086231651	0.47382353280436557	0.09525938397476476	3.5722614707253387e-06	78.0	6.352661041261516	0.0	-35.38333333333333	896816586.0	0.10828041493328411	3
484	0.008050890470687855	1.6411015628051793	13.342562103441168	6.215668947057624	0.24197141086056512	0.20078486391893538	2.6274853474334904e-06	103.59944062894175	-50.0	-50.0	-50.0	831573211.0	-0.0	3
485	0.236511213961702	0.36566135340263667	67.19886039558787	6.880403568546271	0.46707850360716674	0.029038124786761443	1.9417334552648938e-08	115.96123826188364	0.41982076128602586	0.0	161.25833333333338	405131815.0	0.39782743263566134	3
486	0.2659536867824016	0.19359760827565187	36.35567706638961	5.005847062223172	0.08424154301943862	0.09575679434740038	8.086143184405823e-06	5.956305260904394	0.09547076202582971	0.0	-55.18333333333334	218806372.00000003	0.5404487049419465	3
487	0.17782894370023838	0.8761892528837951	57.0	6.401265710361139	0.47382353280436557	0.09525938397476476	3.5722614707253387e-06	78.0	0.8089846995806056	0.0	120.38333333333334	310746459.0	-0.0	3
488	0.3203576276056402	0.4440795310369912	18.618849157380225	10.018708276909082	0.05142187372029261	0.05387960685125793	2.0223642212799662e-08	138.60442807115967	0.2081933851298814	0.0	118.29166666666666	385785139.0	0.2355628413573686	3
489	0.33171356082937076	0.022451985141806574	185.892837438035	1.9042690426630688	0.3642469579931083	0.12884414715877657	4.952323583274084e-06	146.6204392116582	3.974348007792962	-3.6285452064208634	-42.41666666666666	821402372.0	0.6458344540288227	3
490	0.35756630126825534	0.5341532837984606	136.0	3.291374086231651	0.4084384378138531	0.18516774535888042	1.2815337522593737e-06	29.0	2.358511136131334	0.0	-42.46666666666666	887795420.0	0.10828041493328411	4
491	0.35756630126825534	0.5341532837984606	136.0	3.291374086231651	0.4084384378138531	0.15436691307198014	1.6629830349182147e-06	213.0	1.6998556576148616	0.0	44.233333333333334	886298430.0	0.10828041493328411	4
492	0.3795425772956612	0.9752917230596809	62.0	3.183386942358934	0.3610406599642531	0.17518912460086486	3.137793387768759e-06	57.0	0.5052752423297164	0.0	9.375000000000014	852743677.0	-0.0	4
493	0.236511213961702	0.36566135340263667	67.19886039558787	6.880403568546271	0.46707850360716674	0.029038124786761443	1.9417334552648938e-08	115.96123826188364	0.41982076128602586	0.0	161.25833333333338	405131815.0	0.39782743263566134	4
494	0.3520703242534349	0.3320862554321527	65.62880466587129	6.542229622446268	0.23521202108973155	0.05425366800049121	2.805991744580825e-08	173.28126327350455	0.28366764495517316	0.0	102.71666666666665	624574018.0	0.3158434203144125	4
495	0.2379541017885416	0.8657697914304993	68.98996610777466	2.0114882206588662	0.24051146782856592	0.15436691307198014	1.6629830349182147e-06	213.0	0.24821436742074354	0.0	-0.4583333333333428	853027297.0	-0.0	4
496	0.3795425772956612	0.9752917230596809	62.0	3.183386942358934	0.3610406599642531	0.17518912460086486	3.137793387768759e-06	57.0	0.5052752423297164	0.0	9.375000000000014	852743677.0	-0.0	4
497	0.236511213961702	0.36566135340263667	67.19886039558787	6.880403568546271	0.46707850360716674	0.029038124786761443	1.9417334552648938e-08	115.96123826188364	0.41982076128602586	0.0	161.25833333333338	405131815.0	0.39782743263566134	4
498	0.3795425772956612	0.9752917230596809	62.0	3.183386942358934	0.3610406599642531	0.17518912460086486	3.137793387768759e-06	57.0	0.5052752423297164	0.0	9.375000000000014	852743677.0	-0.0	4
499	0.236511213961702	0.36566135340263667	67.19886039558787	6.880403568546271	0.46707850360716674	0.029038124786761443	1.9417334552648938e-08	115.96123826188364	0.41982076128602586	0.0	161.25833333333338	405131815.0	0.39782743263566134	4
500	0.35756630126825534	0.5341532837984606	136.0	3.291374086231651	0.47382353280436557	0.09525938397476476	3.5722614707253387e-06	78.0	6.352661041261516	0.0	-35.38333333333333	896816586.0	0.10828041493328411	4
501	0.35661712139986323	0.18187329442472494	57.0	6.401265710361139	0.47382353280436557	0.09525938397476476	3.5722614707253387e-06	78.0	8.722506918076276	0.0	60.233333333333334	808020576.0	0.46150958417541177	4
502	0.35756630126825534	0.5341532837984606	136.0	3.291374086231651	0.4084384378138531	0.18516774535888042	1.2815337522593737e-06	29.0	2.358511136131334	0.0	-42.46666666666666	887795420.0	0.10828041493328411	4
503	0.3132810678346921	0.8921404561685207	90.0	6.100768874959961	0.37018734427105804	0.011490324761175282	2.8895671447972457e-06	175.0	0.47072521935999134	0.0	116.91666666666666	682977555.0	-0.0	4
504	0.012500641730860206	0.29863021553637653	58.79259401639507	7.257456756184262	0.38311146240490396	0.017995309536081507	2.2993565389467703e-06	59.45364992725354	5.18936354740962	0.0	-49.841666666666676	209365479.0	0.6888691427327633	4
505	0.236511213961702	0.36566135340263667	67.19886039558787	6.880403568546271	0.46707850360716674	0.029038124786761443	1.9417334552648938e-08	115.96123826188364	0.41982076128602586	0.0	161.25833333333338	405131815.0	0.39782743263566134	4
506	0.3132810678346921	0.7314243112429596	77.0	6.100768874959961	0.37018734427105804	0.011490324761175282	2.8895671447972457e-06	175.0	0.5037649517463691	0.0	134.77500000000003	129479678.0	-0.0	4
507	0.17782894370023838	0.8761892528837951	57.0	6.401265710361139	0.47382353280436557	0.09525938397476476	3.5722614707253387e-06	78.0	0.8089846995806056	0.0	120.38333333333334	310746459.0	-0.0	4
508	0.21762073569806828	0.23956941484037636	93.51122887142532	5.384110089755367	1.2290910807301594	0.16792347524463475	4.2484550575810205e-06	92.63320376480995	5.456639493313546	-0.831282295071972	55.10000000000001	847592599.0	0.5428098494615554	4
509	0.3407888840582266	0.9127844168010399	146.5634245097741	10.483159406100949	0.14467182490222563	0.08896353272654657	3.468134668377258e-06	93.60272813537367	7.1368023307455175	0.0	121.05000000000003	891177552.0	-0.0	4
510	0.35756630126825534	0.5341532837984606	136.0	3.291374086231651	0.4084384378138531	0.15436691307198014	1.6629830349182147e-06	213.0	1.6998556576148616	0.0	44.233333333333334	886298430.0	0.10828041493328411	4
511	0.21762073569806828	0.23956941484037636	93.51122887142532	5.384110089755367	1.2290910807301594	0.16792347524463475	4.2484550575810205e-06	92.63320376480995	5.456639493313546	-0.831282295071972	55.10000000000001	847592599.0	0.5428098494615554	4
512	0.35756630126825534	0.5341532837984606	136.0	3.291374086231651	0.4084384378138531	0.15436691307198014	1.6629830349182147e-06	213.0	1.6998556576148616	0.0	44.233333333333334	886298430.0	0.10828041493328411	4
513	0.4791369401479441	0.47238320915868437	79.44882956103879	3.4334196554373255	0.4046281523838855	0.28766909805416885	4.181083456226353e-06	62.091004782582466	5.826038924887818	0.0	86.30833333333334	495722801.0	0.04847985069337146	4
514	0.6562266032046264	0.11688631018431797	116.54882282114198	6.9629021550899965	0.27702492672169066	0.0810264031804098	3.3646285763896375e-06	114.34652899434836	2.4826432390389055	-0.8235603944924179	84.45000000000003	520857871.0	0.2268870866110556	4
515	0.21762073569806828	0.23956941484037636	93.51122887142532	5.384110089755367	1.2290910807301594	0.16792347524463475	4.2484550575810205e-06	92.63320376480995	5.456639493313546	-0.831282295071972	55.10000000000001	847592599.0	0.5428098494615554	4
516	0.16816276241471187	0.9291224354782498	71.0	5.552861825280125	0.348384718240326	0.1149368520036342	4.949244172423318e-06	78.0	1.0177855809903562	0.0	109.79166666666669	603259362.0000001	-0.0	4
517	0.3407888840582266	0.9127844168010399	146.5634245097741	10.483159406100949	0.14467182490222563	0.08896353272654657	3.468134668377258e-06	93.60272813537367	7.1368023307455175	0.0	121.05000000000003	891177552.0	-0.0	4
518	0.3779886231502965	0.7314243112429596	77.0	6.014642176188575	0.5770816818472794	0.05196617472409717	1.9520445976339152e-06	80.0	2.7282109521755302	0.0	73.77499999999999	519877214.99999994	-0.0	4
519	0.3779886231502965	0.20895712198464217	77.0	6.014642176188575	0.5770816818472794	0.05196617472409717	1.9520445976339152e-06	80.0	10.009644269485356	0.0	64.96666666666665	858430588.0	0.4130542548650613	4
520	0.2379541017885416	0.8657697914304993	68.98996610777466	2.0114882206588662	0.24051146782856592	0.15436691307198014	1.6629830349182147e-06	213.0	0.24821436742074354	0.0	-0.4583333333333428	853027297.0	-0.0	4
521	0.130289458005074	0.27805003362126224	213.0	2.083854360562245	0.37857919797039974	0.09985259364399393	3.6207796796499485e-06	185.51817629282976	4.212739468071227	-0.5329321154668651	57.741666666666674	676886258.0	0.5916613088948426	4
522	0.16816276241471187	0.9291224354782498	71.0	5.552861825280125	0.348384718240326	0.1149368520036342	4.949244172423318e-06	78.0	1.0177855809903562	0.0	109.79166666666669	603259362.0000001	-0.0	4
523	0.0184921118797041	0.9291224354782498	133.0	7.561496116278496	0.3176302454430516	0.013684055653125641	2.6490282440355347e-06	194.0	1.6817363398526979	0.0	86.72500000000001	524847635.0	0.05238545264204608	4
524	0.35661712139986323	0.18187329442472494	57.0	6.401265710361139	0.47382353280436557	0.09525938397476476	3.5722614707253387e-06	78.0	8.722506918076276	0.0	60.233333333333334	808020576.0	0.46150958417541177	4
525	0.16816276241471187	0.9291224354782498	71.0	5.552861825280125	0.348384718240326	0.1149368520036342	4.949244172423318e-06	78.0	1.0177855809903562	0.0	109.79166666666669	603259362.0000001	-0.0	4
526	0.35756630126825534	0.5341532837984606	136.0	3.291374086231651	0.4084384378138531	0.15436691307198014	1.6629830349182147e-06	213.0	1.6998556576148616	0.0	44.233333333333334	886298430.0	0.10828041493328411	4
527	0.3911041787769009	0.39600408237291873	49.0	3.4466600336759434	0.08829708512696596	0.011333362281021747	4.604634507293687e-06	107.0	10.522735975257202	0.0	-39.391666666666666	762320031.0	0.2128917388501803	4
528	0.35756630126825534	0.5341532837984606	136.0	3.291374086231651	0.4084384378138531	0.15436691307198014	1.6629830349182147e-06	213.0	1.6998556576148616	0.0	44.233333333333334	886298430.0	0.10828041493328411	4
529	0.3520703242534349	0.3320862554321527	65.62880466587129	6.542229622446268	0.23521202108973155	0.05425366800049121	2.805991744580825e-08	173.28126327350455	0.28366764495517316	0.0	102.71666666666665	624574018.0	0.3158434203144125	4
530	0.3779886231502965	0.20895712198464217	77.0	6.014642176188575	0.5770816818472794	0.05196617472409717	1.9520445976339152e-06	80.0	10.009644269485356	0.0	64.96666666666665	858430588.0	0.4130542548650613	4
531	0.2379541017885416	0.8657697914304993	68.98996610777466	2.0114882206588662	0.24051146782856592	0.15436691307198014	1.6629830349182147e-06	213.0	0.24821436742074354	0.0	-0.4583333333333428	853027297.0	-0.0	4
532	0.35661712139986323	0.18187329442472494	57.0	6.401265710361139	0.47382353280436557	0.09525938397476476	3.5722614707253387e-06	78.0	8.722506918076276	0.0	60.233333333333334	808020576.0	0.46150958417541177	4
533	0.2379541017885416	0.8657697914304993	68.98996610777466	2.0114882206588662	0.24051146782856592	0.15436691307198014	1.6629830349182147e-06	213.0	0.24821436742074354	0.0	-0.4583333333333428	853027297.0	-0.0	4
534	0.236511213961702	0.36566135340263667	67.19886039558787	6.880403568546271	0.46707850360716674	0.029038124786761443	1.9417334552648938e-08	115.96123826188364	0.41982076128602586	0.0	161.25833333333338	405131815.0	0.39782743263566134	4
535	0.35661712139986323	0.18187329442472494	57.0	6.401265710361139	0.47382353280436557	0.09525938397476476	3.5722614707253387e-06	78.0	8.722506918076276	0.0	60.233333333333334	808020576.0	0.46150958417541177	4
536	0.236511213961702	0.36566135340263667	67.19886039558787	6.880403568546271	0.46707850360716674	0.029038124786761443	1.9417334552648938e-08	115.96123826188364	0.41982076128602586	0.0	161.25833333333338	405131815.0	0.39782743263566134	4
537	0.4791369401479441	0.47238320915868437	79.44882956103879	3.4334196554373255	0.4046281523838855	0.28766909805416885	4.181083456226353e-06	62.091004782582466	5.826038924887818	0.0	86.30833333333334	495722801.0	0.04847985069337146	4
538	0.3203576276056402	0.4440795310369912	18.618849157380225	10.018708276909082	0.05142187372029261	0.05387960685125793	2.0223642212799662e-08	138.60442807115967	0.2081933851298814	0.0	118.29166666666666	385785139.0	0.2355628413573686	4
539	0.3407888840582266	0.9127844168010399	146.5634245097741	10.483159406100949	0.14467182490222563	0.08896353272654657	3.468134668377258e-06	93.60272813537367	7.1368023307455175	0.0	121.05000000000003	891177552.0	-0.0	4
540	0.3203576276056402	0.4440795310369912	18.618849157380225	10.018708276909082	0.05142187372029261	0.05387960685125793	2.0223642212799662e-08	138.60442807115967	0.2081933851298814	0.0	118.29166666666666	385785139.0	0.2355628413573686	4
541	0.3779886231502965	0.20895712198464217	77.0	6.014642176188575	0.5770816818472794	0.05196617472409717	1.9520445976339152e-06	80.0	10.009644269485356	0.0	64.96666666666665	858430588.0	0.4130542548650613	4
542	0.3407888840582266	0.9127844168010399	146.5634245097741	10.483159406100949	0.14467182490222563	0.08896353272654657	3.468134668377258e-06	93.60272813537367	7.1368023307455175	0.0	121.05000000000003	891177552.0	-0.0	4
543	0.201891996677052	0.6807231360730357	3.0	6.738190556857702	0.15810614936760192	0.10890184435058738	1.9395183579247756e-06	65.0	4.704053166183293	0.0	-47.824999999999996	864797089.0	0.11738486724991226	4
544	0.3146942936741786	0.6205982944480064	57.32256293554385	7.921001620867191	1.013145523414976	0.07359752569093556	1.3285152051482001e-06	108.08175507577101	2.4710579236419363	0.0	131.53333333333336	729758147.0	0.06470741187781504	4
545	0.5429149686494334	0.21173372228873488	84.74782908791325	5.48159674717162	0.49277275559302014	0.038824137905933295	3.048923527616938e-08	88.69440562565991	0.425572280671048	0.0	166.78333333333336	614092748.0	0.24535130906183167	4
546	0.16816276241471187	0.9291224354782498	71.0	5.552861825280125	0.348384718240326	0.1149368520036342	4.949244172423318e-06	78.0	1.0177855809903562	0.0	109.79166666666669	603259362.0000001	-0.0	4
547	0.3407888840582266	0.9127844168010399	146.5634245097741	10.483159406100949	0.14467182490222563	0.08896353272654657	3.468134668377258e-06	93.60272813537367	7.1368023307455175	0.0	121.05000000000003	891177552.0	-0.0	4
548	0.16816276241471187	0.9291224354782498	71.0	5.552861825280125	0.348384718240326	0.1149368520036342	4.949244172423318e-06	78.0	1.0177855809903562	0.0	109.79166666666669	603259362.0000001	-0.0	4
549	0.2379541017885416	0.8657697914304993	68.98996610777466	2.0114882206588662	0.24051146782856592	0.15436691307198014	1.6629830349182147e-06	213.0	0.24821436742074354	0.0	-0.4583333333333428	853027297.0	-0.0	4
550	0.35661712139986323	0.18187329442472494	57.0	6.401265710361139	0.47382353280436557	0.09525938397476476	3.5722614707253387e-06	78.0	8.722506918076276	0.0	60.233333333333334	808020576.0	0.46150958417541177	4
551	0.16816276241471187	0.9291224354782498	71.0	5.552861825280125	0.348384718240326	0.1149368520036342	4.949244172423318e-06	78.0	1.0177855809903562	0.0	109.79166666666669	603259362.0000001	-0.0	4
552	0.3407888840582266	0.9127844168010399	146.5634245097741	10.483159406100949	0.14467182490222563	0.08896353272654657	3.468134668377258e-06	93.60272813537367	7.1368023307455175	0.0	121.05000000000003	891177552.0	-0.0	4
553	0.236511213961702	0.36566135340263667	67.19886039558787	6.880403568546271	0.46707850360716674	0.029038124786761443	1.9417334552648938e-08	115.96123826188364	0.41982076128602586	0.0	161.25833333333338	405131815.0	0.39782743263566134	4
554	0.3407888840582266	0.9127844168010399	146.5634245097741	10.483159406100949	0.14467182490222563	0.08896353272654657	3.468134668377258e-06	93.60272813537367	7.1368023307455175	0.0	121.05000000000003	891177552.0	-0.0	4
555	0.35661712139986323	0.18187329442472494	57.0	6.401265710361139	0.47382353280436557	0.09525938397476476	3.5722614707253387e-06	78.0	8.722506918076276	0.0	60.233333333333334	808020576.0	0.46150958417541177	4
556	0.35661712139986323	0.18187329442472494	57.0	6.401265710361139	0.47382353280436557	0.09525938397476476	3.5722614707253387e-06	78.0	8.722506918076276	0.0	60.233333333333334	808020576.0	0.46150958417541177	4
557	0.3795425772956612	0.9752917230596809	62.0	3.183386942358934	0.3610406599642531	0.17518912460086486	3.137793387768759e-06	57.0	0.5052752423297164	0.0	9.375000000000014	852743677.0	-0.0	4
558	0.3203576276056402	0.4440795310369912	18.618849157380225	10.018708276909082	0.05142187372029261	0.05387960685125793	2.0223642212799662e-08	138.60442807115967	0.2081933851298814	0.0	118.29166666666666	385785139.0	0.2355628413573686	4
559	0.236511213961702	0.36566135340263667	67.19886039558787	6.880403568546271	0.46707850360716674	0.029038124786761443	1.9417334552648938e-08	115.96123826188364	0.41982076128602586	0.0	161.25833333333338	405131815.0	0.39782743263566134	4
560	0.35756630126825534	0.5341532837984606	136.0	3.291374086231651	0.4084384378138531	0.15436691307198014	1.2815337522593737e-06	29.0	2.256718023987041	0.0	-42.29999999999999	762507042.0	0.10828041493328411	4
561	0.35756630126825534	0.5341532837984606	136.0	3.291374086231651	0.4084384378138531	0.18516774535888042	1.6629830349182147e-06	213.0	1.4319386202052478	0.0	43.76666666666664	507242407.0	0.10828041493328411	4
562	0.3023214921639361	1.2993024491188474	52.852172275437056	4.026977346124875	0.14569362547116785	0.09809374227140019	3.1995462155055402e-06	33.45404215354511	-50.0	-50.0	-50.0	543099524.0	-0.0	4
563	0.236511213961702	0.36566135340263667	67.19886039558787	6.880403568546271	0.46707850360716674	0.029038124786761443	1.9417334552648938e-08	115.96123826188364	0.41982076128602586	0.0	161.25833333333338	405131815.0	0.39782743263566134	4
564	0.3520703242534349	0.3320862554321527	68.98996610777466	6.542229622446268	0.23521202108973155	0.05425366800049121	2.805991744580825e-08	173.28126327350455	0.2798471447903026	0.0	97.63333333333331	359347031.0	0.3158434203144125	4
565	0.0919690709209606	1.2188370608725911	13.756504612652485	0.8488582401726523	0.07672366338706685	0.17317958939897415	2.129151397725179e-06	213.0	-50.0	-50.0	-50.0	368944253.0	-0.0	4
566	0.6126622706422425	0.466013820793687	92.28273184332966	1.1418903187185134	0.3483873271998135	0.16437103570544498	2.877175746938187e-06	56.933377743948185	5.299161628987598	0.0	-29.791666666666668	592179310.0	-0.0	4
567	0.236511213961702	0.9752917230596809	67.19886039558787	6.880403568546271	0.46707850360716674	0.029038124786761443	1.9417334552648938e-08	115.96123826188364	-50.0	-50.0	-50.0	219895366.0	-0.0	4
568	0.3025152307918698	0.5429901044533769	86.07674705307056	3.8883884828775304	0.6872309138779829	0.11503686591566632	4.987853877115736e-07	51.113776716616584	2.3760135392470616	0.0	-13.408333333333346	776259566.0	0.15449466475475326	4
569	0.236511213961702	0.36566135340263667	67.19886039558787	6.880403568546271	0.46707850360716674	0.029038124786761443	1.9417334552648938e-08	115.96123826188364	0.41982076128602586	0.0	161.25833333333338	405131815.0	0.39782743263566134	4
570	0.29176469148713297	0.34556146890236994	65.49047935948141	0.06035557292170557	0.4171007256889195	0.08085209462023095	3.935309296449839e-06	31.82017210664403	-50.0	-50.0	-50.0	575025589.0	0.36267383961049715	4
571	0.35661712139986323	0.5341532837984606	136.0	6.401265710361139	0.47382353280436557	0.09525938397476476	3.5722614707253387e-06	78.0	9.624891665626567	0.0	-35.675	747814702.0	0.10922959480167616	4
572	0.35756630126825534	0.5341532837984606	136.0	3.291374086231651	0.4084384378138531	0.18516774535888042	1.2815337522593737e-06	29.0	2.358511136131334	0.0	-42.46666666666666	887795420.0	0.10828041493328411	4
573	0.16214649717233146	0.6023373501550868	41.319552186683296	1.854500542515579	0.01720739448314207	0.02299810222686524	7.216671393509521e-07	205.1293317845441	3.1488984083309717	0.0	54.550000000000026	666790572.0	0.23551615267258175	4
574	0.012500641730860206	0.29863021553637653	58.79259401639507	7.257456756184262	0.38311146240490396	0.017995309536081507	2.2993565389467703e-06	59.45364992725354	5.18936354740962	0.0	-49.841666666666676	209365479.0	0.6888691427327633	4
575	0.2125667133652308	0.538327244436786	91.27408277139646	0.06592178496571144	0.6379551221341878	0.033873583316222144	1.160103980971535e-08	128.15847971684013	-50.0	-50.0	-50.0	775922884.0	0.24910604219798316	4
576	0.22575960846954743	0.9392951058046618	71.12221752832201	13.640633870542759	0.5829573494161893	0.016302285798145143	1.0138548719988746e-06	136.87121660423895	-50.0	-50.0	-50.0	574592090.9999999	-0.0	4
577	0.17782894370023838	0.8761892528837951	57.0	6.401265710361139	0.47382353280436557	0.09525938397476476	3.5722614707253387e-06	78.0	0.8089846995806056	0.0	120.38333333333334	310746459.0	-0.0	4
578	0.1243239976462149	1.3575296856193397	111.85832801735494	9.813916621572119	0.06636781684055885	0.033266185088018714	5.296339445395338e-06	153.52424323594363	-50.0	-50.0	-50.0	752117167.0	-0.0	4
579	0.5059455636273117	0.38074788435858775	98.61171601526871	10.546908616152349	1.5277348357169271	0.020451883625104694	5.984794356223594e-06	111.6461688271378	1.3414314130635123	-1.7786166078522392	85.44999999999999	138176707.0	0.11330655201410056	4
580	0.4989835836718779	0.8387949660792324	119.85099952685206	3.3928861284806677	0.5705188136090511	0.18310581918832664	2.268047089294267e-06	213.0	1.6883413566620433	0.0	21.408333333333346	450394179.0	-0.0	4
581	0.21762073569806828	0.23956941484037636	93.51122887142532	5.384110089755367	1.2290910807301594	0.16792347524463475	4.2484550575810205e-06	92.63320376480995	5.456639493313546	-0.831282295071972	55.10000000000001	847592599.0	0.5428098494615554	4
582	0.35756630126825534	0.5341532837984606	136.0	3.291374086231651	0.4084384378138531	0.15436691307198014	1.6629830349182147e-06	213.0	1.6998556576148616	0.0	44.233333333333334	886298430.0	0.10828041493328411	4
583	0.4791369401479441	0.47238320915868437	79.44882956103879	3.4334196554373255	0.4046281523838855	0.28766909805416885	4.181083456226353e-06	62.091004782582466	5.826038924887818	0.0	86.30833333333334	495722801.0	0.04847985069337146	4
584	0.6562266032046264	0.11688631018431797	116.54882282114198	6.9629021550899965	0.27702492672169066	0.0810264031804098	3.3646285763896375e-06	114.34652899434836	2.4826432390389055	-0.8235603944924179	84.45000000000003	520857871.0	0.2268870866110556	4
585	0.21762073569806828	0.23956941484037636	93.51122887142532	5.384110089755367	1.2290910807301594	0.16792347524463475	4.2484550575810205e-06	92.63320376480995	5.456639493313546	-0.831282295071972	55.10000000000001	847592599.0	0.5428098494615554	4
586	0.21270534554645049	0.3483131249994902	197.4272369378483	12.69531187965065	0.20242780000765878	0.07870325699996354	2.364118377962404e-06	49.110505307634966	5.3901672975872685	0.0	-51.46666666666666	385440515.0	0.4389815294540593	4
587	0.3407888840582266	0.9127844168010399	71.0	5.552861825280125	0.348384718240326	0.1149368520036342	3.468134668377258e-06	93.60272813537367	0.45396315676585886	0.0	103.53333333333333	780009111.0	-0.0	4
588	0.3779886231502965	0.7314243112429596	77.0	6.014642176188575	0.5770816818472794	0.05196617472409717	1.9520445976339152e-06	80.0	2.7282109521755302	0.0	73.77499999999999	519877214.99999994	-0.0	4
589	0.3779886231502965	0.20895712198464217	77.0	6.014642176188575	0.5770816818472794	0.05196617472409717	1.9520445976339152e-06	80.0	10.009644269485356	0.0	64.96666666666665	858430588.0	0.4130542548650613	4
590	0.19439248389700453	1.6435745512898512	70.00238262570454	1.2524027536643496	0.4604417264851136	0.14705380569603202	1.2078245986795148e-06	213.0	-50.0	-50.0	-50.0	474163138.0	-0.0	4
591	0.130289458005074	0.27805003362126224	213.0	2.0114882206588662	0.24051146782856592	0.15436691307198014	3.6207796796499485e-06	185.51817629282976	3.4789615592439045	-0.7155450207136163	55.10000000000004	670846273.0	0.5916613088948426	4
592	0.16816276241471187	0.9291224354782498	71.0	5.552861825280125	0.348384718240326	0.1149368520036342	4.949244172423318e-06	78.0	1.0177855809903562	0.0	109.79166666666669	603259362.0000001	-0.0	4
593	0.0184921118797041	0.9291224354782498	133.0	7.561496116278496	0.3176302454430516	0.013684055653125641	2.6490282440355347e-06	194.0	1.6817363398526979	0.0	86.72500000000001	524847635.0	0.05238545264204608	4
594	0.4293677329723844	0.16269129010285052	18.255567475748187	3.5354532388542084	0.5975355556408672	0.0833394324343023	2.392346465461712e-06	92.87925926392501	7.033295399361023	0.0	-54.51666666666667	630874875.0	0.40794097692476505	4
595	0.16816276241471187	0.9291224354782498	71.0	5.552861825280125	0.348384718240326	0.1149368520036342	4.949244172423318e-06	78.0	1.0177855809903562	0.0	109.79166666666669	603259362.0000001	-0.0	4
596	0.35756630126825534	0.5341532837984606	49.0	3.291374086231651	0.4084384378138531	0.15436691307198014	1.6629830349182147e-06	213.0	0.964490551784067	0.0	7.583333333333314	786678718.0	0.10828041493328411	4
597	0.3911041787769009	0.39600408237291873	136.0	3.4466600336759434	0.08829708512696596	0.011333362281021747	4.604634507293687e-06	107.0	7.342557585336761	0.0	-18.116666666666674	288776996.0	0.2128917388501803	4
598	0.4427574952421996	0.5357124080129423	213.0	1.8410863675103073	0.23402953305682542	0.05777228080960847	5.1169832814900786e-09	134.7959579306908	0.070798985512468	0.0	-25.550000000000004	419790090.0	0.021532817124215287	4
599	0.3520703242534349	0.3320862554321527	65.62880466587129	3.291374086231651	0.4084384378138531	0.15436691307198014	1.6629830349182147e-06	213.0	1.3617932718641228	0.0	33.43333333333335	137110177.0	0.3158434203144125	4
600	0.3779886231502965	0.20895712198464217	77.0	6.014642176188575	0.24051146782856592	0.15436691307198014	1.6629830349182147e-06	80.0	8.291002431061312	0.0	58.4666666666667	604091596.0	0.4130542548650613	4
601	0.2379541017885416	0.8657697914304993	68.98996610777466	2.0114882206588662	0.5770816818472794	0.05196617472409717	1.9520445976339152e-06	213.0	0.6203401170080696	0.0	2.5416666666666643	675826184.0	-0.0	4
602	0.35661712139986323	0.18187329442472494	57.0	6.401265710361139	0.47382353280436557	0.09525938397476476	3.5722614707253387e-06	78.0	8.722506918076276	0.0	60.233333333333334	808020576.0	0.46150958417541177	4
603	0.2379541017885416	0.8657697914304993	68.98996610777466	2.0114882206588662	0.24051146782856592	0.15436691307198014	1.6629830349182147e-06	213.0	0.24821436742074354	0.0	-0.4583333333333428	853027297.0	-0.0	4
604	0.3651641813894707	0.6668861245655023	103.00708251167606	1.3729093548195213	0.27226828386563645	0.022068753053032172	2.091245362459403e-06	90.18155470668707	4.629242865884841	0.0	-32.85000000000001	440868706.00000006	-0.0	4
605	0.35661712139986323	0.18187329442472494	67.19886039558787	6.880403568546271	0.46707850360716674	0.029038124786761443	1.9417334552648938e-08	115.96123826188364	0.48006294703110086	0.0	160.90833333333336	657875532.0	0.46150958417541177	4
606	0.3156417238650113	0.23730380400714948	59.30920418837267	11.365410757638234	0.156621128873283	0.02590918669694293	1.5547226180516465e-08	166.28115413893693	0.21964055431140395	0.0	102.16666666666669	325244383.0	0.4470544721278392	4
607	0.4791369401479441	0.47238320915868437	79.44882956103879	3.4334196554373255	0.4046281523838855	0.28766909805416885	4.181083456226353e-06	62.091004782582466	5.826038924887818	0.0	86.30833333333334	495722801.0	0.04847985069337146	4
608	0.3203576276056402	0.4440795310369912	18.618849157380225	10.018708276909082	0.05142187372029261	0.05387960685125793	2.0223642212799662e-08	138.60442807115967	0.2081933851298814	0.0	118.29166666666666	385785139.0	0.2355628413573686	4
609	0.3407888840582266	0.9127844168010399	146.5634245097741	10.483159406100949	0.14467182490222563	0.08896353272654657	3.468134668377258e-06	93.60272813537367	7.1368023307455175	0.0	121.05000000000003	891177552.0	-0.0	4
610	0.21182908367775105	0.27853244712135256	18.766089190403463	13.61170819533786	0.09579236102068131	0.05548841033267777	1.504454611007686e-08	186.82016334979605	0.10899098295681853	0.0	88.15833333333335	265147957.0	0.5096384692008964	4
611	0.3779886231502965	0.20895712198464217	77.0	6.014642176188575	0.5770816818472794	0.05196617472409717	1.9520445976339152e-06	80.0	10.009644269485356	0.0	64.96666666666665	858430588.0	0.4130542548650613	4
612	0.3407888840582266	0.9127844168010399	146.5634245097741	10.483159406100949	0.14467182490222563	0.08896353272654657	3.468134668377258e-06	93.60272813537367	7.1368023307455175	0.0	121.05000000000003	891177552.0	-0.0	4
613	0.201891996677052	0.6807231360730357	3.0	6.738190556857702	0.15810614936760192	0.10890184435058738	1.9395183579247756e-06	65.0	4.704053166183293	0.0	-47.824999999999996	864797089.0	0.11738486724991226	4
614	0.3146942936741786	0.21173372228873488	84.74782908791325	5.48159674717162	1.013145523414976	0.07359752569093556	1.3285152051482001e-06	108.08175507577101	7.857549575554405	0.0	57.641666666666694	889903952.0	0.47357198403708645	4
615	0.5429149686494334	0.6205982944480064	57.32256293554385	7.921001620867191	0.49277275559302014	0.038824137905933295	3.048923527616938e-08	88.69440562565991	-50.0	-50.0	-50.0	407210599.00000006	-0.0	4
616	0.16816276241471187	0.9291224354782498	71.0	5.552861825280125	0.348384718240326	0.1149368520036342	4.949244172423318e-06	78.0	1.0177855809903562	0.0	109.79166666666669	603259362.0000001	-0.0	4
617	0.3407888840582266	0.9127844168010399	146.5634245097741	10.483159406100949	0.14467182490222563	0.08896353272654657	3.468134668377258e-06	93.60272813537367	7.1368023307455175	0.0	121.05000000000003	891177552.0	-0.0	4
618	0.16816276241471187	0.9291224354782498	71.0	5.552861825280125	0.348384718240326	0.1149368520036342	4.949244172423318e-06	78.0	1.0177855809903562	0.0	109.79166666666669	603259362.0000001	-0.0	4
619	0.14562975730601613	0.7696400408715782	3.8259561494863874	2.4277046543061	0.19155430727677197	0.21267087188015302	2.0373901066010627e-06	213.0	2.149364891228622	0.0	41.78333333333333	774061781.0	0.08473020182240565	4
620	0.35661712139986323	0.18187329442472494	57.0	6.401265710361139	0.47382353280436557	0.09525938397476476	4.949244172423318e-06	78.0	7.395629481462817	0.0	60.55833333333334	482982553.0	0.46150958417541177	4
621	0.22194074682302298	0.3423915767862159	83.77148524923663	3.4262068273658914	0.2506810625754853	0.06184167010920352	3.955775592294695e-06	33.38193484675058	1.7883748330400415	0.0	-53.516666666666666	899023792.0	0.4356676763907611	4
622	0.1502118224378525	0.7372190072684925	181.34486105490666	10.409575575530674	0.08851458952181529	0.07029150232054655	1.5952961126272117e-06	58.55646192093811	6.946891705866115	0.0	-56.74166666666665	172370508.0	0.11256917029365499	4
623	0.236511213961702	0.36566135340263667	67.19886039558787	6.880403568546271	0.46707850360716674	0.029038124786761443	1.9417334552648938e-08	115.96123826188364	0.41982076128602586	0.0	161.25833333333338	405131815.0	0.39782743263566134	4
624	0.3407888840582266	0.9127844168010399	146.5634245097741	10.483159406100949	0.14467182490222563	0.08896353272654657	3.468134668377258e-06	93.60272813537367	7.1368023307455175	0.0	121.05000000000003	891177552.0	-0.0	4
625	0.4072693166894899	0.39390696140578646	84.37234027333349	5.412915286425245	0.7846604172840242	0.06429826329758798	4.5987237468997125e-06	129.67972183454964	2.6454173021810465	0.0	48.125	359152580.0	0.19882372190472364	4
626	0.35661712139986323	0.18187329442472494	57.0	6.401265710361139	0.47382353280436557	0.09525938397476476	3.5722614707253387e-06	78.0	8.722506918076276	0.0	60.233333333333334	808020576.0	0.46150958417541177	4
627	0.3795425772956612	0.9752917230596809	62.0	3.183386942358934	0.3610406599642531	0.17518912460086486	3.137793387768759e-06	57.0	0.5052752423297164	0.0	9.375000000000014	852743677.0	-0.0	4
628	0.2838935475471141	0.3804332564942396	35.98459376186646	9.260871066149956	0.009148203179907242	0.07612689113349261	6.18012905478102e-09	168.2641188377682	0.05065925719749487	0.0	91.54166666666666	744664602.0	0.3356731959586463	4
629	0.13664133536114853	0.2586950693712511	57.465017545403015	7.412540482205034	0.07828122643042629	0.0015274107161938888	3.2253936343691875e-08	122.39238891459692	0.9711525988979091	0.0	176.58333333333337	111886743.0	0.6046635952676004	4
630	0.3407888840582266	0.9127844168010399	146.5634245097741	10.483159406100949	0.14467182490222563	0.08896353272654657	3.468134668377258e-06	93.60272813537367	7.1368023307455175	0.0	121.05000000000003	891177552.0	-0.0	5
631	0.5429149686494334	0.21173372228873488	84.74782908791325	5.48159674717162	0.49277275559302014	0.038824137905933295	3.048923527616938e-08	88.69440562565991	0.425572280671048	0.0	166.78333333333336	614092748.0	0.24535130906183167	5
632	0.35661712139986323	0.18187329442472494	57.0	6.401265710361139	0.47382353280436557	0.09525938397476476	3.5722614707253387e-06	78.0	8.722506918076276	0.0	60.233333333333334	808020576.0	0.46150958417541177	5
633	0.35756630126825534	0.5341532837984606	136.0	3.291374086231651	0.4084384378138531	0.18516774535888042	1.2815337522593737e-06	29.0	2.358511136131334	0.0	-42.46666666666666	887795420.0	0.10828041493328411	5
634	0.3779886231502965	0.20895712198464217	77.0	6.014642176188575	0.5770816818472794	0.05196617472409717	1.9520445976339152e-06	80.0	10.009644269485356	0.0	64.96666666666665	858430588.0	0.4130542548650613	5
635	0.35661712139986323	0.18187329442472494	67.19886039558787	6.880403568546271	0.46707850360716674	0.029038124786761443	1.9417334552648938e-08	115.96123826188364	0.48006294703110086	0.0	160.90833333333336	657875532.0	0.46150958417541177	5
636	0.236511213961702	0.36566135340263667	67.19886039558787	6.880403568546271	0.46707850360716674	0.029038124786761443	1.9417334552648938e-08	115.96123826188364	0.41982076128602586	0.0	161.25833333333338	405131815.0	0.39782743263566134	5
637	0.3407888840582266	0.9127844168010399	146.5634245097741	10.483159406100949	0.14467182490222563	0.08896353272654657	3.468134668377258e-06	93.60272813537367	7.1368023307455175	0.0	121.05000000000003	891177552.0	-0.0	5
638	0.4791369401479441	0.47238320915868437	79.44882956103879	3.4334196554373255	0.4046281523838855	0.28766909805416885	4.181083456226353e-06	62.091004782582466	5.826038924887818	0.0	86.30833333333334	495722801.0	0.04847985069337146	5
639	0.13664133536114853	0.2586950693712511	57.465017545403015	7.412540482205034	0.07828122643042629	0.0015274107161938888	3.2253936343691875e-08	122.39238891459692	0.9711525988979091	0.0	176.58333333333337	111886743.0	0.6046635952676004	5
640	0.35661712139986323	0.18187329442472494	67.19886039558787	6.880403568546271	0.46707850360716674	0.029038124786761443	1.9417334552648938e-08	115.96123826188364	0.48006294703110086	0.0	160.90833333333336	657875532.0	0.46150958417541177	5
641	0.35661712139986323	0.18187329442472494	57.0	6.401265710361139	0.47382353280436557	0.09525938397476476	3.5722614707253387e-06	78.0	8.722506918076276	0.0	60.233333333333334	808020576.0	0.46150958417541177	5
642	0.4791369401479441	0.47238320915868437	79.44882956103879	3.4334196554373255	0.4046281523838855	0.28766909805416885	4.181083456226353e-06	62.091004782582466	5.826038924887818	0.0	86.30833333333334	495722801.0	0.04847985069337146	5
643	0.35661712139986323	0.18187329442472494	57.0	6.401265710361139	0.47382353280436557	0.09525938397476476	3.5722614707253387e-06	78.0	8.722506918076276	0.0	60.233333333333334	808020576.0	0.46150958417541177	5
644	0.6562266032046264	0.11688631018431797	116.54882282114198	6.9629021550899965	0.27702492672169066	0.0810264031804098	3.3646285763896375e-06	114.34652899434836	2.4826432390389055	-0.8235603944924179	84.45000000000003	520857871.0	0.2268870866110556	5
645	0.236511213961702	0.36566135340263667	67.19886039558787	6.880403568546271	0.46707850360716674	0.029038124786761443	1.9417334552648938e-08	115.96123826188364	0.41982076128602586	0.0	161.25833333333338	405131815.0	0.39782743263566134	5
646	0.3132810678346921	0.7314243112429596	77.0	6.100768874959961	0.37018734427105804	0.011490324761175282	2.8895671447972457e-06	175.0	0.5037649517463691	0.0	134.77500000000003	129479678.0	-0.0	5
647	0.16816276241471187	0.9291224354782498	71.0	5.552861825280125	0.348384718240326	0.1149368520036342	4.949244172423318e-06	78.0	1.0177855809903562	0.0	109.79166666666669	603259362.0000001	-0.0	5
648	0.236511213961702	0.36566135340263667	67.19886039558787	6.880403568546271	0.46707850360716674	0.029038124786761443	1.9417334552648938e-08	115.96123826188364	0.41982076128602586	0.0	161.25833333333338	405131815.0	0.39782743263566134	5
649	0.35661712139986323	0.18187329442472494	57.0	6.401265710361139	0.47382353280436557	0.09525938397476476	3.5722614707253387e-06	78.0	8.722506918076276	0.0	60.233333333333334	808020576.0	0.46150958417541177	5
650	0.3407888840582266	0.9127844168010399	146.5634245097741	10.483159406100949	0.14467182490222563	0.08896353272654657	3.468134668377258e-06	93.60272813537367	7.1368023307455175	0.0	121.05000000000003	891177552.0	-0.0	5
651	0.3146942936741786	0.21173372228873488	84.74782908791325	5.48159674717162	1.013145523414976	0.07359752569093556	1.3285152051482001e-06	108.08175507577101	7.857549575554405	0.0	57.641666666666694	889903952.0	0.47357198403708645	5
652	0.5429149686494334	0.21173372228873488	84.74782908791325	5.48159674717162	0.49277275559302014	0.038824137905933295	3.048923527616938e-08	88.69440562565991	0.425572280671048	0.0	166.78333333333336	614092748.0	0.24535130906183167	5
653	0.236511213961702	0.36566135340263667	67.19886039558787	6.880403568546271	0.46707850360716674	0.029038124786761443	1.9417334552648938e-08	115.96123826188364	0.41982076128602586	0.0	161.25833333333338	405131815.0	0.39782743263566134	5
654	0.35756630126825534	0.5341532837984606	136.0	3.291374086231651	0.47382353280436557	0.09525938397476476	3.5722614707253387e-06	78.0	6.352661041261516	0.0	-35.38333333333333	896816586.0	0.10828041493328411	5
655	0.3407888840582266	0.9127844168010399	146.5634245097741	10.483159406100949	0.14467182490222563	0.08896353272654657	3.468134668377258e-06	93.60272813537367	7.1368023307455175	0.0	121.05000000000003	891177552.0	-0.0	5
656	0.17782894370023838	0.8761892528837951	57.0	6.401265710361139	0.47382353280436557	0.09525938397476476	3.5722614707253387e-06	78.0	0.8089846995806056	0.0	120.38333333333334	310746459.0	-0.0	5
657	0.5429149686494334	0.21173372228873488	84.74782908791325	5.48159674717162	0.49277275559302014	0.038824137905933295	3.048923527616938e-08	88.69440562565991	0.425572280671048	0.0	166.78333333333336	614092748.0	0.24535130906183167	5
658	0.3407888840582266	0.9127844168010399	146.5634245097741	10.483159406100949	0.14467182490222563	0.08896353272654657	3.468134668377258e-06	93.60272813537367	7.1368023307455175	0.0	121.05000000000003	891177552.0	-0.0	5
659	0.3407888840582266	0.9127844168010399	146.5634245097741	10.483159406100949	0.14467182490222563	0.08896353272654657	3.468134668377258e-06	93.60272813537367	7.1368023307455175	0.0	121.05000000000003	891177552.0	-0.0	5
660	0.236511213961702	0.36566135340263667	67.19886039558787	6.880403568546271	0.46707850360716674	0.029038124786761443	1.9417334552648938e-08	115.96123826188364	0.41982076128602586	0.0	161.25833333333338	405131815.0	0.39782743263566134	5
661	0.3407888840582266	0.9127844168010399	146.5634245097741	10.483159406100949	0.14467182490222563	0.08896353272654657	3.468134668377258e-06	93.60272813537367	7.1368023307455175	0.0	121.05000000000003	891177552.0	-0.0	5
662	0.3132810678346921	0.8921404561685207	90.0	6.100768874959961	0.37018734427105804	0.011490324761175282	2.8895671447972457e-06	175.0	0.47072521935999134	0.0	116.91666666666666	682977555.0	-0.0	5
663	0.236511213961702	0.36566135340263667	67.19886039558787	6.880403568546271	0.46707850360716674	0.029038124786761443	1.9417334552648938e-08	115.96123826188364	0.41982076128602586	0.0	161.25833333333338	405131815.0	0.39782743263566134	5
664	0.5429149686494334	0.21173372228873488	84.74782908791325	5.48159674717162	0.49277275559302014	0.038824137905933295	3.048923527616938e-08	88.69440562565991	0.425572280671048	0.0	166.78333333333336	614092748.0	0.24535130906183167	5
665	0.3407888840582266	0.9127844168010399	146.5634245097741	10.483159406100949	0.14467182490222563	0.08896353272654657	3.468134668377258e-06	93.60272813537367	7.1368023307455175	0.0	121.05000000000003	891177552.0	-0.0	5
666	0.3407888840582266	0.9127844168010399	146.5634245097741	10.483159406100949	0.14467182490222563	0.08896353272654657	3.468134668377258e-06	93.60272813537367	7.1368023307455175	0.0	121.05000000000003	891177552.0	-0.0	5
667	0.3407888840582266	0.9127844168010399	146.5634245097741	10.483159406100949	0.14467182490222563	0.08896353272654657	3.468134668377258e-06	93.60272813537367	7.1368023307455175	0.0	121.05000000000003	891177552.0	-0.0	5
668	0.3407888840582266	0.9127844168010399	146.5634245097741	10.483159406100949	0.14467182490222563	0.08896353272654657	3.468134668377258e-06	93.60272813537367	7.1368023307455175	0.0	121.05000000000003	891177552.0	-0.0	5
669	0.236511213961702	0.36566135340263667	67.19886039558787	6.880403568546271	0.46707850360716674	0.029038124786761443	1.9417334552648938e-08	115.96123826188364	0.41982076128602586	0.0	161.25833333333338	405131815.0	0.39782743263566134	5
670	0.3407888840582266	0.9127844168010399	71.0	5.552861825280125	0.348384718240326	0.1149368520036342	3.468134668377258e-06	93.60272813537367	0.45396315676585886	0.0	103.53333333333333	780009111.0	-0.0	5
671	0.236511213961702	0.36566135340263667	67.19886039558787	6.880403568546271	0.46707850360716674	0.029038124786761443	1.9417334552648938e-08	115.96123826188364	0.41982076128602586	0.0	161.25833333333338	405131815.0	0.39782743263566134	5
672	0.236511213961702	0.36566135340263667	67.19886039558787	6.880403568546271	0.46707850360716674	0.029038124786761443	1.9417334552648938e-08	115.96123826188364	0.41982076128602586	0.0	161.25833333333338	405131815.0	0.39782743263566134	5
673	0.3407888840582266	0.9127844168010399	146.5634245097741	10.483159406100949	0.14467182490222563	0.08896353272654657	3.468134668377258e-06	93.60272813537367	7.1368023307455175	0.0	121.05000000000003	891177552.0	-0.0	5
674	0.3407888840582266	0.9127844168010399	146.5634245097741	10.483159406100949	0.14467182490222563	0.08896353272654657	3.468134668377258e-06	93.60272813537367	7.1368023307455175	0.0	121.05000000000003	891177552.0	-0.0	5
675	0.3520703242534349	0.3320862554321527	65.62880466587129	6.542229622446268	0.23521202108973155	0.05425366800049121	2.805991744580825e-08	173.28126327350455	0.28366764495517316	0.0	102.71666666666665	624574018.0	0.3158434203144125	5
676	0.3779886231502965	0.20895712198464217	77.0	6.014642176188575	0.5770816818472794	0.05196617472409717	1.9520445976339152e-06	80.0	10.009644269485356	0.0	64.96666666666665	858430588.0	0.4130542548650613	5
677	0.3407888840582266	0.9127844168010399	146.5634245097741	10.483159406100949	0.14467182490222563	0.08896353272654657	3.468134668377258e-06	93.60272813537367	7.1368023307455175	0.0	121.05000000000003	891177552.0	-0.0	5
678	0.3146942936741786	0.6205982944480064	57.32256293554385	7.921001620867191	1.013145523414976	0.07359752569093556	1.3285152051482001e-06	108.08175507577101	2.4710579236419363	0.0	131.53333333333336	729758147.0	0.06470741187781504	5
679	0.2379541017885416	0.8657697914304993	68.98996610777466	2.0114882206588662	0.24051146782856592	0.15436691307198014	1.6629830349182147e-06	213.0	0.24821436742074354	0.0	-0.4583333333333428	853027297.0	-0.0	5
680	0.3407888840582266	0.9127844168010399	71.0	5.552861825280125	0.348384718240326	0.1149368520036342	3.468134668377258e-06	93.60272813537367	0.45396315676585886	0.0	103.53333333333333	780009111.0	-0.0	5
681	0.35756630126825534	0.5341532837984606	136.0	3.291374086231651	0.4084384378138531	0.15436691307198014	1.6629830349182147e-06	213.0	1.6998556576148616	0.0	44.233333333333334	886298430.0	0.10828041493328411	5
682	0.35756630126825534	0.5341532837984606	136.0	3.291374086231651	0.4084384378138531	0.18516774535888042	1.2815337522593737e-06	29.0	2.358511136131334	0.0	-42.46666666666666	887795420.0	0.10828041493328411	5
683	0.35661712139986323	0.18187329442472494	57.0	6.401265710361139	0.47382353280436557	0.09525938397476476	3.5722614707253387e-06	78.0	8.722506918076276	0.0	60.233333333333334	808020576.0	0.46150958417541177	5
684	0.3407888840582266	0.9127844168010399	146.5634245097741	10.483159406100949	0.14467182490222563	0.08896353272654657	3.468134668377258e-06	93.60272813537367	7.1368023307455175	0.0	121.05000000000003	891177552.0	-0.0	5
685	0.13664133536114853	0.2586950693712511	57.465017545403015	7.412540482205034	0.07828122643042629	0.0015274107161938888	3.2253936343691875e-08	122.39238891459692	0.9711525988979091	0.0	176.58333333333337	111886743.0	0.6046635952676004	5
686	0.3407888840582266	0.9127844168010399	146.5634245097741	10.483159406100949	0.14467182490222563	0.08896353272654657	3.468134668377258e-06	93.60272813537367	7.1368023307455175	0.0	121.05000000000003	891177552.0	-0.0	5
687	0.3407888840582266	0.9127844168010399	146.5634245097741	10.483159406100949	0.14467182490222563	0.08896353272654657	3.468134668377258e-06	93.60272813537367	7.1368023307455175	0.0	121.05000000000003	891177552.0	-0.0	5
688	0.3520703242534349	0.3320862554321527	65.62880466587129	6.542229622446268	0.23521202108973155	0.05425366800049121	2.805991744580825e-08	173.28126327350455	0.28366764495517316	0.0	102.71666666666665	624574018.0	0.3158434203144125	5
689	0.16816276241471187	0.9291224354782498	71.0	5.552861825280125	0.348384718240326	0.1149368520036342	4.949244172423318e-06	78.0	1.0177855809903562	0.0	109.79166666666669	603259362.0000001	-0.0	5
690	0.35661712139986323	0.18187329442472494	57.0	6.401265710361139	0.47382353280436557	0.09525938397476476	3.5722614707253387e-06	78.0	8.722506918076276	0.0	60.233333333333334	808020576.0	0.46150958417541177	5
691	0.236511213961702	0.36566135340263667	67.19886039558787	6.880403568546271	0.46707850360716674	0.029038124786761443	1.9417334552648938e-08	115.96123826188364	0.41982076128602586	0.0	161.25833333333338	405131815.0	0.39782743263566134	5
692	0.5429149686494334	0.21173372228873488	84.74782908791325	5.48159674717162	0.49277275559302014	0.038824137905933295	3.048923527616938e-08	88.69440562565991	0.425572280671048	0.0	166.78333333333336	614092748.0	0.24535130906183167	5
693	0.3132810678346921	0.8921404561685207	90.0	6.100768874959961	0.37018734427105804	0.011490324761175282	2.8895671447972457e-06	175.0	0.47072521935999134	0.0	116.91666666666666	682977555.0	-0.0	5
694	0.3407888840582266	0.9127844168010399	146.5634245097741	10.483159406100949	0.14467182490222563	0.08896353272654657	3.468134668377258e-06	93.60272813537367	7.1368023307455175	0.0	121.05000000000003	891177552.0	-0.0	5
695	0.16816276241471187	0.9291224354782498	71.0	5.552861825280125	0.348384718240326	0.1149368520036342	4.949244172423318e-06	78.0	1.0177855809903562	0.0	109.79166666666669	603259362.0000001	-0.0	5
696	0.236511213961702	0.36566135340263667	67.19886039558787	6.880403568546271	0.46707850360716674	0.029038124786761443	1.9417334552648938e-08	115.96123826188364	0.41982076128602586	0.0	161.25833333333338	405131815.0	0.39782743263566134	5
697	0.3407888840582266	0.9127844168010399	146.5634245097741	10.483159406100949	0.14467182490222563	0.08896353272654657	3.468134668377258e-06	93.60272813537367	7.1368023307455175	0.0	121.05000000000003	891177552.0	-0.0	5
698	0.236511213961702	0.36566135340263667	67.19886039558787	6.880403568546271	0.46707850360716674	0.029038124786761443	1.9417334552648938e-08	115.96123826188364	0.41982076128602586	0.0	161.25833333333338	405131815.0	0.39782743263566134	5
699	0.3407888840582266	0.9127844168010399	146.5634245097741	10.483159406100949	0.14467182490222563	0.08896353272654657	3.468134668377258e-06	93.60272813537367	7.1368023307455175	0.0	121.05000000000003	891177552.0	-0.0	5
700	0.3407888840582266	0.9127844168010399	146.5634245097741	10.483159406100949	0.14467182490222563	0.08896353272654657	3.468134668377258e-06	93.60272813537367	7.1368023307455175	0.0	121.05000000000003	891177552.0	-0.0	5
701	0.22238453262045188	0.2745096648698634	80.48250204306385	5.475499329815287	0.8818704841997531	0.03865134755130029	5.1712813713605106e-08	105.11480741160727	1.375123092546282	0.0	158.075	536600871.0	0.5031058025096847	5
702	0.35661712139986323	0.18187329442472494	57.0	6.401265710361139	0.47382353280436557	0.09525938397476476	3.5722614707253387e-06	29.0	3.487281737730349	0.0	-58.16666666666668	184701826.0	0.46150958417541177	5
703	0.35756630126825534	0.5341532837984606	136.0	3.291374086231651	0.4084384378138531	0.18516774535888042	1.2815337522593737e-06	78.0	7.25189025118781	0.0	-38.25833333333333	467370575.0	0.10828041493328411	5
704	0.3779886231502965	0.20895712198464217	77.0	6.014642176188575	0.5770816818472794	0.05196617472409717	1.9520445976339152e-06	80.0	10.009644269485356	0.0	64.96666666666665	858430588.0	0.4130542548650613	5
705	0.35661712139986323	0.18187329442472494	67.19886039558787	6.880403568546271	0.46707850360716674	0.029038124786761443	1.9417334552648938e-08	115.96123826188364	0.48006294703110086	0.0	160.90833333333336	657875532.0	0.46150958417541177	5
706	0.2033201135804869	0.25087948051322156	71.54966664912536	13.319939268932771	0.362705352456852	0.0944064269613646	1.2461280407544455e-08	104.75972332548842	0.3637064047388563	0.0	147.19166666666666	469224274.0	0.5458004059062915	5
707	0.3407888840582266	0.9127844168010399	146.5634245097741	10.483159406100949	0.14467182490222563	0.029038124786761443	3.468134668377258e-06	93.60272813537367	7.694763006145386	0.0	147.77500000000003	282948853.0	-0.0	5
708	0.23999805230872276	0.025687427912774008	62.32021829515013	0.3732967862093717	0.10032430504761425	0.44750520312569164	2.206044645758215e-06	112.13451590714408	2.789424047957933	0.0	-55.316666666666684	495767802.0	0.7343145197785033	5
709	0.15323764286757807	0.3381937474554064	104.15060543235921	11.49961748752936	0.03916224711518367	0.001602148905186238	3.883008185285768e-08	150.55517855929395	0.5560476840615536	0.0	121.26666666666665	474226029.0	0.5085686096770154	5
710	0.24060790994109799	0.33582685481239494	69.99562659104146	4.176906435766169	0.814293192722986	0.16246746099606102	1.0137017334111389e-08	178.70622864135922	0.11619715812775411	0.0	51.141666666666666	610714380.0	0.42356523524650713	5
711	0.27877057286771567	0.1122896268676141	31.472293776190376	6.952533364458548	0.6822513277435797	0.04988521441895588	4.542672561088597e-06	89.73029784535687	6.846585451035447	-0.9364544524825718	-49.15833333333336	743704461.0	0.6089398002646702	5
712	0.7030995825014767	0.9772171493317758	34.76591483483404	1.4294362732268535	0.36630824914406407	0.09944947706887478	5.609417592528819e-06	34.40233453610407	0.36286651931341396	0.0	2.6166666666666636	504124344.0	-0.0	5
713	0.35661712139986323	0.18187329442472494	57.0	6.401265710361139	0.47382353280436557	0.09525938397476476	4.181083456226353e-06	78.0	8.096387094100166	0.0	60.425	722646163.0	0.46150958417541177	5
714	0.6562266032046264	0.11688631018431797	116.54882282114198	6.9629021550899965	0.27702492672169066	0.0810264031804098	3.3646285763896375e-06	114.34652899434836	2.4826432390389055	-0.8235603944924179	84.45000000000003	520857871.0	0.2268870866110556	5
715	0.236511213961702	0.36566135340263667	67.19886039558787	6.880403568546271	0.46707850360716674	0.029038124786761443	1.9417334552648938e-08	115.96123826188364	0.41982076128602586	0.0	161.25833333333338	405131815.0	0.39782743263566134	5
716	0.24409089773872847	0.23586239390468305	40.95640210359878	2.1872765925748796	0.5612122765386564	0.007390089981926046	2.641695616530721e-06	179.58111051130717	7.322899096939942	0.0	-34.76666666666668	288168162.0	0.5200467083565885	5
717	0.16816276241471187	0.9291224354782498	71.0	5.552861825280125	0.348384718240326	0.1149368520036342	4.949244172423318e-06	78.0	1.0177855809903562	0.0	109.79166666666669	603259362.0000001	-0.0	5
718	0.236511213961702	0.36566135340263667	67.19886039558787	6.880403568546271	0.46707850360716674	0.029038124786761443	1.9417334552648938e-08	115.96123826188364	0.41982076128602586	0.0	161.25833333333338	405131815.0	0.39782743263566134	5
719	0.35924323007243986	0.17342768189060068	78.48688071561446	5.730514206491912	0.019197754462743355	0.07327624644911268	5.298703404691366e-06	100.2541158054228	4.810355954118471	-1.8363266166223084	140.325	796481538.0	0.4673290880369595	5
720	0.4018193000513826	0.5819263319614846	4.996653617579028	12.052338245213663	0.21217450420950185	0.08543924479313156	3.0799651127533962e-06	194.68793959533332	0.6969531968675753	0.0	54.400000000000034	207523556.0	0.016254367987132756	5
721	0.3146942936741786	0.21173372228873488	84.74782908791325	5.48159674717162	1.013145523414976	0.07359752569093556	1.3285152051482001e-06	108.08175507577101	7.857549575554405	0.0	57.641666666666694	889903952.0	0.47357198403708645	5
722	0.6829404921744817	0.11575842472087784	112.89287215371088	9.47232965967786	0.047711121964076064	0.014910922232987256	1.8920218978283846e-08	21.888086872968543	0.11082621761931932	0.0	10.658333333333346	869731314.0	0.20130108310464045	5
723	0.12842809212712236	0.3438776824765718	75.31670049143284	6.656322825441702	0.026465068642661016	0.030521942293623518	2.048422994720371e-08	15.552221954095685	0.06872722758942018	0.0	-38.08333333333336	146102707.0	0.5276942253963058	5
724	0.35756630126825534	0.5341532837984606	136.0	3.291374086231651	0.47382353280436557	0.09525938397476476	3.5722614707253387e-06	78.0	6.352661041261516	0.0	-35.38333333333333	896816586.0	0.10828041493328411	5
725	0.3407888840582266	0.9127844168010399	146.5634245097741	10.483159406100949	0.14467182490222563	0.08896353272654657	3.468134668377258e-06	93.60272813537367	7.1368023307455175	0.0	121.05000000000003	891177552.0	-0.0	5
726	0.17782894370023838	0.21173372228873488	84.74782908791325	5.48159674717162	0.49277275559302014	0.038824137905933295	3.048923527616938e-08	88.69440562565991	0.8700155499381879	0.0	-46.458333333333336	345184586.0	0.6104373340110267	5
727	0.5063003598262478	0.810055145662563	63.24147434689308	4.096347060037316	0.33125250487182223	0.18611012310147929	4.567332825414106e-06	95.78976998730244	1.6686242287102715	0.0	8.966666666666661	544316227.0	-0.0	5
728	0.3407888840582266	0.9127844168010399	146.5634245097741	10.483159406100949	0.14467182490222563	0.08896353272654657	3.468134668377258e-06	93.60272813537367	7.1368023307455175	0.0	121.05000000000003	891177552.0	-0.0	5
729	0.3407888840582266	0.9127844168010399	146.5634245097741	10.483159406100949	0.14467182490222563	0.08896353272654657	3.468134668377258e-06	93.60272813537367	7.1368023307455175	0.0	121.05000000000003	891177552.0	-0.0	5
730	0.236511213961702	0.36566135340263667	67.19886039558787	6.880403568546271	0.46707850360716674	0.029038124786761443	1.9417334552648938e-08	115.96123826188364	0.41982076128602586	0.0	161.25833333333338	405131815.0	0.39782743263566134	5
731	0.16979689405364928	1.2502044141501099	178.7575137861665	6.148317788356999	0.1544266653610776	0.11164759626160005	1.1186637960143394e-06	159.68943530801275	-50.0	-50.0	-50.0	291945523.0	-0.0	5
732	0.3132810678346921	0.8921404561685207	90.0	6.100768874959961	0.37018734427105804	0.011490324761175282	2.8895671447972457e-06	175.0	0.47072521935999134	0.0	116.91666666666666	682977555.0	-0.0	5
733	0.236511213961702	0.36566135340263667	67.19886039558787	6.880403568546271	0.46707850360716674	0.029038124786761443	1.9417334552648938e-08	115.96123826188364	0.41982076128602586	0.0	161.25833333333338	405131815.0	0.39782743263566134	5
734	0.5429149686494334	0.21173372228873488	84.74782908791325	5.48159674717162	0.49277275559302014	0.038824137905933295	3.048923527616938e-08	88.69440562565991	0.425572280671048	0.0	166.78333333333336	614092748.0	0.24535130906183167	5
735	0.3407888840582266	0.9127844168010399	146.5634245097741	10.483159406100949	0.14467182490222563	0.08896353272654657	3.468134668377258e-06	93.60272813537367	7.1368023307455175	0.0	121.05000000000003	891177552.0	-0.0	5
736	0.3407888840582266	0.9127844168010399	146.5634245097741	10.483159406100949	0.14467182490222563	0.08896353272654657	3.468134668377258e-06	93.60272813537367	7.1368023307455175	0.0	121.05000000000003	891177552.0	-0.0	5
737	0.023766915376580544	0.8181370453054855	197.74936697194448	9.860944255863073	0.17246502399918248	0.12034361385043203	3.8144621184057013e-06	142.6563723020218	2.889761133717279	0.0	49.07500000000002	708105227.0	0.15809603931793403	5
738	0.3407888840582266	0.9127844168010399	146.5634245097741	10.483159406100949	0.46707850360716674	0.029038124786761443	3.468134668377258e-06	93.60272813537367	7.731263628529966	0.0	133.59166666666664	198614004.0	-0.0	5
739	0.187136536012376	0.4373832754266813	156.49469905191862	8.782276080192048	0.06556344735380724	0.17169191170327536	2.551718644794112e-08	88.08546953057547	0.7626404201892782	0.0	184.0916666666667	614066301.0	0.3754801885609427	5
740	0.3407888840582266	0.36566135340263667	67.19886039558787	5.552861825280125	0.348384718240326	0.1149368520036342	3.468134668377258e-06	93.60272813537367	6.973830674720183	0.0	57.95000000000003	584823388.0	0.2935497625391368	5
741	0.22706551697690544	1.2590576332539654	11.35392209132069	11.426974052024406	0.500291679136916	0.03465320523436991	8.888833368086215e-09	4.214828070595104	-50.0	-50.0	-50.0	102016164.0	-0.0	5
742	0.15224012206928206	0.265738479895082	24.024625687200547	10.598992769060791	0.9218652172663957	0.013547491301222517	2.176198930936774e-08	22.69542650459867	0.11681171297433224	0.0	-51.591666666666654	393903595.0	0.5820213980356359	5
743	0.221261594949332	1.4259279285516568	91.28406589826133	12.684610315233154	0.17710179682886493	0.13735696357338326	9.04384100182919e-07	74.71140720505252	-50.0	-50.0	-50.0	869094775.0	-0.0	5
744	0.21681314209961133	1.690550564784516	136.83703186517084	16.077287601160474	0.1641948576882167	0.12187858481131372	3.569245363457318e-06	52.64194663831578	-50.0	-50.0	-50.0	193394807.0	-0.0	5
745	0.3520703242534349	0.3320862554321527	65.62880466587129	6.542229622446268	0.23521202108973155	0.05425366800049121	2.805991744580825e-08	173.28126327350455	0.28366764495517316	0.0	102.71666666666665	624574018.0	0.3158434203144125	5
746	0.3779886231502965	0.20895712198464217	146.5634245097741	10.483159406100949	0.14467182490222563	0.08896353272654657	1.9520445976339152e-06	80.0	9.77378205587594	0.0	75.6416666666667	873032242.0	0.4130542548650613	5
747	0.3934988597649699	1.3653845788170784	114.78509497150566	8.225409392984139	0.1890873821652217	0.08875126067902048	2.9423354408371095e-06	82.55190760296774	-50.0	-50.0	-50.0	248402840.0	-0.0	5
748	0.3146942936741786	0.6205982944480064	57.32256293554385	7.921001620867191	1.013145523414976	0.15436691307198014	1.3285152051482001e-06	108.08175507577101	2.3122833146786306	0.0	29.908333333333317	681772278.0	0.06470741187781504	5
749	0.2379541017885416	0.8657697914304993	68.98996610777466	2.0114882206588662	0.24051146782856592	0.07359752569093556	1.6629830349182147e-06	213.0	0.3796529143176173	0.0	5.533333333333331	308485953.0	-0.0	5
750	0.3407888840582266	0.9127844168010399	71.0	3.291374086231651	0.4084384378138531	0.15436691307198014	1.6629830349182147e-06	213.0	0.06569044310259642	0.0	-1.7833333333333314	835749634.0	-0.0	5
751	0.26419843993477277	0.8186096417693399	69.32416586644004	9.363089013968938	0.30225252551997966	0.14759355825635578	6.060262020269715e-06	58.08475416632941	3.1271939488461484	0.0	15.666666666666664	631454327.0	-0.0	5
752	0.4705848787950221	0.8283855160601379	70.32764928448682	1.4456895355005903	0.19349871901627252	0.3554370120078526	1.3798967091464526e-06	31.042384819660974	0.7334357915637142	0.0	-7.716666666666669	283191525.99999994	-0.0	5
753	0.17862134040387118	0.15887498152218688	70.0236513041814	4.161611286353042	0.9436586942181113	0.08031234148768168	2.1029605282783363e-06	81.7790082597119	6.713352148567864	0.0	-53.57500000000001	559385341.0	0.662503678073942	5
754	0.3407888840582266	0.9127844168010399	146.5634245097741	10.483159406100949	0.14467182490222563	0.08896353272654657	3.468134668377258e-06	93.60272813537367	7.1368023307455175	0.0	121.05000000000003	891177552.0	-0.0	5
755	0.141096812750095	0.3341598030177263	50.6976317957318	0.804179226551442	0.0817232716925958	0.0004704976247257662	1.0941412436775935e-08	70.95586521725946	0.05408270642324453	0.0	-21.89166666666668	593288232.0	0.5247433842321787	5
756	0.47831797544722754	1.281476320839174	136.458548054544	3.300552829749508	0.0016875579425160991	0.08869165825723564	4.377683459169597e-06	159.563392840567	-50.0	-50.0	-50.0	633724064.0	-0.0	5
757	0.3407888840582266	0.9127844168010399	146.5634245097741	10.483159406100949	0.14467182490222563	0.08896353272654657	3.468134668377258e-06	93.60272813537367	7.1368023307455175	0.0	121.05000000000003	891177552.0	-0.0	5
758	0.3520703242534349	0.3320862554321527	65.62880466587129	6.542229622446268	0.23521202108973155	0.05425366800049121	2.805991744580825e-08	173.28126327350455	0.28366764495517316	0.0	102.71666666666665	624574018.0	0.3158434203144125	5
759	0.16816276241471187	0.9291224354782498	71.0	5.552861825280125	0.348384718240326	0.1149368520036342	4.949244172423318e-06	78.0	1.0177855809903562	0.0	109.79166666666669	603259362.0000001	-0.0	5
760	0.35661712139986323	0.18187329442472494	57.0	6.401265710361139	0.47382353280436557	0.09525938397476476	3.5722614707253387e-06	78.0	8.722506918076276	0.0	60.233333333333334	808020576.0	0.46150958417541177	5
761	0.19144229473710195	0.5319114432291028	9.263701919508208	10.695612680340615	0.3547474648118727	0.06254989999412452	2.7501993778362502e-08	112.91616323546559	0.41352961378182584	0.0	167.81666666666666	745620821.0	0.2766462620337953	5
762	0.638475340120495	0.3291856991745251	58.56375864563479	4.44267907065034	0.39868737627596695	0.033375702839513216	5.063655105104946e-08	75.6797152316188	0.1594342166918139	0.0	22.541666666666664	866276221.0	0.03233896070497988	5
763	0.3132810678346921	0.8921404561685207	90.0	6.100768874959961	0.37018734427105804	0.011490324761175282	2.8895671447972457e-06	175.0	0.47072521935999134	0.0	116.91666666666666	682977555.0	-0.0	5
764	0.3407888840582266	0.9127844168010399	146.5634245097741	10.483159406100949	0.14467182490222563	0.08896353272654657	3.468134668377258e-06	93.60272813537367	7.1368023307455175	0.0	121.05000000000003	891177552.0	-0.0	5
765	0.02307136225036263	1.3025140966490023	88.03797560867736	11.88668025165772	0.2853792503268944	0.07873850534873472	1.646175149929987e-06	14.4761252084309	-50.0	-50.0	-50.0	474037503.0	-0.0	5
766	0.236511213961702	0.36566135340263667	146.5634245097741	10.483159406100949	0.14467182490222563	0.08896353272654657	3.468134668377258e-06	115.96123826188364	3.554309729396584	-1.81277681814338	69.05	545997165.0	0.39782743263566134	5
767	0.3407888840582266	0.9127844168010399	67.19886039558787	6.880403568546271	0.46707850360716674	0.029038124786761443	1.9417334552648938e-08	93.60272813537367	-50.0	-50.0	-50.0	664435626.0	-0.0	5
768	0.28846519967108575	0.5308449621313339	44.93103364158864	6.093894984214344	0.5070585606315701	0.02959959017705619	1.1142269797087252e-08	141.11719369105353	0.10451322491974224	0.0	119.325	409124180.0	0.18068983819758033	5
769	0.3407888840582266	0.9127844168010399	146.5634245097741	10.483159406100949	0.14467182490222563	0.08896353272654657	3.468134668377258e-06	93.60272813537367	7.1368023307455175	0.0	121.05000000000003	891177552.0	-0.0	5
770	0.236511213961702	0.36566135340263667	67.19886039558787	6.880403568546271	0.46707850360716674	0.029038124786761443	1.9417334552648938e-08	115.96123826188364	0.41982076128602586	0.0	161.25833333333338	405131815.0	0.39782743263566134	6
771	0.3779886231502965	0.20895712198464217	77.0	6.014642176188575	0.5770816818472794	0.05196617472409717	1.9520445976339152e-06	80.0	10.009644269485356	0.0	64.96666666666665	858430588.0	0.4130542548650613	6
772	0.236511213961702	0.36566135340263667	67.19886039558787	6.880403568546271	0.46707850360716674	0.029038124786761443	1.9417334552648938e-08	115.96123826188364	0.41982076128602586	0.0	161.25833333333338	405131815.0	0.39782743263566134	6
773	0.3407888840582266	0.9127844168010399	146.5634245097741	10.483159406100949	0.46707850360716674	0.029038124786761443	3.468134668377258e-06	93.60272813537367	7.731263628529966	0.0	133.59166666666664	198614004.0	-0.0	6
774	0.5429149686494334	0.21173372228873488	84.74782908791325	5.48159674717162	0.49277275559302014	0.038824137905933295	3.048923527616938e-08	88.69440562565991	0.425572280671048	0.0	166.78333333333336	614092748.0	0.24535130906183167	6
775	0.187136536012376	0.4373832754266813	156.49469905191862	8.782276080192048	0.06556344735380724	0.17169191170327536	2.551718644794112e-08	88.08546953057547	0.7626404201892782	0.0	184.0916666666667	614066301.0	0.3754801885609427	6
776	0.3779886231502965	0.20895712198464217	77.0	6.014642176188575	0.5770816818472794	0.05196617472409717	1.9520445976339152e-06	80.0	10.009644269485356	0.0	64.96666666666665	858430588.0	0.4130542548650613	6
777	0.236511213961702	0.36566135340263667	67.19886039558787	6.880403568546271	0.46707850360716674	0.029038124786761443	1.9417334552648938e-08	115.96123826188364	0.41982076128602586	0.0	161.25833333333338	405131815.0	0.39782743263566134	6
778	0.3779886231502965	0.20895712198464217	77.0	6.014642176188575	0.5770816818472794	0.05196617472409717	1.9520445976339152e-06	80.0	10.009644269485356	0.0	64.96666666666665	858430588.0	0.4130542548650613	6
779	0.3779886231502965	0.20895712198464217	77.0	6.014642176188575	0.5770816818472794	0.05196617472409717	1.9520445976339152e-06	80.0	10.009644269485356	0.0	64.96666666666665	858430588.0	0.4130542548650613	6
780	0.5429149686494334	0.21173372228873488	84.74782908791325	5.48159674717162	0.49277275559302014	0.038824137905933295	3.048923527616938e-08	88.69440562565991	0.425572280671048	0.0	166.78333333333336	614092748.0	0.24535130906183167	6
781	0.5429149686494334	0.21173372228873488	84.74782908791325	5.48159674717162	0.49277275559302014	0.038824137905933295	3.048923527616938e-08	88.69440562565991	0.425572280671048	0.0	166.78333333333336	614092748.0	0.24535130906183167	6
782	0.19144229473710195	0.5319114432291028	9.263701919508208	10.695612680340615	0.3547474648118727	0.06254989999412452	2.7501993778362502e-08	112.91616323546559	0.41352961378182584	0.0	167.81666666666666	745620821.0	0.2766462620337953	6
783	0.5429149686494334	0.21173372228873488	84.74782908791325	5.48159674717162	0.49277275559302014	0.038824137905933295	3.048923527616938e-08	88.69440562565991	0.425572280671048	0.0	166.78333333333336	614092748.0	0.24535130906183167	6
784	0.3407888840582266	0.9127844168010399	146.5634245097741	10.483159406100949	0.14467182490222563	0.08896353272654657	3.468134668377258e-06	93.60272813537367	7.1368023307455175	0.0	121.05000000000003	891177552.0	-0.0	6
785	0.35924323007243986	0.17342768189060068	78.48688071561446	5.730514206491912	0.019197754462743355	0.07327624644911268	5.298703404691366e-06	100.2541158054228	4.810355954118471	-1.8363266166223084	140.325	796481538.0	0.4673290880369595	6
786	0.3779886231502965	0.20895712198464217	77.0	6.014642176188575	0.5770816818472794	0.05196617472409717	1.9520445976339152e-06	80.0	10.009644269485356	0.0	64.96666666666665	858430588.0	0.4130542548650613	6
787	0.35924323007243986	0.17342768189060068	78.48688071561446	5.730514206491912	0.019197754462743355	0.07327624644911268	5.298703404691366e-06	100.2541158054228	4.810355954118471	-1.8363266166223084	140.325	796481538.0	0.4673290880369595	6
788	0.236511213961702	0.36566135340263667	67.19886039558787	6.880403568546271	0.46707850360716674	0.029038124786761443	1.9417334552648938e-08	115.96123826188364	0.41982076128602586	0.0	161.25833333333338	405131815.0	0.39782743263566134	6
789	0.3407888840582266	0.9127844168010399	146.5634245097741	10.483159406100949	0.46707850360716674	0.029038124786761443	3.468134668377258e-06	93.60272813537367	7.731263628529966	0.0	133.59166666666664	198614004.0	-0.0	6
790	0.3407888840582266	0.9127844168010399	146.5634245097741	10.483159406100949	0.14467182490222563	0.08896353272654657	3.468134668377258e-06	93.60272813537367	7.1368023307455175	0.0	121.05000000000003	891177552.0	-0.0	6
791	0.236511213961702	0.36566135340263667	67.19886039558787	6.880403568546271	0.46707850360716674	0.029038124786761443	1.9417334552648938e-08	115.96123826188364	0.41982076128602586	0.0	161.25833333333338	405131815.0	0.39782743263566134	6
792	0.236511213961702	0.36566135340263667	67.19886039558787	6.880403568546271	0.46707850360716674	0.029038124786761443	1.9417334552648938e-08	115.96123826188364	0.41982076128602586	0.0	161.25833333333338	405131815.0	0.39782743263566134	6
793	0.3407888840582266	0.9127844168010399	146.5634245097741	10.483159406100949	0.14467182490222563	0.08896353272654657	3.468134668377258e-06	93.60272813537367	7.1368023307455175	0.0	121.05000000000003	891177552.0	-0.0	6
794	0.3407888840582266	0.9127844168010399	146.5634245097741	10.483159406100949	0.14467182490222563	0.08896353272654657	3.468134668377258e-06	93.60272813537367	7.1368023307455175	0.0	121.05000000000003	891177552.0	-0.0	6
795	0.3407888840582266	0.9127844168010399	146.5634245097741	10.483159406100949	0.14467182490222563	0.029038124786761443	3.468134668377258e-06	93.60272813537367	7.694763006145386	0.0	147.77500000000003	282948853.0	-0.0	6
796	0.35661712139986323	0.18187329442472494	67.19886039558787	6.880403568546271	0.46707850360716674	0.029038124786761443	1.9417334552648938e-08	115.96123826188364	0.48006294703110086	0.0	160.90833333333336	657875532.0	0.46150958417541177	6
797	0.3146942936741786	0.6205982944480064	57.32256293554385	7.921001620867191	1.013145523414976	0.07359752569093556	1.3285152051482001e-06	108.08175507577101	2.4710579236419363	0.0	131.53333333333336	729758147.0	0.06470741187781504	6
798	0.3407888840582266	0.9127844168010399	146.5634245097741	10.483159406100949	0.14467182490222563	0.08896353272654657	3.468134668377258e-06	93.60272813537367	7.1368023307455175	0.0	121.05000000000003	891177552.0	-0.0	6
799	0.3407888840582266	0.9127844168010399	71.0	5.552861825280125	0.348384718240326	0.1149368520036342	3.468134668377258e-06	93.60272813537367	0.45396315676585886	0.0	103.53333333333333	780009111.0	-0.0	6
800	0.35661712139986323	0.18187329442472494	67.19886039558787	6.880403568546271	0.46707850360716674	0.029038124786761443	1.9417334552648938e-08	115.96123826188364	0.48006294703110086	0.0	160.90833333333336	657875532.0	0.46150958417541177	6
801	0.3407888840582266	0.9127844168010399	146.5634245097741	10.483159406100949	0.14467182490222563	0.08896353272654657	3.468134668377258e-06	93.60272813537367	7.1368023307455175	0.0	121.05000000000003	891177552.0	-0.0	6
802	0.3407888840582266	0.9127844168010399	146.5634245097741	10.483159406100949	0.14467182490222563	0.08896353272654657	3.468134668377258e-06	93.60272813537367	7.1368023307455175	0.0	121.05000000000003	891177552.0	-0.0	6
803	0.35661712139986323	0.18187329442472494	57.0	6.401265710361139	0.47382353280436557	0.09525938397476476	4.181083456226353e-06	78.0	8.096387094100166	0.0	60.425	722646163.0	0.46150958417541177	6
804	0.5429149686494334	0.21173372228873488	84.74782908791325	5.48159674717162	0.49277275559302014	0.038824137905933295	3.048923527616938e-08	88.69440562565991	0.425572280671048	0.0	166.78333333333336	614092748.0	0.24535130906183167	6
805	0.35661712139986323	0.18187329442472494	57.0	6.401265710361139	0.47382353280436557	0.09525938397476476	3.5722614707253387e-06	78.0	8.722506918076276	0.0	60.233333333333334	808020576.0	0.46150958417541177	6
806	0.3407888840582266	0.9127844168010399	146.5634245097741	10.483159406100949	0.14467182490222563	0.08896353272654657	3.468134668377258e-06	93.60272813537367	7.1368023307455175	0.0	121.05000000000003	891177552.0	-0.0	6
807	0.3407888840582266	0.9127844168010399	146.5634245097741	10.483159406100949	0.14467182490222563	0.08896353272654657	3.468134668377258e-06	93.60272813537367	7.1368023307455175	0.0	121.05000000000003	891177552.0	-0.0	6
808	0.3407888840582266	0.9127844168010399	146.5634245097741	10.483159406100949	0.14467182490222563	0.08896353272654657	3.468134668377258e-06	93.60272813537367	7.1368023307455175	0.0	121.05000000000003	891177552.0	-0.0	6
809	0.3407888840582266	0.9127844168010399	146.5634245097741	10.483159406100949	0.14467182490222563	0.08896353272654657	3.468134668377258e-06	93.60272813537367	7.1368023307455175	0.0	121.05000000000003	891177552.0	-0.0	6
810	0.3146942936741786	0.6205982944480064	57.32256293554385	7.921001620867191	1.013145523414976	0.07359752569093556	1.3285152051482001e-06	108.08175507577101	2.4710579236419363	0.0	131.53333333333336	729758147.0	0.06470741187781504	6
811	0.236511213961702	0.36566135340263667	67.19886039558787	6.880403568546271	0.46707850360716674	0.029038124786761443	1.9417334552648938e-08	115.96123826188364	0.41982076128602586	0.0	161.25833333333338	405131815.0	0.39782743263566134	6
812	0.2033201135804869	0.25087948051322156	71.54966664912536	13.319939268932771	0.362705352456852	0.0944064269613646	1.2461280407544455e-08	104.75972332548842	0.3637064047388563	0.0	147.19166666666666	469224274.0	0.5458004059062915	6
813	0.35661712139986323	0.18187329442472494	67.19886039558787	6.880403568546271	0.46707850360716674	0.029038124786761443	1.9417334552648938e-08	115.96123826188364	0.48006294703110086	0.0	160.90833333333336	657875532.0	0.46150958417541177	6
814	0.2033201135804869	0.25087948051322156	71.54966664912536	13.319939268932771	0.362705352456852	0.0944064269613646	1.2461280407544455e-08	104.75972332548842	0.3637064047388563	0.0	147.19166666666666	469224274.0	0.5458004059062915	6
815	0.22238453262045188	0.2745096648698634	80.48250204306385	5.475499329815287	0.8818704841997531	0.03865134755130029	5.1712813713605106e-08	105.11480741160727	1.375123092546282	0.0	158.075	536600871.0	0.5031058025096847	6
816	0.5429149686494334	0.21173372228873488	84.74782908791325	5.48159674717162	0.49277275559302014	0.038824137905933295	3.048923527616938e-08	88.69440562565991	0.425572280671048	0.0	166.78333333333336	614092748.0	0.24535130906183167	6
817	0.3407888840582266	0.9127844168010399	146.5634245097741	10.483159406100949	0.14467182490222563	0.08896353272654657	3.468134668377258e-06	93.60272813537367	7.1368023307455175	0.0	121.05000000000003	891177552.0	-0.0	6
818	0.236511213961702	0.36566135340263667	67.19886039558787	6.880403568546271	0.46707850360716674	0.029038124786761443	1.9417334552648938e-08	115.96123826188364	0.41982076128602586	0.0	161.25833333333338	405131815.0	0.39782743263566134	6
819	0.5429149686494334	0.21173372228873488	84.74782908791325	5.48159674717162	0.49277275559302014	0.038824137905933295	3.048923527616938e-08	88.69440562565991	0.425572280671048	0.0	166.78333333333336	614092748.0	0.24535130906183167	6
820	0.3779886231502965	0.20895712198464217	146.5634245097741	10.483159406100949	0.14467182490222563	0.08896353272654657	1.9520445976339152e-06	80.0	9.77378205587594	0.0	75.6416666666667	873032242.0	0.4130542548650613	6
821	0.3407888840582266	0.9127844168010399	146.5634245097741	10.483159406100949	0.14467182490222563	0.08896353272654657	3.468134668377258e-06	93.60272813537367	7.1368023307455175	0.0	121.05000000000003	891177552.0	-0.0	6
822	0.5429149686494334	0.21173372228873488	84.74782908791325	5.48159674717162	0.49277275559302014	0.038824137905933295	3.048923527616938e-08	88.69440562565991	0.425572280671048	0.0	166.78333333333336	614092748.0	0.24535130906183167	6
823	0.236511213961702	0.36566135340263667	67.19886039558787	6.880403568546271	0.46707850360716674	0.029038124786761443	1.9417334552648938e-08	115.96123826188364	0.41982076128602586	0.0	161.25833333333338	405131815.0	0.39782743263566134	6
824	0.22238453262045188	0.2745096648698634	80.48250204306385	5.475499329815287	0.8818704841997531	0.03865134755130029	5.1712813713605106e-08	105.11480741160727	1.375123092546282	0.0	158.075	536600871.0	0.5031058025096847	6
825	0.35661712139986323	0.18187329442472494	67.19886039558787	6.880403568546271	0.46707850360716674	0.029038124786761443	1.9417334552648938e-08	115.96123826188364	0.48006294703110086	0.0	160.90833333333336	657875532.0	0.46150958417541177	6
826	0.5429149686494334	0.21173372228873488	84.74782908791325	5.48159674717162	0.49277275559302014	0.038824137905933295	3.048923527616938e-08	88.69440562565991	0.425572280671048	0.0	166.78333333333336	614092748.0	0.24535130906183167	6
827	0.236511213961702	0.36566135340263667	67.19886039558787	6.880403568546271	0.46707850360716674	0.029038124786761443	1.9417334552648938e-08	115.96123826188364	0.41982076128602586	0.0	161.25833333333338	405131815.0	0.39782743263566134	6
828	0.236511213961702	0.36566135340263667	67.19886039558787	6.880403568546271	0.46707850360716674	0.029038124786761443	1.9417334552648938e-08	115.96123826188364	0.41982076128602586	0.0	161.25833333333338	405131815.0	0.39782743263566134	6
829	0.3779886231502965	0.20895712198464217	77.0	6.014642176188575	0.5770816818472794	0.05196617472409717	1.9520445976339152e-06	80.0	10.009644269485356	0.0	64.96666666666665	858430588.0	0.4130542548650613	6
830	0.3146942936741786	0.21173372228873488	84.74782908791325	5.48159674717162	1.013145523414976	0.07359752569093556	1.3285152051482001e-06	108.08175507577101	7.857549575554405	0.0	57.641666666666694	889903952.0	0.47357198403708645	6
831	0.3407888840582266	0.9127844168010399	146.5634245097741	10.483159406100949	0.14467182490222563	0.08896353272654657	3.468134668377258e-06	93.60272813537367	7.1368023307455175	0.0	121.05000000000003	891177552.0	-0.0	6
832	0.22238453262045188	0.2745096648698634	80.48250204306385	5.475499329815287	0.8818704841997531	0.03865134755130029	5.1712813713605106e-08	105.11480741160727	1.375123092546282	0.0	158.075	536600871.0	0.5031058025096847	6
833	0.3779886231502965	0.20895712198464217	146.5634245097741	10.483159406100949	0.14467182490222563	0.08896353272654657	1.9520445976339152e-06	80.0	9.77378205587594	0.0	75.6416666666667	873032242.0	0.4130542548650613	6
834	0.5429149686494334	0.21173372228873488	84.74782908791325	5.48159674717162	0.49277275559302014	0.038824137905933295	3.048923527616938e-08	88.69440562565991	0.425572280671048	0.0	166.78333333333336	614092748.0	0.24535130906183167	6
835	0.236511213961702	0.36566135340263667	67.19886039558787	6.880403568546271	0.46707850360716674	0.029038124786761443	1.9417334552648938e-08	115.96123826188364	0.41982076128602586	0.0	161.25833333333338	405131815.0	0.39782743263566134	6
836	0.35661712139986323	0.18187329442472494	57.0	6.401265710361139	0.47382353280436557	0.09525938397476476	3.5722614707253387e-06	78.0	8.722506918076276	0.0	60.233333333333334	808020576.0	0.46150958417541177	6
837	0.3407888840582266	0.9127844168010399	146.5634245097741	10.483159406100949	0.14467182490222563	0.08896353272654657	3.468134668377258e-06	93.60272813537367	7.1368023307455175	0.0	121.05000000000003	891177552.0	-0.0	6
838	0.236511213961702	0.36566135340263667	67.19886039558787	6.880403568546271	0.46707850360716674	0.029038124786761443	1.9417334552648938e-08	115.96123826188364	0.41982076128602586	0.0	161.25833333333338	405131815.0	0.39782743263566134	6
839	0.3407888840582266	0.9127844168010399	146.5634245097741	10.483159406100949	0.14467182490222563	0.08896353272654657	3.468134668377258e-06	93.60272813537367	7.1368023307455175	0.0	121.05000000000003	891177552.0	-0.0	6
840	0.2091263172334783	0.07607345301868507	31.43275136575761	7.700349000151298	0.7314198534765195	0.04040333993106444	3.1126971164976623e-06	157.71418277056281	1.9013181854568568	-3.575098313422096	63.34166666666667	559349558.0	0.7148002297478366	6
841	0.04458358293868475	0.02710726554645912	52.19922843872331	12.390877757263127	0.26747018962576635	0.04112111853839304	2.3943346815401054e-08	81.88548749155441	1.1556374754341547	0.0	215.80833333333334	386504263.0	0.9283091515148562	6
842	0.236511213961702	0.36566135340263667	67.19886039558787	6.880403568546271	0.46707850360716674	0.029038124786761443	1.9417334552648938e-08	115.96123826188364	0.41982076128602586	0.0	161.25833333333338	405131815.0	0.39782743263566134	6
843	0.3407888840582266	0.9127844168010399	146.5634245097741	10.483159406100949	0.46707850360716674	0.029038124786761443	3.468134668377258e-06	93.60272813537367	7.731263628529966	0.0	133.59166666666664	198614004.0	-0.0	6
844	0.5429149686494334	0.21173372228873488	84.74782908791325	5.48159674717162	0.49277275559302014	0.038824137905933295	3.048923527616938e-08	88.69440562565991	0.425572280671048	0.0	166.78333333333336	614092748.0	0.24535130906183167	6
845	0.187136536012376	0.4373832754266813	156.49469905191862	8.782276080192048	0.06556344735380724	0.17169191170327536	2.551718644794112e-08	88.08546953057547	0.7626404201892782	0.0	184.0916666666667	614066301.0	0.3754801885609427	6
846	0.3779886231502965	0.20895712198464217	77.0	6.014642176188575	0.5770816818472794	0.05196617472409717	1.9520445976339152e-06	80.0	10.009644269485356	0.0	64.96666666666665	858430588.0	0.4130542548650613	6
847	0.236511213961702	0.36566135340263667	67.19886039558787	6.880403568546271	0.46707850360716674	0.029038124786761443	1.9417334552648938e-08	115.96123826188364	0.41982076128602586	0.0	161.25833333333338	405131815.0	0.39782743263566134	6
848	0.4150237869667051	0.2955675633552497	24.59134803002604	6.821170597097421	0.7045811610702308	0.04152576386659591	2.1026355550356892e-06	116.00272305955778	8.128046574697397	0.0	72.32500000000002	622736841.0	0.28940864967804525	6
849	0.3779886231502965	0.20895712198464217	77.0	6.014642176188575	0.5770816818472794	0.05196617472409717	1.9520445976339152e-06	80.0	10.009644269485356	0.0	64.96666666666665	752126754.0	0.4130542548650613	6
850	0.5429149686494334	0.21173372228873488	84.74782908791325	5.48159674717162	0.49277275559302014	0.038824137905933295	3.048923527616938e-08	88.69440562565991	0.425572280671048	0.0	166.78333333333336	614092748.0	0.24535130906183167	6
851	0.5429149686494334	0.21173372228873488	84.74782908791325	5.48159674717162	0.49277275559302014	0.038824137905933295	3.048923527616938e-08	88.69440562565991	0.425572280671048	0.0	166.78333333333336	614092748.0	0.24535130906183167	6
852	0.19144229473710195	0.5319114432291028	84.74782908791325	10.695612680340615	0.3547474648118727	0.06254989999412452	2.7501993778362502e-08	112.91616323546559	0.40672831996911185	0.0	148.89166666666665	520910177.0	0.2766462620337953	6
853	0.5429149686494334	0.21173372228873488	9.263701919508208	5.48159674717162	0.49277275559302014	0.038824137905933295	3.048923527616938e-08	88.69440562565991	0.3240335977403461	0.0	-46.81666666666668	811761039.0	0.24535130906183167	6
854	0.3407888840582266	0.9127844168010399	146.5634245097741	10.483159406100949	0.14467182490222563	0.08896353272654657	3.468134668377258e-06	93.60272813537367	7.1368023307455175	0.0	121.05000000000003	891177552.0	-0.0	6
855	0.35924323007243986	0.17342768189060068	78.48688071561446	5.730514206491912	0.019197754462743355	0.07327624644911268	5.298703404691366e-06	100.2541158054228	4.810355954118471	-1.8363266166223084	140.325	796481538.0	0.4673290880369595	6
856	0.3779886231502965	0.20895712198464217	77.0	6.014642176188575	0.5770816818472794	0.05196617472409717	1.9520445976339152e-06	80.0	10.009644269485356	0.0	64.96666666666665	858430588.0	0.4130542548650613	6
857	0.35924323007243986	0.17342768189060068	78.48688071561446	5.730514206491912	0.019197754462743355	0.07327624644911268	5.298703404691366e-06	100.2541158054228	4.810355954118471	-1.8363266166223084	140.325	796481538.0	0.4673290880369595	6
858	0.18331764515442214	0.5251503214665	18.422407345452186	9.297129927630406	0.6191293772479691	0.03749841375422033	2.4744555064981193e-08	153.11597593831465	0.29230887080115764	0.0	139.47500000000002	541817171.0	0.29153203337907785	6
859	0.3685633606339971	0.8756654567128725	24.283621816196813	5.989370225165286	0.5457836265748037	0.030413847427393018	2.895286252473644e-06	15.880845176718921	0.48897229756347826	0.0	-1.924999999999999	622611348.0	-0.0	6
860	0.5094241564074082	1.0131063670617455	213.0	2.612614602962732	0.10049585310116135	0.04819080902728553	4.209217960848703e-06	33.68144526349383	-50.0	-50.0	-50.0	128507600.0	-0.0	6
861	0.236511213961702	0.36566135340263667	67.19886039558787	6.880403568546271	0.46707850360716674	0.029038124786761443	1.9417334552648938e-08	93.60272813537367	0.43041367144595455	0.0	145.25833333333338	253702917.0	0.39782743263566134	6
862	0.04652057926799763	0.19020662913644093	22.08068883139169	5.820584937503861	0.09091415501562145	0.047754760764299985	2.4113563543385833e-09	160.99494426857186	0.07211226010879557	0.0	147.68333333333334	257730301.0	0.7632727915955615	6
863	0.10382298622770333	1.1803577577906934	183.6369396396361	4.4467972087487775	0.27568751338627473	0.10528263886504631	4.165544734903885e-06	65.6983825442867	-50.0	-50.0	-50.0	170508390.0	-0.0	6
864	0.3407888840582266	0.9127844168010399	146.5634245097741	10.483159406100949	0.14467182490222563	0.08896353272654657	3.468134668377258e-06	93.60272813537367	7.1368023307455175	0.0	121.05000000000003	364477736.0	-0.0	6
865	0.3407888840582266	0.9127844168010399	146.5634245097741	10.483159406100949	0.14467182490222563	0.029038124786761443	3.468134668377258e-06	93.60272813537367	7.694763006145386	0.0	147.77500000000003	149744517.0	-0.0	6
866	0.29222957585581455	0.14277127773286327	73.65672148170522	9.133694005824667	0.9237398679286577	0.019808461332872267	1.2229951212286324e-08	110.28391375100972	0.377604712716213	0.0	158.51666666666668	563807363.0	0.5649991464113222	6
867	0.3146942936741786	0.6205982944480064	57.32256293554385	7.921001620867191	1.013145523414976	0.07359752569093556	1.3285152051482001e-06	108.08175507577101	2.4710579236419363	0.0	131.53333333333336	729758147.0	0.06470741187781504	6
868	0.3407888840582266	0.9127844168010399	146.5634245097741	10.483159406100949	0.348384718240326	0.08896353272654657	3.468134668377258e-06	93.60272813537367	7.2462666141349175	0.0	105.62499999999999	166092838.0	-0.0	6
869	0.3407888840582266	0.9127844168010399	71.0	5.552861825280125	0.14467182490222563	0.1149368520036342	3.468134668377258e-06	93.60272813537367	0.34196803819403243	0.0	155.41666666666666	784545787.0	-0.0	6
870	0.35661712139986323	0.18187329442472494	67.19886039558787	6.880403568546271	0.46707850360716674	0.029038124786761443	1.9417334552648938e-08	115.96123826188364	0.48006294703110086	0.0	160.90833333333336	657875532.0	0.46150958417541177	6
871	0.7340201995571793	1.4574793301257487	203.3469616445618	20.704539765165983	0.0687220530083582	0.09917338887818061	1.6491198785513512e-06	211.93127740864162	-50.0	-50.0	-50.0	472935234.0	-0.0	6
872	0.3407888840582266	0.9127844168010399	146.5634245097741	10.483159406100949	0.14467182490222563	0.08896353272654657	3.468134668377258e-06	93.60272813537367	7.1368023307455175	0.0	121.05000000000003	891177552.0	-0.0	6
873	0.35661712139986323	0.18187329442472494	57.0	6.401265710361139	0.47382353280436557	0.09525938397476476	4.181083456226353e-06	78.0	8.096387094100166	0.0	60.425	722646163.0	0.46150958417541177	6
874	0.5429149686494334	0.21173372228873488	84.74782908791325	6.401265710361139	0.49277275559302014	0.038824137905933295	3.048923527616938e-08	88.69440562565991	0.424260592854921	0.0	150.02500000000003	448742035.0	0.24535130906183167	6
875	0.35661712139986323	0.18187329442472494	57.0	5.48159674717162	0.47382353280436557	0.09525938397476476	3.5722614707253387e-06	78.0	8.771057485028718	0.0	-55.49166666666668	700094667.0	0.46150958417541177	6
876	0.3407888840582266	0.9127844168010399	146.5634245097741	10.483159406100949	0.14467182490222563	0.08896353272654657	3.468134668377258e-06	93.60272813537367	7.1368023307455175	0.0	121.05000000000003	891177552.0	-0.0	6
877	0.3407888840582266	0.9127844168010399	146.5634245097741	10.483159406100949	0.14467182490222563	0.08896353272654657	3.468134668377258e-06	93.60272813537367	7.1368023307455175	0.0	121.05000000000003	891177552.0	-0.0	6
878	0.3816545560726422	1.4306671348506284	213.0	16.210779666350398	0.08905294508363895	0.030792860019256324	3.1986940074538427e-06	0.19363911613994844	-50.0	-50.0	-50.0	840802758.0	-0.0	6
879	0.3407888840582266	0.9127844168010399	146.5634245097741	10.483159406100949	0.14467182490222563	0.08896353272654657	3.468134668377258e-06	93.60272813537367	7.1368023307455175	0.0	121.05000000000003	891177552.0	-0.0	6
880	0.4027861213972429	0.8115215833776781	73.67900277297849	3.705603165853111	0.3767139967341465	0.13872203197820387	1.7572810799625883e-08	100.25842529219139	-50.0	-50.0	-50.0	451092967.0	-0.0	6
881	0.236511213961702	0.36566135340263667	67.19886039558787	6.880403568546271	0.46707850360716674	0.029038124786761443	1.9417334552648938e-08	115.96123826188364	0.41982076128602586	0.0	161.25833333333338	405131815.0	0.39782743263566134	6
882	0.2033201135804869	0.18187329442472494	71.54966664912536	13.319939268932771	0.362705352456852	0.0944064269613646	1.2461280407544455e-08	104.75972332548842	0.4068934464473344	0.0	184.90000000000003	494602499.0	0.6148065919947882	6
883	0.4212400793110534	0.08224086152051427	54.86242260252466	10.415893570269024	0.1439150274231109	0.021200239073142044	2.1497779048716224e-08	152.78904235824675	0.4191490482918496	0.0	134.075	276498600.0	0.4965190591684323	6
884	0.2033201135804869	0.25087948051322156	71.54966664912536	13.319939268932771	0.362705352456852	0.0944064269613646	1.2461280407544455e-08	104.75972332548842	0.3637064047388563	0.0	147.19166666666666	469224274.0	0.5458004059062915	6
885	0.22238453262045188	0.2745096648698634	80.48250204306385	5.475499329815287	0.8818704841997531	0.03865134755130029	5.1712813713605106e-08	105.11480741160727	1.375123092546282	0.0	158.075	536600871.0	0.5031058025096847	6
886	0.6653407004181964	0.26333737088021975	94.36510470685835	7.458623387705188	0.6545525749560357	0.05696989012893766	7.859877832086501e-09	61.33673328832304	0.10714850928333419	0.0	142.15	694658712.0	0.07132192870158383	6
887	0.5832083244691887	0.10473275979173613	213.0	3.247363225568091	0.13745411860768525	0.12417534430916495	4.357743821032247e-07	113.62951118505485	8.273637578080788	0.0	-41.63333333333334	216405542.0	0.3120624990728502	6
888	0.2968267502620367	0.3171652416507029	86.01528655323334	6.888684485066313	0.556126556378798	0.05571375753888248	1.9861271960792392e-08	52.94717911298004	0.267439434097156	0.0	-56.79166666666669	333563448.0	0.3860080080872603	6
889	0.5429149686494334	0.36566135340263667	67.19886039558787	6.880403568546271	0.46707850360716674	0.038824137905933295	3.048923527616938e-08	88.69440562565991	0.15035562560004223	0.0	142.01666666666668	312376776.0	0.09142367794792983	6
890	0.5915874712093115	0.11620570926257104	178.65968676994848	13.306370532538715	0.09955430975747442	0.06014930438822082	1.7374223278541447e-06	18.766606885660934	2.0120498837253216	0.0	-63.66666666666668	442985990.0	0.29220681952811745	6
891	0.3407888840582266	0.9127844168010399	146.5634245097741	10.483159406100949	0.14467182490222563	0.08896353272654657	3.468134668377258e-06	93.60272813537367	7.1368023307455175	0.0	121.05000000000003	891177552.0	-0.0	6
892	0.5429149686494334	0.21173372228873488	84.74782908791325	5.48159674717162	0.49277275559302014	0.038824137905933295	3.048923527616938e-08	88.69440562565991	0.425572280671048	0.0	166.78333333333336	614092748.0	0.24535130906183167	6
893	0.236511213961702	0.36566135340263667	67.19886039558787	6.880403568546271	0.46707850360716674	0.029038124786761443	1.9417334552648938e-08	115.96123826188364	0.41982076128602586	0.0	161.25833333333338	405131815.0	0.39782743263566134	6
894	0.09036625286169764	0.31997083703435336	69.34973013620109	9.516112492870434	0.8706758708506281	0.012126298759509407	5.313293266893275e-08	173.7639916310632	0.8365215397863679	0.0	117.67500000000003	342657354.0	0.589662910103949	6
895	0.04128239909702813	0.29571417108523557	81.71693117171134	1.017250233184126	0.6428079520435982	0.02432879259016755	2.4979869080042192e-08	163.7596167580225	0.31994453336338324	0.0	-24.650000000000006	639602802.0	0.6630034298177363	6
896	0.6210108638992191	0.4586751778435789	105.11792968927845	4.158322602577311	0.6386671356929992	0.02038140009346491	3.499746518816608e-08	66.20008672180555	0.3294807498137047	0.0	-37.25	611976268.0	-0.0	6
897	0.236511213961702	0.36566135340263667	67.19886039558787	6.880403568546271	0.46707850360716674	0.029038124786761443	1.9417334552648938e-08	115.96123826188364	0.41982076128602586	0.0	161.25833333333338	405131815.0	0.39782743263566134	6
898	0.236511213961702	0.36566135340263667	67.19886039558787	6.880403568546271	0.46707850360716674	0.05196617472409717	1.9520445976339152e-06	115.96123826188364	6.981296688309385	0.0	84.30000000000003	183832497.00000003	0.39782743263566134	6
899	0.610115880362624	0.24109337873443	103.42283553272483	4.953956451283063	0.1337767051693694	0.020600437549677178	2.784990937846089e-08	106.99772511054954	0.3411049568446103	0.0	186.17500000000004	573277141.0	0.14879074090294597	6
900	0.3146942936741786	0.9127844168010399	146.5634245097741	10.483159406100949	0.14467182490222563	0.08896353272654657	3.468134668377258e-06	108.08175507577101	5.991635494443344	0.0	90.80833333333332	796247737.0	-0.0	6
901	0.6195705275927793	0.0010629003777131996	30.799554757527424	1.289176235414125	1.0298119525608693	0.1056199861868245	6.579688549937957e-07	156.54726472662608	4.692103911832817	0.0	-46.93333333333334	107908981.0	0.3793665720295075	6
902	0.22238453262045188	0.2745096648698634	80.48250204306385	5.475499329815287	0.8818704841997531	0.03865134755130029	5.1712813713605106e-08	80.0	1.117659304395353	0.0	-52.03333333333334	237723242.0	0.5031058025096847	6
903	0.6952719350395904	0.12964565123369143	84.10318386994655	12.596150339651158	0.10211708366790467	0.10115762892455883	1.0496264052032875e-06	93.91960227256062	2.289385279660788	0.0	34.21666666666668	460288700.0	0.17508241372671818	6
904	0.5429149686494334	0.21173372228873488	84.74782908791325	5.48159674717162	0.49277275559302014	0.038824137905933295	3.048923527616938e-08	88.69440562565991	0.425572280671048	0.0	166.78333333333336	614092748.0	0.24535130906183167	6
905	0.2235271750921102	0.44450025648348496	101.31036535550885	8.736393969443373	0.044766239505692806	0.008465120228482576	3.267409651707504e-08	93.83932782990361	0.5806244625763171	0.0	-25.56666666666667	179729651.0	0.3319725684244048	6
906	0.35661712139986323	0.18187329442472494	57.0	6.401265710361139	0.47382353280436557	0.09525938397476476	3.5722614707253387e-06	78.0	8.722506918076276	0.0	60.233333333333334	808020576.0	0.46150958417541177	6
907	0.3407888840582266	0.9127844168010399	146.5634245097741	10.483159406100949	0.14467182490222563	0.08896353272654657	3.468134668377258e-06	93.60272813537367	7.1368023307455175	0.0	121.05000000000003	891177552.0	-0.0	6
908	0.26538473655540146	0.5046908368117928	103.06357195129549	6.575324593018758	0.18587139277842096	0.027907644713346502	9.405418675947957e-09	97.82716376270778	0.12806768658250434	0.0	169.33333333333331	423670925.0	0.22992442663280577	6
909	0.3407888840582266	0.9127844168010399	146.5634245097741	10.483159406100949	0.14467182490222563	0.08896353272654657	3.468134668377258e-06	93.60272813537367	7.1368023307455175	0.0	121.05000000000003	891177552.0	-0.0	6
910	0.3779886231502965	0.20895712198464217	77.0	6.014642176188575	0.5770816818472794	0.05196617472409717	1.9520445976339152e-06	80.0	10.009644269485356	0.0	64.96666666666665	858430588.0	0.4130542548650613	7
911	0.610115880362624	0.24109337873443	103.42283553272483	4.953956451283063	0.1337767051693694	0.020600437549677178	2.784990937846089e-08	106.99772511054954	0.3411049568446103	0.0	186.17500000000004	573277141.0	0.14879074090294597	7
912	0.2033201135804869	0.18187329442472494	71.54966664912536	13.319939268932771	0.362705352456852	0.0944064269613646	1.2461280407544455e-08	104.75972332548842	0.4068934464473344	0.0	184.90000000000003	494602499.0	0.6148065919947882	7
913	0.35661712139986323	0.18187329442472494	67.19886039558787	6.880403568546271	0.46707850360716674	0.029038124786761443	1.9417334552648938e-08	115.96123826188364	0.48006294703110086	0.0	160.90833333333336	657875532.0	0.46150958417541177	7
914	0.187136536012376	0.4373832754266813	156.49469905191862	8.782276080192048	0.06556344735380724	0.17169191170327536	2.551718644794112e-08	88.08546953057547	0.7626404201892782	0.0	184.0916666666667	614066301.0	0.3754801885609427	7
915	0.3779886231502965	0.20895712198464217	146.5634245097741	10.483159406100949	0.14467182490222563	0.08896353272654657	1.9520445976339152e-06	80.0	9.77378205587594	0.0	75.6416666666667	873032242.0	0.4130542548650613	7
916	0.3407888840582266	0.9127844168010399	146.5634245097741	10.483159406100949	0.14467182490222563	0.029038124786761443	3.468134668377258e-06	93.60272813537367	7.694763006145386	0.0	147.77500000000003	282948853.0	-0.0	7
917	0.3779886231502965	0.20895712198464217	77.0	6.014642176188575	0.5770816818472794	0.05196617472409717	1.9520445976339152e-06	80.0	10.009644269485356	0.0	64.96666666666665	858430588.0	0.4130542548650613	7
918	0.3407888840582266	0.9127844168010399	146.5634245097741	10.483159406100949	0.14467182490222563	0.08896353272654657	3.468134668377258e-06	93.60272813537367	7.1368023307455175	0.0	121.05000000000003	891177552.0	-0.0	7
919	0.3407888840582266	0.9127844168010399	146.5634245097741	10.483159406100949	0.14467182490222563	0.029038124786761443	3.468134668377258e-06	93.60272813537367	7.694763006145386	0.0	147.77500000000003	149744517.0	-0.0	7
920	0.3407888840582266	0.9127844168010399	146.5634245097741	10.483159406100949	0.14467182490222563	0.08896353272654657	3.468134668377258e-06	93.60272813537367	7.1368023307455175	0.0	121.05000000000003	891177552.0	-0.0	7
921	0.3779886231502965	0.20895712198464217	146.5634245097741	10.483159406100949	0.14467182490222563	0.08896353272654657	1.9520445976339152e-06	80.0	9.77378205587594	0.0	75.6416666666667	873032242.0	0.4130542548650613	7
922	0.3407888840582266	0.9127844168010399	146.5634245097741	10.483159406100949	0.14467182490222563	0.08896353272654657	3.468134668377258e-06	93.60272813537367	7.1368023307455175	0.0	121.05000000000003	891177552.0	-0.0	7
923	0.610115880362624	0.24109337873443	103.42283553272483	4.953956451283063	0.1337767051693694	0.020600437549677178	2.784990937846089e-08	106.99772511054954	0.3411049568446103	0.0	186.17500000000004	573277141.0	0.14879074090294597	7
924	0.35661712139986323	0.18187329442472494	67.19886039558787	6.880403568546271	0.46707850360716674	0.029038124786761443	1.9417334552648938e-08	115.96123826188364	0.48006294703110086	0.0	160.90833333333336	657875532.0	0.46150958417541177	7
925	0.04458358293868475	0.02710726554645912	52.19922843872331	12.390877757263127	0.26747018962576635	0.04112111853839304	2.3943346815401054e-08	81.88548749155441	1.1556374754341547	0.0	215.80833333333334	386504263.0	0.9283091515148562	7
926	0.19144229473710195	0.5319114432291028	9.263701919508208	10.695612680340615	0.3547474648118727	0.06254989999412452	2.7501993778362502e-08	112.91616323546559	0.41352961378182584	0.0	167.81666666666666	745620821.0	0.2766462620337953	7
927	0.3407888840582266	0.9127844168010399	146.5634245097741	10.483159406100949	0.14467182490222563	0.029038124786761443	3.468134668377258e-06	93.60272813537367	7.694763006145386	0.0	147.77500000000003	282948853.0	-0.0	7
928	0.35924323007243986	0.17342768189060068	78.48688071561446	5.730514206491912	0.019197754462743355	0.07327624644911268	5.298703404691366e-06	100.2541158054228	4.810355954118471	-1.8363266166223084	140.325	796481538.0	0.4673290880369595	7
929	0.35924323007243986	0.17342768189060068	78.48688071561446	5.730514206491912	0.019197754462743355	0.07327624644911268	5.298703404691366e-06	100.2541158054228	4.810355954118471	-1.8363266166223084	140.325	796481538.0	0.4673290880369595	7
930	0.3779886231502965	0.20895712198464217	77.0	6.014642176188575	0.5770816818472794	0.05196617472409717	1.9520445976339152e-06	80.0	10.009644269485356	0.0	64.96666666666665	858430588.0	0.4130542548650613	7
931	0.3407888840582266	0.9127844168010399	146.5634245097741	10.483159406100949	0.14467182490222563	0.08896353272654657	3.468134668377258e-06	93.60272813537367	7.1368023307455175	0.0	121.05000000000003	891177552.0	-0.0	7
932	0.3779886231502965	0.20895712198464217	146.5634245097741	10.483159406100949	0.14467182490222563	0.08896353272654657	1.9520445976339152e-06	80.0	9.77378205587594	0.0	75.6416666666667	873032242.0	0.4130542548650613	7
933	0.3779886231502965	0.20895712198464217	77.0	6.014642176188575	0.5770816818472794	0.05196617472409717	1.9520445976339152e-06	80.0	10.009644269485356	0.0	64.96666666666665	858430588.0	0.4130542548650613	7
934	0.3779886231502965	0.20895712198464217	77.0	6.014642176188575	0.5770816818472794	0.05196617472409717	1.9520445976339152e-06	80.0	10.009644269485356	0.0	64.96666666666665	858430588.0	0.4130542548650613	7
935	0.3407888840582266	0.9127844168010399	146.5634245097741	10.483159406100949	0.14467182490222563	0.08896353272654657	3.468134668377258e-06	93.60272813537367	7.1368023307455175	0.0	121.05000000000003	891177552.0	-0.0	7
936	0.35924323007243986	0.17342768189060068	78.48688071561446	5.730514206491912	0.019197754462743355	0.07327624644911268	5.298703404691366e-06	100.2541158054228	4.810355954118471	-1.8363266166223084	140.325	796481538.0	0.4673290880369595	7
937	0.3407888840582266	0.9127844168010399	146.5634245097741	10.483159406100949	0.46707850360716674	0.029038124786761443	3.468134668377258e-06	93.60272813537367	7.731263628529966	0.0	133.59166666666664	198614004.0	-0.0	7
938	0.3407888840582266	0.9127844168010399	146.5634245097741	10.483159406100949	0.14467182490222563	0.029038124786761443	3.468134668377258e-06	93.60272813537367	7.694763006145386	0.0	147.77500000000003	149744517.0	-0.0	7
939	0.3779886231502965	0.20895712198464217	77.0	6.014642176188575	0.5770816818472794	0.05196617472409717	1.9520445976339152e-06	80.0	10.009644269485356	0.0	64.96666666666665	858430588.0	0.4130542548650613	7
940	0.2033201135804869	0.25087948051322156	71.54966664912536	13.319939268932771	0.362705352456852	0.0944064269613646	1.2461280407544455e-08	104.75972332548842	0.3637064047388563	0.0	147.19166666666666	469224274.0	0.5458004059062915	7
941	0.35924323007243986	0.17342768189060068	78.48688071561446	5.730514206491912	0.019197754462743355	0.07327624644911268	5.298703404691366e-06	100.2541158054228	4.810355954118471	-1.8363266166223084	140.325	796481538.0	0.4673290880369595	7
942	0.3146942936741786	0.6205982944480064	57.32256293554385	7.921001620867191	1.013145523414976	0.07359752569093556	1.3285152051482001e-06	108.08175507577101	2.4710579236419363	0.0	131.53333333333336	729758147.0	0.06470741187781504	7
943	0.19144229473710195	0.5319114432291028	9.263701919508208	10.695612680340615	0.3547474648118727	0.06254989999412452	2.7501993778362502e-08	112.91616323546559	0.41352961378182584	0.0	167.81666666666666	745620821.0	0.2766462620337953	7
944	0.3407888840582266	0.9127844168010399	71.0	5.552861825280125	0.14467182490222563	0.1149368520036342	3.468134668377258e-06	93.60272813537367	0.34196803819403243	0.0	155.41666666666666	784545787.0	-0.0	7
945	0.3779886231502965	0.20895712198464217	77.0	6.014642176188575	0.5770816818472794	0.05196617472409717	1.9520445976339152e-06	80.0	10.009644269485356	0.0	64.96666666666665	752126754.0	0.4130542548650613	7
946	0.3779886231502965	0.20895712198464217	77.0	6.014642176188575	0.5770816818472794	0.05196617472409717	1.9520445976339152e-06	80.0	10.009644269485356	0.0	64.96666666666665	858430588.0	0.4130542548650613	7
947	0.3779886231502965	0.20895712198464217	77.0	6.014642176188575	0.5770816818472794	0.05196617472409717	1.9520445976339152e-06	80.0	10.009644269485356	0.0	64.96666666666665	858430588.0	0.4130542548650613	7
948	0.187136536012376	0.4373832754266813	156.49469905191862	8.782276080192048	0.06556344735380724	0.17169191170327536	2.551718644794112e-08	88.08546953057547	0.7626404201892782	0.0	184.0916666666667	614066301.0	0.3754801885609427	7
949	0.3779886231502965	0.20895712198464217	146.5634245097741	10.483159406100949	0.14467182490222563	0.08896353272654657	1.9520445976339152e-06	80.0	9.77378205587594	0.0	75.6416666666667	873032242.0	0.4130542548650613	7
950	0.35924323007243986	0.17342768189060068	78.48688071561446	5.730514206491912	0.019197754462743355	0.07327624644911268	5.298703404691366e-06	100.2541158054228	4.810355954118471	-1.8363266166223084	140.325	796481538.0	0.4673290880369595	7
951	0.3146942936741786	0.6205982944480064	57.32256293554385	7.921001620867191	1.013145523414976	0.07359752569093556	1.3285152051482001e-06	108.08175507577101	2.4710579236419363	0.0	131.53333333333336	729758147.0	0.06470741187781504	7
952	0.3407888840582266	0.9127844168010399	146.5634245097741	10.483159406100949	0.14467182490222563	0.08896353272654657	3.468134668377258e-06	93.60272813537367	7.1368023307455175	0.0	121.05000000000003	891177552.0	-0.0	7
953	0.3407888840582266	0.9127844168010399	146.5634245097741	10.483159406100949	0.14467182490222563	0.08896353272654657	3.468134668377258e-06	93.60272813537367	7.1368023307455175	0.0	121.05000000000003	891177552.0	-0.0	7
954	0.3146942936741786	0.6205982944480064	57.32256293554385	7.921001620867191	1.013145523414976	0.07359752569093556	1.3285152051482001e-06	108.08175507577101	2.4710579236419363	0.0	131.53333333333336	729758147.0	0.06470741187781504	7
955	0.3146942936741786	0.6205982944480064	57.32256293554385	7.921001620867191	1.013145523414976	0.07359752569093556	1.3285152051482001e-06	108.08175507577101	2.4710579236419363	0.0	131.53333333333336	729758147.0	0.06470741187781504	7
956	0.35924323007243986	0.17342768189060068	78.48688071561446	5.730514206491912	0.019197754462743355	0.07327624644911268	5.298703404691366e-06	100.2541158054228	4.810355954118471	-1.8363266166223084	140.325	796481538.0	0.4673290880369595	7
957	0.3779886231502965	0.20895712198464217	146.5634245097741	10.483159406100949	0.14467182490222563	0.08896353272654657	1.9520445976339152e-06	80.0	9.77378205587594	0.0	75.6416666666667	873032242.0	0.4130542548650613	7
958	0.187136536012376	0.4373832754266813	156.49469905191862	8.782276080192048	0.06556344735380724	0.17169191170327536	2.551718644794112e-08	88.08546953057547	0.7626404201892782	0.0	184.0916666666667	614066301.0	0.3754801885609427	7
959	0.3407888840582266	0.9127844168010399	146.5634245097741	10.483159406100949	0.14467182490222563	0.08896353272654657	3.468134668377258e-06	93.60272813537367	7.1368023307455175	0.0	121.05000000000003	891177552.0	-0.0	7
960	0.3407888840582266	0.9127844168010399	146.5634245097741	10.483159406100949	0.14467182490222563	0.08896353272654657	3.468134668377258e-06	93.60272813537367	7.1368023307455175	0.0	121.05000000000003	891177552.0	-0.0	7
961	0.3407888840582266	0.9127844168010399	146.5634245097741	10.483159406100949	0.14467182490222563	0.029038124786761443	3.468134668377258e-06	93.60272813537367	7.694763006145386	0.0	147.77500000000003	149744517.0	-0.0	7
962	0.3407888840582266	0.9127844168010399	146.5634245097741	10.483159406100949	0.14467182490222563	0.08896353272654657	3.468134668377258e-06	93.60272813537367	7.1368023307455175	0.0	121.05000000000003	891177552.0	-0.0	7
963	0.19144229473710195	0.5319114432291028	9.263701919508208	10.695612680340615	0.3547474648118727	0.06254989999412452	2.7501993778362502e-08	112.91616323546559	0.41352961378182584	0.0	167.81666666666666	745620821.0	0.2766462620337953	7
964	0.3407888840582266	0.9127844168010399	146.5634245097741	10.483159406100949	0.14467182490222563	0.08896353272654657	3.468134668377258e-06	93.60272813537367	7.1368023307455175	0.0	121.05000000000003	891177552.0	-0.0	7
965	0.3779886231502965	0.20895712198464217	77.0	6.014642176188575	0.5770816818472794	0.05196617472409717	1.9520445976339152e-06	80.0	10.009644269485356	0.0	64.96666666666665	858430588.0	0.4130542548650613	7
966	0.3779886231502965	0.20895712198464217	146.5634245097741	10.483159406100949	0.14467182490222563	0.08896353272654657	1.9520445976339152e-06	80.0	9.77378205587594	0.0	75.6416666666667	873032242.0	0.4130542548650613	7
967	0.3779886231502965	0.20895712198464217	77.0	6.014642176188575	0.5770816818472794	0.05196617472409717	1.9520445976339152e-06	80.0	10.009644269485356	0.0	64.96666666666665	858430588.0	0.4130542548650613	7
968	0.3146942936741786	0.6205982944480064	57.32256293554385	7.921001620867191	1.013145523414976	0.07359752569093556	1.3285152051482001e-06	108.08175507577101	2.4710579236419363	0.0	131.53333333333336	729758147.0	0.06470741187781504	7
969	0.3407888840582266	0.9127844168010399	146.5634245097741	10.483159406100949	0.14467182490222563	0.08896353272654657	3.468134668377258e-06	93.60272813537367	7.1368023307455175	0.0	121.05000000000003	891177552.0	-0.0	7
970	0.3407888840582266	0.9127844168010399	146.5634245097741	10.483159406100949	0.14467182490222563	0.08896353272654657	3.468134668377258e-06	93.60272813537367	7.1368023307455175	0.0	121.05000000000003	891177552.0	-0.0	7
971	0.04458358293868475	0.02710726554645912	52.19922843872331	12.390877757263127	0.26747018962576635	0.04112111853839304	2.3943346815401054e-08	81.88548749155441	1.1556374754341547	0.0	215.80833333333334	386504263.0	0.9283091515148562	7
972	0.3407888840582266	0.9127844168010399	146.5634245097741	10.483159406100949	0.14467182490222563	0.08896353272654657	3.468134668377258e-06	93.60272813537367	7.1368023307455175	0.0	121.05000000000003	891177552.0	-0.0	7
973	0.3146942936741786	0.6205982944480064	57.32256293554385	7.921001620867191	1.013145523414976	0.07359752569093556	1.3285152051482001e-06	108.08175507577101	2.4710579236419363	0.0	131.53333333333336	729758147.0	0.06470741187781504	7
974	0.187136536012376	0.4373832754266813	156.49469905191862	8.782276080192048	0.06556344735380724	0.17169191170327536	2.551718644794112e-08	88.08546953057547	0.7626404201892782	0.0	184.0916666666667	614066301.0	0.3754801885609427	7
975	0.04458358293868475	0.02710726554645912	52.19922843872331	12.390877757263127	0.26747018962576635	0.04112111853839304	2.3943346815401054e-08	81.88548749155441	1.1556374754341547	0.0	215.80833333333334	386504263.0	0.9283091515148562	7
976	0.3779886231502965	0.20895712198464217	77.0	6.014642176188575	0.5770816818472794	0.05196617472409717	1.9520445976339152e-06	80.0	10.009644269485356	0.0	64.96666666666665	858430588.0	0.4130542548650613	7
977	0.35661712139986323	0.18187329442472494	67.19886039558787	6.880403568546271	0.46707850360716674	0.029038124786761443	1.9417334552648938e-08	115.96123826188364	0.48006294703110086	0.0	160.90833333333336	657875532.0	0.46150958417541177	7
978	0.3779886231502965	0.20895712198464217	77.0	6.014642176188575	0.5770816818472794	0.05196617472409717	1.9520445976339152e-06	80.0	10.009644269485356	0.0	64.96666666666665	858430588.0	0.4130542548650613	7
979	0.04458358293868475	0.02710726554645912	52.19922843872331	12.390877757263127	0.26747018962576635	0.04112111853839304	2.3943346815401054e-08	81.88548749155441	1.1556374754341547	0.0	215.80833333333334	386504263.0	0.9283091515148562	7
980	0.3779886231502965	0.20895712198464217	77.0	6.014642176188575	0.5770816818472794	0.05196617472409717	1.9520445976339152e-06	80.0	10.009644269485356	0.0	64.96666666666665	858430588.0	0.4130542548650613	7
981	0.610115880362624	0.24109337873443	103.42283553272483	4.953956451283063	0.1337767051693694	0.020600437549677178	2.784990937846089e-08	106.99772511054954	0.3411049568446103	0.0	186.17500000000004	573277141.0	0.14879074090294597	7
982	0.2033201135804869	0.18187329442472494	67.19886039558787	6.880403568546271	0.362705352456852	0.0944064269613646	1.2461280407544455e-08	104.75972332548842	0.4198352423685847	0.0	160.34166666666664	866883838.0	0.6148065919947882	7
983	0.36218682490801396	0.28997002586219045	44.05935552226099	5.13614795583543	0.07215773706697526	0.03905170592159543	2.8767250908482007e-08	123.36223369305392	0.5208201590487107	0.0	163.78333333333336	589661315.0	0.34784314922979553	7
984	0.187136536012376	0.4373832754266813	156.49469905191862	8.782276080192048	0.06556344735380724	0.17169191170327536	2.551718644794112e-08	88.08546953057547	0.7626404201892782	0.0	184.0916666666667	614066301.0	0.3754801885609427	7
985	0.3779886231502965	0.20895712198464217	146.5634245097741	10.483159406100949	0.14467182490222563	0.08896353272654657	1.9520445976339152e-06	80.0	9.77378205587594	0.0	75.6416666666667	873032242.0	0.4130542548650613	7
986	0.3407888840582266	0.9127844168010399	146.5634245097741	10.483159406100949	0.14467182490222563	0.029038124786761443	3.468134668377258e-06	93.60272813537367	7.694763006145386	0.0	147.77500000000003	282948853.0	-0.0	7
987	0.3923788613698112	0.22010219389512267	156.09294372996857	4.948116234152697	0.36436760459050255	0.06682161678864147	1.1216165812831177e-06	40.334498808997424	3.776890222645985	0.0	-50.33333333333335	758692612.0	0.3875189447350661	7
988	0.3726028228810779	0.6380486261304517	152.51968542196673	14.426701331752772	0.16946667244292551	0.04288628804041832	2.4950536197377374e-06	37.48607333721918	5.06831899279473	0.0	-67.0	398025507.0	-0.0	7
989	0.5284696540609493	0.5763010639293717	19.223412889921576	21.3406628531324	0.05175932280664655	0.018318049823947836	4.818941916999747e-06	53.71575036548052	-50.0	-50.0	-50.0	859469944.0	-0.0	7
990	0.34244215615314494	0.9716258948398412	173.8084532800624	21.07261215826123	0.13785652028878995	0.1179082567501891	1.0061582133671339e-06	127.91057866229329	0.9481750372781192	0.0	107.22500000000001	796880703.0	-0.0	7
991	0.3779886231502965	0.20895712198464217	146.5634245097741	10.483159406100949	0.14467182490222563	0.08896353272654657	1.9520445976339152e-06	80.0	9.77378205587594	0.0	75.6416666666667	873032242.0	0.4130542548650613	7
992	0.3407888840582266	0.9127844168010399	146.5634245097741	4.953956451283063	0.1337767051693694	0.08896353272654657	3.468134668377258e-06	93.60272813537367	8.154394690824937	0.0	-62.508333333333354	363546885.0	-0.0	7
993	0.610115880362624	0.24109337873443	103.42283553272483	10.483159406100949	0.14467182490222563	0.020600437549677178	2.784990937846089e-08	106.99772511054954	0.25580939952473614	0.0	103.93333333333334	232613711.0	0.14879074090294597	7
994	0.35661712139986323	0.18187329442472494	67.19886039558787	6.880403568546271	0.46707850360716674	0.029038124786761443	1.9417334552648938e-08	115.96123826188364	0.48006294703110086	0.0	160.90833333333336	657875532.0	0.46150958417541177	7
995	0.04458358293868475	0.02710726554645912	52.19922843872331	12.390877757263127	0.26747018962576635	0.04112111853839304	2.3943346815401054e-08	81.88548749155441	1.1556374754341547	0.0	215.80833333333334	386504263.0	0.9283091515148562	7
996	0.19144229473710195	0.9127844168010399	146.5634245097741	10.483159406100949	0.3547474648118727	0.06254989999412452	2.7501993778362502e-08	112.91616323546559	0.10779921239443979	0.0	138.66666666666669	193663934.0	-0.0	7
997	0.47646444206092115	0.384784323097165	12.510560347271976	4.992280733244521	0.1758143162468451	0.01869040347154014	4.909450868345203e-06	111.38397565719478	10.905518127997217	0.0	-35.45	841638574.0	0.13875123484191387	7
998	0.35924323007243986	0.17342768189060068	78.48688071561446	5.730514206491912	0.019197754462743355	0.07327624644911268	5.298703404691366e-06	100.2541158054228	4.810355954118471	-1.8363266166223084	140.325	501871195.0	0.4673290880369595	7
999	0.4583984513909389	0.17111706109234126	77.9598019825558	5.9901424117580335	0.03272805192962286	0.05757517397448099	3.6672925747741097e-06	126.19021668604415	3.6363058329812503	0.0	98.35833333333333	746545767.0	0.3704844875167199	7
1000	0.4297811973506764	0.1438851265027532	49.98558416394242	8.59545954568795	0.5656170872914879	0.07070680614823155	2.110503586598869e-06	98.84855261131376	6.877953897215914	0.0	61.45833333333334	116152697.0	0.42633367614657036	7
1001	0.3407888840582266	0.9127844168010399	146.5634245097741	10.483159406100949	0.14467182490222563	0.05196617472409717	1.9520445976339152e-06	93.60272813537367	5.423054941868472	0.0	169.03333333333336	732819231.0	-0.0	7
1002	0.5851824008984449	0.2158184056463722	12.192386656833037	10.327849587003016	0.7251480708370606	0.011633992318707362	8.632397331567088e-07	57.98554008668947	4.476030461064958	0.0	-45.008333333333326	812294459.0	0.1989991934551829	7
1003	0.3779886231502965	0.20895712198464217	77.0	6.014642176188575	0.14467182490222563	0.08896353272654657	1.9520445976339152e-06	80.0	9.365881640827702	0.0	68.10000000000002	629264270.0	0.4130542548650613	7
1004	0.5146082749850319	0.02125848004760994	67.0996320012041	6.550025701110982	0.4442528371246694	0.16783683219890974	7.298173989672614e-06	137.55647477998167	0.8064428467718172	-6.541218676765605	53.15833333333332	441809362.0	0.4641332449673581	7
1005	0.3407888840582266	0.9127844168010399	146.5634245097741	10.483159406100949	0.14467182490222563	0.05196617472409717	1.9520445976339152e-06	93.60272813537367	5.423054941868472	0.0	169.03333333333336	184771849.0	-0.0	7
1006	0.35924323007243986	0.17342768189060068	78.48688071561446	5.730514206491912	0.019197754462743355	0.07327624644911268	5.298703404691366e-06	100.2541158054228	4.810355954118471	-1.8363266166223084	140.325	796481538.0	0.4673290880369595	7
1007	0.3407888840582266	0.9127844168010399	146.5634245097741	10.483159406100949	0.46707850360716674	0.029038124786761443	3.468134668377258e-06	93.60272813537367	7.731263628529966	0.0	133.59166666666664	198614004.0	-0.0	7
1008	0.3779056570752191	1.0533135769554645	1.435486436856678	15.422929207942666	0.1344786223831748	0.022111736826998775	2.6985929130708652e-06	118.18240122252887	-50.0	-50.0	-50.0	381216007.0	-0.0	7
1009	0.42250706170756896	0.2869006727521678	79.16677087298473	5.091718464860051	0.39716915128513613	0.037406504148942726	2.8578834737833516e-06	128.46976809689556	5.0460482116531935	0.0	72.30833333333332	759157516.0	0.2905922655402633	7
1010	0.1741994125672492	0.41074105130110833	33.567834962825614	19.436690940993195	0.313169711104477	0.03108178580684022	1.1704499558000413e-08	5.389799824328961	-50.0	-50.0	-50.0	817408664.0	0.4150595361316425	7
1011	0.35924323007243986	0.17342768189060068	78.48688071561446	5.730514206491912	0.019197754462743355	0.07327624644911268	5.298703404691366e-06	100.2541158054228	4.810355954118471	-1.8363266166223084	140.325	796481538.0	0.4673290880369595	7
1012	0.4788220746175401	0.2102954723794191	63.78776726672866	11.840488539653037	0.27332609406903907	0.0483394328007328	1.0957733926218941e-06	49.3240470918961	8.827363180406074	0.0	-56.04166666666668	134835395.0	0.31088245300304074	7
1013	0.19144229473710195	0.5319114432291028	9.263701919508208	7.921001620867191	1.013145523414976	0.07359752569093556	2.7501993778362502e-08	112.91616323546559	0.41590401098703467	0.0	171.425	174683334.0	0.2766462620337953	7
1014	0.275670395813212	0.06748172848454159	101.67058070851867	2.459572482964804	0.17452799039602318	0.16961536070156819	4.38411994030158e-06	19.9714872324799	0.8784498931954925	0.0	-55.266666666666694	517270515.0	0.6568478757022465	7
1015	0.3779886231502965	0.20895712198464217	77.0	6.014642176188575	0.5770816818472794	0.05196617472409717	1.9520445976339152e-06	80.0	10.009644269485356	0.0	64.96666666666665	752126754.0	0.4130542548650613	7
1016	0.3779886231502965	0.20895712198464217	77.0	6.014642176188575	0.5770816818472794	0.05196617472409717	1.9520445976339152e-06	80.0	10.009644269485356	0.0	64.96666666666665	858430588.0	0.4130542548650613	7
1017	0.3779886231502965	0.20895712198464217	77.0	6.014642176188575	0.5770816818472794	0.05196617472409717	1.9520445976339152e-06	80.0	10.009644269485356	0.0	64.96666666666665	858430588.0	0.4130542548650613	7
1018	0.14774370306939885	0.5223694803692758	154.4600020844829	9.43115748045936	0.03881184777329816	0.09819170291252115	2.1478398844964066e-08	22.88662005645085	0.11374920412345801	0.0	-42.058333333333344	285407771.0	0.32988681656132535	7
1019	0.34926015682282574	0.06661475120501692	83.49051321610418	9.76000170604231	0.15728070491194823	0.10258058497320054	4.721428397000762e-06	87.53174223959581	3.744542870176369	-3.247687283156585	58.08333333333334	550847166.0	0.5841250919721573	7
1020	0.13212389048008422	0.18791537441739162	28.247488480770137	4.669557032899029	0.02080525831288643	0.034820321688412176	7.002964067676996e-07	7.812884038601638	0.8356387583521467	0.0	-41.324999999999996	133237832.0	0.6799607351025242	7
1021	0.42849928564965434	0.7890598702771057	24.288280323908104	7.952911553828354	0.7039089171684237	0.1464365742456869	1.9705545268053943e-06	109.43022496985036	-50.0	-50.0	-50.0	715466729.0	-0.0	7
1022	0.28359000090739434	1.6579343003525553	169.83435762473937	8.157064772481137	0.1638599052915476	0.10104433157517023	1.1896115323865798e-06	122.7247938424048	-50.0	-50.0	-50.0	195119679.0	-0.0	7
1023	0.178715268344294	0.8491289900253217	213.0	12.156241914341814	0.09953526403273893	0.058204892625920115	6.239641521849148e-07	184.87826029041412	0.9133854186765191	0.0	91.09999999999998	115816943.0	-0.0	7
1024	0.3146942936741786	0.6205982944480064	57.32256293554385	7.921001620867191	1.013145523414976	0.07359752569093556	1.3285152051482001e-06	108.08175507577101	2.4710579236419363	0.0	131.53333333333336	378462961.0	0.06470741187781504	7
1025	0.3146942936741786	0.6205982944480064	57.32256293554385	7.921001620867191	1.013145523414976	0.07359752569093556	1.3285152051482001e-06	108.08175507577101	2.4710579236419363	0.0	131.53333333333336	120108810.0	0.06470741187781504	7
1026	0.26106071116387175	0.1901765061271385	108.46479795877516	8.691132544706704	0.012514165462871176	0.10590569005155621	1.204058767896051e-05	70.62198803456172	3.6622801894179937	-6.204660940186246	57.94166666666666	827009325.0	0.5487627827089898	7
1027	0.3779886231502965	0.20895712198464217	146.5634245097741	10.483159406100949	0.14467182490222563	0.08896353272654657	1.9520445976339152e-06	80.0	9.77378205587594	0.0	75.6416666666667	873032242.0	0.4130542548650613	7
1028	0.07271321295573768	0.32377114076892366	120.05117034519752	7.808401765499192	0.029497613803141656	0.17211185820840155	1.1823043057303997e-08	118.82298470633805	0.34173462225804485	0.0	148.17500000000004	853595321.0	0.6035156462753386	7
1029	0.3998536859165661	1.0777643075171495	162.16366223699276	7.9932447490134715	0.05566696967695991	0.0752066261568772	6.037847412577612e-06	86.58715919891598	-50.0	-50.0	-50.0	437395688.0	-0.0	7
1030	0.3407888840582266	0.9127844168010399	146.5634245097741	10.483159406100949	0.14467182490222563	0.08896353272654657	3.468134668377258e-06	93.60272813537367	7.1368023307455175	0.0	121.05000000000003	891177552.0	-0.0	7
1031	0.3407888840582266	0.9127844168010399	146.5634245097741	10.483159406100949	0.14467182490222563	0.029038124786761443	3.468134668377258e-06	93.60272813537367	7.694763006145386	0.0	147.77500000000003	149744517.0	-0.0	7
1032	0.3407888840582266	0.9127844168010399	146.5634245097741	10.483159406100949	0.3547474648118727	0.06254989999412452	2.7501993778362502e-08	93.60272813537367	0.11497784451821502	0.0	127.05833333333332	335593112.0	-0.0	7
1033	0.02572803991115874	0.5192667251230236	14.2147376814921	1.606315265572265	0.10144614254161592	0.08249697822983455	3.7209389314354915e-06	85.83898476083169	3.2173304248553016	0.0	-48.25833333333333	850684564.0	0.4550052349658176	7
1034	0.3407888840582266	0.9127844168010399	146.5634245097741	10.483159406100949	0.14467182490222563	0.08896353272654657	3.468134668377258e-06	93.60272813537367	7.1368023307455175	0.0	121.05000000000003	891177552.0	-0.0	7
1035	0.3779886231502965	0.20895712198464217	77.0	6.014642176188575	0.5770816818472794	0.05196617472409717	1.9520445976339152e-06	80.0	10.009644269485356	0.0	64.96666666666665	858430588.0	0.4130542548650613	7
1036	0.15118709078979453	0.1753007121901185	120.82469571194484	9.26490269758431	0.19950744646500926	0.07319984417798234	2.4931022940105404e-06	153.82126729993962	1.3379513896925976	-3.018114829430119	60.891666666666666	766635373.0	0.673512197020087	7
1037	0.3779886231502965	0.20895712198464217	77.0	6.014642176188575	0.5770816818472794	0.08896353272654657	1.9520445976339152e-06	80.0	9.17721681771955	0.0	61.241666666666646	658974592.0	0.4130542548650613	7
1038	0.3146942936741786	0.6205982944480064	57.32256293554385	7.921001620867191	1.013145523414976	0.07359752569093556	1.3285152051482001e-06	108.08175507577101	2.4710579236419363	0.0	131.53333333333336	729758147.0	0.06470741187781504	7
1039	0.3407888840582266	0.9127844168010399	146.5634245097741	10.483159406100949	0.14467182490222563	0.08896353272654657	3.468134668377258e-06	93.60272813537367	7.1368023307455175	0.0	121.05000000000003	891177552.0	-0.0	7
1040	0.3044813098664195	0.7974697177689312	68.07632571986936	12.858633911711735	0.13025148110004864	0.0648218594508618	5.183493429357878e-06	84.30605183328719	0.33578400687543564	0.0	61.96666666666667	629604131.0	-0.0	7
1041	0.047812255238809206	0.03196521561600998	38.46925864102333	13.416743810232791	0.15217213946654157	0.04924265771723257	7.907560871603837e-10	102.24002190243064	-50.0	-50.0	-50.0	508319429.0	0.9202225291451809	7
1042	0.2112150105619187	0.9966929304507186	141.6786186711944	9.059377460602771	1.5527245559458667	0.02637226763620816	4.78952419238074e-06	103.50581559281045	0.32738772477195255	0.0	-77.44166666666666	387122117.0	-0.0	7
1043	0.2776354728376229	0.7180740620712474	5.128503727956236	4.7252221090796	0.14905208420036414	0.0960614298272109	1.747793821441092e-06	122.11594574803539	0.4602164778722724	0.0	95.23333333333338	157581914.0	0.004290465091129736	7
1044	0.187136536012376	0.4373832754266813	156.49469905191862	8.782276080192048	0.06556344735380724	0.17169191170327536	2.551718644794112e-08	88.08546953057547	0.7626404201892782	0.0	184.0916666666667	614066301.0	0.3754801885609427	7
1045	0.027428365527921227	0.022393248606991933	106.62054258193395	14.225008898812945	0.3533451915233615	0.002283851726841979	3.6016088572452604e-08	105.43966498924833	1.65279560354454	0.0	199.01666666666665	251256240.0	0.9501783858650868	7
1046	0.5319342899814461	0.18245000035988376	112.05832065477942	6.467529450864586	0.6504395413636884	0.05319189337020226	4.032504346344308e-06	105.44631361851987	3.8175745375503443	-0.3273559680932685	90.45000000000002	876906942.0	0.2856157096586701	7
1047	0.6073559874839535	0.062476122077723587	52.26932633221432	1.8416219626589205	0.3302125464880154	0.013253321787666545	2.4347930009944516e-09	132.66973029627408	-50.0	-50.0	-50.0	864015298.0	0.33016789043832295	7
1048	0.26171432171840187	0.1745919115485423	105.31198623294944	3.1252555442318144	0.5931441662303987	0.06580776833102024	3.9136207313837026e-06	18.724149725026848	0.8269690974040991	0.0	-57.69166666666667	882334126.0	0.5636937667330558	7
1049	0.004549188724514992	0.057086052247159874	61.44246233663572	14.151922881194148	0.42042815064075156	0.015358954446483726	1.7451625202733117e-08	138.94033238855778	0.699336353397058	0.0	134.65833333333336	405471226.0	0.9383647590283252	7
1050	0.3407888840582266	0.9127844168010399	146.5634245097741	10.483159406100949	0.14467182490222563	0.029038124786761443	3.468134668377258e-06	93.60272813537367	7.694763006145386	0.0	147.77500000000003	282948853.0	-0.0	8
1051	0.3779886231502965	0.20895712198464217	77.0	6.014642176188575	0.5770816818472794	0.05196617472409717	1.9520445976339152e-06	80.0	10.009644269485356	0.0	64.96666666666665	858430588.0	0.4130542548650613	8
1052	0.3407888840582266	0.9127844168010399	146.5634245097741	10.483159406100949	0.14467182490222563	0.029038124786761443	3.468134668377258e-06	93.60272813537367	7.694763006145386	0.0	147.77500000000003	149744517.0	-0.0	8
1053	0.07271321295573768	0.32377114076892366	120.05117034519752	7.808401765499192	0.029497613803141656	0.17211185820840155	1.1823043057303997e-08	118.82298470633805	0.34173462225804485	0.0	148.17500000000004	853595321.0	0.6035156462753386	8
1054	0.19144229473710195	0.5319114432291028	9.263701919508208	10.695612680340615	0.3547474648118727	0.06254989999412452	2.7501993778362502e-08	112.91616323546559	0.41352961378182584	0.0	167.81666666666666	745620821.0	0.2766462620337953	8
1055	0.35661712139986323	0.18187329442472494	67.19886039558787	6.880403568546271	0.46707850360716674	0.029038124786761443	1.9417334552648938e-08	115.96123826188364	0.48006294703110086	0.0	160.90833333333336	657875532.0	0.46150958417541177	8
1056	0.04458358293868475	0.02710726554645912	52.19922843872331	12.390877757263127	0.26747018962576635	0.04112111853839304	2.3943346815401054e-08	81.88548749155441	1.1556374754341547	0.0	215.80833333333334	386504263.0	0.9283091515148562	8
1057	0.5319342899814461	0.18245000035988376	112.05832065477942	6.467529450864586	0.6504395413636884	0.05319189337020226	4.032504346344308e-06	105.44631361851987	3.8175745375503443	-0.3273559680932685	90.45000000000002	876906942.0	0.2856157096586701	8
1058	0.3779886231502965	0.20895712198464217	146.5634245097741	10.483159406100949	0.14467182490222563	0.08896353272654657	1.9520445976339152e-06	80.0	9.77378205587594	0.0	75.6416666666667	873032242.0	0.4130542548650613	8
1059	0.04458358293868475	0.02710726554645912	52.19922843872331	12.390877757263127	0.26747018962576635	0.04112111853839304	2.3943346815401054e-08	81.88548749155441	1.1556374754341547	0.0	215.80833333333334	386504263.0	0.9283091515148562	8
1060	0.3407888840582266	0.9127844168010399	71.0	5.552861825280125	0.14467182490222563	0.1149368520036342	3.468134668377258e-06	93.60272813537367	0.34196803819403243	0.0	155.41666666666666	784545787.0	-0.0	8
1061	0.34244215615314494	0.9716258948398412	173.8084532800624	21.07261215826123	0.13785652028878995	0.1179082567501891	1.0061582133671339e-06	127.91057866229329	0.9481750372781192	0.0	107.22500000000001	796880703.0	-0.0	8
1062	0.3407888840582266	0.9127844168010399	146.5634245097741	10.483159406100949	0.14467182490222563	0.08896353272654657	3.468134668377258e-06	93.60272813537367	7.1368023307455175	0.0	121.05000000000003	891177552.0	-0.0	8
1063	0.187136536012376	0.4373832754266813	156.49469905191862	8.782276080192048	0.06556344735380724	0.17169191170327536	2.551718644794112e-08	88.08546953057547	0.7626404201892782	0.0	184.0916666666667	614066301.0	0.3754801885609427	8
1064	0.3407888840582266	0.9127844168010399	146.5634245097741	10.483159406100949	0.14467182490222563	0.08896353272654657	3.468134668377258e-06	93.60272813537367	7.1368023307455175	0.0	121.05000000000003	891177552.0	-0.0	8
1065	0.19144229473710195	0.5319114432291028	9.263701919508208	10.695612680340615	0.3547474648118727	0.06254989999412452	2.7501993778362502e-08	112.91616323546559	0.41352961378182584	0.0	167.81666666666666	745620821.0	0.2766462620337953	8
1066	0.3407888840582266	0.9127844168010399	71.0	5.552861825280125	0.14467182490222563	0.1149368520036342	3.468134668377258e-06	93.60272813537367	0.34196803819403243	0.0	155.41666666666666	784545787.0	-0.0	8
1067	0.3407888840582266	0.9127844168010399	146.5634245097741	10.483159406100949	0.14467182490222563	0.08896353272654657	3.468134668377258e-06	93.60272813537367	7.1368023307455175	0.0	121.05000000000003	891177552.0	-0.0	8
1068	0.027428365527921227	0.022393248606991933	106.62054258193395	14.225008898812945	0.3533451915233615	0.002283851726841979	3.6016088572452604e-08	105.43966498924833	1.65279560354454	0.0	199.01666666666665	251256240.0	0.9501783858650868	8
1069	0.610115880362624	0.24109337873443	103.42283553272483	4.953956451283063	0.1337767051693694	0.020600437549677178	2.784990937846089e-08	106.99772511054954	0.3411049568446103	0.0	186.17500000000004	573277141.0	0.14879074090294597	8
1070	0.3407888840582266	0.9127844168010399	146.5634245097741	10.483159406100949	0.14467182490222563	0.08896353272654657	3.468134668377258e-06	93.60272813537367	7.1368023307455175	0.0	121.05000000000003	891177552.0	-0.0	8
1071	0.07271321295573768	0.32377114076892366	120.05117034519752	7.808401765499192	0.029497613803141656	0.17211185820840155	1.1823043057303997e-08	118.82298470633805	0.34173462225804485	0.0	148.17500000000004	853595321.0	0.6035156462753386	8
1072	0.187136536012376	0.4373832754266813	156.49469905191862	8.782276080192048	0.06556344735380724	0.17169191170327536	2.551718644794112e-08	88.08546953057547	0.7626404201892782	0.0	184.0916666666667	614066301.0	0.3754801885609427	8
1073	0.3407888840582266	0.9127844168010399	146.5634245097741	10.483159406100949	0.14467182490222563	0.08896353272654657	3.468134668377258e-06	93.60272813537367	7.1368023307455175	0.0	121.05000000000003	891177552.0	-0.0	8
1074	0.610115880362624	0.24109337873443	103.42283553272483	4.953956451283063	0.1337767051693694	0.020600437549677178	2.784990937846089e-08	106.99772511054954	0.3411049568446103	0.0	186.17500000000004	573277141.0	0.14879074090294597	8
1075	0.3407888840582266	0.9127844168010399	146.5634245097741	10.483159406100949	0.14467182490222563	0.05196617472409717	1.9520445976339152e-06	93.60272813537367	5.423054941868472	0.0	169.03333333333336	732819231.0	-0.0	8
1076	0.19144229473710195	0.5319114432291028	9.263701919508208	10.695612680340615	0.3547474648118727	0.06254989999412452	2.7501993778362502e-08	112.91616323546559	0.41352961378182584	0.0	167.81666666666666	745620821.0	0.2766462620337953	8
1077	0.04458358293868475	0.02710726554645912	52.19922843872331	12.390877757263127	0.26747018962576635	0.04112111853839304	2.3943346815401054e-08	81.88548749155441	1.1556374754341547	0.0	215.80833333333334	386504263.0	0.9283091515148562	8
1078	0.35924323007243986	0.17342768189060068	78.48688071561446	5.730514206491912	0.019197754462743355	0.07327624644911268	5.298703404691366e-06	100.2541158054228	4.810355954118471	-1.8363266166223084	140.325	796481538.0	0.4673290880369595	8
1079	0.35924323007243986	0.17342768189060068	78.48688071561446	5.730514206491912	0.019197754462743355	0.07327624644911268	5.298703404691366e-06	100.2541158054228	4.810355954118471	-1.8363266166223084	140.325	796481538.0	0.4673290880369595	8
1080	0.610115880362624	0.24109337873443	103.42283553272483	4.953956451283063	0.1337767051693694	0.020600437549677178	2.784990937846089e-08	106.99772511054954	0.3411049568446103	0.0	186.17500000000004	573277141.0	0.14879074090294597	8
1081	0.35924323007243986	0.17342768189060068	78.48688071561446	5.730514206491912	0.019197754462743355	0.07327624644911268	5.298703404691366e-06	100.2541158054228	4.810355954118471	-1.8363266166223084	140.325	796481538.0	0.4673290880369595	8
1082	0.35924323007243986	0.17342768189060068	78.48688071561446	5.730514206491912	0.019197754462743355	0.07327624644911268	5.298703404691366e-06	100.2541158054228	4.810355954118471	-1.8363266166223084	140.325	796481538.0	0.4673290880369595	8
1083	0.35924323007243986	0.17342768189060068	78.48688071561446	5.730514206491912	0.019197754462743355	0.07327624644911268	5.298703404691366e-06	100.2541158054228	4.810355954118471	-1.8363266166223084	140.325	796481538.0	0.4673290880369595	8
1084	0.19144229473710195	0.5319114432291028	9.263701919508208	10.695612680340615	0.3547474648118727	0.06254989999412452	2.7501993778362502e-08	112.91616323546559	0.41352961378182584	0.0	167.81666666666666	745620821.0	0.2766462620337953	8
1085	0.3407888840582266	0.9127844168010399	146.5634245097741	10.483159406100949	0.14467182490222563	0.029038124786761443	3.468134668377258e-06	93.60272813537367	7.694763006145386	0.0	147.77500000000003	282948853.0	-0.0	8
1086	0.04458358293868475	0.02710726554645912	52.19922843872331	12.390877757263127	0.26747018962576635	0.04112111853839304	2.3943346815401054e-08	81.88548749155441	1.1556374754341547	0.0	215.80833333333334	386504263.0	0.9283091515148562	8
1087	0.04458358293868475	0.02710726554645912	52.19922843872331	12.390877757263127	0.26747018962576635	0.04112111853839304	2.3943346815401054e-08	81.88548749155441	1.1556374754341547	0.0	215.80833333333334	386504263.0	0.9283091515148562	8
1088	0.04458358293868475	0.02710726554645912	52.19922843872331	12.390877757263127	0.26747018962576635	0.04112111853839304	2.3943346815401054e-08	81.88548749155441	1.1556374754341547	0.0	215.80833333333334	386504263.0	0.9283091515148562	8
1089	0.04458358293868475	0.02710726554645912	52.19922843872331	12.390877757263127	0.26747018962576635	0.04112111853839304	2.3943346815401054e-08	81.88548749155441	1.1556374754341547	0.0	215.80833333333334	386504263.0	0.9283091515148562	8
1090	0.3407888840582266	0.9127844168010399	146.5634245097741	10.483159406100949	0.14467182490222563	0.029038124786761443	3.468134668377258e-06	93.60272813537367	7.694763006145386	0.0	147.77500000000003	149744517.0	-0.0	8
1091	0.187136536012376	0.4373832754266813	156.49469905191862	8.782276080192048	0.06556344735380724	0.17169191170327536	2.551718644794112e-08	88.08546953057547	0.7626404201892782	0.0	184.0916666666667	614066301.0	0.3754801885609427	8
1092	0.187136536012376	0.4373832754266813	156.49469905191862	8.782276080192048	0.06556344735380724	0.17169191170327536	2.551718644794112e-08	88.08546953057547	0.7626404201892782	0.0	184.0916666666667	614066301.0	0.3754801885609427	8
1093	0.19144229473710195	0.5319114432291028	9.263701919508208	10.695612680340615	0.3547474648118727	0.06254989999412452	2.7501993778362502e-08	112.91616323546559	0.41352961378182584	0.0	167.81666666666666	745620821.0	0.2766462620337953	8
1094	0.3146942936741786	0.6205982944480064	57.32256293554385	7.921001620867191	1.013145523414976	0.07359752569093556	1.3285152051482001e-06	108.08175507577101	2.4710579236419363	0.0	131.53333333333336	729758147.0	0.06470741187781504	8
1095	0.187136536012376	0.4373832754266813	156.49469905191862	8.782276080192048	0.06556344735380724	0.17169191170327536	2.551718644794112e-08	88.08546953057547	0.7626404201892782	0.0	184.0916666666667	614066301.0	0.3754801885609427	8
1096	0.3407888840582266	0.9127844168010399	146.5634245097741	10.483159406100949	0.14467182490222563	0.08896353272654657	3.468134668377258e-06	93.60272813537367	7.1368023307455175	0.0	121.05000000000003	891177552.0	-0.0	8
1097	0.04458358293868475	0.02710726554645912	52.19922843872331	12.390877757263127	0.26747018962576635	0.04112111853839304	2.3943346815401054e-08	81.88548749155441	1.1556374754341547	0.0	215.80833333333334	386504263.0	0.9283091515148562	8
1098	0.3407888840582266	0.9127844168010399	146.5634245097741	10.483159406100949	0.14467182490222563	0.08896353272654657	3.468134668377258e-06	93.60272813537367	7.1368023307455175	0.0	121.05000000000003	891177552.0	-0.0	8
1099	0.187136536012376	0.4373832754266813	156.49469905191862	8.782276080192048	0.06556344735380724	0.17169191170327536	2.551718644794112e-08	88.08546953057547	0.7626404201892782	0.0	184.0916666666667	614066301.0	0.3754801885609427	8
1100	0.3407888840582266	0.9127844168010399	146.5634245097741	10.483159406100949	0.14467182490222563	0.08896353272654657	3.468134668377258e-06	93.60272813537367	7.1368023307455175	0.0	121.05000000000003	891177552.0	-0.0	8
1101	0.04458358293868475	0.02710726554645912	52.19922843872331	12.390877757263127	0.26747018962576635	0.04112111853839304	2.3943346815401054e-08	81.88548749155441	1.1556374754341547	0.0	215.80833333333334	386504263.0	0.9283091515148562	8
1102	0.187136536012376	0.4373832754266813	156.49469905191862	8.782276080192048	0.06556344735380724	0.17169191170327536	2.551718644794112e-08	88.08546953057547	0.7626404201892782	0.0	184.0916666666667	614066301.0	0.3754801885609427	8
1103	0.3407888840582266	0.9127844168010399	146.5634245097741	10.483159406100949	0.14467182490222563	0.08896353272654657	3.468134668377258e-06	93.60272813537367	7.1368023307455175	0.0	121.05000000000003	891177552.0	-0.0	8
1104	0.187136536012376	0.4373832754266813	156.49469905191862	8.782276080192048	0.06556344735380724	0.17169191170327536	2.551718644794112e-08	88.08546953057547	0.7626404201892782	0.0	184.0916666666667	614066301.0	0.3754801885609427	8
1105	0.07271321295573768	0.32377114076892366	120.05117034519752	7.808401765499192	0.029497613803141656	0.17211185820840155	1.1823043057303997e-08	118.82298470633805	0.34173462225804485	0.0	148.17500000000004	853595321.0	0.6035156462753386	8
1106	0.5319342899814461	0.18245000035988376	112.05832065477942	6.467529450864586	0.6504395413636884	0.05319189337020226	4.032504346344308e-06	105.44631361851987	3.8175745375503443	-0.3273559680932685	90.45000000000002	876906942.0	0.2856157096586701	8
1107	0.3146942936741786	0.6205982944480064	57.32256293554385	7.921001620867191	1.013145523414976	0.07359752569093556	1.3285152051482001e-06	108.08175507577101	2.4710579236419363	0.0	131.53333333333336	729758147.0	0.06470741187781504	8
1108	0.610115880362624	0.24109337873443	103.42283553272483	4.953956451283063	0.1337767051693694	0.020600437549677178	2.784990937846089e-08	106.99772511054954	0.3411049568446103	0.0	186.17500000000004	573277141.0	0.14879074090294597	8
1109	0.3407888840582266	0.9127844168010399	146.5634245097741	10.483159406100949	0.14467182490222563	0.029038124786761443	3.468134668377258e-06	93.60272813537367	7.694763006145386	0.0	147.77500000000003	282948853.0	-0.0	8
1110	0.19144229473710195	0.5319114432291028	9.263701919508208	10.695612680340615	0.3547474648118727	0.06254989999412452	2.7501993778362502e-08	112.91616323546559	0.41352961378182584	0.0	167.81666666666666	745620821.0	0.2766462620337953	8
1111	0.2033201135804869	0.18187329442472494	67.19886039558787	6.880403568546271	0.362705352456852	0.0944064269613646	1.2461280407544455e-08	104.75972332548842	0.4198352423685847	0.0	160.34166666666664	866883838.0	0.6148065919947882	8
1112	0.3407888840582266	0.9127844168010399	146.5634245097741	10.483159406100949	0.14467182490222563	0.08896353272654657	3.468134668377258e-06	93.60272813537367	7.1368023307455175	0.0	121.05000000000003	891177552.0	-0.0	8
1113	0.3407888840582266	0.9127844168010399	146.5634245097741	10.483159406100949	0.14467182490222563	0.08896353272654657	3.468134668377258e-06	93.60272813537367	7.1368023307455175	0.0	121.05000000000003	891177552.0	-0.0	8
1114	0.3779886231502965	0.20895712198464217	77.0	6.014642176188575	0.5770816818472794	0.05196617472409717	1.9520445976339152e-06	80.0	10.009644269485356	0.0	64.96666666666665	858430588.0	0.4130542548650613	8
1115	0.04458358293868475	0.02710726554645912	52.19922843872331	12.390877757263127	0.26747018962576635	0.04112111853839304	2.3943346815401054e-08	81.88548749155441	1.1556374754341547	0.0	215.80833333333334	386504263.0	0.9283091515148562	8
1116	0.610115880362624	0.24109337873443	103.42283553272483	4.953956451283063	0.1337767051693694	0.020600437549677178	2.784990937846089e-08	106.99772511054954	0.3411049568446103	0.0	186.17500000000004	573277141.0	0.14879074090294597	8
1117	0.04458358293868475	0.02710726554645912	52.19922843872331	12.390877757263127	0.26747018962576635	0.04112111853839304	2.3943346815401054e-08	81.88548749155441	1.1556374754341547	0.0	215.80833333333334	386504263.0	0.9283091515148562	8
1118	0.3779886231502965	0.20895712198464217	77.0	6.014642176188575	0.5770816818472794	0.05196617472409717	1.9520445976339152e-06	80.0	10.009644269485356	0.0	64.96666666666665	858430588.0	0.4130542548650613	8
1119	0.187136536012376	0.4373832754266813	156.49469905191862	8.782276080192048	0.06556344735380724	0.17169191170327536	2.551718644794112e-08	88.08546953057547	0.7626404201892782	0.0	184.0916666666667	614066301.0	0.3754801885609427	8
1120	0.28862616491554993	1.7522981169553256	104.89168994237842	19.114878589310443	0.2172162686344504	0.027821026196897577	4.055164940463514e-06	86.78524634231727	-50.0	-50.0	-50.0	220253988.0	-0.0	8
1121	0.3779886231502965	0.20895712198464217	77.0	6.014642176188575	0.5770816818472794	0.05196617472409717	1.9520445976339152e-06	80.0	10.009644269485356	0.0	64.96666666666665	858430588.0	0.4130542548650613	8
1122	0.3407888840582266	0.9127844168010399	146.5634245097741	10.483159406100949	0.14467182490222563	0.029038124786761443	3.468134668377258e-06	93.60272813537367	7.694763006145386	0.0	147.77500000000003	149744517.0	-0.0	8
1123	0.14170643637805264	0.4436770263820214	140.9844325595632	4.973624076454606	0.043963968147942484	0.14914138291569343	7.995747284519303e-09	199.23608111865687	0.06345799196910207	0.0	57.150000000000006	712886713.0	0.414616537239926	8
1124	0.19144229473710195	0.5319114432291028	9.263701919508208	10.695612680340615	0.3547474648118727	0.06254989999412452	2.7501993778362502e-08	112.91616323546559	0.41352961378182584	0.0	167.81666666666666	745620821.0	0.2766462620337953	8
1125	0.6456045178040719	0.24879479240043523	69.30067321705809	10.148147887783583	0.39921072898798454	0.038407620266038126	1.55091114256651e-08	159.09996407336564	0.06320892531672229	0.0	60.86666666666669	855496586.0	0.10560068979549286	8
1126	0.04458358293868475	0.02710726554645912	112.05832065477942	6.467529450864586	0.6504395413636884	0.05319189337020226	2.3943346815401054e-08	81.88548749155441	0.863711824530391	0.0	-35.250000000000014	337870053.0	0.9283091515148562	8
1127	0.5319342899814461	0.18245000035988376	52.19922843872331	12.390877757263127	0.26747018962576635	0.04112111853839304	4.032504346344308e-06	105.44631361851987	4.235459046208737	0.0	93.57500000000003	824606439.0	0.2856157096586701	8
1128	0.3779886231502965	0.02710726554645912	146.5634245097741	10.483159406100949	0.14467182490222563	0.08896353272654657	1.9520445976339152e-06	80.0	8.944437810846425	0.0	79.35833333333333	495222355.0	0.5949041113032444	8
1129	0.04458358293868475	0.20895712198464217	52.19922843872331	12.390877757263127	0.26747018962576635	0.04112111853839304	2.3943346815401054e-08	81.88548749155441	0.9472362493488191	0.0	207.675	139111008.0	0.7464592950766731	8
1130	0.3407888840582266	0.9127844168010399	71.0	5.552861825280125	0.14467182490222563	0.1149368520036342	3.468134668377258e-06	93.60272813537367	0.34196803819403243	0.0	155.41666666666666	784545787.0	-0.0	8
1131	0.5532713437769509	1.6640735143438443	126.1226399680983	23.112135409229097	0.13692523922047062	0.00963194933180389	7.951555345401434e-07	120.93968326416501	-50.0	-50.0	-50.0	100586578.0	-0.0	8
1132	0.1835921935126654	0.13702571454825463	100.17246456577206	12.778644652639478	0.11550966055243027	0.35934936590527716	1.535156378410419e-08	155.68919349412164	0.07770918896435575	0.0	64.80833333333332	326053919.0	0.67938209193908	8
1133	0.2403446519311227	0.4234359121070508	213.0	10.904182595939599	0.21934591368551465	0.2380460829938708	3.4149469441464293e-06	61.12122295422947	7.168049819412527	0.0	-54.59166666666666	575429755.0	0.3362209126813327	8
1134	0.3407888840582266	0.9127844168010399	146.5634245097741	10.483159406100949	0.14467182490222563	0.08896353272654657	3.468134668377258e-06	93.60272813537367	7.1368023307455175	0.0	121.05000000000003	891177552.0	-0.0	8
1135	0.19144229473710195	0.5319114432291028	9.263701919508208	10.695612680340615	0.3547474648118727	0.06254989999412452	2.7501993778362502e-08	112.91616323546559	0.41352961378182584	0.0	167.81666666666666	745620821.0	0.2766462620337953	8
1136	0.5015309464995117	1.2869451082104382	154.73169143118545	13.611679578390907	0.12507183732066895	0.07927584618143144	3.731430562753314e-06	182.06947141784178	-50.0	-50.0	-50.0	885738492.0	-0.0	8
1137	0.3407888840582266	0.9127844168010399	71.0	5.552861825280125	0.14467182490222563	0.1149368520036342	3.468134668377258e-06	93.60272813537367	0.34196803819403243	0.0	155.41666666666666	443656126.0	-0.0	8
1138	0.03295972751829009	0.017405235034344067	163.50084660760257	14.65730606823038	0.6780717510581435	0.002796298024853782	7.449841146313519e-09	112.58248028287194	0.37970128185199314	0.0	182.25	157605525.99999997	0.9496350374473659	8
1139	0.610115880362624	0.24109337873443	103.42283553272483	4.953956451283063	0.1337767051693694	0.020600437549677178	2.784990937846089e-08	106.99772511054954	0.3411049568446103	0.0	186.17500000000004	573277141.0	0.14879074090294597	8
1140	0.3407888840582266	0.9127844168010399	146.5634245097741	10.483159406100949	0.14467182490222563	0.08896353272654657	3.468134668377258e-06	93.60272813537367	7.1368023307455175	0.0	121.05000000000003	891177552.0	-0.0	8
1141	0.07296156822759235	0.4080971583022662	69.3481127087584	7.866985604902414	0.020985126546359263	0.039671769827670095	1.5950859505083764e-08	142.76123679799048	0.32014639012458446	0.0	101.71666666666668	405784249.0	0.5189412734701414	8
1142	0.187136536012376	0.4373832754266813	156.49469905191862	8.782276080192048	0.06556344735380724	0.17169191170327536	2.551718644794112e-08	88.08546953057547	0.7626404201892782	0.0	184.0916666666667	614066301.0	0.3754801885609427	8
1143	0.3407888840582266	0.9127844168010399	146.5634245097741	10.483159406100949	0.14467182490222563	0.08896353272654657	3.468134668377258e-06	93.60272813537367	7.1368023307455175	0.0	121.05000000000003	891177552.0	-0.0	8
1144	0.610115880362624	0.24109337873443	103.42283553272483	4.953956451283063	0.1337767051693694	0.020600437549677178	2.784990937846089e-08	106.99772511054954	0.3411049568446103	0.0	186.17500000000004	573277141.0	0.14879074090294597	8
1145	0.3407888840582266	0.9127844168010399	146.5634245097741	10.483159406100949	0.14467182490222563	0.05196617472409717	1.9520445976339152e-06	93.60272813537367	5.423054941868472	0.0	169.03333333333336	732819231.0	-0.0	8
1146	0.06338283758085514	0.8285722928838449	24.063882422581898	17.367618269251015	0.11027673518925063	0.09836113887685113	3.574903476686761e-08	157.79083027487553	0.10629561551549216	0.0	119.49166666666667	761031256.0000001	0.1080448695352999	8
1147	0.04458358293868475	0.02710726554645912	9.263701919508208	10.695612680340615	0.26747018962576635	0.04112111853839304	2.3943346815401054e-08	81.88548749155441	1.0776673335685203	0.0	-30.75	742702842.0	0.9283091515148562	8
1148	0.5570340669142533	0.12542743252301655	71.16356208186203	5.163469755331433	0.035278655684043925	0.1371574411940985	3.2064125552554895e-06	75.15873825023787	6.93338224432301	0.0	52.650000000000006	680037393.0	0.31753850056273014	8
1149	0.35924323007243986	0.17342768189060068	78.48688071561446	5.730514206491912	0.019197754462743355	0.07327624644911268	5.298703404691366e-06	100.2541158054228	4.810355954118471	-1.8363266166223084	140.325	747892386.9999999	0.4673290880369595	8
1150	0.989535229126425	0.21392588012554165	48.49051756614063	7.587086855435405	0.015649382593002123	0.017730861552041663	2.77653853826471e-08	167.29129328506173	-50.0	-50.0	-50.0	105417598.0	-0.0	8
1151	0.02328655789571943	0.1806073274879892	145.9970137485407	1.0632630490887327	0.23868071813335176	0.05716420340225736	6.429145456536677e-06	145.40358992686288	2.8109201798343797	-2.422688523418804	-45.650000000000006	126838146.00000001	0.7961061146162913	8
1152	0.35924323007243986	0.17342768189060068	78.48688071561446	5.730514206491912	0.019197754462743355	0.07327624644911268	5.298703404691366e-06	100.2541158054228	4.810355954118471	-1.8363266166223084	140.325	796481538.0	0.4673290880369595	8
1153	0.3910329554801203	0.23044082709574765	36.553884820614385	4.220612299153842	0.01411789451309157	0.06974620086802477	4.6471010932651946e-06	84.79355899752655	8.115985843358011	0.0	-54.01666666666668	207390198.0	0.37852621742413206	8
1154	0.19144229473710195	0.5319114432291028	9.263701919508208	10.695612680340615	0.3547474648118727	0.06254989999412452	2.7501993778362502e-08	112.91616323546559	0.41352961378182584	0.0	167.81666666666666	745620821.0	0.2766462620337953	8
1155	0.09671768871573064	0.3871714527868685	205.19829193274524	7.52650690116851	0.18290781106999948	0.016195176371129605	2.237267441002707e-06	123.5599057372155	7.393151738000885	0.0	138.9833333333333	161735633.0	0.5161108584975003	8
1156	0.04826644157665064	0.034386436058937445	47.169345489661	14.75675528085318	0.17640465308224706	0.041463912913788085	2.5165853240348654e-08	43.152025513476396	0.4872777544853619	0.0	-37.233333333333334	167063303.0	0.917347122364412	8
1157	0.04458358293868475	0.02710726554645912	52.19922843872331	12.390877757263127	0.26747018962576635	0.04112111853839304	2.3943346815401054e-08	81.88548749155441	1.1556374754341547	0.0	215.80833333333334	872416358.0	0.9283091515148562	8
1158	0.0507231935762063	0.020718213942927374	63.02517523976159	16.194086447614694	0.06349282991661298	0.0009752877675412858	1.1116368404730136e-08	57.51071117275919	0.21661437641339631	0.0	-23.42500000000002	352316293.0	0.9285585924808664	8
1159	0.04458358293868475	0.02710726554645912	52.19922843872331	12.390877757263127	0.26747018962576635	0.04112111853839304	2.3943346815401054e-08	81.88548749155441	1.1556374754341547	0.0	215.80833333333334	386504263.0	0.9283091515148562	8
1160	0.3407888840582266	0.9127844168010399	146.5634245097741	10.483159406100949	0.14467182490222563	0.029038124786761443	3.468134668377258e-06	93.60272813537367	7.694763006145386	0.0	147.77500000000003	149744517.0	-0.0	8
1161	0.187136536012376	0.4373832754266813	156.49469905191862	8.782276080192048	0.06556344735380724	0.17169191170327536	2.551718644794112e-08	88.08546953057547	0.7626404201892782	0.0	184.0916666666667	614066301.0	0.3754801885609427	8
1162	0.187136536012376	0.4373832754266813	156.49469905191862	8.782276080192048	0.06556344735380724	0.17169191170327536	2.551718644794112e-08	88.08546953057547	0.7626404201892782	0.0	184.0916666666667	614066301.0	0.3754801885609427	8
1163	0.19144229473710195	0.5319114432291028	9.263701919508208	10.695612680340615	0.3547474648118727	0.06254989999412452	2.7501993778362502e-08	112.91616323546559	0.41352961378182584	0.0	167.81666666666666	745620821.0	0.2766462620337953	8
1164	0.5119122992884358	0.9114242451591489	38.23021505651978	6.202150122681196	1.5972957962879535	0.09533986057576556	1.0685287163702406e-06	134.28058097987486	-50.0	-50.0	-50.0	549405922.0	-0.0	8
1165	0.187136536012376	0.4373832754266813	156.49469905191862	8.782276080192048	0.06556344735380724	0.17169191170327536	2.551718644794112e-08	88.08546953057547	0.7626404201892782	0.0	184.0916666666667	614066301.0	0.3754801885609427	8
1166	0.3407888840582266	0.9127844168010399	146.5634245097741	12.390877757263127	0.14467182490222563	0.08896353272654657	3.468134668377258e-06	93.60272813537367	6.894616445895615	0.0	121.03333333333335	533724889.0	-0.0	8
1167	0.03536620127642257	0.009777291844139054	28.302584731678497	3.542992714642912	0.07481196206302926	0.038717300374165875	2.9425627047037756e-08	63.78375244496884	0.4605909645027708	0.0	-32.85	171489252.0	0.9548565068794383	8
1168	0.3407888840582266	0.9127844168010399	146.5634245097741	10.483159406100949	0.14467182490222563	0.08896353272654657	3.468134668377258e-06	93.60272813537367	7.1368023307455175	0.0	121.05000000000003	891177552.0	-0.0	8
1169	0.24251817750849028	0.6912592868975256	213.0	9.446559952047016	0.03869518385415526	0.035114061712434336	3.487662784420661e-08	124.13637387983974	0.521642908198011	0.0	126.68333333333334	500295262.0	0.066224025668011	8
1170	0.0791801192280871	1.6296047014527264	213.0	11.815181570274474	0.06476780497352148	0.03299275028489872	4.350793646759365e-08	35.8966606739311	-50.0	-50.0	-50.0	441455709.0	-0.0	8
1171	0.023298373533682158	0.01829738400812258	63.788286710449405	17.8603003359285	0.26746353269246353	0.026786343979111053	5.4339071693005966e-06	96.80807593225526	3.054054682165086	-5.789109656004576	127.85000000000001	443631505.0	0.9584042424581952	8
1172	0.18216476392390987	0.5502818203659124	183.94442778258593	5.0996231779706935	0.026670155911367094	0.0305548355740769	3.683595778451644e-08	2.1652710075820636	-50.0	-50.0	-50.0	394022289.0	0.26755341571017766	8
1173	0.3407888840582266	0.9127844168010399	146.5634245097741	10.483159406100949	0.14467182490222563	0.08896353272654657	3.468134668377258e-06	93.60272813537367	7.1368023307455175	0.0	121.05000000000003	891177552.0	-0.0	8
1174	0.187136536012376	0.4373832754266813	120.05117034519752	7.808401765499192	0.029497613803141656	0.17169191170327536	2.551718644794112e-08	88.08546953057547	0.5541119117201703	0.0	186.98333333333335	415958393.0	0.3754801885609427	8
1175	0.07271321295573768	0.32377114076892366	156.49469905191862	8.782276080192048	0.06556344735380724	0.17211185820840155	1.1823043057303997e-08	118.82298470633805	0.37357027233910145	0.0	132.275	718215998.9999999	0.6035156462753386	8
1176	0.4655282392683293	0.42163228542868636	94.08598303381035	7.2629391514026755	0.6198675752241991	0.08924144525530116	4.552942192346369e-06	114.55232105129643	1.335241943140261	0.0	43.79166666666666	565488936.0	0.11283947530298433	8
1177	0.3146942936741786	0.18245000035988376	112.05832065477942	7.921001620867191	1.013145523414976	0.07359752569093556	1.3285152051482001e-06	108.08175507577101	5.757460587896205	0.0	55.10833333333332	760463886.0	0.5028557059659376	8
1178	0.610115880362624	0.24109337873443	103.42283553272483	4.953956451283063	0.1337767051693694	0.020600437549677178	2.784990937846089e-08	106.99772511054954	0.3411049568446103	0.0	186.17500000000004	573277141.0	0.14879074090294597	8
1179	0.3407888840582266	0.9127844168010399	146.5634245097741	10.483159406100949	0.14467182490222563	0.029038124786761443	3.468134668377258e-06	93.60272813537367	7.694763006145386	0.0	147.77500000000003	282948853.0	-0.0	8
1180	0.19144229473710195	0.5319114432291028	9.263701919508208	10.695612680340615	0.3547474648118727	0.06254989999412452	2.7501993778362502e-08	112.91616323546559	0.41352961378182584	0.0	167.81666666666666	745620821.0	0.2766462620337953	8
1181	0.15301700764378506	0.03228788000669322	65.93611907713156	9.511780358978744	0.43421889481296194	0.042655577160572604	9.273503894484447e-09	70.76159213187684	0.33166381991246396	0.0	-35.91666666666668	236021574.0	0.8146951123495217	8
1182	0.5698973104137849	0.7433809253396864	157.91382631527065	12.181551519240367	0.12552277383023924	0.028051745822050146	3.530498338691217e-06	86.68054780942916	10.839823062629293	0.0	96.21666666666668	617183490.0	-0.0	8
1183	0.3407888840582266	0.9127844168010399	146.5634245097741	10.483159406100949	0.14467182490222563	0.08896353272654657	3.468134668377258e-06	93.60272813537367	7.1368023307455175	0.0	121.05000000000003	891177552.0	-0.0	8
1184	0.3779886231502965	0.20895712198464217	77.0	6.014642176188575	0.5770816818472794	0.05196617472409717	1.9520445976339152e-06	80.0	10.009644269485356	0.0	64.96666666666665	858430588.0	0.4130542548650613	8
1185	0.04458358293868475	0.02710726554645912	52.19922843872331	12.390877757263127	0.26747018962576635	0.04112111853839304	2.3943346815401054e-08	81.88548749155441	1.1556374754341547	0.0	215.80833333333334	386504263.0	0.9283091515148562	8
1186	0.610115880362624	0.24109337873443	103.42283553272483	4.953956451283063	0.1337767051693694	0.020600437549677178	2.784990937846089e-08	106.99772511054954	0.3411049568446103	0.0	186.17500000000004	573277141.0	0.14879074090294597	8
1187	0.04458358293868475	0.02710726554645912	52.19922843872331	12.390877757263127	0.26747018962576635	0.04112111853839304	2.3943346815401054e-08	81.88548749155441	1.1556374754341547	0.0	215.80833333333334	386504263.0	0.9283091515148562	8
1188	0.3779886231502965	0.20895712198464217	156.49469905191862	6.014642176188575	0.5770816818472794	0.05196617472409717	1.9520445976339152e-06	80.0	7.5306295510191	0.0	-56.75833333333332	660947681.9999999	0.4130542548650613	8
1189	0.187136536012376	0.4373832754266813	77.0	8.782276080192048	0.06556344735380724	0.17169191170327536	2.551718644794112e-08	88.08546953057547	0.5262274686563586	0.0	189.37499999999994	281735982.0	0.3754801885609427	8
1190	0.04458358293868475	0.02710726554645912	52.19922843872331	12.390877757263127	0.26747018962576635	0.04112111853839304	2.3943346815401054e-08	81.88548749155441	1.1556374754341547	0.0	215.80833333333334	386504263.0	0.9283091515148562	9
1191	0.2033201135804869	0.18187329442472494	67.19886039558787	6.880403568546271	0.362705352456852	0.0944064269613646	1.2461280407544455e-08	104.75972332548842	0.4198352423685847	0.0	160.34166666666664	866883838.0	0.6148065919947882	9
1192	0.04458358293868475	0.02710726554645912	52.19922843872331	12.390877757263127	0.26747018962576635	0.04112111853839304	2.3943346815401054e-08	81.88548749155441	1.1556374754341547	0.0	215.80833333333334	872416358.0	0.9283091515148562	9
1193	0.35924323007243986	0.17342768189060068	78.48688071561446	5.730514206491912	0.019197754462743355	0.07327624644911268	5.298703404691366e-06	100.2541158054228	4.810355954118471	-1.8363266166223084	140.325	796481538.0	0.4673290880369595	9
1194	0.07271321295573768	0.32377114076892366	120.05117034519752	7.808401765499192	0.029497613803141656	0.17211185820840155	1.1823043057303997e-08	118.82298470633805	0.34173462225804485	0.0	148.17500000000004	853595321.0	0.6035156462753386	9
1195	0.04458358293868475	0.02710726554645912	52.19922843872331	12.390877757263127	0.26747018962576635	0.04112111853839304	2.3943346815401054e-08	81.88548749155441	1.1556374754341547	0.0	215.80833333333334	386504263.0	0.9283091515148562	9
1196	0.3407888840582266	0.9127844168010399	146.5634245097741	10.483159406100949	0.14467182490222563	0.05196617472409717	1.9520445976339152e-06	93.60272813537367	5.423054941868472	0.0	169.03333333333336	732819231.0	-0.0	9
1197	0.04458358293868475	0.02710726554645912	52.19922843872331	12.390877757263127	0.26747018962576635	0.04112111853839304	2.3943346815401054e-08	81.88548749155441	1.1556374754341547	0.0	215.80833333333334	386504263.0	0.9283091515148562	9
1198	0.027428365527921227	0.022393248606991933	106.62054258193395	14.225008898812945	0.3533451915233615	0.002283851726841979	3.6016088572452604e-08	105.43966498924833	1.65279560354454	0.0	199.01666666666665	251256240.0	0.9501783858650868	9
1199	0.2033201135804869	0.18187329442472494	67.19886039558787	6.880403568546271	0.362705352456852	0.0944064269613646	1.2461280407544455e-08	104.75972332548842	0.4198352423685847	0.0	160.34166666666664	866883838.0	0.6148065919947882	9
1200	0.19144229473710195	0.5319114432291028	9.263701919508208	10.695612680340615	0.3547474648118727	0.06254989999412452	2.7501993778362502e-08	112.91616323546559	0.41352961378182584	0.0	167.81666666666666	745620821.0	0.2766462620337953	9
1201	0.3407888840582266	0.9127844168010399	146.5634245097741	10.483159406100949	0.14467182490222563	0.029038124786761443	3.468134668377258e-06	93.60272813537367	7.694763006145386	0.0	147.77500000000003	282948853.0	-0.0	9
1202	0.04458358293868475	0.02710726554645912	52.19922843872331	12.390877757263127	0.26747018962576635	0.04112111853839304	2.3943346815401054e-08	81.88548749155441	1.1556374754341547	0.0	215.80833333333334	386504263.0	0.9283091515148562	9
1203	0.19144229473710195	0.5319114432291028	9.263701919508208	10.695612680340615	0.3547474648118727	0.06254989999412452	2.7501993778362502e-08	112.91616323546559	0.41352961378182584	0.0	167.81666666666666	745620821.0	0.2766462620337953	9
1204	0.07271321295573768	0.32377114076892366	120.05117034519752	7.808401765499192	0.029497613803141656	0.17211185820840155	1.1823043057303997e-08	118.82298470633805	0.34173462225804485	0.0	148.17500000000004	853595321.0	0.6035156462753386	9
1205	0.3407888840582266	0.9127844168010399	146.5634245097741	10.483159406100949	0.14467182490222563	0.029038124786761443	3.468134668377258e-06	93.60272813537367	7.694763006145386	0.0	147.77500000000003	282948853.0	-0.0	9
1206	0.610115880362624	0.24109337873443	103.42283553272483	4.953956451283063	0.1337767051693694	0.020600437549677178	2.784990937846089e-08	106.99772511054954	0.3411049568446103	0.0	186.17500000000004	573277141.0	0.14879074090294597	9
1207	0.07271321295573768	0.32377114076892366	120.05117034519752	7.808401765499192	0.029497613803141656	0.17211185820840155	1.1823043057303997e-08	118.82298470633805	0.34173462225804485	0.0	148.17500000000004	853595321.0	0.6035156462753386	9
1208	0.3779886231502965	0.20895712198464217	77.0	6.014642176188575	0.5770816818472794	0.05196617472409717	1.9520445976339152e-06	80.0	10.009644269485356	0.0	64.96666666666665	858430588.0	0.4130542548650613	9
1209	0.04458358293868475	0.02710726554645912	52.19922843872331	12.390877757263127	0.26747018962576635	0.04112111853839304	2.3943346815401054e-08	81.88548749155441	1.1556374754341547	0.0	215.80833333333334	872416358.0	0.9283091515148562	9
1210	0.35924323007243986	0.17342768189060068	78.48688071561446	5.730514206491912	0.019197754462743355	0.07327624644911268	5.298703404691366e-06	100.2541158054228	4.810355954118471	-1.8363266166223084	140.325	796481538.0	0.4673290880369595	9
1211	0.3407888840582266	0.9127844168010399	146.5634245097741	10.483159406100949	0.14467182490222563	0.05196617472409717	1.9520445976339152e-06	93.60272813537367	5.423054941868472	0.0	169.03333333333336	732819231.0	-0.0	9
1212	0.04458358293868475	0.02710726554645912	52.19922843872331	12.390877757263127	0.26747018962576635	0.04112111853839304	2.3943346815401054e-08	81.88548749155441	1.1556374754341547	0.0	215.80833333333334	386504263.0	0.9283091515148562	9
1213	0.3407888840582266	0.9127844168010399	71.0	5.552861825280125	0.14467182490222563	0.1149368520036342	3.468134668377258e-06	93.60272813537367	0.34196803819403243	0.0	155.41666666666666	784545787.0	-0.0	9
1214	0.187136536012376	0.4373832754266813	156.49469905191862	8.782276080192048	0.06556344735380724	0.17169191170327536	2.551718644794112e-08	88.08546953057547	0.7626404201892782	0.0	184.0916666666667	614066301.0	0.3754801885609427	9
1215	0.19144229473710195	0.5319114432291028	9.263701919508208	10.695612680340615	0.3547474648118727	0.06254989999412452	2.7501993778362502e-08	112.91616323546559	0.41352961378182584	0.0	167.81666666666666	745620821.0	0.2766462620337953	9
1216	0.04458358293868475	0.02710726554645912	52.19922843872331	12.390877757263127	0.26747018962576635	0.04112111853839304	2.3943346815401054e-08	81.88548749155441	1.1556374754341547	0.0	215.80833333333334	386504263.0	0.9283091515148562	9
1217	0.3407888840582266	0.9127844168010399	71.0	5.552861825280125	0.14467182490222563	0.1149368520036342	3.468134668377258e-06	93.60272813537367	0.34196803819403243	0.0	155.41666666666666	784545787.0	-0.0	9
1218	0.3407888840582266	0.9127844168010399	146.5634245097741	10.483159406100949	0.14467182490222563	0.029038124786761443	3.468134668377258e-06	93.60272813537367	7.694763006145386	0.0	147.77500000000003	282948853.0	-0.0	9
1219	0.04458358293868475	0.02710726554645912	52.19922843872331	12.390877757263127	0.26747018962576635	0.04112111853839304	2.3943346815401054e-08	81.88548749155441	1.1556374754341547	0.0	215.80833333333334	386504263.0	0.9283091515148562	9
1220	0.3779886231502965	0.20895712198464217	77.0	6.014642176188575	0.5770816818472794	0.05196617472409717	1.9520445976339152e-06	80.0	10.009644269485356	0.0	64.96666666666665	858430588.0	0.4130542548650613	9
1221	0.19144229473710195	0.5319114432291028	9.263701919508208	10.695612680340615	0.3547474648118727	0.06254989999412452	2.7501993778362502e-08	112.91616323546559	0.41352961378182584	0.0	167.81666666666666	745620821.0	0.2766462620337953	9
1222	0.3407888840582266	0.9127844168010399	146.5634245097741	10.483159406100949	0.14467182490222563	0.029038124786761443	3.468134668377258e-06	93.60272813537367	7.694763006145386	0.0	147.77500000000003	282948853.0	-0.0	9
1223	0.3407888840582266	0.9127844168010399	71.0	5.552861825280125	0.14467182490222563	0.1149368520036342	3.468134668377258e-06	93.60272813537367	0.34196803819403243	0.0	155.41666666666666	784545787.0	-0.0	9
1224	0.04458358293868475	0.02710726554645912	52.19922843872331	12.390877757263127	0.26747018962576635	0.04112111853839304	2.3943346815401054e-08	81.88548749155441	1.1556374754341547	0.0	215.80833333333334	386504263.0	0.9283091515148562	9
1225	0.04458358293868475	0.02710726554645912	52.19922843872331	12.390877757263127	0.26747018962576635	0.04112111853839304	2.3943346815401054e-08	81.88548749155441	1.1556374754341547	0.0	215.80833333333334	386504263.0	0.9283091515148562	9
1226	0.07271321295573768	0.32377114076892366	120.05117034519752	7.808401765499192	0.029497613803141656	0.17211185820840155	1.1823043057303997e-08	118.82298470633805	0.34173462225804485	0.0	148.17500000000004	853595321.0	0.6035156462753386	9
1227	0.35924323007243986	0.17342768189060068	78.48688071561446	5.730514206491912	0.019197754462743355	0.07327624644911268	5.298703404691366e-06	100.2541158054228	4.810355954118471	-1.8363266166223084	140.325	796481538.0	0.4673290880369595	9
1228	0.3407888840582266	0.9127844168010399	71.0	5.552861825280125	0.14467182490222563	0.1149368520036342	3.468134668377258e-06	93.60272813537367	0.34196803819403243	0.0	155.41666666666666	784545787.0	-0.0	9
1229	0.3407888840582266	0.9127844168010399	146.5634245097741	10.483159406100949	0.14467182490222563	0.029038124786761443	3.468134668377258e-06	93.60272813537367	7.694763006145386	0.0	147.77500000000003	282948853.0	-0.0	9
1230	0.04458358293868475	0.02710726554645912	52.19922843872331	12.390877757263127	0.26747018962576635	0.04112111853839304	2.3943346815401054e-08	81.88548749155441	1.1556374754341547	0.0	215.80833333333334	386504263.0	0.9283091515148562	9
1231	0.3407888840582266	0.9127844168010399	146.5634245097741	10.483159406100949	0.14467182490222563	0.08896353272654657	3.468134668377258e-06	93.60272813537367	7.1368023307455175	0.0	121.05000000000003	891177552.0	-0.0	9
1232	0.04458358293868475	0.02710726554645912	52.19922843872331	12.390877757263127	0.26747018962576635	0.04112111853839304	2.3943346815401054e-08	81.88548749155441	1.1556374754341547	0.0	215.80833333333334	386504263.0	0.9283091515148562	9
1233	0.04458358293868475	0.02710726554645912	52.19922843872331	12.390877757263127	0.26747018962576635	0.04112111853839304	2.3943346815401054e-08	81.88548749155441	1.1556374754341547	0.0	215.80833333333334	386504263.0	0.9283091515148562	9
1234	0.19144229473710195	0.5319114432291028	9.263701919508208	10.695612680340615	0.3547474648118727	0.06254989999412452	2.7501993778362502e-08	112.91616323546559	0.41352961378182584	0.0	167.81666666666666	745620821.0	0.2766462620337953	9
1235	0.04458358293868475	0.02710726554645912	52.19922843872331	12.390877757263127	0.26747018962576635	0.04112111853839304	2.3943346815401054e-08	81.88548749155441	1.1556374754341547	0.0	215.80833333333334	386504263.0	0.9283091515148562	9
1236	0.3407888840582266	0.9127844168010399	146.5634245097741	10.483159406100949	0.14467182490222563	0.05196617472409717	1.9520445976339152e-06	93.60272813537367	5.423054941868472	0.0	169.03333333333336	732819231.0	-0.0	9
1237	0.04458358293868475	0.02710726554645912	52.19922843872331	12.390877757263127	0.26747018962576635	0.04112111853839304	2.3943346815401054e-08	81.88548749155441	1.1556374754341547	0.0	215.80833333333334	386504263.0	0.9283091515148562	9
1238	0.187136536012376	0.4373832754266813	156.49469905191862	8.782276080192048	0.06556344735380724	0.17169191170327536	2.551718644794112e-08	88.08546953057547	0.7626404201892782	0.0	184.0916666666667	614066301.0	0.3754801885609427	9
1239	0.3407888840582266	0.9127844168010399	71.0	5.552861825280125	0.14467182490222563	0.1149368520036342	3.468134668377258e-06	93.60272813537367	0.34196803819403243	0.0	155.41666666666666	784545787.0	-0.0	9
1240	0.3779886231502965	0.20895712198464217	77.0	6.014642176188575	0.5770816818472794	0.05196617472409717	1.9520445976339152e-06	80.0	10.009644269485356	0.0	64.96666666666665	858430588.0	0.4130542548650613	9
1241	0.04458358293868475	0.02710726554645912	52.19922843872331	12.390877757263127	0.26747018962576635	0.04112111853839304	2.3943346815401054e-08	81.88548749155441	1.1556374754341547	0.0	215.80833333333334	386504263.0	0.9283091515148562	9
1242	0.3407888840582266	0.9127844168010399	146.5634245097741	10.483159406100949	0.14467182490222563	0.08896353272654657	3.468134668377258e-06	93.60272813537367	7.1368023307455175	0.0	121.05000000000003	891177552.0	-0.0	9
1243	0.04458358293868475	0.02710726554645912	52.19922843872331	12.390877757263127	0.26747018962576635	0.04112111853839304	2.3943346815401054e-08	81.88548749155441	1.1556374754341547	0.0	215.80833333333334	386504263.0	0.9283091515148562	9
1244	0.35924323007243986	0.17342768189060068	78.48688071561446	5.730514206491912	0.019197754462743355	0.07327624644911268	5.298703404691366e-06	100.2541158054228	4.810355954118471	-1.8363266166223084	140.325	796481538.0	0.4673290880369595	9
1245	0.3407888840582266	0.9127844168010399	146.5634245097741	10.483159406100949	0.14467182490222563	0.08896353272654657	3.468134668377258e-06	93.60272813537367	7.1368023307455175	0.0	121.05000000000003	891177552.0	-0.0	9
1246	0.35924323007243986	0.17342768189060068	78.48688071561446	5.730514206491912	0.019197754462743355	0.07327624644911268	5.298703404691366e-06	100.2541158054228	4.810355954118471	-1.8363266166223084	140.325	796481538.0	0.4673290880369595	9
1247	0.19144229473710195	0.5319114432291028	9.263701919508208	10.695612680340615	0.3547474648118727	0.06254989999412452	2.7501993778362502e-08	112.91616323546559	0.41352961378182584	0.0	167.81666666666666	745620821.0	0.2766462620337953	9
1248	0.3779886231502965	0.20895712198464217	77.0	6.014642176188575	0.5770816818472794	0.05196617472409717	1.9520445976339152e-06	80.0	10.009644269485356	0.0	64.96666666666665	858430588.0	0.4130542548650613	9
1249	0.3779886231502965	0.20895712198464217	146.5634245097741	10.483159406100949	0.14467182490222563	0.08896353272654657	1.9520445976339152e-06	80.0	9.77378205587594	0.0	75.6416666666667	873032242.0	0.4130542548650613	9
1250	0.04458358293868475	0.02710726554645912	52.19922843872331	12.390877757263127	0.26747018962576635	0.04112111853839304	2.3943346815401054e-08	81.88548749155441	1.1556374754341547	0.0	215.80833333333334	386504263.0	0.9283091515148562	9
1251	0.3779886231502965	0.20895712198464217	77.0	6.014642176188575	0.5770816818472794	0.05196617472409717	1.9520445976339152e-06	80.0	10.009644269485356	0.0	64.96666666666665	858430588.0	0.4130542548650613	9
1252	0.3779886231502965	0.20895712198464217	77.0	6.014642176188575	0.5770816818472794	0.05196617472409717	1.9520445976339152e-06	80.0	10.009644269485356	0.0	64.96666666666665	858430588.0	0.4130542548650613	9
1253	0.04458358293868475	0.02710726554645912	52.19922843872331	12.390877757263127	0.26747018962576635	0.04112111853839304	2.3943346815401054e-08	81.88548749155441	1.1556374754341547	0.0	215.80833333333334	386504263.0	0.9283091515148562	9
1254	0.35924323007243986	0.17342768189060068	78.48688071561446	5.730514206491912	0.019197754462743355	0.07327624644911268	5.298703404691366e-06	100.2541158054228	4.810355954118471	-1.8363266166223084	140.325	796481538.0	0.4673290880369595	9
1255	0.04458358293868475	0.02710726554645912	52.19922843872331	12.390877757263127	0.26747018962576635	0.04112111853839304	2.3943346815401054e-08	81.88548749155441	1.1556374754341547	0.0	215.80833333333334	386504263.0	0.9283091515148562	9
1256	0.04458358293868475	0.02710726554645912	52.19922843872331	12.390877757263127	0.26747018962576635	0.04112111853839304	2.3943346815401054e-08	81.88548749155441	1.1556374754341547	0.0	215.80833333333334	386504263.0	0.9283091515148562	9
1257	0.35924323007243986	0.17342768189060068	78.48688071561446	5.730514206491912	0.019197754462743355	0.07327624644911268	5.298703404691366e-06	100.2541158054228	4.810355954118471	-1.8363266166223084	140.325	747892386.9999999	0.4673290880369595	9
1258	0.3407888840582266	0.9127844168010399	146.5634245097741	10.483159406100949	0.14467182490222563	0.029038124786761443	3.468134668377258e-06	93.60272813537367	7.694763006145386	0.0	147.77500000000003	282948853.0	-0.0	9
1259	0.3407888840582266	0.9127844168010399	71.0	5.552861825280125	0.14467182490222563	0.1149368520036342	3.468134668377258e-06	93.60272813537367	0.34196803819403243	0.0	155.41666666666666	784545787.0	-0.0	9
1260	0.04458358293868475	0.02710726554645912	52.19922843872331	12.390877757263127	0.26747018962576635	0.04112111853839304	2.3943346815401054e-08	81.88548749155441	1.1556374754341547	0.0	215.80833333333334	386504263.0	0.9283091515148562	9
1261	0.2033201135804869	0.18187329442472494	67.19886039558787	6.880403568546271	0.362705352456852	0.0944064269613646	1.2461280407544455e-08	104.75972332548842	0.4198352423685847	0.0	160.34166666666664	866883838.0	0.6148065919947882	9
1262	0.08543648697124133	0.03721402657474719	84.28111138049313	17.246465227005814	0.17767099866055974	0.07159239556533234	3.361763672424324e-08	123.4880631505709	1.2386162464697108	0.0	152.46666666666664	825807105.0000001	0.8773494864540115	9
1263	0.35924323007243986	0.17342768189060068	78.48688071561446	5.730514206491912	0.019197754462743355	0.07327624644911268	5.298703404691366e-06	100.2541158054228	4.810355954118471	-1.8363266166223084	140.325	796481538.0	0.4673290880369595	9
1264	0.07271321295573768	0.32377114076892366	52.19922843872331	12.390877757263127	0.26747018962576635	0.04112111853839304	1.1823043057303997e-08	118.82298470633805	0.36959048480516543	0.0	178.24166666666667	261135549.0	0.6035156462753386	9
1265	0.09847229369739	0.04764977553819855	213.0	10.902924606627606	0.03727211603776594	0.02709585483275856	2.2903075140105553e-08	19.691834495952847	0.1437308238584336	0.0	-29.633333333333347	118073326.00000001	0.8538785357953774	9
1266	0.3407888840582266	0.9127844168010399	146.5634245097741	10.483159406100949	0.14467182490222563	0.05196617472409717	1.9520445976339152e-06	93.60272813537367	5.423054941868472	0.0	169.03333333333336	732819231.0	-0.0	9
1267	0.04512101503960256	0.047086982044401475	0.18170612547623932	0.8009187767453358	0.3840322259560948	0.031366422165129075	1.944801401142824e-08	61.53388656940955	0.08594797807832322	0.0	-31.025	676834858.0	0.9077920029159959	9
1268	0.007834016608971355	0.023931069221375986	101.62199224910312	21.528783441086752	0.21525118990179984	0.0032156633199292616	4.416082586816529e-08	82.15467489191076	2.1276803168131053	0.0	196.60000000000002	572497852.0	0.9682349141696527	9
1269	0.20531207903450754	0.34012397926052207	58.018209850227045	9.734685975009283	0.5747328449128719	0.04962015059867274	1.6098859901735293e-08	213.0	0.07902351954579956	0.0	75.05833333333332	444916810.0	0.4545639417049704	9
1270	0.19144229473710195	0.9127844168010399	146.5634245097741	10.483159406100949	0.14467182490222563	0.029038124786761443	2.7501993778362502e-08	112.91616323546559	0.10681129225254438	0.0	134.0	863259548.0	-0.0	9
1271	0.6347345136091106	0.5424390681148886	5.6106684384906504	20.923073166085725	0.08156527141654668	0.08218625942784372	2.5375841378402974e-06	93.62697692756541	-50.0	-50.0	-50.0	884100740.0	-0.0	9
1272	0.026764492005036822	0.0016434407851929692	81.34474840799157	3.8372755198552824	0.2932998316196034	0.042932648314917755	4.157690721329388e-08	106.14948470898322	1.4685645016691993	0.0	-31.058333333333337	511658483.0	0.9715920672097702	9
1273	0.19144229473710195	0.5319114432291028	9.263701919508208	10.695612680340615	0.3547474648118727	0.06254989999412452	2.3943346815401054e-08	112.91616323546559	0.36126638422003765	0.0	167.80833333333334	414780389.0	0.2766462620337953	9
1274	0.07271321295573768	0.32377114076892366	120.05117034519752	7.808401765499192	0.029497613803141656	0.17211185820840155	1.1823043057303997e-08	118.82298470633805	0.34173462225804485	0.0	148.17500000000004	853595321.0	0.6035156462753386	9
1275	0.3407888840582266	0.9127844168010399	146.5634245097741	10.483159406100949	0.14467182490222563	0.029038124786761443	3.468134668377258e-06	93.60272813537367	7.694763006145386	0.0	147.77500000000003	282948853.0	-0.0	9
1276	0.610115880362624	0.24109337873443	103.42283553272483	4.953956451283063	0.1337767051693694	0.020600437549677178	2.784990937846089e-08	106.99772511054954	0.3411049568446103	0.0	186.17500000000004	573277141.0	0.14879074090294597	9
1277	0.07271321295573768	0.32377114076892366	120.05117034519752	7.808401765499192	0.029497613803141656	0.17211185820840155	1.1823043057303997e-08	118.82298470633805	0.34173462225804485	0.0	148.17500000000004	853595321.0	0.6035156462753386	9
1278	0.3779886231502965	0.20895712198464217	77.0	6.014642176188575	0.5770816818472794	0.05196617472409717	1.9520445976339152e-06	80.0	10.009644269485356	0.0	64.96666666666665	858430588.0	0.4130542548650613	9
1279	0.04458358293868475	0.02710726554645912	52.19922843872331	12.390877757263127	0.26747018962576635	0.04112111853839304	2.3943346815401054e-08	81.88548749155441	1.1556374754341547	0.0	215.80833333333334	872416358.0	0.9283091515148562	9
1280	0.05118791303402359	0.26524075012013776	13.800369049599283	7.357457756628749	0.016121530740664976	0.10941124905862243	9.915394495845129e-07	69.63012449238678	7.992260910786786	0.0	-49.6	219342994.0	0.6835713368458387	9
1281	0.3407888840582266	0.9127844168010399	146.5634245097741	10.483159406100949	0.14467182490222563	0.05196617472409717	1.9520445976339152e-06	93.60272813537367	5.423054941868472	0.0	169.03333333333336	732819231.0	-0.0	9
1282	0.07164950007283827	0.013622003870357119	39.22825358631856	18.097362280884614	0.2757787995313701	0.0528708610664053	2.6477390829770113e-08	97.89870436394325	1.209181373762469	0.0	181.63333333333333	580753643.0	0.9147284960568046	9
1283	0.3407888840582266	0.9127844168010399	71.0	5.552861825280125	0.14467182490222563	0.1149368520036342	3.468134668377258e-06	93.60272813537367	0.34196803819403243	0.0	155.41666666666666	784545787.0	-0.0	9
1284	0.187136536012376	0.4373832754266813	156.49469905191862	8.782276080192048	0.06556344735380724	0.17169191170327536	2.551718644794112e-08	88.08546953057547	0.7626404201892782	0.0	184.0916666666667	614066301.0	0.3754801885609427	9
1285	0.19144229473710195	0.5319114432291028	9.263701919508208	10.695612680340615	0.3547474648118727	0.06254989999412452	2.7501993778362502e-08	112.91616323546559	0.41352961378182584	0.0	167.81666666666666	745620821.0	0.2766462620337953	9
1286	0.04458358293868475	0.02710726554645912	52.19922843872331	12.390877757263127	0.14467182490222563	0.1149368520036342	3.468134668377258e-06	93.60272813537367	4.078527099571555	-3.3624757487269035	60.20000000000002	822028353.0	0.9283091515148562	9
1287	0.3407888840582266	0.9127844168010399	71.0	5.552861825280125	0.26747018962576635	0.04112111853839304	2.3943346815401054e-08	81.88548749155441	-50.0	-50.0	-50.0	562206696.0	-0.0	9
1288	0.3407888840582266	0.9127844168010399	146.5634245097741	10.483159406100949	0.14467182490222563	0.029038124786761443	3.468134668377258e-06	93.60272813537367	7.694763006145386	0.0	147.77500000000003	282948853.0	-0.0	9
1289	0.04458358293868475	0.02710726554645912	52.19922843872331	12.390877757263127	0.26747018962576635	0.04112111853839304	2.3943346815401054e-08	81.88548749155441	1.1556374754341547	0.0	215.80833333333334	386504263.0	0.9283091515148562	9
1290	0.3779886231502965	0.20895712198464217	77.0	6.014642176188575	0.5770816818472794	0.05196617472409717	1.9520445976339152e-06	80.0	10.009644269485356	0.0	64.96666666666665	858430588.0	0.4130542548650613	9
1291	0.2375745547519916	0.6013288932740662	2.857335659159169	7.802990276194169	0.3624933099860906	0.08719005616327785	2.718742528746839e-08	132.59164093974894	0.22379519880185228	0.0	147.85833333333335	236976697.99999997	0.16109655197394213	9
1292	0.3407888840582266	0.9127844168010399	71.0	5.552861825280125	0.14467182490222563	0.1149368520036342	3.468134668377258e-06	93.60272813537367	0.34196803819403243	0.0	155.41666666666666	571554869.0	-0.0	9
1293	0.3407888840582266	0.9127844168010399	146.5634245097741	10.483159406100949	0.14467182490222563	0.029038124786761443	3.468134668377258e-06	93.60272813537367	7.694763006145386	0.0	147.77500000000003	591919122.0	-0.0	9
1294	0.04458358293868475	0.02710726554645912	52.19922843872331	12.390877757263127	0.26747018962576635	0.04112111853839304	2.3943346815401054e-08	81.88548749155441	1.1556374754341547	0.0	215.80833333333334	386504263.0	0.9283091515148562	9
1295	0.04458358293868475	0.02710726554645912	52.19922843872331	12.390877757263127	0.26747018962576635	0.04112111853839304	2.3943346815401054e-08	81.88548749155441	1.1556374754341547	0.0	215.80833333333334	386504263.0	0.9283091515148562	9
1296	0.10789055505983611	0.5684464000863347	192.22415562984077	8.609947723978037	0.02954557827670113	0.06591850107332811	8.095319425383242e-06	22.58770861253103	1.6064173151942889	0.0	-51.08333333333332	348662810.0	0.32366304485382913	9
1297	0.35924323007243986	0.17342768189060068	78.48688071561446	5.730514206491912	0.029497613803141656	0.17211185820840155	1.1823043057303997e-08	100.2541158054228	0.2961673317025131	0.0	167.7166666666667	272770541.0	0.4673290880369595	9
1298	0.3407888840582266	0.9127844168010399	146.5634245097741	10.483159406100949	0.14467182490222563	0.029038124786761443	3.468134668377258e-06	93.60272813537367	7.694763006145386	0.0	147.77500000000003	514405129.0	-0.0	9
1299	0.3407888840582266	0.9127844168010399	71.0	5.552861825280125	0.14467182490222563	0.1149368520036342	3.468134668377258e-06	93.60272813537367	0.34196803819403243	0.0	155.41666666666666	175964967.0	-0.0	9
1300	0.06547216288902473	0.013210001459740722	20.12714072880074	14.73909991214461	0.5437698554607177	0.10622789937933963	3.772381910494925e-06	112.44550406705537	2.1167284374116138	-5.092107805803235	59.516666666666694	826390672.0	0.9213178356512346	9
1301	0.7873284133153853	0.42348703577021535	32.91570138455327	19.745754020119286	0.06665258230244975	0.01658066062439028	2.103285530854386e-08	57.23077112829721	-50.0	-50.0	-50.0	791973249.0	-0.0	9
1302	0.04458358293868475	0.02710726554645912	52.19922843872331	12.390877757263127	0.26747018962576635	0.04112111853839304	2.3943346815401054e-08	81.88548749155441	1.1556374754341547	0.0	215.80833333333334	460120462.0	0.9283091515148562	9
1303	0.009932303654787429	0.026696251525770875	38.11547617080512	20.903841959618592	0.09370937620026526	0.04697527452362542	1.4576456510189147e-08	25.917904437911716	0.16200799604153815	0.0	-37.491666666666674	626992807.0	0.9633714448194417	9
1304	0.10559557240017063	0.8429430205897084	10.043576886085614	15.667151502636775	0.7706965883511705	0.04515182309897256	1.7424854224858186e-08	85.12856178059857	0.047587419098043426	0.0	187.55	242852144.0	0.05146140701012103	9
1305	0.07430505137309834	0.03333034050525529	43.31719053666285	17.28233412533296	0.38855094511912736	0.05285448510914734	1.5059318003728564e-08	83.92245642603372	0.7101666275504002	0.0	198.63333333333333	778519092.0	0.8923646081216463	9
1306	0.5403524823149204	0.5375422127923035	213.0	12.572787618542097	0.18510224035606263	0.03477850839338628	2.8459511665492226e-06	173.50849115353526	1.0489788069353132	-1.7305946699933727	68.13333333333333	129495983.0	-0.0	9
1307	0.04458358293868475	0.02710726554645912	52.19922843872331	10.483159406100949	0.26747018962576635	0.04112111853839304	2.3943346815401054e-08	81.88548749155441	1.1044276510909938	0.0	-31.533333333333324	178925161.0	0.9283091515148562	9
1308	0.187136536012376	0.4373832754266813	156.49469905191862	8.782276080192048	0.06556344735380724	0.17169191170327536	2.551718644794112e-08	88.08546953057547	0.7626404201892782	0.0	184.0916666666667	614066301.0	0.3754801885609427	9
1309	0.3407888840582266	0.9127844168010399	71.0	5.552861825280125	0.14467182490222563	0.1149368520036342	3.468134668377258e-06	93.60272813537367	0.34196803819403243	0.0	155.41666666666666	784545787.0	-0.0	9
1310	0.020452735906418995	0.04290565645909682	74.49771564127781	8.420995391747514	0.028369935627066578	0.014352189540561427	3.1703341105046193e-06	71.45025070074749	4.82145826206523	0.0	-33.19166666666669	882901682.0	0.9366416076344841	9
1311	0.04458358293868475	0.20895712198464217	77.0	6.014642176188575	0.5770816818472794	0.05196617472409717	2.3943346815401054e-08	81.88548749155441	0.6757490954388672	0.0	-39.04999999999999	463075884.0	0.7464592950766731	9
1312	0.3407888840582266	0.9127844168010399	146.5634245097741	10.483159406100949	0.14467182490222563	0.08896353272654657	3.468134668377258e-06	93.60272813537367	7.1368023307455175	0.0	121.05000000000003	891177552.0	-0.0	9
1313	0.04458358293868475	0.02710726554645912	52.19922843872331	12.390877757263127	0.26747018962576635	0.04112111853839304	2.3943346815401054e-08	81.88548749155441	1.1556374754341547	0.0	215.80833333333334	386504263.0	0.9283091515148562	9
1314	0.35924323007243986	0.17342768189060068	78.48688071561446	5.730514206491912	0.019197754462743355	0.07327624644911268	5.298703404691366e-06	100.2541158054228	4.810355954118471	-1.8363266166223084	140.325	796481538.0	0.4673290880369595	9
1315	0.2606542176471831	0.4741805192872018	213.0	15.726018940909968	0.16952601789053498	0.12458282493777503	1.478473005095163e-07	113.47946932488532	2.992499281967845	0.0	144.06666666666666	880920291.0	0.2651668645706391	9
1316	0.18080407463273893	0.3393562353390923	78.44863547035438	1.1410337120687606	0.015793621957435673	0.011040641305675253	8.695240873393638e-06	105.61485820250945	3.805631392518114	0.0	-41.35000000000002	748902437.0	0.47983969002816873	9
1317	0.19144229473710195	0.5319114432291028	9.263701919508208	10.695612680340615	0.3547474648118727	0.07327624644911268	2.7501993778362502e-08	112.91616323546559	0.41042171926127224	0.0	160.35833333333332	747440314.0	0.2766462620337953	9
1318	0.3779886231502965	0.20895712198464217	77.0	6.014642176188575	0.14467182490222563	0.08896353272654657	1.9520445976339152e-06	80.0	9.365881640827702	0.0	68.10000000000002	893537096.0	0.4130542548650613	9
1319	0.2970677339403863	0.1061055862700441	166.18445612361688	10.478631156225362	0.702461191180102	0.052217116985441105	2.625278929285823e-06	77.14722626244469	7.371088355385612	0.0	-54.49166666666668	582435214.0	0.5968266797895696	9
1320	0.03354149127943173	0.028604451526506064	36.295574467730034	15.447118927227987	0.4534471893532379	0.02608522180868305	1.5222938468119584e-08	62.8606199793396	0.5180572096164724	0.0	-35.87499999999999	336567561.0	0.9378540571940622	9
1321	0.1481027280569317	0.30271449984286275	82.58716513366176	4.236348379863914	0.4674530439821648	0.04555279869495474	1.0311369788377919e-06	75.5185910543555	6.242752298993658	0.0	-49.55	707074142.0	0.5491827721002056	9
1322	0.021072187837535672	0.2925422311722502	81.79025226797444	7.657882724761512	0.40854603072386664	0.06011350046792684	4.1321141107741343e-07	109.05350770827458	7.704484038452229	0.0	159.45	183007044.0	0.6863855809902142	9
1323	0.04458358293868475	0.02710726554645912	52.19922843872331	12.390877757263127	0.26747018962576635	0.04112111853839304	2.3943346815401054e-08	81.88548749155441	1.1556374754341547	0.0	215.80833333333334	386504263.0	0.9283091515148562	9
1324	0.4444731431948821	0.18036965640937952	23.989260814835326	8.078177156673174	0.009391136989439147	0.0414063764256739	7.679308611427299e-06	141.84604297499104	2.3325735962007235	-3.160812028201085	98.26666666666664	297057104.0	0.3751572003957384	9
1325	0.04161874707913785	0.03319834729664303	88.88272410913767	14.350721463443982	0.6144377472195099	0.053336865170055384	2.088145578389566e-08	30.652919407313107	0.25220113534335553	0.0	-42.67499999999999	490250100.0	0.9251829056242191	9
1326	0.04458358293868475	0.02710726554645912	52.19922843872331	12.390877757263127	0.26747018962576635	0.04112111853839304	2.3943346815401054e-08	81.88548749155441	1.1556374754341547	0.0	215.80833333333334	386504263.0	0.9283091515148562	9
1327	0.29339094636119784	0.16146031615212011	44.826110223903896	5.5940083062784485	0.02734112604637496	0.03781031780691878	4.133275398808816e-06	74.69629867349352	6.626640093683451	0.0	-47.53333333333333	201017366.0	0.545148737486682	9
1328	0.3407888840582266	0.9127844168010399	146.5634245097741	10.483159406100949	0.14467182490222563	0.029038124786761443	3.468134668377258e-06	93.60272813537367	7.694763006145386	0.0	147.77500000000003	282948853.0	-0.0	9
1329	0.3407888840582266	0.9127844168010399	71.0	5.552861825280125	0.14467182490222563	0.1149368520036342	3.468134668377258e-06	93.60272813537367	0.34196803819403243	0.0	155.41666666666666	784545787.0	-0.0	9
1330	0.04458358293868475	0.02710726554645912	52.19922843872331	12.390877757263127	0.26747018962576635	0.04112111853839304	2.3943346815401054e-08	81.88548749155441	1.1556374754341547	0.0	215.80833333333334	872416358.0	0.9283091515148562	10
1331	0.3779886231502965	0.20895712198464217	146.5634245097741	10.483159406100949	0.14467182490222563	0.08896353272654657	1.9520445976339152e-06	80.0	9.77378205587594	0.0	75.6416666666667	873032242.0	0.4130542548650613	10
1332	0.04458358293868475	0.02710726554645912	52.19922843872331	12.390877757263127	0.26747018962576635	0.04112111853839304	2.3943346815401054e-08	81.88548749155441	1.1556374754341547	0.0	215.80833333333334	460120462.0	0.9283091515148562	10
1333	0.020452735906418995	0.04290565645909682	74.49771564127781	8.420995391747514	0.028369935627066578	0.014352189540561427	3.1703341105046193e-06	71.45025070074749	4.82145826206523	0.0	-33.19166666666669	882901682.0	0.9366416076344841	10
1334	0.007834016608971355	0.023931069221375986	101.62199224910312	21.528783441086752	0.21525118990179984	0.0032156633199292616	4.416082586816529e-08	82.15467489191076	2.1276803168131053	0.0	196.60000000000002	572497852.0	0.9682349141696527	10
1335	0.3779886231502965	0.20895712198464217	77.0	6.014642176188575	0.5770816818472794	0.05196617472409717	1.9520445976339152e-06	80.0	10.009644269485356	0.0	64.96666666666665	858430588.0	0.4130542548650613	10
1336	0.2033201135804869	0.18187329442472494	67.19886039558787	6.880403568546271	0.362705352456852	0.0944064269613646	1.2461280407544455e-08	104.75972332548842	0.4198352423685847	0.0	160.34166666666664	866883838.0	0.6148065919947882	10
1337	0.19144229473710195	0.5319114432291028	9.263701919508208	10.695612680340615	0.3547474648118727	0.06254989999412452	2.7501993778362502e-08	112.91616323546559	0.41352961378182584	0.0	167.81666666666666	745620821.0	0.2766462620337953	10
1338	0.04458358293868475	0.02710726554645912	52.19922843872331	12.390877757263127	0.26747018962576635	0.04112111853839304	2.3943346815401054e-08	81.88548749155441	1.1556374754341547	0.0	215.80833333333334	386504263.0	0.9283091515148562	10
1339	0.020452735906418995	0.04290565645909682	74.49771564127781	8.420995391747514	0.028369935627066578	0.014352189540561427	3.1703341105046193e-06	71.45025070074749	4.82145826206523	0.0	-33.19166666666669	882901682.0	0.9366416076344841	10
1340	0.04458358293868475	0.02710726554645912	52.19922843872331	12.390877757263127	0.26747018962576635	0.04112111853839304	2.3943346815401054e-08	81.88548749155441	1.1556374754341547	0.0	215.80833333333334	872416358.0	0.9283091515148562	10
1341	0.3407888840582266	0.9127844168010399	146.5634245097741	10.483159406100949	0.14467182490222563	0.029038124786761443	3.468134668377258e-06	93.60272813537367	7.694763006145386	0.0	147.77500000000003	282948853.0	-0.0	10
1342	0.07164950007283827	0.013622003870357119	39.22825358631856	18.097362280884614	0.2757787995313701	0.0528708610664053	2.6477390829770113e-08	97.89870436394325	1.209181373762469	0.0	181.63333333333333	580753643.0	0.9147284960568046	10
1343	0.187136536012376	0.4373832754266813	156.49469905191862	8.782276080192048	0.06556344735380724	0.17169191170327536	2.551718644794112e-08	88.08546953057547	0.7626404201892782	0.0	184.0916666666667	614066301.0	0.3754801885609427	10
1344	0.04458358293868475	0.02710726554645912	52.19922843872331	12.390877757263127	0.26747018962576635	0.04112111853839304	2.3943346815401054e-08	81.88548749155441	1.1556374754341547	0.0	215.80833333333334	460120462.0	0.9283091515148562	10
1345	0.3407888840582266	0.9127844168010399	146.5634245097741	10.483159406100949	0.14467182490222563	0.05196617472409717	1.9520445976339152e-06	93.60272813537367	5.423054941868472	0.0	169.03333333333336	732819231.0	-0.0	10
1346	0.3407888840582266	0.9127844168010399	146.5634245097741	10.483159406100949	0.14467182490222563	0.05196617472409717	1.9520445976339152e-06	93.60272813537367	5.423054941868472	0.0	169.03333333333336	732819231.0	-0.0	10
1347	0.35924323007243986	0.17342768189060068	78.48688071561446	5.730514206491912	0.019197754462743355	0.07327624644911268	5.298703404691366e-06	100.2541158054228	4.810355954118471	-1.8363266166223084	140.325	796481538.0	0.4673290880369595	10
1348	0.3407888840582266	0.9127844168010399	146.5634245097741	10.483159406100949	0.14467182490222563	0.05196617472409717	1.9520445976339152e-06	93.60272813537367	5.423054941868472	0.0	169.03333333333336	732819231.0	-0.0	10
1349	0.04458358293868475	0.02710726554645912	52.19922843872331	12.390877757263127	0.26747018962576635	0.04112111853839304	2.3943346815401054e-08	81.88548749155441	1.1556374754341547	0.0	215.80833333333334	872416358.0	0.9283091515148562	10
1350	0.07271321295573768	0.32377114076892366	120.05117034519752	7.808401765499192	0.029497613803141656	0.17211185820840155	1.1823043057303997e-08	118.82298470633805	0.34173462225804485	0.0	148.17500000000004	853595321.0	0.6035156462753386	10
1351	0.021072187837535672	0.2925422311722502	81.79025226797444	7.657882724761512	0.40854603072386664	0.06011350046792684	4.1321141107741343e-07	109.05350770827458	7.704484038452229	0.0	159.45	183007044.0	0.6863855809902142	10
1352	0.3779886231502965	0.20895712198464217	146.5634245097741	10.483159406100949	0.14467182490222563	0.08896353272654657	1.9520445976339152e-06	80.0	9.77378205587594	0.0	75.6416666666667	873032242.0	0.4130542548650613	10
1353	0.3407888840582266	0.9127844168010399	146.5634245097741	10.483159406100949	0.14467182490222563	0.05196617472409717	1.9520445976339152e-06	93.60272813537367	5.423054941868472	0.0	169.03333333333336	732819231.0	-0.0	10
1354	0.35924323007243986	0.17342768189060068	78.48688071561446	5.730514206491912	0.019197754462743355	0.07327624644911268	5.298703404691366e-06	100.2541158054228	4.810355954118471	-1.8363266166223084	140.325	796481538.0	0.4673290880369595	10
1355	0.3407888840582266	0.9127844168010399	146.5634245097741	10.483159406100949	0.14467182490222563	0.029038124786761443	3.468134668377258e-06	93.60272813537367	7.694763006145386	0.0	147.77500000000003	514405129.0	-0.0	10
1356	0.020452735906418995	0.04290565645909682	74.49771564127781	8.420995391747514	0.028369935627066578	0.014352189540561427	3.1703341105046193e-06	71.45025070074749	4.82145826206523	0.0	-33.19166666666669	882901682.0	0.9366416076344841	10
1357	0.3407888840582266	0.9127844168010399	146.5634245097741	10.483159406100949	0.14467182490222563	0.08896353272654657	3.468134668377258e-06	93.60272813537367	7.1368023307455175	0.0	121.05000000000003	891177552.0	-0.0	10
1358	0.3407888840582266	0.9127844168010399	146.5634245097741	10.483159406100949	0.14467182490222563	0.08896353272654657	3.468134668377258e-06	93.60272813537367	7.1368023307455175	0.0	121.05000000000003	891177552.0	-0.0	10
1359	0.3407888840582266	0.9127844168010399	146.5634245097741	10.483159406100949	0.14467182490222563	0.08896353272654657	3.468134668377258e-06	93.60272813537367	7.1368023307455175	0.0	121.05000000000003	891177552.0	-0.0	10
1360	0.3407888840582266	0.9127844168010399	146.5634245097741	10.483159406100949	0.14467182490222563	0.08896353272654657	3.468134668377258e-06	93.60272813537367	7.1368023307455175	0.0	121.05000000000003	891177552.0	-0.0	10
1361	0.2033201135804869	0.18187329442472494	67.19886039558787	6.880403568546271	0.362705352456852	0.0944064269613646	1.2461280407544455e-08	104.75972332548842	0.4198352423685847	0.0	160.34166666666664	866883838.0	0.6148065919947882	10
1362	0.2033201135804869	0.18187329442472494	67.19886039558787	6.880403568546271	0.362705352456852	0.0944064269613646	1.2461280407544455e-08	104.75972332548842	0.4198352423685847	0.0	160.34166666666664	866883838.0	0.6148065919947882	10
1363	0.3407888840582266	0.9127844168010399	146.5634245097741	10.483159406100949	0.14467182490222563	0.08896353272654657	3.468134668377258e-06	93.60272813537367	7.1368023307455175	0.0	121.05000000000003	891177552.0	-0.0	10
1364	0.021072187837535672	0.2925422311722502	81.79025226797444	7.657882724761512	0.40854603072386664	0.06011350046792684	4.1321141107741343e-07	109.05350770827458	7.704484038452229	0.0	159.45	183007044.0	0.6863855809902142	10
1365	0.07271321295573768	0.32377114076892366	120.05117034519752	7.808401765499192	0.029497613803141656	0.17211185820840155	1.1823043057303997e-08	118.82298470633805	0.34173462225804485	0.0	148.17500000000004	853595321.0	0.6035156462753386	10
1366	0.07430505137309834	0.03333034050525529	43.31719053666285	17.28233412533296	0.38855094511912736	0.05285448510914734	1.5059318003728564e-08	83.92245642603372	0.7101666275504002	0.0	198.63333333333333	778519092.0	0.8923646081216463	10
1367	0.3407888840582266	0.9127844168010399	146.5634245097741	10.483159406100949	0.14467182490222563	0.05196617472409717	1.9520445976339152e-06	93.60272813537367	5.423054941868472	0.0	169.03333333333336	732819231.0	-0.0	10
1368	0.35924323007243986	0.17342768189060068	78.48688071561446	5.730514206491912	0.019197754462743355	0.07327624644911268	5.298703404691366e-06	100.2541158054228	4.810355954118471	-1.8363266166223084	140.325	796481538.0	0.4673290880369595	10
1369	0.3407888840582266	0.9127844168010399	146.5634245097741	10.483159406100949	0.14467182490222563	0.08896353272654657	3.468134668377258e-06	93.60272813537367	7.1368023307455175	0.0	121.05000000000003	891177552.0	-0.0	10
1370	0.2606542176471831	0.4741805192872018	213.0	15.726018940909968	0.16952601789053498	0.12458282493777503	1.478473005095163e-07	113.47946932488532	2.992499281967845	0.0	144.06666666666666	880920291.0	0.2651668645706391	10
1371	0.3779886231502965	0.20895712198464217	77.0	6.014642176188575	0.5770816818472794	0.05196617472409717	1.9520445976339152e-06	80.0	10.009644269485356	0.0	64.96666666666665	858430588.0	0.4130542548650613	10
1372	0.04458358293868475	0.02710726554645912	52.19922843872331	12.390877757263127	0.26747018962576635	0.04112111853839304	2.3943346815401054e-08	81.88548749155441	1.1556374754341547	0.0	215.80833333333334	872416358.0	0.9283091515148562	10
1373	0.04458358293868475	0.02710726554645912	52.19922843872331	12.390877757263127	0.26747018962576635	0.04112111853839304	2.3943346815401054e-08	81.88548749155441	1.1556374754341547	0.0	215.80833333333334	460120462.0	0.9283091515148562	10
1374	0.3407888840582266	0.9127844168010399	146.5634245097741	10.483159406100949	0.14467182490222563	0.05196617472409717	1.9520445976339152e-06	93.60272813537367	5.423054941868472	0.0	169.03333333333336	732819231.0	-0.0	10
1375	0.19144229473710195	0.5319114432291028	9.263701919508208	10.695612680340615	0.3547474648118727	0.06254989999412452	2.7501993778362502e-08	112.91616323546559	0.41352961378182584	0.0	167.81666666666666	745620821.0	0.2766462620337953	10
1376	0.35924323007243986	0.17342768189060068	78.48688071561446	5.730514206491912	0.019197754462743355	0.07327624644911268	5.298703404691366e-06	100.2541158054228	4.810355954118471	-1.8363266166223084	140.325	796481538.0	0.4673290880369595	10
1377	0.07271321295573768	0.32377114076892366	120.05117034519752	7.808401765499192	0.029497613803141656	0.17211185820840155	1.1823043057303997e-08	118.82298470633805	0.34173462225804485	0.0	148.17500000000004	853595321.0	0.6035156462753386	10
1378	0.35924323007243986	0.17342768189060068	78.48688071561446	5.730514206491912	0.019197754462743355	0.07327624644911268	5.298703404691366e-06	100.2541158054228	4.810355954118471	-1.8363266166223084	140.325	796481538.0	0.4673290880369595	10
1379	0.08543648697124133	0.03721402657474719	84.28111138049313	17.246465227005814	0.17767099866055974	0.07159239556533234	3.361763672424324e-08	123.4880631505709	1.2386162464697108	0.0	152.46666666666664	825807105.0000001	0.8773494864540115	10
1380	0.610115880362624	0.24109337873443	103.42283553272483	4.953956451283063	0.1337767051693694	0.020600437549677178	2.784990937846089e-08	106.99772511054954	0.3411049568446103	0.0	186.17500000000004	573277141.0	0.14879074090294597	10
1381	0.2606542176471831	0.4741805192872018	213.0	15.726018940909968	0.16952601789053498	0.12458282493777503	1.478473005095163e-07	113.47946932488532	2.992499281967845	0.0	144.06666666666666	880920291.0	0.2651668645706391	10
1382	0.2033201135804869	0.18187329442472494	67.19886039558787	6.880403568546271	0.362705352456852	0.0944064269613646	1.2461280407544455e-08	104.75972332548842	0.4198352423685847	0.0	160.34166666666664	866883838.0	0.6148065919947882	10
1383	0.187136536012376	0.4373832754266813	156.49469905191862	8.782276080192048	0.06556344735380724	0.17169191170327536	2.551718644794112e-08	88.08546953057547	0.7626404201892782	0.0	184.0916666666667	614066301.0	0.3754801885609427	10
1384	0.2033201135804869	0.18187329442472494	67.19886039558787	6.880403568546271	0.362705352456852	0.0944064269613646	1.2461280407544455e-08	104.75972332548842	0.4198352423685847	0.0	160.34166666666664	866883838.0	0.6148065919947882	10
1385	0.07271321295573768	0.32377114076892366	120.05117034519752	7.808401765499192	0.029497613803141656	0.17211185820840155	1.1823043057303997e-08	118.82298470633805	0.34173462225804485	0.0	148.17500000000004	853595321.0	0.6035156462753386	10
1386	0.3407888840582266	0.9127844168010399	146.5634245097741	10.483159406100949	0.14467182490222563	0.029038124786761443	3.468134668377258e-06	93.60272813537367	7.694763006145386	0.0	147.77500000000003	591919122.0	-0.0	10
1387	0.07271321295573768	0.32377114076892366	120.05117034519752	7.808401765499192	0.029497613803141656	0.17211185820840155	1.1823043057303997e-08	118.82298470633805	0.34173462225804485	0.0	148.17500000000004	853595321.0	0.6035156462753386	10
1388	0.187136536012376	0.4373832754266813	156.49469905191862	8.782276080192048	0.06556344735380724	0.17169191170327536	2.551718644794112e-08	88.08546953057547	0.7626404201892782	0.0	184.0916666666667	614066301.0	0.3754801885609427	10
1389	0.3407888840582266	0.9127844168010399	146.5634245097741	10.483159406100949	0.14467182490222563	0.08896353272654657	3.468134668377258e-06	93.60272813537367	7.1368023307455175	0.0	121.05000000000003	891177552.0	-0.0	10
1390	0.35924323007243986	0.17342768189060068	78.48688071561446	5.730514206491912	0.019197754462743355	0.07327624644911268	5.298703404691366e-06	100.2541158054228	4.810355954118471	-1.8363266166223084	140.325	796481538.0	0.4673290880369595	10
1391	0.3407888840582266	0.9127844168010399	146.5634245097741	10.483159406100949	0.14467182490222563	0.08896353272654657	3.468134668377258e-06	93.60272813537367	7.1368023307455175	0.0	121.05000000000003	891177552.0	-0.0	10
1392	0.3779886231502965	0.20895712198464217	77.0	6.014642176188575	0.14467182490222563	0.08896353272654657	1.9520445976339152e-06	80.0	9.365881640827702	0.0	68.10000000000002	893537096.0	0.4130542548650613	10
1393	0.19144229473710195	0.5319114432291028	9.263701919508208	10.695612680340615	0.3547474648118727	0.06254989999412452	2.7501993778362502e-08	112.91616323546559	0.41352961378182584	0.0	167.81666666666666	745620821.0	0.2766462620337953	10
1394	0.3407888840582266	0.9127844168010399	146.5634245097741	10.483159406100949	0.14467182490222563	0.05196617472409717	1.9520445976339152e-06	93.60272813537367	5.423054941868472	0.0	169.03333333333336	732819231.0	-0.0	10
1395	0.35924323007243986	0.17342768189060068	78.48688071561446	5.730514206491912	0.019197754462743355	0.07327624644911268	5.298703404691366e-06	100.2541158054228	4.810355954118471	-1.8363266166223084	140.325	796481538.0	0.4673290880369595	10
1396	0.04458358293868475	0.02710726554645912	52.19922843872331	12.390877757263127	0.26747018962576635	0.04112111853839304	2.3943346815401054e-08	81.88548749155441	1.1556374754341547	0.0	215.80833333333334	872416358.0	0.9283091515148562	10
1397	0.3407888840582266	0.9127844168010399	146.5634245097741	10.483159406100949	0.14467182490222563	0.08896353272654657	3.468134668377258e-06	93.60272813537367	7.1368023307455175	0.0	121.05000000000003	891177552.0	-0.0	10
1398	0.3779886231502965	0.20895712198464217	77.0	6.014642176188575	0.5770816818472794	0.05196617472409717	1.9520445976339152e-06	80.0	10.009644269485356	0.0	64.96666666666665	858430588.0	0.4130542548650613	10
1399	0.3779886231502965	0.20895712198464217	77.0	6.014642176188575	0.5770816818472794	0.05196617472409717	1.9520445976339152e-06	80.0	10.009644269485356	0.0	64.96666666666665	858430588.0	0.4130542548650613	10
1400	0.04458358293868475	0.02710726554645912	52.19922843872331	12.390877757263127	0.26747018962576635	0.04112111853839304	2.3943346815401054e-08	81.88548749155441	1.1556374754341547	0.0	215.80833333333334	872416358.0	0.9283091515148562	10
1401	0.3779886231502965	0.20895712198464217	146.5634245097741	10.483159406100949	0.14467182490222563	0.08896353272654657	1.9520445976339152e-06	80.0	9.77378205587594	0.0	75.6416666666667	873032242.0	0.4130542548650613	10
1402	0.04458358293868475	0.02710726554645912	52.19922843872331	12.390877757263127	0.26747018962576635	0.04112111853839304	2.3943346815401054e-08	81.88548749155441	1.1556374754341547	0.0	215.80833333333334	460120462.0	0.9283091515148562	10
1403	0.020452735906418995	0.04290565645909682	74.49771564127781	8.420995391747514	0.028369935627066578	0.014352189540561427	3.1703341105046193e-06	71.45025070074749	4.82145826206523	0.0	-33.19166666666669	882901682.0	0.9366416076344841	10
1404	0.006354246596864251	1.8749780262995036e-05	82.32812115995398	5.172910530244998	0.026837467204243598	0.004182785855647465	5.611337599821451e-08	103.42406157966043	1.2776150496875474	0.0	-17.299999999999997	500938894.0	0.9936270036228727	10
1405	0.3015460571393519	0.3148804879733835	61.50834735509221	5.653009659189357	0.840612434048059	0.10787770493323552	2.1538257248370534e-07	56.21821568471584	2.550239236505753	0.0	-57.9	796085988.0	0.3835734548872646	10
1406	0.2257866822776325	0.21429902913055557	29.57802916713323	6.800593340038946	0.20753184987155723	0.06507474018165418	1.4892679193147967e-08	67.11048621618713	0.29999869929130085	0.0	-45.958333333333336	879933073.0	0.5599142885918119	10
1407	0.08497756283701637	0.5732933958186976	10.203115592802082	10.517999738754693	0.1515945965798936	0.09667531705703125	4.240853198382497e-08	189.23421354361994	0.1833337788163263	0.0	74.45833333333334	271872375.0	0.34172904134428594	10
1408	0.051434142556663266	0.0400887642643418	65.3957752553252	1.5739192612993627	0.268297854938771	0.062156955120430915	1.608961812235277e-08	117.28197160804731	0.30820925067807536	0.0	-28.858333333333334	812870121.0	0.9084770931789949	10
1409	0.020452735906418995	0.04290565645909682	74.49771564127781	8.420995391747514	0.028369935627066578	0.014352189540561427	3.1703341105046193e-06	71.45025070074749	4.82145826206523	0.0	-33.19166666666669	882901682.0	0.9366416076344841	10
1410	0.05072699621868051	0.8546857052428539	172.30638846491323	13.979717740901956	0.18314256687027802	0.05651211682428104	4.221950523923529e-06	83.72085387567373	10.42729187312079	0.0	149.47499999999997	702933003.0	0.09458729853846559	10
1411	0.3407888840582266	0.02710726554645912	52.19922843872331	12.390877757263127	0.26747018962576635	0.04112111853839304	2.3943346815401054e-08	81.88548749155441	0.8266851340221635	0.0	208.78333333333342	662771997.0	0.6321038503953142	10
1412	0.05558766752380506	0.015000656904537078	30.619613544714834	25.89462086634108	0.28377729952720554	0.06343953223204975	3.6693543525513237e-09	80.37655571567016	0.1846841170445046	0.0	196.60833333333335	834786827.0	0.9294116755716578	10
1413	0.12582054602646645	0.4125888548302119	213.0	10.913793738576494	0.08336618545082457	0.03747884312947522	1.1322051408812642e-08	69.25791012148261	0.24786738944251852	0.0	-32.59999999999999	150151987.0	0.46159137220672497	10
1414	0.04810003665632076	0.02766674932403981	55.03537849751671	6.827505232627088	0.308165481749778	0.06576376059987189	5.523992708937428e-09	160.68143289142	0.1900465070516475	0.0	125.5166666666667	897967735.0	0.9242332140196394	10
1415	0.3407888840582266	0.9127844168010399	146.5634245097741	10.483159406100949	0.14467182490222563	0.05196617472409717	1.9520445976339152e-06	93.60272813537367	5.423054941868472	0.0	169.03333333333336	732819231.0	-0.0	10
1416	0.3407888840582266	0.9127844168010399	146.5634245097741	10.483159406100949	0.14467182490222563	0.05196617472409717	1.9520445976339152e-06	93.60272813537367	5.423054941868472	0.0	169.03333333333336	732819231.0	-0.0	10
1417	0.35924323007243986	0.17342768189060068	78.48688071561446	5.730514206491912	0.019197754462743355	0.07327624644911268	5.298703404691366e-06	100.2541158054228	4.810355954118471	-1.8363266166223084	140.325	796481538.0	0.4673290880369595	10
1418	0.16146700699658958	1.5104270626310985	122.31991271938483	1.030052710864089	0.2920176640669158	0.044638859712911504	3.138868602057546e-06	73.05663315741619	-50.0	-50.0	-50.0	776041693.0	-0.0	10
1419	0.04458358293868475	0.02710726554645912	52.19922843872331	12.390877757263127	0.26747018962576635	0.04112111853839304	2.3943346815401054e-08	81.88548749155441	1.1556374754341547	0.0	215.80833333333334	872416358.0	0.9283091515148562	10
1420	0.07271321295573768	0.32377114076892366	120.05117034519752	7.808401765499192	0.029497613803141656	0.17211185820840155	1.1823043057303997e-08	118.82298470633805	0.34173462225804485	0.0	148.17500000000004	853595321.0	0.6035156462753386	10
1421	0.024896264506898004	0.5989386581615634	39.76099302634865	3.839559798444304	0.29196241155686764	0.04969196981739045	3.2242216178188526e-07	213.0	2.028721771421651	0.0	83.01666666666667	745876257.0	0.3761650773315386	10
1422	0.5910912633836594	0.3897476878495039	213.0	6.680211363262194	0.11606176973748555	0.12187901657391614	1.7165402354901095e-06	81.60152466846563	9.224426677585889	0.0	-51.641666666666666	555200938.0	0.019164680534764722	10
1423	0.005824685008333663	1.262431812716069	213.0	3.2666330636549246	0.21277807140970262	0.0719617904850597	1.8006492912263602e-06	93.87983482173478	-50.0	-50.0	-50.0	621831248.0	-0.0	10
1424	0.35924323007243986	0.17342768189060068	78.48688071561446	10.483159406100949	0.019197754462743355	0.07327624644911268	5.298703404691366e-06	100.2541158054228	2.973403015818642	-3.3942112544439142	114.64999999999999	897946280.0	0.4673290880369595	10
1425	0.3407888840582266	0.9127844168010399	146.5634245097741	5.730514206491912	0.14467182490222563	0.029038124786761443	3.468134668377258e-06	93.60272813537367	7.955102622555756	0.0	-58.00833333333334	846976940.0	-0.0	10
1426	0.026462470770841455	1.193915023498006	82.95340706312746	8.281868436786553	0.03230232334287637	0.002294593880357151	3.3894307062789617e-06	104.90742701567453	-50.0	-50.0	-50.0	679747133.0	-0.0	10
1427	0.3407888840582266	0.04290565645909682	146.5634245097741	10.483159406100949	0.14467182490222563	0.08896353272654657	3.468134668377258e-06	93.60272813537367	4.684722827692618	-2.7945375824454635	71.22500000000001	360184205.0	0.6163054594826766	10
1428	0.27655557304750145	0.4898715787814068	147.286340533847	10.667445869642767	0.015826075522558963	0.04438625906061326	6.077336797529749e-06	64.943457535994	5.880827399946928	0.0	-40.55	333019485.0	0.2335728481710917	10
1429	0.3407888840582266	0.9127844168010399	146.5634245097741	10.483159406100949	0.14467182490222563	0.08896353272654657	3.468134668377258e-06	93.60272813537367	7.1368023307455175	0.0	121.05000000000003	891177552.0	-0.0	10
1430	0.4031420193079647	1.695305430235952	206.66703789950424	14.92828693956033	0.20897420974004435	0.17349961908726363	5.5290578166590674e-06	174.02110686854866	-50.0	-50.0	-50.0	602314011.0	-0.0	10
1431	0.2033201135804869	0.18187329442472494	67.19886039558787	6.880403568546271	0.362705352456852	0.0944064269613646	1.2461280407544455e-08	104.75972332548842	0.4198352423685847	0.0	160.34166666666664	866883838.0	0.6148065919947882	10
1432	0.2033201135804869	0.18187329442472494	67.19886039558787	6.880403568546271	0.362705352456852	0.0944064269613646	1.2461280407544455e-08	104.75972332548842	0.4198352423685847	0.0	160.34166666666664	866883838.0	0.6148065919947882	10
1433	0.2363491537212653	0.5118730087687107	107.33184057145016	18.84618458606249	0.18031080854694173	0.13081184077178837	2.123559118866876e-06	121.7038378408513	2.2382319050285737	0.0	46.80833333333335	214954314.0	0.251777837510024	10
1434	0.021072187837535672	0.2925422311722502	81.79025226797444	7.657882724761512	0.40854603072386664	0.06011350046792684	4.1321141107741343e-07	109.05350770827458	7.704484038452229	0.0	159.45	183007044.0	0.6863855809902142	10
1435	0.07271321295573768	0.32377114076892366	120.05117034519752	7.808401765499192	0.029497613803141656	0.17211185820840155	1.1823043057303997e-08	118.82298470633805	0.34173462225804485	0.0	148.17500000000004	853595321.0	0.6035156462753386	10
1436	0.07430505137309834	0.03333034050525529	43.31719053666285	17.28233412533296	0.38855094511912736	0.05196617472409717	1.9520445976339152e-06	83.92245642603372	8.015617500636171	0.0	70.56666666666668	866437987.0	0.8923646081216463	10
1437	0.3407888840582266	0.9127844168010399	146.5634245097741	10.483159406100949	0.14467182490222563	0.05285448510914734	1.5059318003728564e-08	93.60272813537367	0.061961884112228915	0.0	171.32500000000005	527507212.0	-0.0	10
1438	0.35924323007243986	0.17342768189060068	78.48688071561446	5.730514206491912	0.019197754462743355	0.07327624644911268	5.298703404691366e-06	100.2541158054228	4.810355954118471	-1.8363266166223084	140.325	796481538.0	0.4673290880369595	10
1439	0.007165672886321084	1.5087358296036786	122.46850150722958	9.188578588123951	0.10275094913929876	0.10442258986414701	2.9908130864502807e-06	76.23985267557575	-50.0	-50.0	-50.0	883477710.0	-0.0	10
1440	0.05031132320101869	0.24978517396615055	76.14689590257095	10.145259312855705	0.6912074791687427	0.07897041913183331	1.5024290758061235e-06	46.91151753196087	5.419227835022458	0.0	-53.958333333333336	838357220.0	0.6999035028328308	10
1441	0.39791294260995097	0.8683668089858992	98.42768921896221	22.896247169959626	0.2925651952534571	0.2174410255788284	1.5200335388819774e-07	127.23400260977526	-50.0	-50.0	-50.0	226708194.0	-0.0	10
1442	0.06055169658438149	0.02330812271464162	16.373550026020673	10.629797052673693	0.06933196088344631	0.03480598248229475	2.2801548190476964e-08	68.16657288001467	0.6996702073712555	0.0	-30.574999999999996	171610025.0	0.9161401807009769	10
1443	0.04458358293868475	0.02710726554645912	52.19922843872331	12.390877757263127	0.26747018962576635	0.04112111853839304	2.3943346815401054e-08	81.88548749155441	1.1556374754341547	0.0	215.80833333333334	460120462.0	0.9283091515148562	10
1444	0.18708007386666115	1.048341739344507	81.60956424085755	19.74460858848623	0.06497123237698656	0.05058243607368292	9.29455020194475e-07	58.15521198486772	-50.0	-50.0	-50.0	534346725.0	-0.0	10
1445	0.19144229473710195	0.5319114432291028	9.263701919508208	10.695612680340615	0.3547474648118727	0.06254989999412452	2.7501993778362502e-08	112.91616323546559	0.41352961378182584	0.0	167.81666666666666	745620821.0	0.2766462620337953	10
1446	0.35924323007243986	0.17342768189060068	120.05117034519752	7.808401765499192	0.029497613803141656	0.17211185820840155	5.298703404691366e-06	100.2541158054228	2.081076767103066	-4.149467220502529	74.81666666666668	687680613.0	0.4673290880369595	10
1447	0.07271321295573768	0.32377114076892366	78.48688071561446	5.730514206491912	0.019197754462743355	0.07327624644911268	1.1823043057303997e-08	118.82298470633805	0.35402869896940814	0.0	169.4083333333333	598255958.0	0.6035156462753386	10
1448	0.26994743672416144	0.2919998480079026	121.01840651844437	3.0305364392848952	0.015342489088288589	0.0648699889150146	1.0039274535008779e-06	73.3920129653519	5.258000549534117	0.0	-25.049999999999997	676172683.0	0.438052715267936	10
1449	0.08543648697124133	0.03721402657474719	84.28111138049313	17.246465227005814	0.17767099866055974	0.07159239556533234	3.361763672424324e-08	123.4880631505709	1.2386162464697108	0.0	152.46666666666664	825807105.0000001	0.8773494864540115	10
1450	0.7117137164137408	0.15922603348861344	96.8587121394171	23.157648570438447	0.19871347697996872	0.07847408128048394	7.608707289355466e-08	170.11500945809132	0.15202281118097005	0.0	47.71666666666671	393549034.0	0.12906025009764577	10
1451	0.25443858018276755	0.256884715954783	114.33881562966435	6.667262171877882	0.02482793548270415	0.006386123430195487	2.6677414644028307e-08	85.83776340399139	0.4007359751541699	0.0	-8.849999999999994	503894960.00000006	0.48867670386244944	10
1452	0.33622225627962266	0.09905147585789557	74.37361169697691	4.067255251056623	0.39752247300808363	0.09577108293913915	1.6372795216439048e-08	134.86052543023962	0.4585344287764599	0.0	67.06666666666668	645515223.0	0.5647262678624818	10
1453	0.187136536012376	0.4373832754266813	156.49469905191862	8.782276080192048	0.06556344735380724	0.17169191170327536	2.551718644794112e-08	88.08546953057547	0.7626404201892782	0.0	184.0916666666667	614066301.0	0.3754801885609427	10
1454	0.2033201135804869	0.18187329442472494	67.19886039558787	6.880403568546271	0.362705352456852	0.0944064269613646	1.2461280407544455e-08	104.75972332548842	0.4198352423685847	0.0	160.34166666666664	866883838.0	0.6148065919947882	10
1455	0.07271321295573768	0.32377114076892366	120.05117034519752	7.808401765499192	0.029497613803141656	0.17211185820840155	1.1823043057303997e-08	118.82298470633805	0.34173462225804485	0.0	148.17500000000004	853595321.0	0.6035156462753386	10
1456	0.3407888840582266	0.9127844168010399	146.5634245097741	10.483159406100949	0.14467182490222563	0.029038124786761443	3.468134668377258e-06	93.60272813537367	7.694763006145386	0.0	147.77500000000003	591919122.0	-0.0	10
1457	0.14025919119377694	0.27383790594671786	203.55763156877725	2.65617435458348	0.016277814054553228	0.1246133227619124	1.2487915188430897e-08	98.97998194186209	0.2514776432574948	0.0	-34.63333333333332	251590289.0	0.5859029028595106	10
1458	0.187136536012376	0.4373832754266813	156.49469905191862	8.782276080192048	0.06556344735380724	0.17169191170327536	2.551718644794112e-08	88.08546953057547	0.7626404201892782	0.0	184.0916666666667	614066301.0	0.3754801885609427	10
1459	0.3407888840582266	0.9127844168010399	146.5634245097741	10.483159406100949	0.14467182490222563	0.08896353272654657	3.468134668377258e-06	93.60272813537367	7.1368023307455175	0.0	121.05000000000003	891177552.0	-0.0	10
1460	0.35924323007243986	0.17342768189060068	78.48688071561446	5.730514206491912	0.019197754462743355	0.07327624644911268	5.298703404691366e-06	100.2541158054228	4.810355954118471	-1.8363266166223084	140.325	796481538.0	0.4673290880369595	10
1461	0.3407888840582266	0.9127844168010399	146.5634245097741	10.483159406100949	0.14467182490222563	0.08896353272654657	3.468134668377258e-06	93.60272813537367	7.1368023307455175	0.0	121.05000000000003	891177552.0	-0.0	10
1462	0.3779886231502965	0.5319114432291028	9.263701919508208	10.695612680340615	0.3547474648118727	0.06254989999412452	2.7501993778362502e-08	80.0	0.13148853382759995	0.0	196.22500000000002	240856870.0	0.09009993362060076	10
1463	0.19144229473710195	0.20895712198464217	77.0	6.014642176188575	0.14467182490222563	0.08896353272654657	1.9520445976339152e-06	112.91616323546559	6.8720539858453265	0.0	68.47500000000001	752272043.0	0.5996005832782558	10
1464	0.3407888840582266	0.9127844168010399	146.5634245097741	10.483159406100949	0.14467182490222563	0.05196617472409717	1.9520445976339152e-06	93.60272813537367	5.423054941868472	0.0	169.03333333333336	732819231.0	-0.0	10
1465	0.35924323007243986	0.17342768189060068	78.48688071561446	5.730514206491912	0.019197754462743355	0.07327624644911268	5.298703404691366e-06	100.2541158054228	4.810355954118471	-1.8363266166223084	140.325	796481538.0	0.4673290880369595	10
1466	0.04458358293868475	0.02710726554645912	52.19922843872331	12.390877757263127	0.26747018962576635	0.04112111853839304	2.3943346815401054e-08	81.88548749155441	1.1556374754341547	0.0	215.80833333333334	872416358.0	0.9283091515148562	10
1467	0.44254367219959834	1.403843444256344	114.7963275302159	0.4702822145841239	0.1868555681754543	0.12300748044755813	3.040750473040357e-06	96.57061353017842	-50.0	-50.0	-50.0	652021780.9999999	-0.0	10
1468	0.3779886231502965	0.20895712198464217	77.0	6.014642176188575	0.5770816818472794	0.05196617472409717	1.9520445976339152e-06	80.0	10.009644269485356	0.0	64.96666666666665	858430588.0	0.4130542548650613	10
1469	0.3779886231502965	0.20895712198464217	77.0	6.014642176188575	0.5770816818472794	0.05196617472409717	1.9520445976339152e-06	80.0	10.009644269485356	0.0	64.96666666666665	858430588.0	0.4130542548650613	10
1470	0.04458358293868475	0.02710726554645912	52.19922843872331	12.390877757263127	0.26747018962576635	0.04112111853839304	2.3943346815401054e-08	81.88548749155441	1.1556374754341547	0.0	215.80833333333334	460120462.0	0.9283091515148562	11
1471	0.04458358293868475	0.02710726554645912	52.19922843872331	12.390877757263127	0.26747018962576635	0.04112111853839304	2.3943346815401054e-08	81.88548749155441	1.1556374754341547	0.0	215.80833333333334	872416358.0	0.9283091515148562	11
1472	0.2033201135804869	0.18187329442472494	67.19886039558787	6.880403568546271	0.362705352456852	0.0944064269613646	1.2461280407544455e-08	104.75972332548842	0.4198352423685847	0.0	160.34166666666664	866883838.0	0.6148065919947882	11
1473	0.3779886231502965	0.20895712198464217	77.0	6.014642176188575	0.5770816818472794	0.05196617472409717	1.9520445976339152e-06	80.0	10.009644269485356	0.0	64.96666666666665	858430588.0	0.4130542548650613	11
1474	0.2606542176471831	0.4741805192872018	213.0	15.726018940909968	0.16952601789053498	0.12458282493777503	1.478473005095163e-07	113.47946932488532	2.992499281967845	0.0	144.06666666666666	880920291.0	0.2651668645706391	11
1475	0.3407888840582266	0.9127844168010399	146.5634245097741	10.483159406100949	0.14467182490222563	0.05196617472409717	1.9520445976339152e-06	93.60272813537367	5.423054941868472	0.0	169.03333333333336	732819231.0	-0.0	11
1476	0.3779886231502965	0.20895712198464217	146.5634245097741	10.483159406100949	0.14467182490222563	0.08896353272654657	1.9520445976339152e-06	80.0	9.77378205587594	0.0	75.6416666666667	873032242.0	0.4130542548650613	11
1477	0.187136536012376	0.4373832754266813	156.49469905191862	8.782276080192048	0.06556344735380724	0.17169191170327536	2.551718644794112e-08	88.08546953057547	0.7626404201892782	0.0	184.0916666666667	614066301.0	0.3754801885609427	11
1478	0.3407888840582266	0.9127844168010399	146.5634245097741	10.483159406100949	0.14467182490222563	0.08896353272654657	3.468134668377258e-06	93.60272813537367	7.1368023307455175	0.0	121.05000000000003	891177552.0	-0.0	11
1479	0.3407888840582266	0.9127844168010399	146.5634245097741	10.483159406100949	0.14467182490222563	0.05196617472409717	1.9520445976339152e-06	93.60272813537367	5.423054941868472	0.0	169.03333333333336	732819231.0	-0.0	11
1480	0.07430505137309834	0.03333034050525529	43.31719053666285	17.28233412533296	0.38855094511912736	0.05285448510914734	1.5059318003728564e-08	83.92245642603372	0.7101666275504002	0.0	198.63333333333333	778519092.0	0.8923646081216463	11
1481	0.19144229473710195	0.5319114432291028	9.263701919508208	10.695612680340615	0.3547474648118727	0.06254989999412452	2.7501993778362502e-08	112.91616323546559	0.41352961378182584	0.0	167.81666666666666	745620821.0	0.2766462620337953	11
1482	0.3407888840582266	0.9127844168010399	146.5634245097741	10.483159406100949	0.14467182490222563	0.08896353272654657	3.468134668377258e-06	93.60272813537367	7.1368023307455175	0.0	121.05000000000003	891177552.0	-0.0	11
1483	0.3407888840582266	0.9127844168010399	146.5634245097741	10.483159406100949	0.14467182490222563	0.08896353272654657	3.468134668377258e-06	93.60272813537367	7.1368023307455175	0.0	121.05000000000003	891177552.0	-0.0	11
1484	0.3407888840582266	0.9127844168010399	146.5634245097741	10.483159406100949	0.14467182490222563	0.08896353272654657	3.468134668377258e-06	93.60272813537367	7.1368023307455175	0.0	121.05000000000003	891177552.0	-0.0	11
1485	0.007834016608971355	0.023931069221375986	101.62199224910312	21.528783441086752	0.21525118990179984	0.0032156633199292616	4.416082586816529e-08	82.15467489191076	2.1276803168131053	0.0	196.60000000000002	572497852.0	0.9682349141696527	11
1486	0.2033201135804869	0.18187329442472494	67.19886039558787	6.880403568546271	0.362705352456852	0.0944064269613646	1.2461280407544455e-08	104.75972332548842	0.4198352423685847	0.0	160.34166666666664	866883838.0	0.6148065919947882	11
1487	0.3407888840582266	0.9127844168010399	146.5634245097741	10.483159406100949	0.14467182490222563	0.05196617472409717	1.9520445976339152e-06	93.60272813537367	5.423054941868472	0.0	169.03333333333336	732819231.0	-0.0	11
1488	0.3407888840582266	0.9127844168010399	146.5634245097741	10.483159406100949	0.14467182490222563	0.029038124786761443	3.468134668377258e-06	93.60272813537367	7.694763006145386	0.0	147.77500000000003	282948853.0	-0.0	11
1489	0.04458358293868475	0.02710726554645912	52.19922843872331	12.390877757263127	0.26747018962576635	0.04112111853839304	2.3943346815401054e-08	81.88548749155441	1.1556374754341547	0.0	215.80833333333334	872416358.0	0.9283091515148562	11
1490	0.04458358293868475	0.02710726554645912	52.19922843872331	12.390877757263127	0.26747018962576635	0.04112111853839304	2.3943346815401054e-08	81.88548749155441	1.1556374754341547	0.0	215.80833333333334	460120462.0	0.9283091515148562	11
1491	0.05072699621868051	0.8546857052428539	172.30638846491323	13.979717740901956	0.18314256687027802	0.05651211682428104	4.221950523923529e-06	83.72085387567373	10.42729187312079	0.0	149.47499999999997	702933003.0	0.09458729853846559	11
1492	0.2606542176471831	0.4741805192872018	213.0	15.726018940909968	0.16952601789053498	0.12458282493777503	1.478473005095163e-07	113.47946932488532	2.992499281967845	0.0	144.06666666666666	880920291.0	0.2651668645706391	11
1493	0.3407888840582266	0.9127844168010399	146.5634245097741	10.483159406100949	0.14467182490222563	0.08896353272654657	3.468134668377258e-06	93.60272813537367	7.1368023307455175	0.0	121.05000000000003	891177552.0	-0.0	11
1494	0.07271321295573768	0.32377114076892366	120.05117034519752	7.808401765499192	0.029497613803141656	0.17211185820840155	1.1823043057303997e-08	118.82298470633805	0.34173462225804485	0.0	148.17500000000004	853595321.0	0.6035156462753386	11
1495	0.3779886231502965	0.20895712198464217	146.5634245097741	10.483159406100949	0.14467182490222563	0.08896353272654657	1.9520445976339152e-06	80.0	9.77378205587594	0.0	75.6416666666667	873032242.0	0.4130542548650613	11
1496	0.04458358293868475	0.02710726554645912	52.19922843872331	12.390877757263127	0.26747018962576635	0.04112111853839304	2.3943346815401054e-08	81.88548749155441	1.1556374754341547	0.0	215.80833333333334	872416358.0	0.9283091515148562	11
1497	0.3407888840582266	0.9127844168010399	146.5634245097741	10.483159406100949	0.14467182490222563	0.08896353272654657	3.468134668377258e-06	93.60272813537367	7.1368023307455175	0.0	121.05000000000003	891177552.0	-0.0	11
1498	0.3407888840582266	0.9127844168010399	146.5634245097741	10.483159406100949	0.14467182490222563	0.05196617472409717	1.9520445976339152e-06	93.60272813537367	5.423054941868472	0.0	169.03333333333336	732819231.0	-0.0	11
1499	0.35924323007243986	0.17342768189060068	78.48688071561446	10.483159406100949	0.019197754462743355	0.07327624644911268	5.298703404691366e-06	100.2541158054228	2.973403015818642	-3.3942112544439142	114.64999999999999	897946280.0	0.4673290880369595	11
1500	0.3407888840582266	0.02710726554645912	52.19922843872331	12.390877757263127	0.26747018962576635	0.04112111853839304	2.3943346815401054e-08	81.88548749155441	0.8266851340221635	0.0	208.78333333333342	662771997.0	0.6321038503953142	11
1501	0.007834016608971355	0.023931069221375986	101.62199224910312	21.528783441086752	0.21525118990179984	0.0032156633199292616	4.416082586816529e-08	82.15467489191076	2.1276803168131053	0.0	196.60000000000002	572497852.0	0.9682349141696527	11
1502	0.04458358293868475	0.02710726554645912	52.19922843872331	12.390877757263127	0.26747018962576635	0.04112111853839304	2.3943346815401054e-08	81.88548749155441	1.1556374754341547	0.0	215.80833333333334	386504263.0	0.9283091515148562	11
1503	0.04458358293868475	0.02710726554645912	52.19922843872331	12.390877757263127	0.26747018962576635	0.04112111853839304	2.3943346815401054e-08	81.88548749155441	1.1556374754341547	0.0	215.80833333333334	872416358.0	0.9283091515148562	11
1504	0.3407888840582266	0.9127844168010399	146.5634245097741	10.483159406100949	0.14467182490222563	0.08896353272654657	3.468134668377258e-06	93.60272813537367	7.1368023307455175	0.0	121.05000000000003	891177552.0	-0.0	11
1505	0.04458358293868475	0.02710726554645912	52.19922843872331	12.390877757263127	0.26747018962576635	0.04112111853839304	2.3943346815401054e-08	81.88548749155441	1.1556374754341547	0.0	215.80833333333334	872416358.0	0.9283091515148562	11
1506	0.08543648697124133	0.03721402657474719	84.28111138049313	17.246465227005814	0.17767099866055974	0.07159239556533234	3.361763672424324e-08	123.4880631505709	1.2386162464697108	0.0	152.46666666666664	825807105.0000001	0.8773494864540115	11
1507	0.04458358293868475	0.02710726554645912	52.19922843872331	12.390877757263127	0.26747018962576635	0.04112111853839304	2.3943346815401054e-08	81.88548749155441	1.1556374754341547	0.0	215.80833333333334	872416358.0	0.9283091515148562	11
1508	0.3407888840582266	0.9127844168010399	146.5634245097741	10.483159406100949	0.14467182490222563	0.05196617472409717	1.9520445976339152e-06	93.60272813537367	5.423054941868472	0.0	169.03333333333336	732819231.0	-0.0	11
1509	0.04458358293868475	0.02710726554645912	52.19922843872331	12.390877757263127	0.26747018962576635	0.04112111853839304	2.3943346815401054e-08	81.88548749155441	1.1556374754341547	0.0	215.80833333333334	460120462.0	0.9283091515148562	11
1510	0.3407888840582266	0.9127844168010399	146.5634245097741	10.483159406100949	0.14467182490222563	0.08896353272654657	3.468134668377258e-06	93.60272813537367	7.1368023307455175	0.0	121.05000000000003	891177552.0	-0.0	11
1511	0.04458358293868475	0.02710726554645912	52.19922843872331	12.390877757263127	0.26747018962576635	0.04112111853839304	2.3943346815401054e-08	81.88548749155441	1.1556374754341547	0.0	215.80833333333334	872416358.0	0.9283091515148562	11
1512	0.04458358293868475	0.02710726554645912	52.19922843872331	12.390877757263127	0.26747018962576635	0.04112111853839304	2.3943346815401054e-08	81.88548749155441	1.1556374754341547	0.0	215.80833333333334	460120462.0	0.9283091515148562	11
1513	0.3779886231502965	0.20895712198464217	77.0	6.014642176188575	0.5770816818472794	0.05196617472409717	1.9520445976339152e-06	80.0	10.009644269485356	0.0	64.96666666666665	858430588.0	0.4130542548650613	11
1514	0.3407888840582266	0.9127844168010399	146.5634245097741	10.483159406100949	0.14467182490222563	0.05196617472409717	1.9520445976339152e-06	93.60272813537367	5.423054941868472	0.0	169.03333333333336	732819231.0	-0.0	11
1515	0.04458358293868475	0.02710726554645912	52.19922843872331	12.390877757263127	0.26747018962576635	0.04112111853839304	2.3943346815401054e-08	81.88548749155441	1.1556374754341547	0.0	215.80833333333334	460120462.0	0.9283091515148562	11
1516	0.3779886231502965	0.20895712198464217	146.5634245097741	10.483159406100949	0.14467182490222563	0.08896353272654657	1.9520445976339152e-06	80.0	9.77378205587594	0.0	75.6416666666667	873032242.0	0.4130542548650613	11
1517	0.04458358293868475	0.02710726554645912	52.19922843872331	12.390877757263127	0.26747018962576635	0.04112111853839304	2.3943346815401054e-08	81.88548749155441	1.1556374754341547	0.0	215.80833333333334	872416358.0	0.9283091515148562	11
1518	0.04458358293868475	0.02710726554645912	52.19922843872331	12.390877757263127	0.26747018962576635	0.04112111853839304	2.3943346815401054e-08	81.88548749155441	1.1556374754341547	0.0	215.80833333333334	872416358.0	0.9283091515148562	11
1519	0.3407888840582266	0.9127844168010399	146.5634245097741	10.483159406100949	0.14467182490222563	0.05196617472409717	1.9520445976339152e-06	93.60272813537367	5.423054941868472	0.0	169.03333333333336	732819231.0	-0.0	11
1520	0.04458358293868475	0.02710726554645912	52.19922843872331	12.390877757263127	0.26747018962576635	0.04112111853839304	2.3943346815401054e-08	81.88548749155441	1.1556374754341547	0.0	215.80833333333334	460120462.0	0.9283091515148562	11
1521	0.3779886231502965	0.20895712198464217	146.5634245097741	10.483159406100949	0.14467182490222563	0.08896353272654657	1.9520445976339152e-06	80.0	9.77378205587594	0.0	75.6416666666667	873032242.0	0.4130542548650613	11
1522	0.3407888840582266	0.9127844168010399	146.5634245097741	10.483159406100949	0.14467182490222563	0.05196617472409717	1.9520445976339152e-06	93.60272813537367	5.423054941868472	0.0	169.03333333333336	732819231.0	-0.0	11
1523	0.04458358293868475	0.02710726554645912	52.19922843872331	12.390877757263127	0.26747018962576635	0.04112111853839304	2.3943346815401054e-08	81.88548749155441	1.1556374754341547	0.0	215.80833333333334	872416358.0	0.9283091515148562	11
1524	0.04458358293868475	0.02710726554645912	52.19922843872331	12.390877757263127	0.26747018962576635	0.04112111853839304	2.3943346815401054e-08	81.88548749155441	1.1556374754341547	0.0	215.80833333333334	872416358.0	0.9283091515148562	11
1525	0.3407888840582266	0.9127844168010399	146.5634245097741	10.483159406100949	0.14467182490222563	0.08896353272654657	3.468134668377258e-06	93.60272813537367	7.1368023307455175	0.0	121.05000000000003	891177552.0	-0.0	11
1526	0.05072699621868051	0.8546857052428539	172.30638846491323	13.979717740901956	0.18314256687027802	0.05651211682428104	4.221950523923529e-06	83.72085387567373	10.42729187312079	0.0	149.47499999999997	702933003.0	0.09458729853846559	11
1527	0.5910912633836594	0.3897476878495039	213.0	6.680211363262194	0.11606176973748555	0.12187901657391614	1.7165402354901095e-06	81.60152466846563	9.224426677585889	0.0	-51.641666666666666	555200938.0	0.019164680534764722	11
1528	0.35924323007243986	0.17342768189060068	78.48688071561446	5.730514206491912	0.019197754462743355	0.07327624644911268	5.298703404691366e-06	100.2541158054228	4.810355954118471	-1.8363266166223084	140.325	796481538.0	0.4673290880369595	11
1529	0.19144229473710195	0.5319114432291028	9.263701919508208	10.695612680340615	0.3547474648118727	0.06254989999412452	2.7501993778362502e-08	112.91616323546559	0.41352961378182584	0.0	167.81666666666666	745620821.0	0.2766462620337953	11
1530	0.05558766752380506	0.015000656904537078	30.619613544714834	25.89462086634108	0.28377729952720554	0.06343953223204975	3.6693543525513237e-09	80.37655571567016	0.1846841170445046	0.0	196.60833333333335	834786827.0	0.9294116755716578	11
1531	0.07271321295573768	0.32377114076892366	120.05117034519752	7.808401765499192	0.029497613803141656	0.17211185820840155	1.1823043057303997e-08	118.82298470633805	0.34173462225804485	0.0	148.17500000000004	853595321.0	0.6035156462753386	11
1532	0.07430505137309834	0.03333034050525529	43.31719053666285	17.28233412533296	0.38855094511912736	0.05285448510914734	1.5059318003728564e-08	83.92245642603372	0.7101666275504002	0.0	198.63333333333333	778519092.0	0.8923646081216463	11
1533	0.3407888840582266	0.9127844168010399	146.5634245097741	10.483159406100949	0.14467182490222563	0.08896353272654657	3.468134668377258e-06	93.60272813537367	7.1368023307455175	0.0	121.05000000000003	891177552.0	-0.0	11
1534	0.04458358293868475	0.02710726554645912	52.19922843872331	12.390877757263127	0.26747018962576635	0.04112111853839304	2.3943346815401054e-08	81.88548749155441	1.1556374754341547	0.0	215.80833333333334	872416358.0	0.9283091515148562	11
1535	0.04458358293868475	0.02710726554645912	52.19922843872331	12.390877757263127	0.26747018962576635	0.04112111853839304	2.3943346815401054e-08	81.88548749155441	1.1556374754341547	0.0	215.80833333333334	872416358.0	0.9283091515148562	11
1536	0.2033201135804869	0.18187329442472494	67.19886039558787	6.880403568546271	0.362705352456852	0.0944064269613646	1.2461280407544455e-08	104.75972332548842	0.4198352423685847	0.0	160.34166666666664	866883838.0	0.6148065919947882	11
1537	0.3407888840582266	0.9127844168010399	146.5634245097741	10.483159406100949	0.14467182490222563	0.08896353272654657	3.468134668377258e-06	93.60272813537367	7.1368023307455175	0.0	121.05000000000003	891177552.0	-0.0	11
1538	0.35924323007243986	0.17342768189060068	78.48688071561446	5.730514206491912	0.019197754462743355	0.07327624644911268	5.298703404691366e-06	100.2541158054228	4.810355954118471	-1.8363266166223084	140.325	796481538.0	0.4673290880369595	11
1539	0.3407888840582266	0.9127844168010399	146.5634245097741	10.483159406100949	0.14467182490222563	0.05196617472409717	1.9520445976339152e-06	93.60272813537367	5.423054941868472	0.0	169.03333333333336	732819231.0	-0.0	11
1540	0.03725781062964643	0.006786273936057609	52.73868609602584	2.793356300967046	0.5805956657757738	0.01393772499608336	3.100199102850286e-08	66.58738521856417	0.3623817233390696	0.0	-37.10833333333333	110241739.0	0.9559559154342959	11
1541	0.04458358293868475	0.02710726554645912	52.19922843872331	12.390877757263127	0.26747018962576635	0.04112111853839304	2.3943346815401054e-08	81.88548749155441	1.1556374754341547	0.0	215.80833333333334	872416358.0	0.9283091515148562	11
1542	0.14708983263467973	0.23769239277540471	30.174029170488623	10.231928261269207	0.3713686677314433	0.074032022936275	8.855142406107003e-09	56.299159553161594	0.17876594327468354	0.0	-50.524999999999984	459398633.0	0.6152177745899156	11
1543	0.3779886231502965	0.20895712198464217	77.0	6.014642176188575	0.5770816818472794	0.05196617472409717	1.9520445976339152e-06	80.0	10.009644269485356	0.0	64.96666666666665	858430588.0	0.4130542548650613	11
1544	0.2606542176471831	0.4741805192872018	213.0	15.726018940909968	0.16952601789053498	0.12458282493777503	1.9520445976339152e-06	113.47946932488532	4.519693428320707	0.0	61.150000000000006	286353568.0	0.2651668645706391	11
1545	0.20734604823991043	0.8033627012134648	177.4236438456149	8.679861384843546	0.12163809226704984	0.06692390679080157	1.9937594985855013e-07	80.59395399576297	1.735754341776314	0.0	-48.758333333333354	578296685.0	-0.0	11
1546	0.312729932697004	0.15727166086484504	180.2167694483616	6.200635164536825	0.21127572875738934	0.0672127587209883	1.05625857139155e-06	22.066421091417652	1.7736598787823716	0.0	-57.14166666666667	683786604.0	0.529998406438151	11
1547	0.187136536012376	0.4373832754266813	156.49469905191862	8.782276080192048	0.06556344735380724	0.17169191170327536	2.551718644794112e-08	88.08546953057547	0.7626404201892782	0.0	184.0916666666667	614066301.0	0.3754801885609427	11
1548	0.3407888840582266	0.9127844168010399	146.5634245097741	10.483159406100949	0.14467182490222563	0.08896353272654657	3.468134668377258e-06	93.60272813537367	7.1368023307455175	0.0	121.05000000000003	891177552.0	-0.0	11
1549	0.4200438439766665	1.7899993915974717	87.25103442683238	17.80236754498495	0.1296632778413217	0.057575328877827625	1.6385579691564044e-06	52.53762955159345	-50.0	-50.0	-50.0	824877648.0	-0.0	11
1550	0.07430505137309834	0.03333034050525529	43.31719053666285	17.28233412533296	0.38855094511912736	0.05285448510914734	1.5059318003728564e-08	83.92245642603372	0.7101666275504002	0.0	198.63333333333333	778519092.0	0.8923646081216463	11
1551	0.19144229473710195	0.5319114432291028	9.263701919508208	10.695612680340615	0.3547474648118727	0.06254989999412452	2.7501993778362502e-08	112.91616323546559	0.41352961378182584	0.0	167.81666666666666	745620821.0	0.2766462620337953	11
1552	0.3190341265336739	1.1234855135851642	213.0	8.65575371826691	0.18343474678344962	0.024360276702138764	5.500583167735561e-06	36.755088446437654	-50.0	-50.0	-50.0	856085839.0	-0.0	11
1553	0.3407888840582266	0.9127844168010399	146.5634245097741	10.483159406100949	0.14467182490222563	0.08896353272654657	3.468134668377258e-06	93.60272813537367	7.1368023307455175	0.0	121.05000000000003	878091998.0	-0.0	11
1554	0.3407888840582266	0.9127844168010399	146.5634245097741	10.483159406100949	0.14467182490222563	0.08896353272654657	3.468134668377258e-06	93.60272813537367	7.1368023307455175	0.0	121.05000000000003	891177552.0	-0.0	11
1555	0.007834016608971355	0.023931069221375986	101.62199224910312	21.528783441086752	0.21525118990179984	0.0032156633199292616	4.416082586816529e-08	82.15467489191076	2.1276803168131053	0.0	196.60000000000002	572497852.0	0.9682349141696527	11
1556	0.2033201135804869	0.18187329442472494	67.19886039558787	6.880403568546271	0.362705352456852	0.0944064269613646	1.2461280407544455e-08	104.75972332548842	0.4198352423685847	0.0	160.34166666666664	866883838.0	0.6148065919947882	11
1557	0.10947603783537588	1.6555447364824296	185.4614723524613	4.904453304322782	0.036743619938466324	0.060089123464929034	3.862392811745548e-06	92.01628213204697	-50.0	-50.0	-50.0	637391826.0	-0.0	11
1558	0.3407888840582266	0.9127844168010399	52.19922843872331	12.390877757263127	0.26747018962576635	0.029038124786761443	3.468134668377258e-06	93.60272813537367	-0.04912606165966338	0.0	-29.71666666666667	276599288.0	-0.0	11
1559	0.035576010875876786	0.059431778238864245	129.07796958436563	10.951155054836763	0.03917300251618386	0.033547879343427456	2.7186573837389213e-08	61.717000957476856	0.6745956339313466	0.0	-30.55000000000001	411673615.0	0.9049922108852589	11
1560	0.04458358293868475	0.8546857052428539	172.30638846491323	13.979717740901956	0.18314256687027802	0.05651211682428104	4.221950523923529e-06	83.72085387567373	10.462351081492603	0.0	185.90000000000003	728588854.0	0.10073071181846127	11
1561	0.05072699621868051	0.02710726554645912	52.19922843872331	12.390877757263127	0.26747018962576635	0.04112111853839304	2.3943346815401054e-08	81.88548749155441	1.1508605039916233	0.0	211.675	396500934.0	0.9221657382348604	11
1562	0.2606542176471831	0.9127844168010399	146.5634245097741	15.726018940909968	0.16952601789053498	0.12458282493777503	1.478473005095163e-07	113.47946932488532	0.47467059971576475	0.0	127.85833333333333	349347056.0	-0.0	11
1563	0.3407888840582266	0.4741805192872018	213.0	10.483159406100949	0.14467182490222563	0.08896353272654657	3.468134668377258e-06	93.60272813537367	7.408774848627156	0.0	65.95833333333333	772151729.0	0.18503269052097782	11
1564	0.011595953876914152	0.28315595270786253	64.39753399631553	16.52845983756396	0.23338252701667353	0.04506745867592316	1.9184040906758102e-08	128.13467652253127	0.6187572918031634	0.0	157.575	806602725.0	0.7052480934152233	11
1565	0.5330703497924447	0.14366808076270782	197.42392235676184	4.677848263733864	0.016420200403916563	0.20891787821404445	2.3584505156982945e-06	92.88633264625584	8.34978955111921	0.0	-57.07499999999998	500030054.0	0.3232615694448475	11
1566	0.09078551023444903	1.334276826926884	75.57763638421646	10.403113295110472	0.14151306184779977	0.04987047252299034	4.264376073720575e-08	84.02265649734751	-50.0	-50.0	-50.0	830578834.0	-0.0	11
1567	0.19176976463380957	0.04080471337990855	69.2779399553244	16.181820886764793	0.5122965952137649	0.039599502604457035	1.485836300321559e-06	120.40051808641586	4.138236825180716	0.0	66.28333333333333	296696131.0	0.7674255219862819	11
1568	0.3407888840582266	0.9127844168010399	146.5634245097741	10.483159406100949	0.14467182490222563	0.05196617472409717	1.9520445976339152e-06	93.60272813537367	5.423054941868472	0.0	169.03333333333336	732819231.0	-0.0	11
1569	0.4800500642818978	0.20620850262693252	53.876287359803044	12.458388668564904	0.029062519851958304	0.07866907356660702	1.6806893722150776e-06	107.10224192748754	5.140218414136431	0.0	112.44166666666665	670020310.0	0.31374143309116964	11
1570	0.3407888840582266	0.02710726554645912	52.19922843872331	12.390877757263127	0.26747018962576635	0.04112111853839304	2.3943346815401054e-08	81.88548749155441	0.8266851340221635	0.0	208.78333333333342	662771997.0	0.6321038503953142	11
1571	0.0007595119186908153	0.01047268604381683	167.89929427768874	20.31395454689692	0.24342823590706048	0.0034647953062759496	4.675924904606202e-08	46.114879047934735	0.9716199407107666	0.0	-35.966666666666676	600867404.0	0.9887678020374924	11
1572	0.0029953013319550664	0.04921642820253573	34.88863693044476	4.2074379756993086	0.24003632904665806	0.045117391314596494	1.86218549886118e-08	45.21233484832253	0.19707276481390323	0.0	-35.84166666666666	149028703.0	0.9477882704655092	11
1573	0.04458358293868475	0.02710726554645912	52.19922843872331	12.390877757263127	0.26747018962576635	0.04112111853839304	2.3943346815401054e-08	81.88548749155441	1.1556374754341547	0.0	215.80833333333334	872416358.0	0.9283091515148562	11
1574	0.34586176609673197	1.135901138642191	18.565740134859865	9.223176328949904	0.18582855558308647	0.06379355531655688	3.7386326027882882e-06	141.24382869345848	-50.0	-50.0	-50.0	566524851.0	-0.0	11
1575	0.06867566284830756	0.003523874040765984	70.53115214786949	9.137403988977882	0.2459722219568902	0.017658862922429623	1.2890416469429357e-09	65.70183076683395	0.04034891315541955	0.0	-33.45833333333335	758013310.0	0.9278004631109265	11
1576	0.08543648697124133	0.03721402657474719	84.28111138049313	17.246465227005814	0.17767099866055974	0.07159239556533234	3.361763672424324e-08	123.4880631505709	1.2386162464697108	0.0	152.46666666666664	825807105.0000001	0.8773494864540115	11
1577	0.008899039233865945	0.019057183709600082	32.0440705414188	22.157702586829267	0.43788966413048314	0.016361822359314458	2.142324466950747e-08	138.7327460440073	0.8133106262817762	0.0	142.54166666666669	401809035.0	0.972043777056534	11
1578	0.3407888840582266	0.9127844168010399	146.5634245097741	10.483159406100949	0.14467182490222563	0.05196617472409717	1.9520445976339152e-06	93.60272813537367	5.423054941868472	0.0	169.03333333333336	732819231.0	-0.0	11
1579	0.059726072153290025	0.03528967453653402	70.65356775475927	12.587140986206329	0.2311338703681024	0.020727863499228727	1.0427391734357707e-09	108.05894282186516	0.05053984564142411	0.0	198.3166666666666	521845028.0	0.904984253310176	11
1580	0.3913736522395261	1.1591872479804457	168.96357032575253	13.360841255877574	0.12312419626873641	0.12701786128896259	3.4675087661662083e-06	84.01168209774593	-50.0	-50.0	-50.0	493459523.0	-0.0	11
1581	0.04458358293868475	0.02710726554645912	52.19922843872331	12.390877757263127	0.26747018962576635	0.04112111853839304	2.3943346815401054e-08	81.88548749155441	1.1556374754341547	0.0	215.80833333333334	872416358.0	0.9283091515148562	11
1582	0.04458358293868475	0.20895712198464217	77.0	12.390877757263127	0.26747018962576635	0.04112111853839304	2.3943346815401054e-08	81.88548749155441	0.9466743262304576	0.0	187.375	809051682.0	0.7464592950766731	11
1583	0.3779886231502965	0.02710726554645912	52.19922843872331	6.014642176188575	0.5770816818472794	0.05196617472409717	1.9520445976339152e-06	80.0	9.084128002577753	0.0	-53.63333333333336	642089641.0	0.5949041113032444	11
1584	0.2426943968938533	0.36453561993380945	106.18662941800375	9.567084490864685	0.2672497389216887	0.07281390446390248	1.2234004569682349e-08	204.28766735688342	0.054564998476180904	0.0	72.975	811319127.0	0.39276998317233724	11
1585	0.04458358293868475	0.02710726554645912	52.19922843872331	12.390877757263127	0.26747018962576635	0.04112111853839304	2.3943346815401054e-08	81.88548749155441	1.1556374754341547	0.0	215.80833333333334	460120462.0	0.9283091515148562	11
1586	0.3174816545192025	0.014818982102535794	49.16620978680799	5.06476032075234	0.21937202862733357	0.06074066538034629	7.848173679315153e-07	112.64335617566806	9.589392823584678	0.0	103.70833333333333	266070377.0	0.6676993633782617	11
1587	0.04458358293868475	0.20895712198464217	146.5634245097741	12.390877757263127	0.26747018962576635	0.04112111853839304	2.3943346815401054e-08	81.88548749155441	0.9738498246919889	0.0	-29.70833333333335	619515639.0	0.7464592950766731	11
1588	0.006238665406821324	7.919710339496233e-05	213.0	18.09900035166984	0.27038251573625666	0.024873251474557705	1.7746713400622425e-08	172.14263657084584	0.3715657786606812	0.0	107.66666666666664	838379831.0	0.9936821758212333	11
1589	0.20050431151878279	1.2308168792089214	42.69733187088201	16.42608532043128	0.18014397180857544	0.04974490226252939	7.572603417346041e-07	122.95592239997316	-50.0	-50.0	-50.0	527412701.0	-0.0	11
1590	0.04458358293868475	0.02710726554645912	52.19922843872331	12.390877757263127	0.26747018962576635	0.04112111853839304	2.3943346815401054e-08	81.88548749155441	1.1556374754341547	0.0	215.80833333333334	460120462.0	0.9283091515148562	11
1591	0.35006107854826424	0.23404179466405964	98.1990584691925	12.42456956270912	0.10181225376223096	0.13215580029916119	1.906966834822527e-06	117.92263509104782	2.546267440567542	0.0	49.991666666666674	338886666.0	0.4158971267876761	11
1592	0.3407888840582266	0.9127844168010399	146.5634245097741	10.483159406100949	0.14467182490222563	0.05196617472409717	1.9520445976339152e-06	93.60272813537367	5.423054941868472	0.0	169.03333333333336	732819231.0	-0.0	11
1593	0.06716634870469247	0.03608093670694193	85.2888792487355	7.831533560317863	0.049207824411473616	0.011265354536415691	1.2425816936899246e-08	149.16868956510652	0.41085575675013786	0.0	123.08333333333334	557583912.0	0.8967527145883656	11
1594	0.04458358293868475	0.02710726554645912	52.19922843872331	12.390877757263127	0.26747018962576635	0.04112111853839304	2.3943346815401054e-08	81.88548749155441	1.1556374754341547	0.0	215.80833333333334	872416358.0	0.9283091515148562	11
1595	0.12077974949080933	0.8069836698480979	178.776412384099	18.01240434356103	0.21088710966784774	0.1000495736012523	5.436864903379814e-06	117.6024541154987	3.8287820128828187	0.0	51.95833333333333	177891628.0	0.07223658066109273	11
1596	0.05658526369326694	0.7138451089057715	213.0	10.766392435013511	0.15407982195360048	0.005498698594130359	3.343028956016427e-06	55.83413514175125	5.537314487978652	0.0	-41.90833333333334	691086894.0	0.22956997507070165	11
1597	0.5910912633836594	0.3897476878495039	213.0	6.680211363262194	0.11606176973748555	0.12187901657391614	1.7165402354901095e-06	81.60152466846563	9.224426677585889	0.0	-51.641666666666666	555200938.0	0.019164680534764722	11
1598	0.4669781389904692	0.06748615127001029	69.07442034364837	8.861461491738751	0.007636986754945854	0.0855773893574894	3.91892176614613e-06	98.02469791790226	3.7367454759069147	-1.1671540429398082	57.94166666666665	632337725.0	0.4655357097395205	11
1599	0.19144229473710195	0.5319114432291028	9.263701919508208	10.695612680340615	0.3547474648118727	0.06254989999412452	2.7501993778362502e-08	112.91616323546559	0.41352961378182584	0.0	167.81666666666666	745620821.0	0.2766462620337953	11
1600	0.05558766752380506	0.015000656904537078	30.619613544714834	25.89462086634108	0.28377729952720554	0.06343953223204975	3.6693543525513237e-09	80.37655571567016	0.1846841170445046	0.0	196.60833333333335	834786827.0	0.9294116755716578	11
1601	0.10472122500301445	0.3211072193530858	125.26295501062654	5.30157075273865	0.05023242579372346	0.28179096813313514	1.5027807821852513e-08	8.174401152770344	-50.0	-50.0	-50.0	433924434.0	0.5741715556438998	11
1602	0.07430505137309834	0.03333034050525529	146.5634245097741	10.483159406100949	0.14467182490222563	0.08896353272654657	1.5059318003728564e-08	83.92245642603372	0.7534550388345949	0.0	209.6416666666667	480016696.0	0.8923646081216463	11
1603	0.3407888840582266	0.9127844168010399	43.31719053666285	17.28233412533296	0.38855094511912736	0.05285448510914734	3.468134668377258e-06	93.60272813537367	-0.047374980275613154	0.0	9.933333333333309	743154467.0	-0.0	11
1604	0.04458358293868475	0.02710726554645912	52.19922843872331	12.390877757263127	0.26747018962576635	0.04112111853839304	2.3943346815401054e-08	81.88548749155441	1.1556374754341547	0.0	215.80833333333334	382398176.0	0.9283091515148562	11
1605	0.025469624175908912	0.01217969362262013	78.31260522367597	20.39621930322355	0.03219979562082942	0.024004093817566022	2.3918522027340623e-08	132.7277022517174	0.8047961195961122	0.0	142.56666666666666	457617003.0	0.9623506822014709	11
1606	0.2522982940001656	0.146996271203558	106.49117138986463	7.405543233293716	0.6071148686270416	0.11032395892054611	1.6143568438578245e-08	200.76731091394868	0.12765957034137898	0.0	67.49999999999999	376426723.0	0.6007054347962764	11
1607	0.38312662482396753	1.476453355850719	166.72012935245453	11.9923323743927	0.12915646744935977	0.10803574774044672	4.913792507679805e-06	103.93331706857481	-50.0	-50.0	-50.0	550212220.0	-0.0	11
1608	0.3904053049181709	0.277938833338838	140.5374900726319	1.6811272927952006	0.02361002744384265	0.05283665776400645	5.690140534987106e-06	137.0508964775669	4.717198253196758	-0.036946949113360716	-36.075	751784748.0	0.3316558617429911	11
1609	0.7388787738485758	1.33173042475628	23.56460769874579	3.7692008801035994	0.15687905543134434	0.01732806987554275	1.99788627931697e-06	75.56322924092824	-50.0	-50.0	-50.0	806719505.0	-0.0	11
1610	0.3779886231502965	0.20895712198464217	146.5634245097741	10.483159406100949	0.14467182490222563	0.08896353272654657	1.9520445976339152e-06	80.0	9.77378205587594	0.0	75.6416666666667	873032242.0	0.4130542548650613	12
1611	0.3407888840582266	0.9127844168010399	146.5634245097741	10.483159406100949	0.14467182490222563	0.05196617472409717	1.9520445976339152e-06	93.60272813537367	5.423054941868472	0.0	169.03333333333336	732819231.0	-0.0	12
1612	0.04458358293868475	0.02710726554645912	52.19922843872331	12.390877757263127	0.26747018962576635	0.04112111853839304	2.3943346815401054e-08	81.88548749155441	1.1556374754341547	0.0	215.80833333333334	872416358.0	0.9283091515148562	12
1613	0.3779886231502965	0.20895712198464217	146.5634245097741	10.483159406100949	0.14467182490222563	0.08896353272654657	1.9520445976339152e-06	80.0	9.77378205587594	0.0	75.6416666666667	873032242.0	0.4130542548650613	12
1614	0.04458358293868475	0.02710726554645912	52.19922843872331	12.390877757263127	0.26747018962576635	0.04112111853839304	2.3943346815401054e-08	81.88548749155441	1.1556374754341547	0.0	215.80833333333334	872416358.0	0.9283091515148562	12
1615	0.3779886231502965	0.20895712198464217	146.5634245097741	10.483159406100949	0.14467182490222563	0.08896353272654657	1.9520445976339152e-06	80.0	9.77378205587594	0.0	75.6416666666667	873032242.0	0.4130542548650613	12
1616	0.04458358293868475	0.02710726554645912	52.19922843872331	12.390877757263127	0.26747018962576635	0.04112111853839304	2.3943346815401054e-08	81.88548749155441	1.1556374754341547	0.0	215.80833333333334	872416358.0	0.9283091515148562	12
1617	0.3174816545192025	0.014818982102535794	49.16620978680799	5.06476032075234	0.21937202862733357	0.06074066538034629	7.848173679315153e-07	112.64335617566806	9.589392823584678	0.0	103.70833333333333	266070377.0	0.6676993633782617	12
1618	0.04458358293868475	0.02710726554645912	52.19922843872331	12.390877757263127	0.26747018962576635	0.04112111853839304	2.3943346815401054e-08	81.88548749155441	1.1556374754341547	0.0	215.80833333333334	872416358.0	0.9283091515148562	12
1619	0.04458358293868475	0.02710726554645912	52.19922843872331	12.390877757263127	0.26747018962576635	0.04112111853839304	2.3943346815401054e-08	81.88548749155441	1.1556374754341547	0.0	215.80833333333334	872416358.0	0.9283091515148562	12
1620	0.3779886231502965	0.20895712198464217	146.5634245097741	10.483159406100949	0.14467182490222563	0.08896353272654657	1.9520445976339152e-06	80.0	9.77378205587594	0.0	75.6416666666667	873032242.0	0.4130542548650613	12
1621	0.3779886231502965	0.20895712198464217	77.0	6.014642176188575	0.5770816818472794	0.05196617472409717	1.9520445976339152e-06	80.0	10.009644269485356	0.0	64.96666666666665	858430588.0	0.4130542548650613	12
1622	0.2606542176471831	0.4741805192872018	213.0	15.726018940909968	0.16952601789053498	0.12458282493777503	1.478473005095163e-07	113.47946932488532	2.992499281967845	0.0	144.06666666666666	880920291.0	0.2651668645706391	12
1623	0.3407888840582266	0.9127844168010399	146.5634245097741	10.483159406100949	0.14467182490222563	0.05196617472409717	1.9520445976339152e-06	93.60272813537367	5.423054941868472	0.0	169.03333333333336	732819231.0	-0.0	12
1624	0.04458358293868475	0.02710726554645912	52.19922843872331	12.390877757263127	0.26747018962576635	0.04112111853839304	2.3943346815401054e-08	81.88548749155441	1.1556374754341547	0.0	215.80833333333334	872416358.0	0.9283091515148562	12
1625	0.04458358293868475	0.02710726554645912	52.19922843872331	12.390877757263127	0.26747018962576635	0.04112111853839304	2.3943346815401054e-08	81.88548749155441	1.1556374754341547	0.0	215.80833333333334	460120462.0	0.9283091515148562	12
1626	0.04458358293868475	0.02710726554645912	52.19922843872331	12.390877757263127	0.26747018962576635	0.04112111853839304	2.3943346815401054e-08	81.88548749155441	1.1556374754341547	0.0	215.80833333333334	460120462.0	0.9283091515148562	12
1627	0.3174816545192025	0.014818982102535794	49.16620978680799	5.06476032075234	0.21937202862733357	0.06074066538034629	7.848173679315153e-07	112.64335617566806	9.589392823584678	0.0	103.70833333333333	266070377.0	0.6676993633782617	12
1628	0.08543648697124133	0.03721402657474719	84.28111138049313	17.246465227005814	0.17767099866055974	0.07159239556533234	3.361763672424324e-08	123.4880631505709	1.2386162464697108	0.0	152.46666666666664	825807105.0000001	0.8773494864540115	12
1629	0.04458358293868475	0.02710726554645912	52.19922843872331	12.390877757263127	0.26747018962576635	0.04112111853839304	2.3943346815401054e-08	81.88548749155441	1.1556374754341547	0.0	215.80833333333334	872416358.0	0.9283091515148562	12
1630	0.04458358293868475	0.02710726554645912	52.19922843872331	12.390877757263127	0.26747018962576635	0.04112111853839304	2.3943346815401054e-08	81.88548749155441	1.1556374754341547	0.0	215.80833333333334	872416358.0	0.9283091515148562	12
1631	0.04458358293868475	0.02710726554645912	52.19922843872331	12.390877757263127	0.26747018962576635	0.04112111853839304	2.3943346815401054e-08	81.88548749155441	1.1556374754341547	0.0	215.80833333333334	872416358.0	0.9283091515148562	12
1632	0.04458358293868475	0.02710726554645912	52.19922843872331	12.390877757263127	0.26747018962576635	0.04112111853839304	2.3943346815401054e-08	81.88548749155441	1.1556374754341547	0.0	215.80833333333334	872416358.0	0.9283091515148562	12
1633	0.04458358293868475	0.02710726554645912	52.19922843872331	12.390877757263127	0.26747018962576635	0.04112111853839304	2.3943346815401054e-08	81.88548749155441	1.1556374754341547	0.0	215.80833333333334	460120462.0	0.9283091515148562	12
1634	0.3779886231502965	0.20895712198464217	146.5634245097741	10.483159406100949	0.14467182490222563	0.08896353272654657	1.9520445976339152e-06	80.0	9.77378205587594	0.0	75.6416666666667	873032242.0	0.4130542548650613	12
1635	0.04458358293868475	0.02710726554645912	52.19922843872331	12.390877757263127	0.26747018962576635	0.04112111853839304	2.3943346815401054e-08	81.88548749155441	1.1556374754341547	0.0	215.80833333333334	872416358.0	0.9283091515148562	12
1636	0.04458358293868475	0.02710726554645912	52.19922843872331	12.390877757263127	0.26747018962576635	0.04112111853839304	2.3943346815401054e-08	81.88548749155441	1.1556374754341547	0.0	215.80833333333334	872416358.0	0.9283091515148562	12
1637	0.35924323007243986	0.17342768189060068	78.48688071561446	5.730514206491912	0.019197754462743355	0.07327624644911268	5.298703404691366e-06	100.2541158054228	4.810355954118471	-1.8363266166223084	140.325	796481538.0	0.4673290880369595	12
1638	0.04458358293868475	0.8546857052428539	172.30638846491323	13.979717740901956	0.18314256687027802	0.05651211682428104	4.221950523923529e-06	83.72085387567373	10.462351081492603	0.0	185.90000000000003	728588854.0	0.10073071181846127	12
1639	0.3779886231502965	0.20895712198464217	146.5634245097741	10.483159406100949	0.14467182490222563	0.08896353272654657	1.9520445976339152e-06	80.0	9.77378205587594	0.0	75.6416666666667	873032242.0	0.4130542548650613	12
1640	0.3407888840582266	0.9127844168010399	146.5634245097741	10.483159406100949	0.14467182490222563	0.08896353272654657	3.468134668377258e-06	93.60272813537367	7.1368023307455175	0.0	121.05000000000003	891177552.0	-0.0	12
1641	0.3779886231502965	0.20895712198464217	77.0	6.014642176188575	0.5770816818472794	0.05196617472409717	1.9520445976339152e-06	80.0	10.009644269485356	0.0	64.96666666666665	858430588.0	0.4130542548650613	12
1642	0.3407888840582266	0.9127844168010399	146.5634245097741	10.483159406100949	0.14467182490222563	0.05196617472409717	1.9520445976339152e-06	93.60272813537367	5.423054941868472	0.0	169.03333333333336	732819231.0	-0.0	12
1643	0.3407888840582266	0.9127844168010399	146.5634245097741	10.483159406100949	0.14467182490222563	0.08896353272654657	3.468134668377258e-06	93.60272813537367	7.1368023307455175	0.0	121.05000000000003	891177552.0	-0.0	12
1644	0.3779886231502965	0.20895712198464217	146.5634245097741	10.483159406100949	0.14467182490222563	0.08896353272654657	1.9520445976339152e-06	80.0	9.77378205587594	0.0	75.6416666666667	873032242.0	0.4130542548650613	12
1645	0.04458358293868475	0.02710726554645912	52.19922843872331	12.390877757263127	0.26747018962576635	0.04112111853839304	2.3943346815401054e-08	81.88548749155441	1.1556374754341547	0.0	215.80833333333334	872416358.0	0.9283091515148562	12
1646	0.04458358293868475	0.02710726554645912	52.19922843872331	12.390877757263127	0.26747018962576635	0.04112111853839304	2.3943346815401054e-08	81.88548749155441	1.1556374754341547	0.0	215.80833333333334	872416358.0	0.9283091515148562	12
1647	0.3779886231502965	0.20895712198464217	77.0	6.014642176188575	0.5770816818472794	0.05196617472409717	1.9520445976339152e-06	80.0	10.009644269485356	0.0	64.96666666666665	858430588.0	0.4130542548650613	12
1648	0.04458358293868475	0.02710726554645912	52.19922843872331	12.390877757263127	0.26747018962576635	0.04112111853839304	2.3943346815401054e-08	81.88548749155441	1.1556374754341547	0.0	215.80833333333334	872416358.0	0.9283091515148562	12
1649	0.3779886231502965	0.20895712198464217	146.5634245097741	10.483159406100949	0.14467182490222563	0.08896353272654657	1.9520445976339152e-06	80.0	9.77378205587594	0.0	75.6416666666667	873032242.0	0.4130542548650613	12
1650	0.3407888840582266	0.9127844168010399	146.5634245097741	10.483159406100949	0.14467182490222563	0.08896353272654657	3.468134668377258e-06	93.60272813537367	7.1368023307455175	0.0	121.05000000000003	891177552.0	-0.0	12
1651	0.04458358293868475	0.02710726554645912	52.19922843872331	12.390877757263127	0.26747018962576635	0.04112111853839304	2.3943346815401054e-08	81.88548749155441	1.1556374754341547	0.0	215.80833333333334	872416358.0	0.9283091515148562	12
1652	0.04458358293868475	0.02710726554645912	52.19922843872331	12.390877757263127	0.26747018962576635	0.04112111853839304	2.3943346815401054e-08	81.88548749155441	1.1556374754341547	0.0	215.80833333333334	872416358.0	0.9283091515148562	12
1653	0.04458358293868475	0.02710726554645912	52.19922843872331	12.390877757263127	0.26747018962576635	0.04112111853839304	2.3943346815401054e-08	81.88548749155441	1.1556374754341547	0.0	215.80833333333334	872416358.0	0.9283091515148562	12
1654	0.04458358293868475	0.02710726554645912	52.19922843872331	12.390877757263127	0.26747018962576635	0.04112111853839304	2.3943346815401054e-08	81.88548749155441	1.1556374754341547	0.0	215.80833333333334	872416358.0	0.9283091515148562	12
1655	0.04458358293868475	0.02710726554645912	52.19922843872331	12.390877757263127	0.26747018962576635	0.04112111853839304	2.3943346815401054e-08	81.88548749155441	1.1556374754341547	0.0	215.80833333333334	872416358.0	0.9283091515148562	12
1656	0.04458358293868475	0.02710726554645912	52.19922843872331	12.390877757263127	0.26747018962576635	0.04112111853839304	2.3943346815401054e-08	81.88548749155441	1.1556374754341547	0.0	215.80833333333334	872416358.0	0.9283091515148562	12
1657	0.04458358293868475	0.02710726554645912	52.19922843872331	12.390877757263127	0.26747018962576635	0.04112111853839304	2.3943346815401054e-08	81.88548749155441	1.1556374754341547	0.0	215.80833333333334	872416358.0	0.9283091515148562	12
1658	0.05072699621868051	0.8546857052428539	172.30638846491323	13.979717740901956	0.18314256687027802	0.05651211682428104	4.221950523923529e-06	83.72085387567373	10.42729187312079	0.0	149.47499999999997	702933003.0	0.09458729853846559	12
1659	0.3779886231502965	0.20895712198464217	77.0	6.014642176188575	0.5770816818472794	0.05196617472409717	1.9520445976339152e-06	80.0	10.009644269485356	0.0	64.96666666666665	858430588.0	0.4130542548650613	12
1660	0.05072699621868051	0.8546857052428539	172.30638846491323	13.979717740901956	0.18314256687027802	0.05651211682428104	4.221950523923529e-06	83.72085387567373	10.42729187312079	0.0	149.47499999999997	702933003.0	0.09458729853846559	12
1661	0.3407888840582266	0.9127844168010399	146.5634245097741	10.483159406100949	0.14467182490222563	0.05196617472409717	1.9520445976339152e-06	93.60272813537367	5.423054941868472	0.0	169.03333333333336	732819231.0	-0.0	12
1662	0.3407888840582266	0.9127844168010399	146.5634245097741	10.483159406100949	0.14467182490222563	0.08896353272654657	3.468134668377258e-06	93.60272813537367	7.1368023307455175	0.0	121.05000000000003	891177552.0	-0.0	12
1663	0.3407888840582266	0.4741805192872018	213.0	10.483159406100949	0.14467182490222563	0.08896353272654657	3.468134668377258e-06	93.60272813537367	7.408774848627156	0.0	65.95833333333333	772151729.0	0.18503269052097782	12
1664	0.04458358293868475	0.02710726554645912	52.19922843872331	12.390877757263127	0.26747018962576635	0.04112111853839304	2.3943346815401054e-08	81.88548749155441	1.1556374754341547	0.0	215.80833333333334	872416358.0	0.9283091515148562	12
1665	0.04458358293868475	0.02710726554645912	52.19922843872331	12.390877757263127	0.26747018962576635	0.04112111853839304	2.3943346815401054e-08	81.88548749155441	1.1556374754341547	0.0	215.80833333333334	872416358.0	0.9283091515148562	12
1666	0.04458358293868475	0.02710726554645912	52.19922843872331	12.390877757263127	0.26747018962576635	0.04112111853839304	2.3943346815401054e-08	81.88548749155441	1.1556374754341547	0.0	215.80833333333334	872416358.0	0.9283091515148562	12
1667	0.3779886231502965	0.20895712198464217	77.0	6.014642176188575	0.5770816818472794	0.05196617472409717	1.9520445976339152e-06	80.0	10.009644269485356	0.0	64.96666666666665	858430588.0	0.4130542548650613	12
1668	0.05072699621868051	0.8546857052428539	172.30638846491323	13.979717740901956	0.18314256687027802	0.05651211682428104	4.221950523923529e-06	83.72085387567373	10.42729187312079	0.0	149.47499999999997	702933003.0	0.09458729853846559	12
1669	0.3407888840582266	0.9127844168010399	146.5634245097741	10.483159406100949	0.14467182490222563	0.08896353272654657	3.468134668377258e-06	93.60272813537367	7.1368023307455175	0.0	121.05000000000003	891177552.0	-0.0	12
1670	0.04458358293868475	0.02710726554645912	52.19922843872331	12.390877757263127	0.26747018962576635	0.04112111853839304	2.3943346815401054e-08	81.88548749155441	1.1556374754341547	0.0	215.80833333333334	872416358.0	0.9283091515148562	12
1671	0.08543648697124133	0.03721402657474719	84.28111138049313	17.246465227005814	0.17767099866055974	0.07159239556533234	3.361763672424324e-08	123.4880631505709	1.2386162464697108	0.0	152.46666666666664	825807105.0000001	0.8773494864540115	12
1672	0.3407888840582266	0.9127844168010399	146.5634245097741	10.483159406100949	0.14467182490222563	0.08896353272654657	3.468134668377258e-06	93.60272813537367	7.1368023307455175	0.0	121.05000000000003	891177552.0	-0.0	12
1673	0.3407888840582266	0.9127844168010399	146.5634245097741	10.483159406100949	0.14467182490222563	0.05196617472409717	1.9520445976339152e-06	93.60272813537367	5.423054941868472	0.0	169.03333333333336	732819231.0	-0.0	12
1674	0.05072699621868051	0.8546857052428539	172.30638846491323	13.979717740901956	0.18314256687027802	0.05651211682428104	4.221950523923529e-06	83.72085387567373	10.42729187312079	0.0	149.47499999999997	702933003.0	0.09458729853846559	12
1675	0.04458358293868475	0.02710726554645912	52.19922843872331	12.390877757263127	0.26747018962576635	0.04112111853839304	2.3943346815401054e-08	81.88548749155441	1.1556374754341547	0.0	215.80833333333334	872416358.0	0.9283091515148562	12
1676	0.007834016608971355	0.023931069221375986	101.62199224910312	21.528783441086752	0.21525118990179984	0.0032156633199292616	4.416082586816529e-08	82.15467489191076	2.1276803168131053	0.0	196.60000000000002	572497852.0	0.9682349141696527	12
1677	0.04458358293868475	0.02710726554645912	52.19922843872331	12.390877757263127	0.26747018962576635	0.04112111853839304	2.3943346815401054e-08	81.88548749155441	1.1556374754341547	0.0	215.80833333333334	872416358.0	0.9283091515148562	12
1678	0.04458358293868475	0.02710726554645912	52.19922843872331	12.390877757263127	0.26747018962576635	0.04112111853839304	2.3943346815401054e-08	81.88548749155441	1.1556374754341547	0.0	215.80833333333334	872416358.0	0.9283091515148562	12
1679	0.04458358293868475	0.02710726554645912	52.19922843872331	12.390877757263127	0.26747018962576635	0.04112111853839304	2.3943346815401054e-08	81.88548749155441	1.1556374754341547	0.0	215.80833333333334	872416358.0	0.9283091515148562	12
1680	0.8069016882018011	0.14376129352685432	96.86534593122067	0.17797708900593534	0.2128626645702388	0.012959431579724373	1.4273412820920283e-06	138.69620537573783	2.8490467794733334	0.0	10.708333333333321	137081803.0	0.049337018271344624	12
1681	0.3407888840582266	0.9127844168010399	146.5634245097741	10.483159406100949	0.14467182490222563	0.05196617472409717	1.9520445976339152e-06	80.0	5.856673076203052	0.0	183.68333333333334	250863242.0	-0.0	12
1682	0.04458358293868475	0.20895712198464217	52.19922843872331	12.390877757263127	0.26747018962576635	0.04112111853839304	2.3943346815401054e-08	81.88548749155441	0.9472362493488191	0.0	207.675	811655267.0	0.7464592950766731	12
1683	0.3779886231502965	0.02710726554645912	146.5634245097741	10.483159406100949	0.14467182490222563	0.08896353272654657	1.9520445976339152e-06	80.0	8.944437810846425	0.0	79.35833333333333	383376156.0	0.5949041113032444	12
1684	0.04458358293868475	0.02710726554645912	52.19922843872331	12.390877757263127	0.26747018962576635	0.04112111853839304	2.3943346815401054e-08	81.88548749155441	1.1556374754341547	0.0	215.80833333333334	872416358.0	0.9283091515148562	12
1685	0.6735671391154094	0.2009100051679656	160.3705385093868	11.364141017655399	0.06222671930916347	0.1443447129816048	1.4076597411856498e-06	157.06072164514546	0.9094192161558841	-0.33854039526162083	26.299999999999997	130331107.0	0.12552285571662503	12
1686	0.04458358293868475	0.02710726554645912	49.16620978680799	5.06476032075234	0.21937202862733357	0.06074066538034629	2.3943346815401054e-08	81.88548749155441	0.7272411466343343	0.0	-33.74166666666667	366398542.0	0.9283091515148562	12
1687	0.3174816545192025	0.014818982102535794	52.19922843872331	12.390877757263127	0.26747018962576635	0.04112111853839304	7.848173679315153e-07	112.64335617566806	6.608222469198395	0.0	106.10000000000001	856757916.0	0.6676993633782617	12
1688	0.0902329885541438	0.057723608851500144	60.774161612183654	9.181690122738955	0.3524187048585875	0.06298738962100478	1.621091537743113e-08	85.68999221339966	0.733655865917612	0.0	207.86666666666673	629695090.0	0.8520434025943561	12
1689	0.04458358293868475	0.02710726554645912	52.19922843872331	12.390877757263127	0.26747018962576635	0.04112111853839304	2.3943346815401054e-08	81.88548749155441	1.1556374754341547	0.0	215.80833333333334	872416358.0	0.9283091515148562	12
1690	0.2487159034117694	0.27031235596769276	116.29551816924328	15.023946133922177	0.18179336043649463	0.0811039947154154	2.7205942700873808e-06	88.05271097385226	5.539020007538492	0.0	64.56666666666666	898757530.0	0.4809717406205378	12
1691	0.3779886231502965	0.20895712198464217	77.0	6.014642176188575	0.5770816818472794	0.05196617472409717	1.9520445976339152e-06	80.0	10.009644269485356	0.0	64.96666666666665	858430588.0	0.4130542548650613	12
1692	0.07891678152982676	0.7481682181838891	211.70749856290257	1.687644797255448	0.12055168035164002	0.08613454889991273	3.4015422473200736e-07	83.3074343414932	1.0911232889358615	0.0	-37.79166666666668	231566373.0	0.17291503684432352	12
1693	0.3407888840582266	0.9127844168010399	146.5634245097741	15.726018940909968	0.16952601789053498	0.12458282493777503	1.9520445976339152e-06	93.60272813537367	4.844342800273658	0.0	135.5166666666667	863739980.0	-0.0	12
1694	0.06319344145026226	0.03858242763270068	34.21342424939322	10.307658540313406	0.15401710042990374	0.060452592764717566	2.69910055835275e-08	142.70281140758058	0.9319997595185967	0.0	150.13333333333333	199695731.0	0.8982241309170371	12
1695	0.024911580853203583	0.026014775720732068	79.94539704365103	4.953775393537586	0.27004897172311443	0.009473754136313142	3.491108251897834e-08	97.58665407835551	1.164213627072023	0.0	-27.55833333333333	456086548.0	0.9490736434260644	12
1696	0.04458358293868475	0.02710726554645912	52.19922843872331	12.390877757263127	0.26747018962576635	0.04112111853839304	2.3943346815401054e-08	81.88548749155441	1.1556374754341547	0.0	215.80833333333334	460120462.0	0.9283091515148562	12
1697	0.03740673431081676	0.00797063886373041	13.319856849888382	6.180246757598077	0.30949026628110676	0.10180703061170437	2.877754353306219e-08	84.47302139437704	1.1710831068464103	0.0	-34.12500000000002	274229281.0	0.9546226268254528	12
1698	0.08543648697124133	0.03721402657474719	84.28111138049313	17.246465227005814	0.17767099866055974	0.07159239556533234	3.361763672424324e-08	123.4880631505709	1.2386162464697108	0.0	152.46666666666664	825807105.0000001	0.8773494864540115	12
1699	0.04458358293868475	0.02710726554645912	52.19922843872331	12.390877757263127	0.26747018962576635	0.04112111853839304	2.3943346815401054e-08	81.88548749155441	1.1556374754341547	0.0	215.80833333333334	872416358.0	0.9283091515148562	12
1700	0.04458358293868475	0.02710726554645912	52.19922843872331	12.390877757263127	0.26747018962576635	0.04112111853839304	2.3943346815401054e-08	81.88548749155441	1.1556374754341547	0.0	215.80833333333334	872416358.0	0.9283091515148562	12
1701	0.06329595623453452	0.03406900956144026	68.43266515957659	2.253147964540565	0.18181276001961233	0.029452158990831416	3.4171710684735846e-08	85.83526705243808	0.519546747169791	0.0	-29.90833333333334	137420270.0	0.9026350342040252	12
1702	0.04458358293868475	0.02710726554645912	52.19922843872331	12.390877757263127	0.26747018962576635	0.04112111853839304	2.3943346815401054e-08	81.88548749155441	1.1556374754341547	0.0	215.80833333333334	872416358.0	0.9283091515148562	12
1703	0.04458358293868475	0.02710726554645912	52.19922843872331	12.390877757263127	0.26747018962576635	0.04112111853839304	2.3943346815401054e-08	81.88548749155441	1.1556374754341547	0.0	215.80833333333334	460120462.0	0.9283091515148562	12
1704	0.24524458636520627	0.10720014522762723	184.51054949819468	0.7952682880657083	0.13512069649036013	0.00039537382222504247	1.977682127706491e-08	45.92813243005327	0.08623061529901577	0.0	-30.183333333333344	213854945.0	0.6475552684071665	12
1705	0.04458358293868475	0.02710726554645912	52.19922843872331	12.390877757263127	0.26747018962576635	0.04112111853839304	1.9520445976339152e-06	80.0	8.877777561300748	0.0	-48.00833333333335	450496092.0	0.9283091515148562	12
1706	0.04458358293868475	0.02710726554645912	52.19922843872331	12.390877757263127	0.26747018962576635	0.07327624644911268	2.3943346815401054e-08	81.88548749155441	1.1510277903852142	0.0	198.98333333333335	372181664.0	0.9283091515148562	12
1707	0.35924323007243986	0.17342768189060068	78.48688071561446	5.730514206491912	0.019197754462743355	0.04112111853839304	5.298703404691366e-06	100.2541158054228	5.944664032016806	-0.7096625661748348	122.79166666666671	799850498.0	0.4673290880369595	12
1708	0.04458358293868475	0.8546857052428539	172.30638846491323	13.979717740901956	0.14467182490222563	0.08896353272654657	1.9520445976339152e-06	80.0	8.630475927436365	0.0	184.5166666666667	793055559.0	0.10073071181846127	12
1709	0.3779886231502965	0.20895712198464217	146.5634245097741	10.483159406100949	0.18314256687027802	0.05651211682428104	4.221950523923529e-06	83.72085387567373	6.9286586591446735	-1.833107533215685	76.82499999999997	841303275.0	0.4130542548650613	12
1710	0.3407888840582266	0.9127844168010399	146.5634245097741	10.483159406100949	0.14467182490222563	0.08896353272654657	3.468134668377258e-06	93.60272813537367	7.1368023307455175	0.0	121.05000000000003	891177552.0	-0.0	12
1711	0.5061415120862082	0.11025854762445508	81.13621703851412	7.815513874641198	0.8000870432734781	0.05685441204798976	1.4883020049049464e-06	81.71528661335337	7.253738204316921	0.0	55.24166666666666	354677660.0	0.38359994028933675	12
1712	0.3407888840582266	0.9127844168010399	146.5634245097741	10.483159406100949	0.14467182490222563	0.05196617472409717	1.9520445976339152e-06	93.60272813537367	5.423054941868472	0.0	169.03333333333336	732819231.0	-0.0	12
1713	0.5231791313328287	1.0526383414796294	150.85835359157073	17.379368795233678	0.3184845497820399	0.13217964762471288	3.015758954229052e-06	87.8027813449407	-50.0	-50.0	-50.0	591882358.0	-0.0	12
1714	0.6998157652186757	0.037176694841831295	62.01475912916786	15.19341549932756	0.22394724453875195	0.11649857067159966	1.7120551549968371e-06	81.6539530108367	4.183939972567185	0.0	47.708333333333314	205964675.0	0.263007539939493	12
1715	0.05510084823245011	0.33634614826862447	187.05648161589147	12.640417274280265	0.2767230065709016	0.02377619585361951	1.845870279677382e-08	56.628423516239295	0.35056220721381237	0.0	-43.91666666666667	278717893.0	0.6085530034989255	12
1716	0.04829832059899362	0.016777504863149488	71.4026710178205	11.930989119915491	0.22720223370717502	0.09219343923875956	2.526062499546762e-08	104.20751918633914	1.1587442979054643	0.0	194.55	340408094.0	0.9349241745378569	12
1717	0.3779886231502965	0.20895712198464217	77.0	6.014642176188575	0.5770816818472794	0.05196617472409717	1.9520445976339152e-06	80.0	10.009644269485356	0.0	64.96666666666665	858430588.0	0.4130542548650613	12
1718	0.04458358293868475	0.20895712198464217	146.5634245097741	10.483159406100949	0.14467182490222563	0.04112111853839304	2.3943346815401054e-08	81.88548749155441	0.9070025396717369	0.0	-30.049999999999997	246309118.0	0.7464592950766731	12
1719	0.3779886231502965	0.02710726554645912	52.19922843872331	12.390877757263127	0.26747018962576635	0.08896353272654657	1.9520445976339152e-06	80.0	8.007573189767827	0.0	63.53333333333333	898571906.0	0.5949041113032444	12
1720	0.3407888840582266	0.9127844168010399	146.5634245097741	10.483159406100949	0.14467182490222563	0.08896353272654657	2.3943346815401054e-08	81.88548749155441	0.09976808063532872	0.0	144.3916666666667	212181238.0	-0.0	12
1721	0.04458358293868475	0.02710726554645912	52.19922843872331	12.390877757263127	0.26747018962576635	0.04112111853839304	3.468134668377258e-06	93.60272813537367	5.352248193114167	-2.821537159822126	73.2	189850699.0	0.9283091515148562	12
1722	0.04458358293868475	0.02710726554645912	52.19922843872331	12.390877757263127	0.26747018962576635	0.04112111853839304	2.3943346815401054e-08	81.88548749155441	1.1556374754341547	0.0	215.80833333333334	738385225.0	0.9283091515148562	12
1723	0.04458358293868475	0.02710726554645912	52.19922843872331	12.390877757263127	0.26747018962576635	0.04112111853839304	2.3943346815401054e-08	81.88548749155441	1.1556374754341547	0.0	215.80833333333334	813449704.0	0.9283091515148562	12
1724	0.03846930109399099	0.025286935641099913	81.47773163791207	12.218882941686385	0.37147564632212493	0.04478718674997266	3.231183920244716e-08	105.13952928794914	1.4780269413365588	0.0	188.74166666666667	507122303.0	0.9362437632649091	12
1725	0.04458358293868475	0.02710726554645912	52.19922843872331	12.390877757263127	0.26747018962576635	0.04112111853839304	2.3943346815401054e-08	81.88548749155441	1.1556374754341547	0.0	215.80833333333334	872416358.0	0.9283091515148562	12
1726	0.04458358293868475	0.02710726554645912	52.19922843872331	12.390877757263127	0.26747018962576635	0.04112111853839304	2.3943346815401054e-08	81.88548749155441	1.1556374754341547	0.0	215.80833333333334	886026835.0	0.9283091515148562	12
1727	0.04458358293868475	0.02710726554645912	52.19922843872331	12.390877757263127	0.26747018962576635	0.04112111853839304	2.3943346815401054e-08	81.88548749155441	1.1556374754341547	0.0	215.80833333333334	572609449.0	0.9283091515148562	12
1728	0.05072699621868051	0.8546857052428539	172.30638846491323	13.979717740901956	0.18314256687027802	0.05651211682428104	4.221950523923529e-06	83.72085387567373	10.42729187312079	0.0	149.47499999999997	702933003.0	0.09458729853846559	12
1729	0.3779886231502965	0.20895712198464217	77.0	6.014642176188575	0.5770816818472794	0.05196617472409717	1.9520445976339152e-06	80.0	10.009644269485356	0.0	64.96666666666665	858430588.0	0.4130542548650613	12
1730	0.05682612829775293	0.5795641596324156	83.8504680162635	19.46192371493345	0.09486104305936476	0.1076356586765026	2.32689799382431e-06	59.91935366066963	9.210284512636683	0.0	-48.69166666666667	606423357.0	0.3636097120698315	12
1731	0.3407888840582266	0.8546857052428539	172.30638846491323	10.483159406100949	0.14467182490222563	0.05196617472409717	1.9520445976339152e-06	93.60272813537367	8.064757161687112	0.0	192.5333333333333	312624316.0	-0.0	12
1732	0.2747330911073533	1.6410446013104045	124.02325903164075	9.244365217422715	0.16582711328240762	0.12550191137994668	2.119199332305244e-06	55.135838961915944	-50.0	-50.0	-50.0	280853661.0	-0.0	12
1733	0.2884618203621848	0.5734843696286266	213.0	10.989861106974924	0.18620855964747232	0.07968970313198355	2.9122560098895142e-06	67.43172617761994	7.772485199201476	0.0	-50.525	850497521.0	0.13805558236897897	12
1734	0.052481710617270125	0.019291981208372604	81.55549568983878	20.05990531248085	0.19293715373493137	0.05290915938651304	1.4236387812609007e-08	119.04111135566777	0.623633965184915	0.0	177.99166666666667	682278780.0	0.9282263081743573	12
1735	0.04470291154905396	0.03392416214129774	69.48244530190966	8.663651488421747	0.2841029220910638	0.031013412770638227	4.204717625300148e-08	120.73143294410147	1.7991850516808725	0.0	186.23333333333335	322649238.0	0.9213729263096483	12
1736	0.0608848618726163	0.03255236184737162	22.028622041594243	28.248043762484347	0.7169825555236764	0.08595174107157524	3.771988194452592e-07	56.435228444787214	6.934452536793231	0.0	-48.85	436844718.0	0.9065627762800121	12
1737	0.3779886231502965	0.20895712198464217	77.0	6.014642176188575	0.26747018962576635	0.04112111853839304	2.3943346815401054e-08	81.88548749155441	0.5522201710370211	0.0	194.0583333333334	757927504.0	0.4130542548650613	12
1738	0.05072699621868051	0.8546857052428539	146.5634245097741	10.483159406100949	0.14467182490222563	0.08896353272654657	3.468134668377258e-06	83.72085387567373	9.869364510250332	0.0	122.14166666666667	500381777.0	0.09458729853846559	12
1739	0.36378496366484414	1.097351939528101	213.0	1.8065416399508258	0.2230086954179543	0.0826230068623189	5.5878255411417166e-06	3.7233372792658628	-50.0	-50.0	-50.0	380361201.0	-0.0	12
1740	0.04458358293868475	0.02710726554645912	52.19922843872331	12.390877757263127	0.26747018962576635	0.04112111853839304	2.3943346815401054e-08	81.88548749155441	1.1556374754341547	0.0	215.80833333333334	872416358.0	0.9283091515148562	12
1741	0.11069672344905	0.03275463635664016	84.46517908563933	4.347206261257828	0.05335185158511492	0.06400042054299064	4.939234510815899e-08	80.91137140418323	1.2627846484982328	0.0	-35.23333333333334	789385010.0	0.8565486401943099	12
1742	0.009474824102378598	0.6605049566880128	141.15576162452274	15.042568094635783	0.09658879998930031	0.047566152814615535	6.945699391872609e-06	113.14957904653174	3.6648048987040696	-2.5128761170722633	166.6416666666667	827819069.0	0.33002021920960867	12
1743	0.3407888840582266	0.9127844168010399	146.5634245097741	10.483159406100949	0.14467182490222563	0.08896353272654657	1.9520445976339152e-06	93.60272813537367	5.294060978811153	0.0	121.87499999999997	703433588.0	-0.0	12
1744	0.05072699621868051	0.8546857052428539	52.19922843872331	12.390877757263127	0.26747018962576635	0.04112111853839304	4.221950523923529e-06	83.72085387567373	8.979225858486593	0.0	130.6666666666667	874537970.0000001	0.09458729853846559	12
1745	0.04458358293868475	0.02710726554645912	172.30638846491323	13.979717740901956	0.18314256687027802	0.05651211682428104	2.3943346815401054e-08	81.88548749155441	1.2015367088458575	0.0	205.52500000000003	644117085.0	0.9283091515148562	12
1746	0.014572255040181236	0.022300810459200588	108.05226280685432	26.049446764324	0.27927579593666085	0.003266883310408987	3.109842329639818e-08	112.97908133670315	1.4013372165450377	0.0	202.45833333333331	394548607.99999994	0.9631269345006181	12
1747	0.0861343008791928	0.021426957026836904	32.547833160874745	2.5316406939148965	0.15350484461704306	0.10977964944627032	4.415457729651953e-08	86.71601343302451	0.8285451762146181	0.0	-38.16666666666667	889456486.0	0.8924387420939703	12
1748	0.025110258589579135	0.03438671685737608	31.463496404955535	17.324932511588298	0.439787510174984	0.040474236318655606	9.076902266003493e-09	72.00664108113263	0.4111526280789306	0.0	-33.108333333333334	274767015.0	0.9405030245530448	12
1749	0.03160056751821908	0.029576113385313754	30.6236767825122	7.568786548617962	0.2343991540858268	0.03349842903395046	9.67968242380879e-09	90.96894264552571	0.448052531585553	0.0	-29.924999999999997	213165746.0	0.9388233190964672	12
1750	0.3407888840582266	0.9127844168010399	146.5634245097741	10.483159406100949	0.14467182490222563	0.08896353272654657	3.468134668377258e-06	93.60272813537367	7.1368023307455175	0.0	121.05000000000003	891177552.0	-0.0	13
1751	0.05072699621868051	0.8546857052428539	172.30638846491323	13.979717740901956	0.18314256687027802	0.05651211682428104	4.221950523923529e-06	83.72085387567373	10.42729187312079	0.0	149.47499999999997	702933003.0	0.09458729853846559	13
1752	0.3779886231502965	0.20895712198464217	146.5634245097741	10.483159406100949	0.14467182490222563	0.08896353272654657	1.9520445976339152e-06	80.0	9.77378205587594	0.0	75.6416666666667	873032242.0	0.4130542548650613	13
1753	0.3779886231502965	0.20895712198464217	146.5634245097741	10.483159406100949	0.14467182490222563	0.08896353272654657	1.9520445976339152e-06	80.0	9.77378205587594	0.0	75.6416666666667	873032242.0	0.4130542548650613	13
1754	0.3407888840582266	0.9127844168010399	146.5634245097741	15.726018940909968	0.16952601789053498	0.12458282493777503	1.9520445976339152e-06	93.60272813537367	4.844342800273658	0.0	135.5166666666667	863739980.0	-0.0	13
1755	0.3407888840582266	0.9127844168010399	146.5634245097741	10.483159406100949	0.14467182490222563	0.08896353272654657	3.468134668377258e-06	93.60272813537367	7.1368023307455175	0.0	121.05000000000003	891177552.0	-0.0	13
1756	0.05072699621868051	0.8546857052428539	52.19922843872331	12.390877757263127	0.26747018962576635	0.04112111853839304	4.221950523923529e-06	83.72085387567373	8.979225858486593	0.0	130.6666666666667	874537970.0000001	0.09458729853846559	13
1757	0.04458358293868475	0.8546857052428539	172.30638846491323	13.979717740901956	0.18314256687027802	0.05651211682428104	4.221950523923529e-06	83.72085387567373	10.462351081492603	0.0	185.90000000000003	728588854.0	0.10073071181846127	13
1758	0.3407888840582266	0.9127844168010399	146.5634245097741	10.483159406100949	0.14467182490222563	0.08896353272654657	3.468134668377258e-06	93.60272813537367	7.1368023307455175	0.0	121.05000000000003	891177552.0	-0.0	13
1759	0.3407888840582266	0.9127844168010399	146.5634245097741	10.483159406100949	0.14467182490222563	0.08896353272654657	3.468134668377258e-06	93.60272813537367	7.1368023307455175	0.0	121.05000000000003	891177552.0	-0.0	13
1760	0.3407888840582266	0.9127844168010399	146.5634245097741	10.483159406100949	0.14467182490222563	0.08896353272654657	3.468134668377258e-06	93.60272813537367	7.1368023307455175	0.0	121.05000000000003	891177552.0	-0.0	13
1761	0.04458358293868475	0.8546857052428539	172.30638846491323	13.979717740901956	0.18314256687027802	0.05651211682428104	4.221950523923529e-06	83.72085387567373	10.462351081492603	0.0	185.90000000000003	728588854.0	0.10073071181846127	13
1762	0.04458358293868475	0.8546857052428539	172.30638846491323	13.979717740901956	0.14467182490222563	0.08896353272654657	1.9520445976339152e-06	80.0	8.630475927436365	0.0	184.5166666666667	793055559.0	0.10073071181846127	13
1763	0.3407888840582266	0.9127844168010399	146.5634245097741	10.483159406100949	0.14467182490222563	0.05196617472409717	1.9520445976339152e-06	93.60272813537367	5.423054941868472	0.0	169.03333333333336	732819231.0	-0.0	13
1764	0.2487159034117694	0.27031235596769276	116.29551816924328	15.023946133922177	0.18179336043649463	0.0811039947154154	2.7205942700873808e-06	88.05271097385226	5.539020007538492	0.0	64.56666666666666	898757530.0	0.4809717406205378	13
1765	0.04458358293868475	0.02710726554645912	52.19922843872331	12.390877757263127	0.26747018962576635	0.04112111853839304	2.3943346815401054e-08	81.88548749155441	1.1556374754341547	0.0	215.80833333333334	872416358.0	0.9283091515148562	13
1766	0.05072699621868051	0.8546857052428539	146.5634245097741	10.483159406100949	0.14467182490222563	0.08896353272654657	3.468134668377258e-06	83.72085387567373	9.869364510250332	0.0	122.14166666666667	500381777.0	0.09458729853846559	13
1767	0.05072699621868051	0.8546857052428539	52.19922843872331	12.390877757263127	0.26747018962576635	0.04112111853839304	4.221950523923529e-06	83.72085387567373	8.979225858486593	0.0	130.6666666666667	874537970.0000001	0.09458729853846559	13
1768	0.3174816545192025	0.014818982102535794	49.16620978680799	5.06476032075234	0.21937202862733357	0.06074066538034629	7.848173679315153e-07	112.64335617566806	9.589392823584678	0.0	103.70833333333333	266070377.0	0.6676993633782617	13
1769	0.3407888840582266	0.9127844168010399	146.5634245097741	10.483159406100949	0.14467182490222563	0.05196617472409717	1.9520445976339152e-06	80.0	5.856673076203052	0.0	183.68333333333334	250863242.0	-0.0	13
1770	0.3407888840582266	0.9127844168010399	146.5634245097741	10.483159406100949	0.14467182490222563	0.08896353272654657	3.468134668377258e-06	93.60272813537367	7.1368023307455175	0.0	121.05000000000003	891177552.0	-0.0	13
1771	0.3407888840582266	0.9127844168010399	146.5634245097741	10.483159406100949	0.14467182490222563	0.08896353272654657	3.468134668377258e-06	93.60272813537367	7.1368023307455175	0.0	121.05000000000003	891177552.0	-0.0	13
1772	0.04458358293868475	0.8546857052428539	172.30638846491323	13.979717740901956	0.14467182490222563	0.08896353272654657	1.9520445976339152e-06	80.0	8.630475927436365	0.0	184.5166666666667	793055559.0	0.10073071181846127	13
1773	0.3407888840582266	0.9127844168010399	146.5634245097741	10.483159406100949	0.14467182490222563	0.08896353272654657	3.468134668377258e-06	93.60272813537367	7.1368023307455175	0.0	121.05000000000003	891177552.0	-0.0	13
1774	0.3407888840582266	0.9127844168010399	146.5634245097741	10.483159406100949	0.14467182490222563	0.05196617472409717	1.9520445976339152e-06	80.0	5.856673076203052	0.0	183.68333333333334	250863242.0	-0.0	13
1775	0.3407888840582266	0.9127844168010399	146.5634245097741	10.483159406100949	0.14467182490222563	0.05196617472409717	1.9520445976339152e-06	80.0	5.856673076203052	0.0	183.68333333333334	250863242.0	-0.0	13
1776	0.3407888840582266	0.9127844168010399	146.5634245097741	10.483159406100949	0.14467182490222563	0.08896353272654657	3.468134668377258e-06	93.60272813537367	7.1368023307455175	0.0	121.05000000000003	891177552.0	-0.0	13
1777	0.3407888840582266	0.9127844168010399	146.5634245097741	15.726018940909968	0.16952601789053498	0.12458282493777503	1.9520445976339152e-06	93.60272813537367	4.844342800273658	0.0	135.5166666666667	863739980.0	-0.0	13
[truncated: 4,592 more rows]
