# Supplementary material for: Realistic retinal modeling unravels the differential role of excitation and inhibition to starburst amacrine cells in direction selectivity
Source: PLoS Comput Biol. 2021 Dec 30;17(12):e1009754. doi: 10.1371/journal.pcbi.1009754 (PMC8754344; doi:10.1371/journal.pcbi.1009754)
Supplement: S3 Data — Data from simulation of SACs generated by the genetic algorithm and of SAC responses within a SAC network. (ZIP) [file pcbi.1009754.s012.zip › SI_GA_SingleSAC&Network/all_data_seed5.csv]

	scale_factor	offset	transition_placement	refiling_rate	release_probability	offset_dyn	synaptic_weight	kinetic_change_end	DS_score	voltge_score	delay_score	note_dir	dist_at_end	gen
0	0.2529316610069838	0.7601904204420491	205.0	5.526670297609103	0.6327181137168775	0.1307543076540729	3.782816011735859e-06	121.0	7.0993275208130235	0.0	59.625000000000014	448522719.0	-0.0	0
1	0.3126238412999296	0.3216568638949644	15.0	7.208194929087475	0.09377241384332682	0.09434474050865059	2.2464247527994807e-06	141.0	4.174036587129784	0.0	62.00833333333334	799034129.0	0.365719294805106	0
2	0.04977001684782701	0.3219043358539911	189.0	1.741671105706147	0.21681695084822164	0.18335272898990185	5.0602319478299485e-06	42.0	1.2635399570598533	0.0	-56.358333333333334	549122960.0	0.628325647298182	0
3	0.30715091676181056	0.1640192447863742	160.0	4.943445638524272	0.10375743208719958	0.0013531975783043942	5.633013716405609e-06	55.0	2.4160505024526913	-0.8003720196229089	-44.88333333333334	863826322.0	0.5288298384518153	0
4	0.311701544180793	0.9545131191935746	44.0	6.980538045840047	0.22408582413272563	0.19233411980106663	3.832591201279794e-06	175.0	-50.0	-50.0	-50.0	710843061.0	-0.0	0
5	0.25403477631407984	0.26168511500558733	178.0	1.5830635609690007	0.7241713292998734	0.0772614747394546	1.0269105294171678e-06	108.0	4.647279445783411	0.0	-53.06666666666667	502393034.0	0.4842801086803328	0
6	0.07472286228060078	0.22967469949120745	18.0	2.661517352892899	0.6148762301080032	0.11764211044217081	4.140205911952284e-06	183.0	2.520673827291022	-2.4311316228162574	57.98333333333336	795219723.0	0.6956024382281918	0
7	0.1417797760348674	0.3758625591267847	211.0	2.455453430348292	0.525350657654456	0.037769874779600345	3.4711578559823837e-06	47.0	1.5145349489991986	0.0	-51.93333333333335	348412616.0	0.482357680793558	0
8	0.032230362518958076	0.9678386111983694	7.0	7.594271608597504	0.27465660814353715	0.08145452215221105	3.885937427055401e-06	109.0	-50.0	-50.0	-50.0	491008211.0	-0.0	0
9	0.15281194557832561	0.6148817578606184	4.0	3.6280498051147876	0.5337411099216373	0.12511889318436978	6.0828180604066515e-06	32.0	1.171342720556808	0.0	-51.01666666666667	610086174.0	0.23230629656105606	0
10	0.3047372008560139	0.9273932344417938	120.0	2.7616106862935657	0.2725469717428551	0.10541566231793088	5.113768339668554e-06	29.0	1.2403595727970682	0.0	-45.925	240651029.0	-0.0	0
11	0.24000771479215655	0.7950785630161444	96.0	6.878957610308765	0.03710736915769235	0.18921423682339458	1.404194863810986e-06	89.0	2.0608962680835674	0.0	26.516666666666666	466440371.0	-0.0	0
12	0.21002322113679903	0.42273668301923273	39.0	2.7262766177404982	0.6939062383765651	0.10948366338254954	2.6034810018385556e-06	83.0	5.438986837353937	0.0	-54.63333333333335	234956437.0	0.3672400958439682	0
13	0.12940671666872747	0.8109085192501145	162.0	1.199455676539756	0.5199891946381676	0.1993486360928041	1.78548969718142e-06	14.0	0.3896502702581941	0.0	-54.85833333333334	752942019.0	0.05968476408115797	0
14	0.041573710551952206	0.6345777985069331	105.0	0.2642935991013003	0.5580132859910321	0.06942274736190443	2.2661320107408227e-06	168.0	1.4205565379733969	0.0	-42.941666666666684	886083753.0	0.3238484909411147	0
15	0.17448533994551985	0.14957943559702516	165.0	0.27144254755451364	0.3752375068314158	0.16784742695245833	1.6176993031699105e-06	189.0	2.1355483463769502	0.0	-50.27500000000001	310336297.0	0.675935224457455	0
16	0.22997856863157032	0.2181715191234303	203.0	3.316441082149584	0.1349274373171541	0.07522652792706953	1.2285367505137453e-06	109.0	8.38006679632942	0.0	-47.17500000000002	442638333.0	0.5518499122450022	0
17	0.12497704122266873	0.5033078730149788	160.0	6.819498840441006	0.7322456016125068	0.09125445792873305	3.5558217721693783e-06	188.0	0.8097787107018481	-2.941333511386893	56.25833333333334	532930811.0	0.37171508576235246	0
18	0.13390387838204618	0.3438916221187273	122.0	3.2362774276425323	0.11841470825146627	0.07602314880929101	6.2670613362051175e-06	47.0	2.257638423118305	0.0	-51.516666666666666	205716324.0	0.5222044994992265	0
19	0.2545163386723872	0.5443969810928482	88.0	1.449161176548957	0.373977897327464	0.10352059562967549	3.880704873213444e-06	130.0	7.529484477709005	0.0	0.4416666666666629	351629770.0	0.20108668023476461	0
20	0.15091723087886294	0.7995600958741089	200.0	2.852033465950399	0.4447383912755075	0.007829388411105474	2.566889029516281e-06	145.0	8.465894291642982	0.0	-30.72499999999998	254016957.0	0.04952267324702819	0
21	0.28474313386261424	0.3499583296727904	126.0	2.1262189779451655	0.7359078981820746	0.14348107328620965	6.0963190134232325e-06	89.0	4.01741503079629	0.0	-16.36666666666666	311525781.0	0.3652985364645953	0
22	0.26337993822748407	0.6167881354549644	4.0	3.7996877268735854	0.5825505932086131	0.06585508169723257	2.3933732885802484e-06	75.0	3.4088543793294335	0.0	-46.48333333333333	867168634.0	0.11983192631755157	0
23	0.3285050703967822	0.6762188803370144	206.0	2.8589993645220786	0.21266798180793728	0.06977078517397972	5.99133229187714e-06	106.0	4.847167001500042	0.0	-51.43333333333333	845903857.0	-0.0	0
24	0.14651760905764968	0.8501628326140417	178.0	3.603774719902994	0.27956326892839517	0.06753351223550548	1.6788714935557783e-06	44.0	1.2423490155834145	0.0	-50.95833333333333	660793776.0	0.0033195583283086583	0
25	0.08747474704892863	0.4222057376375027	124.0	2.2700370025969323	0.06833917984789598	0.13450080154344685	3.1681528589971436e-06	159.0	5.474420012899401	0.0	56.04166666666666	652482369.0	0.49031951531356865	0
26	0.3143449350083446	0.6169523172054074	172.0	7.492084474132421	0.23397291035626414	0.11108835627262476	5.60983451077206e-06	71.0	6.209837784044997	0.0	-72.21666666666667	734974636.0	0.06870274778624796	0
27	0.2909616450849664	0.12458359400989846	42.0	4.695721263692801	0.47181314603303837	0.03696780719301547	5.023764579429389e-06	48.0	2.9581367001299768	0.0	-53.68333333333334	509911312.0	0.5844547609051352	0
28	0.25603741318136686	0.13725691778925708	122.0	7.8382820452576745	0.132651656866564	0.1784701620159436	1.5106922811272854e-06	48.0	6.264909365742625	0.0	-30.53333333333333	178419925.0	0.6067056690293761	0
29	0.19823812816597847	0.5880054592470468	108.0	3.7279880085236403	0.2914211493005436	0.12274699619653388	4.1086910597061e-06	62.0	6.625990882805063	0.0	-55.08333333333335	412974352.0	0.21375641258697464	0
30	0.290025939883598	0.43286971927127205	91.0	3.2489522306422267	0.2161107724408246	0.08259842063049859	1.5337034567713434e-06	142.0	6.020728026037148	0.0	52.69166666666666	796831931.0	0.2771043408451299	0
31	0.15581306581277074	0.13209527842283475	159.0	2.418045739588328	0.22850818591910177	0.10301689197521872	6.064977768424582e-06	77.0	2.503470841550234	-2.1217270172504232	-58.208333333333336	651655181.0	0.7120916557643945	0
32	0.38373719645389237	0.8284845798086538	109.0	3.2798499122693303	0.42730089631154716	0.10813874826221989	3.4436997098494295e-06	42.0	4.216042383627709	0.0	-34.30833333333334	413481640.0	-0.0	0
33	0.24241568050735504	0.6018346332353193	52.0	7.744295380059886	0.46037132089745314	0.07087210036386271	5.75259113510094e-06	2.0	-50.0	-50.0	-50.0	700846513.0	0.15574968625732566	0
34	0.1589229896820199	0.3901775331316344	159.0	4.319994630621349	0.25082545240072646	0.17542343965444768	3.968475893714262e-06	111.0	6.258361385993754	-0.4490717003353808	57.83333333333336	307761906.0	0.4508994771863457	0
35	0.17835667946119135	0.301438919373863	76.0	3.841802468075696	0.5341409173685133	0.07739441744436829	5.54390788087629e-06	42.0	2.3546077392886815	0.0	-54.74166666666666	341959726.0	0.5202044011649456	0
36	0.24236589149863047	0.3312439420783022	79.0	3.975480983525779	0.31746386926290965	0.0645113571516427	6.244778700818027e-06	127.0	4.741339144018883	-2.083035063608796	61.30833333333331	442012757.0	0.4263901664230674	0
37	0.3725223707534027	0.22752936143035274	8.0	0.983869239120708	0.4700481004343546	0.08925005911927342	2.498618797486071e-06	202.0	4.406654450363085	0.0	-43.89999999999999	119696677.0	0.3999482678162445	0
38	0.06321169013123262	0.44922607698851025	124.0	4.265191566846668	0.2126028384280881	0.18711537325666341	5.147937231803351e-06	64.0	4.78049627573229	0.0	-53.52500000000002	148141945.0	0.48756223288025713	0
39	0.2011463363051304	0.8510834364424752	186.0	7.910713380895344	0.22695930886473753	0.12199948059398066	3.4825023241992836e-06	167.0	1.8536822876663166	0.0	33.366666666666646	720048343.0	-0.0	0
40	0.3467578242384117	0.8837872170037864	32.0	0.13922039155353147	0.1032639369555594	0.05718714149420027	4.747507956637288e-06	159.0	-50.0	-50.0	-50.0	584658893.0	-0.0	0
41	0.12576064471302653	0.5715820818669206	120.0	2.804620309730653	0.5145034889229588	0.16271495391108196	1.6280394771504753e-06	2.0	0.4524926722772662	0.0	-49.67500000000002	410775832.0	0.3026572734200529	0
42	0.10844494965492936	0.5054962130658497	29.0	7.1046452009118415	0.41373829246664556	0.003897542763534449	5.128834044164556e-06	111.0	7.893163017100225	0.0	154.24166666666667	319610865.0	0.38605883727922097	0
43	0.2420079117603622	0.7132254311463331	163.0	5.1944269092396915	0.6454327340026894	0.16839887945882348	3.4884008989029532e-06	176.0	1.9655115232737632	0.0	34.65833333333333	502570751.00000006	0.04476665709330474	0
44	0.3422415411520577	0.27485666133477155	77.0	3.726026459424853	0.5710655779308093	0.061426376286293924	9.274873955909042e-07	201.0	2.6158034185791337	0.0	42.74166666666669	536830930.0	0.38290179751317077	0
45	0.17879983937013086	0.3548613618841109	201.0	3.7848728995494407	0.2401034886061124	0.03392443046870908	4.678161602438217e-06	129.0	6.567993220624064	-1.362663341327364	-46.77500000000001	610501045.0	0.46633879874575834	0
46	0.3894395188911813	0.578770840888021	110.0	4.690959394319621	0.6107490500504524	0.014615443272845582	2.1567043808717293e-06	211.0	1.6444235776617973	0.0	57.27500000000002	601911215.0	0.03178964022079778	0
47	0.04322651623772605	0.15599665299508902	8.0	2.6710822639879783	0.3277087751345905	0.014672217895601386	3.1065002049562707e-06	126.0	5.9936042009202986	0.0	-43.75833333333333	460576023.0	0.800776830767185	0
48	0.0290682402112801	0.849435747928152	58.0	4.920298487018361	0.6200185637523331	0.023120026117386127	5.760068150979819e-06	76.0	5.885739794412448	0.0	-46.841666666666676	371752281.0	0.12149601186056791	0
49	0.28525182849183045	0.48979365686520715	48.0	4.888789395171669	0.3163128238433674	0.03307479875071614	4.283435351067874e-06	13.0	0.5582270843029988	0.0	-59.81666666666667	234480110.0	0.22495451464296234	0
50	0.22664931269141836	0.6875884130409893	192.0	0.5853114833397021	0.052595321555558266	0.11547588584983692	4.933469925970102e-06	161.0	2.7536895377103185	0.0	-56.63333333333335	319177489.0	0.08576227426759231	0
51	0.06238982047057054	0.4841867472334178	82.0	5.486956769047222	0.3721883936396913	0.07132717655427055	4.466358648599344e-06	16.0	0.9340910818915589	0.0	-54.775	786185795.0	0.4534234322960117	0
52	0.06391062447388134	0.3623045754021942	147.0	5.054454002803547	0.3843246365694333	0.18217408561298412	3.917508502903352e-06	160.0	1.2246518553404293	-3.8568963047558356	55.83333333333334	825871307.0	0.5737848001239245	0
53	0.09603034304578766	0.15623566061996674	62.0	2.040980156902502	0.565428174508715	0.10388214539025346	1.6350922098719792e-06	62.0	3.09067875001951	0.0	-52.25833333333333	455175846.0	0.7477339963342455	0
54	0.3467660264281445	0.503471021322236	101.0	1.4427699042718904	0.5378392688470449	0.13134773477896486	1.3720189896738705e-06	172.0	2.76336379677646	0.0	-16.22500000000001	795903180.0	0.14976295224961955	0
55	0.024019020315703188	0.8684125507702272	131.0	4.755854324649836	0.1865529703236413	0.1755084031676089	3.5141361814818455e-06	84.0	8.045834525268951	0.0	-31.608333333333334	872660444.0	0.1075684289140697	0
56	0.051953801666355104	0.5723252729789933	140.0	5.802803195216576	0.049707802144437825	0.031009411372089977	6.070064741723198e-06	176.0	1.5975429293480978	-2.7456840078081988	101.40833333333335	846794342.0	0.3757209253546516	0
57	0.3198187316730941	0.7671507119633943	23.0	7.781852752954897	0.5021464361523823	0.16429864030397442	1.6675275093471512e-06	161.0	-50.0	-50.0	-50.0	736463203.0	-0.0	0
58	0.15658904409539937	0.8438773055312542	76.0	2.67278799343865	0.4641804535831555	0.07038567631253792	3.0007538869195643e-06	36.0	1.431852289729406	0.0	-5.949999999999996	453735046.0	-0.0	0
59	0.29186178344584407	0.41889797237978743	77.0	6.43798044647584	0.33071192913743125	0.17046365131498478	3.714802381225081e-06	153.0	1.2589726787175923	-0.6614229855160279	46.750000000000014	568279993.0	0.28924024417436844	0
60	0.39729776034929454	0.29124397150235193	48.0	3.1701240940810647	0.08177907606553758	0.007599952482298053	2.007048747540587e-06	12.0	0.22899671455935788	0.0	-53.78333333333334	490753759.0	0.31145826814835353	0
61	0.20111136769362095	0.9340347789830188	171.0	6.085175477748034	0.010325327783606064	0.09456712615347482	5.732590716820683e-06	160.0	3.0342632739472926	0.0	88.90833333333335	245476361.0	-0.0	0
62	0.36946838004269816	0.3877000453648002	120.0	0.806990107230092	0.124458213027475	0.03264916402970924	2.9405167870994223e-06	100.0	3.576230296268438	0.0	7.299999999999997	182393130.0	0.2428315745925016	0
63	0.34887742752830464	0.5179974664403602	143.0	2.039996140232624	0.21529942695524665	0.03314595733078722	2.4658270660204007e-06	62.0	3.0484811857040484	0.0	-41.941666666666656	188216549.00000003	0.1331251060313352	0
64	0.0229296936690361	0.8977588175875321	90.0	7.396913482088343	0.2830363401315213	0.18765046811640143	4.637411229892405e-06	174.0	1.2969089475632636	0.0	38.24999999999997	358475775.99999994	0.07931148874343186	0
65	0.18809672820549742	0.855430152724757	41.0	0.9521271811794262	0.5047384473679567	0.05892903319240948	4.565602534119216e-06	188.0	0.617230352597538	0.0	2.674999999999997	579813709.0	-0.0	0
66	0.3975032811884519	0.1298435950198022	184.0	0.20919329644749582	0.1805496298207882	0.016562461695810528	3.0838035489713238e-06	182.0	1.9064377526692233	0.0	-42.89166666666667	359071924.0	0.47265312379174595	0
67	0.15205871243331376	0.37753698918360346	121.0	2.8980657167160078	0.05949021355761063	0.19873038863292153	3.446765927116382e-06	200.0	1.1706544932730658	-0.32152027417654594	52.499999999999986	167417226.0	0.47040429838308273	0
68	0.10380793220178584	0.6982458814665997	13.0	5.170530268872973	0.32867949022019255	0.19511090189122812	9.439979499844872e-07	17.0	0.6934792075239784	0.0	-40.974999999999994	610198007.0	0.19794618633161443	0
69	0.1866832210415057	0.7063812517751025	45.0	0.369137115223888	0.4158280457429465	0.19793150786024447	3.72265458988687e-06	91.0	1.3210506534510529	0.0	-57.600000000000016	412594040.0	0.10693552718339183	0
70	0.2529316610069838	0.7601904204420491	205.0	5.526670297609103	0.6327181137168775	0.1307543076540729	3.782816011735859e-06	121.0	7.0993275208130235	0.0	59.625000000000014	448522719.0	-0.0	1
71	0.3126238412999296	0.3216568638949644	15.0	7.208194929087475	0.09377241384332682	0.09434474050865059	2.2464247527994807e-06	141.0	4.174036587129784	0.0	62.00833333333334	799034129.0	0.365719294805106	1
72	0.04977001684782701	0.3219043358539911	189.0	1.741671105706147	0.21681695084822164	0.18335272898990185	5.0602319478299485e-06	42.0	1.2635399570598533	0.0	-56.358333333333334	549122960.0	0.628325647298182	1
73	0.30715091676181056	0.1640192447863742	160.0	4.943445638524272	0.10375743208719958	0.0013531975783043942	5.633013716405609e-06	55.0	2.4160505024526913	-0.8003720196229089	-44.88333333333334	863826322.0	0.5288298384518153	1
74	0.311701544180793	0.9545131191935746	44.0	6.980538045840047	0.22408582413272563	0.19233411980106663	3.832591201279794e-06	175.0	-50.0	-50.0	-50.0	710843061.0	-0.0	1
75	0.25403477631407984	0.26168511500558733	178.0	1.5830635609690007	0.7241713292998734	0.0772614747394546	1.0269105294171678e-06	108.0	4.647279445783411	0.0	-53.06666666666667	502393034.0	0.4842801086803328	1
76	0.07472286228060078	0.22967469949120745	18.0	2.661517352892899	0.6148762301080032	0.11764211044217081	4.140205911952284e-06	183.0	2.520673827291022	-2.4311316228162574	57.98333333333336	795219723.0	0.6956024382281918	1
77	0.1417797760348674	0.3758625591267847	211.0	2.455453430348292	0.525350657654456	0.037769874779600345	3.4711578559823837e-06	47.0	1.5145349489991986	0.0	-51.93333333333335	348412616.0	0.482357680793558	1
78	0.032230362518958076	0.9678386111983694	7.0	7.594271608597504	0.27465660814353715	0.08145452215221105	3.885937427055401e-06	109.0	-50.0	-50.0	-50.0	491008211.0	-0.0	1
79	0.15281194557832561	0.6148817578606184	4.0	3.6280498051147876	0.5337411099216373	0.12511889318436978	6.0828180604066515e-06	32.0	1.171342720556808	0.0	-51.01666666666667	610086174.0	0.23230629656105606	1
80	0.3047372008560139	0.9273932344417938	120.0	2.7616106862935657	0.2725469717428551	0.10541566231793088	5.113768339668554e-06	29.0	1.2403595727970682	0.0	-45.925	240651029.0	-0.0	1
81	0.24000771479215655	0.7950785630161444	96.0	6.878957610308765	0.03710736915769235	0.18921423682339458	1.404194863810986e-06	89.0	2.0608962680835674	0.0	26.516666666666666	466440371.0	-0.0	1
82	0.21002322113679903	0.42273668301923273	39.0	2.7262766177404982	0.6939062383765651	0.10948366338254954	2.6034810018385556e-06	83.0	5.438986837353937	0.0	-54.63333333333335	234956437.0	0.3672400958439682	1
83	0.12940671666872747	0.8109085192501145	162.0	1.199455676539756	0.5199891946381676	0.1993486360928041	1.78548969718142e-06	14.0	0.3896502702581941	0.0	-54.85833333333334	752942019.0	0.05968476408115797	1
84	0.041573710551952206	0.6345777985069331	105.0	0.2642935991013003	0.5580132859910321	0.06942274736190443	2.2661320107408227e-06	168.0	1.4205565379733969	0.0	-42.941666666666684	886083753.0	0.3238484909411147	1
85	0.17448533994551985	0.14957943559702516	165.0	0.27144254755451364	0.3752375068314158	0.16784742695245833	1.6176993031699105e-06	189.0	2.1355483463769502	0.0	-50.27500000000001	310336297.0	0.675935224457455	1
86	0.22997856863157032	0.2181715191234303	203.0	3.316441082149584	0.1349274373171541	0.07522652792706953	1.2285367505137453e-06	109.0	8.38006679632942	0.0	-47.17500000000002	442638333.0	0.5518499122450022	1
87	0.12497704122266873	0.5033078730149788	160.0	6.819498840441006	0.7322456016125068	0.09125445792873305	3.5558217721693783e-06	188.0	0.8097787107018481	-2.941333511386893	56.25833333333334	532930811.0	0.37171508576235246	1
88	0.13390387838204618	0.3438916221187273	122.0	3.2362774276425323	0.11841470825146627	0.07602314880929101	6.2670613362051175e-06	47.0	2.257638423118305	0.0	-51.516666666666666	205716324.0	0.5222044994992265	1
89	0.2545163386723872	0.5443969810928482	88.0	1.449161176548957	0.373977897327464	0.10352059562967549	3.880704873213444e-06	130.0	7.529484477709005	0.0	0.4416666666666629	351629770.0	0.20108668023476461	1
90	0.15091723087886294	0.7995600958741089	200.0	2.852033465950399	0.4447383912755075	0.007829388411105474	2.566889029516281e-06	145.0	8.465894291642982	0.0	-30.72499999999998	254016957.0	0.04952267324702819	1
91	0.28474313386261424	0.3499583296727904	126.0	2.1262189779451655	0.7359078981820746	0.14348107328620965	6.0963190134232325e-06	89.0	4.01741503079629	0.0	-16.36666666666666	311525781.0	0.3652985364645953	1
92	0.26337993822748407	0.6167881354549644	4.0	3.7996877268735854	0.5825505932086131	0.06585508169723257	2.3933732885802484e-06	75.0	3.4088543793294335	0.0	-46.48333333333333	867168634.0	0.11983192631755157	1
93	0.3285050703967822	0.6762188803370144	206.0	2.8589993645220786	0.21266798180793728	0.06977078517397972	5.99133229187714e-06	106.0	4.847167001500042	0.0	-51.43333333333333	845903857.0	-0.0	1
94	0.14651760905764968	0.8501628326140417	178.0	3.603774719902994	0.27956326892839517	0.06753351223550548	1.6788714935557783e-06	44.0	1.2423490155834145	0.0	-50.95833333333333	660793776.0	0.0033195583283086583	1
95	0.08747474704892863	0.4222057376375027	124.0	2.2700370025969323	0.06833917984789598	0.13450080154344685	3.1681528589971436e-06	159.0	5.474420012899401	0.0	56.04166666666666	652482369.0	0.49031951531356865	1
96	0.3143449350083446	0.6169523172054074	172.0	7.492084474132421	0.23397291035626414	0.11108835627262476	5.60983451077206e-06	71.0	6.209837784044997	0.0	-72.21666666666667	734974636.0	0.06870274778624796	1
97	0.2909616450849664	0.12458359400989846	42.0	4.695721263692801	0.47181314603303837	0.03696780719301547	5.023764579429389e-06	48.0	2.9581367001299768	0.0	-53.68333333333334	509911312.0	0.5844547609051352	1
98	0.25603741318136686	0.13725691778925708	122.0	7.8382820452576745	0.132651656866564	0.1784701620159436	1.5106922811272854e-06	48.0	6.264909365742625	0.0	-30.53333333333333	178419925.0	0.6067056690293761	1
99	0.19823812816597847	0.5880054592470468	108.0	3.7279880085236403	0.2914211493005436	0.12274699619653388	4.1086910597061e-06	62.0	6.625990882805063	0.0	-55.08333333333335	412974352.0	0.21375641258697464	1
100	0.290025939883598	0.43286971927127205	91.0	3.2489522306422267	0.2161107724408246	0.08259842063049859	1.5337034567713434e-06	142.0	6.020728026037148	0.0	52.69166666666666	796831931.0	0.2771043408451299	1
101	0.15581306581277074	0.13209527842283475	159.0	2.418045739588328	0.22850818591910177	0.10301689197521872	6.064977768424582e-06	77.0	2.503470841550234	-2.1217270172504232	-58.208333333333336	651655181.0	0.7120916557643945	1
102	0.38373719645389237	0.8284845798086538	109.0	3.2798499122693303	0.42730089631154716	0.10813874826221989	3.4436997098494295e-06	42.0	4.216042383627709	0.0	-34.30833333333334	413481640.0	-0.0	1
103	0.24241568050735504	0.6018346332353193	52.0	7.744295380059886	0.46037132089745314	0.07087210036386271	5.75259113510094e-06	2.0	-50.0	-50.0	-50.0	700846513.0	0.15574968625732566	1
104	0.1589229896820199	0.3901775331316344	159.0	4.319994630621349	0.25082545240072646	0.17542343965444768	3.968475893714262e-06	111.0	6.258361385993754	-0.4490717003353808	57.83333333333336	307761906.0	0.4508994771863457	1
105	0.17835667946119135	0.301438919373863	76.0	3.841802468075696	0.5341409173685133	0.07739441744436829	5.54390788087629e-06	42.0	2.3546077392886815	0.0	-54.74166666666666	341959726.0	0.5202044011649456	1
106	0.24236589149863047	0.3312439420783022	79.0	3.975480983525779	0.31746386926290965	0.0645113571516427	6.244778700818027e-06	127.0	4.741339144018883	-2.083035063608796	61.30833333333331	442012757.0	0.4263901664230674	1
107	0.3725223707534027	0.22752936143035274	8.0	0.983869239120708	0.4700481004343546	0.08925005911927342	2.498618797486071e-06	202.0	4.406654450363085	0.0	-43.89999999999999	119696677.0	0.3999482678162445	1
108	0.06321169013123262	0.44922607698851025	124.0	4.265191566846668	0.2126028384280881	0.18711537325666341	5.147937231803351e-06	64.0	4.78049627573229	0.0	-53.52500000000002	148141945.0	0.48756223288025713	1
109	0.2011463363051304	0.8510834364424752	186.0	7.910713380895344	0.22695930886473753	0.12199948059398066	3.4825023241992836e-06	167.0	1.8536822876663166	0.0	33.366666666666646	720048343.0	-0.0	1
110	0.3467578242384117	0.8837872170037864	32.0	0.13922039155353147	0.1032639369555594	0.05718714149420027	4.747507956637288e-06	159.0	-50.0	-50.0	-50.0	584658893.0	-0.0	1
111	0.12576064471302653	0.5715820818669206	120.0	2.804620309730653	0.5145034889229588	0.16271495391108196	1.6280394771504753e-06	2.0	0.4524926722772662	0.0	-49.67500000000002	410775832.0	0.3026572734200529	1
112	0.10844494965492936	0.5054962130658497	29.0	7.1046452009118415	0.41373829246664556	0.003897542763534449	5.128834044164556e-06	111.0	7.893163017100225	0.0	154.24166666666667	319610865.0	0.38605883727922097	1
113	0.2420079117603622	0.7132254311463331	163.0	5.1944269092396915	0.6454327340026894	0.16839887945882348	3.4884008989029532e-06	176.0	1.9655115232737632	0.0	34.65833333333333	502570751.00000006	0.04476665709330474	1
114	0.3422415411520577	0.27485666133477155	77.0	3.726026459424853	0.5710655779308093	0.061426376286293924	9.274873955909042e-07	201.0	2.6158034185791337	0.0	42.74166666666669	536830930.0	0.38290179751317077	1
115	0.17879983937013086	0.3548613618841109	201.0	3.7848728995494407	0.2401034886061124	0.03392443046870908	4.678161602438217e-06	129.0	6.567993220624064	-1.362663341327364	-46.77500000000001	610501045.0	0.46633879874575834	1
116	0.3894395188911813	0.578770840888021	110.0	4.690959394319621	0.6107490500504524	0.014615443272845582	2.1567043808717293e-06	211.0	1.6444235776617973	0.0	57.27500000000002	601911215.0	0.03178964022079778	1
117	0.04322651623772605	0.15599665299508902	8.0	2.6710822639879783	0.3277087751345905	0.014672217895601386	3.1065002049562707e-06	126.0	5.9936042009202986	0.0	-43.75833333333333	460576023.0	0.800776830767185	1
118	0.0290682402112801	0.849435747928152	58.0	4.920298487018361	0.6200185637523331	0.023120026117386127	5.760068150979819e-06	76.0	5.885739794412448	0.0	-46.841666666666676	371752281.0	0.12149601186056791	1
119	0.28525182849183045	0.48979365686520715	48.0	4.888789395171669	0.3163128238433674	0.03307479875071614	4.283435351067874e-06	13.0	0.5582270843029988	0.0	-59.81666666666667	234480110.0	0.22495451464296234	1
120	0.22664931269141836	0.6875884130409893	192.0	0.5853114833397021	0.052595321555558266	0.11547588584983692	4.933469925970102e-06	161.0	2.7536895377103185	0.0	-56.63333333333335	319177489.0	0.08576227426759231	1
121	0.06238982047057054	0.4841867472334178	82.0	5.486956769047222	0.3721883936396913	0.07132717655427055	4.466358648599344e-06	16.0	0.9340910818915589	0.0	-54.775	786185795.0	0.4534234322960117	1
122	0.06391062447388134	0.3623045754021942	147.0	5.054454002803547	0.3843246365694333	0.18217408561298412	3.917508502903352e-06	160.0	1.2246518553404293	-3.8568963047558356	55.83333333333334	825871307.0	0.5737848001239245	1
123	0.09603034304578766	0.15623566061996674	62.0	2.040980156902502	0.565428174508715	0.10388214539025346	1.6350922098719792e-06	62.0	3.09067875001951	0.0	-52.25833333333333	455175846.0	0.7477339963342455	1
124	0.3467660264281445	0.503471021322236	101.0	1.4427699042718904	0.5378392688470449	0.13134773477896486	1.3720189896738705e-06	172.0	2.76336379677646	0.0	-16.22500000000001	795903180.0	0.14976295224961955	1
125	0.024019020315703188	0.8684125507702272	131.0	4.755854324649836	0.1865529703236413	0.1755084031676089	3.5141361814818455e-06	84.0	8.045834525268951	0.0	-31.608333333333334	872660444.0	0.1075684289140697	1
126	0.051953801666355104	0.5723252729789933	140.0	5.802803195216576	0.049707802144437825	0.031009411372089977	6.070064741723198e-06	176.0	1.5975429293480978	-2.7456840078081988	101.40833333333335	846794342.0	0.3757209253546516	1
127	0.3198187316730941	0.7671507119633943	23.0	7.781852752954897	0.5021464361523823	0.16429864030397442	1.6675275093471512e-06	161.0	-50.0	-50.0	-50.0	736463203.0	-0.0	1
128	0.15658904409539937	0.8438773055312542	76.0	2.67278799343865	0.4641804535831555	0.07038567631253792	3.0007538869195643e-06	36.0	1.431852289729406	0.0	-5.949999999999996	453735046.0	-0.0	1
129	0.29186178344584407	0.41889797237978743	77.0	6.43798044647584	0.33071192913743125	0.17046365131498478	3.714802381225081e-06	153.0	1.2589726787175923	-0.6614229855160279	46.750000000000014	568279993.0	0.28924024417436844	1
130	0.39729776034929454	0.29124397150235193	48.0	3.1701240940810647	0.08177907606553758	0.007599952482298053	2.007048747540587e-06	12.0	0.22899671455935788	0.0	-53.78333333333334	490753759.0	0.31145826814835353	1
131	0.20111136769362095	0.9340347789830188	171.0	6.085175477748034	0.010325327783606064	0.09456712615347482	5.732590716820683e-06	160.0	3.0342632739472926	0.0	88.90833333333335	245476361.0	-0.0	1
132	0.36946838004269816	0.3877000453648002	120.0	0.806990107230092	0.124458213027475	0.03264916402970924	2.9405167870994223e-06	100.0	3.576230296268438	0.0	7.299999999999997	182393130.0	0.2428315745925016	1
133	0.34887742752830464	0.5179974664403602	143.0	2.039996140232624	0.21529942695524665	0.03314595733078722	2.4658270660204007e-06	62.0	3.0484811857040484	0.0	-41.941666666666656	188216549.00000003	0.1331251060313352	1
134	0.0229296936690361	0.8977588175875321	90.0	7.396913482088343	0.2830363401315213	0.18765046811640143	4.637411229892405e-06	174.0	1.2969089475632636	0.0	38.24999999999997	358475775.99999994	0.07931148874343186	1
135	0.18809672820549742	0.855430152724757	41.0	0.9521271811794262	0.5047384473679567	0.05892903319240948	4.565602534119216e-06	188.0	0.617230352597538	0.0	2.674999999999997	579813709.0	-0.0	1
136	0.3975032811884519	0.1298435950198022	184.0	0.20919329644749582	0.1805496298207882	0.016562461695810528	3.0838035489713238e-06	182.0	1.9064377526692233	0.0	-42.89166666666667	359071924.0	0.47265312379174595	1
137	0.15205871243331376	0.37753698918360346	121.0	2.8980657167160078	0.05949021355761063	0.19873038863292153	3.446765927116382e-06	200.0	1.1706544932730658	-0.32152027417654594	52.499999999999986	167417226.0	0.47040429838308273	1
138	0.10380793220178584	0.6982458814665997	13.0	5.170530268872973	0.32867949022019255	0.19511090189122812	9.439979499844872e-07	17.0	0.6934792075239784	0.0	-40.974999999999994	610198007.0	0.19794618633161443	1
139	0.1866832210415057	0.7063812517751025	45.0	0.369137115223888	0.4158280457429465	0.19793150786024447	3.72265458988687e-06	91.0	1.3210506534510529	0.0	-57.600000000000016	412594040.0	0.10693552718339183	1
140	0.2529316610069838	0.7601904204420491	205.0	5.526670297609103	0.6327181137168775	0.1307543076540729	3.782816011735859e-06	121.0	7.0993275208130235	0.0	59.625000000000014	448522719.0	-0.0	1
141	0.3126238412999296	0.3216568638949644	15.0	7.208194929087475	0.09377241384332682	0.09434474050865059	2.2464247527994807e-06	141.0	4.174036587129784	0.0	62.00833333333334	799034129.0	0.365719294805106	1
142	0.04977001684782701	0.3219043358539911	189.0	1.741671105706147	0.21681695084822164	0.18335272898990185	5.0602319478299485e-06	42.0	1.2635399570598533	0.0	-56.358333333333334	549122960.0	0.628325647298182	1
143	0.30715091676181056	0.1640192447863742	160.0	4.943445638524272	0.10375743208719958	0.0013531975783043942	5.633013716405609e-06	55.0	2.4160505024526913	-0.8003720196229089	-44.88333333333334	863826322.0	0.5288298384518153	1
144	0.311701544180793	0.26168511500558733	178.0	1.5830635609690007	0.7241713292998734	0.0772614747394546	1.0269105294171678e-06	108.0	4.667512358332594	0.0	-55.62500000000001	577793166.0000001	0.4266133408136197	1
145	0.25403477631407984	0.9545131191935746	44.0	6.980538045840047	0.22408582413272563	0.19233411980106663	3.832591201279794e-06	175.0	-50.0	-50.0	-50.0	209969326.0	-0.0	1
146	0.07472286228060078	0.22967469949120745	18.0	2.661517352892899	0.6148762301080032	0.11764211044217081	4.140205911952284e-06	183.0	2.520673827291022	-2.4311316228162574	57.98333333333336	795219723.0	0.6956024382281918	1
147	0.1417797760348674	0.3758625591267847	211.0	2.455453430348292	0.525350657654456	0.037769874779600345	3.4711578559823837e-06	47.0	1.5145349489991986	0.0	-51.93333333333335	348412616.0	0.482357680793558	1
148	0.032230362518958076	0.9678386111983694	7.0	7.594271608597504	0.5337411099216373	0.12511889318436978	6.0828180604066515e-06	109.0	-50.0	-50.0	-50.0	719804351.0	-0.0	1
149	0.15281194557832561	0.6148817578606184	4.0	3.6280498051147876	0.27465660814353715	0.08145452215221105	3.885937427055401e-06	32.0	1.1946004508060035	0.0	-48.00833333333335	619787956.0	0.23230629656105606	1
150	0.3047372008560139	0.9273932344417938	120.0	2.7616106862935657	0.2725469717428551	0.10541566231793088	5.113768339668554e-06	89.0	5.12425508190109	0.0	-28.699999999999996	588593691.0	-0.0	1
151	0.24000771479215655	0.7950785630161444	96.0	6.878957610308765	0.03710736915769235	0.18921423682339458	1.404194863810986e-06	29.0	2.3737541272496685	0.0	-40.575	553123800.0	-0.0	1
152	0.005731405344400392	0.7353457783683071	21.78180139406326	3.7749225718801203	0.7324510487787514	0.16178387585952972	1.956104436780481e-06	12.604634223343462	0.3789084306194894	0.0	-48.85000000000001	663306111.0	0.2589228162872925	1
153	0.12940671666872747	0.8109085192501145	162.0	1.199455676539756	0.5199891946381676	0.10948366338254954	2.6034810018385556e-06	83.0	2.4099871264606705	0.0	-53.458333333333336	331005540.0	0.05968476408115797	1
154	0.027752483589282215	0.584061100339462	112.70192344079669	0.357051735494399	0.45253088968013333	0.07974650890846521	2.457940158402586e-06	186.14711660551578	2.2773703535365755	0.0	-43.19166666666667	674830133.0	0.3881864160712558	1
155	0.1980163302764817	0.20440272080198527	61.053806347172724	0.16881356887578797	0.2458730009050167	0.08588023464647608	3.0471478528521926e-06	213.0	1.524489749700063	0.0	-50.73333333333333	135052854.0	0.597580948921533	1
156	0.10534575040117945	0.8741975592012625	191.0602797635254	4.603325482372934	0.10895728045115477	0.039314624045079426	5.057282176307996e-07	99.31181450300747	2.2691611071834643	0.0	-32.583333333333336	725866482.0	0.02045669039755804	1
157	0.1409894306585887	0.10420604789723079	196.26829469964252	2.7030753100818865	0.39488416138093674	0.07430912576407124	3.0791936475881695e-06	130.23912428407624	6.339472919195103	0.0	-49.833333333333336	402900076.0	0.7548045214441805	1
158	0.2017176106280542	0.1913026670496081	131.21105493240688	3.7013794811130953	0.2271970938485328	0.03622251357545968	2.7385461500690836e-06	64.26358606440296	3.8664552076916756	0.0	-26.408333333333346	871138788.0	0.6069797223223377	1
159	0.2545163386723872	0.5443969810928482	88.0	1.449161176548957	0.373977897327464	0.10352059562967549	3.880704873213444e-06	130.0	7.529484477709005	0.0	0.4416666666666629	351629770.0	0.20108668023476461	1
160	0.06035175353418909	0.8406828830290841	114.08748089920601	1.1545443727910374	0.2862951951151619	0.16288986702754593	7.8177375733742e-06	84.4600613982915	3.4613145476194944	0.0	-8.958333333333343	607888517.0	0.0989653634367268	1
161	0.3125812246068584	0.3091853950546374	182.2071184144963	1.3027136190778126	0.6899616298425555	0.0133828798284072	1.738137689200847e-06	132.3368733245675	4.694323801943696	0.0	-51.216666666666654	316360967.0	0.3782333803385043	1
162	0.26337993822748407	0.6167881354549644	4.0	3.7996877268735854	0.5825505932086131	0.06585508169723257	2.3933732885802484e-06	75.0	3.4088543793294335	0.0	-46.48333333333333	867168634.0	0.11983192631755157	1
163	0.3285050703967822	0.6762188803370144	206.0	2.8589993645220786	0.21266798180793728	0.06977078517397972	5.99133229187714e-06	106.0	4.847167001500042	0.0	-51.43333333333333	845903857.0	-0.0	1
164	0.0875735664607754	0.5379372958101506	95.02756471144656	4.616871976575418	0.26343115378037746	0.04651278922830805	3.2094254605699085e-06	109.338925995762	9.749160921316435	0.0	-47.866666666666674	800682484.0	0.374489137729074	1
165	0.1925092508577405	0.3343641074998015	76.63132685118207	3.4061716388315233	0.1202585502316231	0.18730168696633268	2.0062533251102563e-06	11.099936206280915	0.8533994726452114	0.0	-54.608333333333334	847106893.0	0.473126641642458	1
166	0.32537032385694636	1.1881846562756366	171.31295114267297	3.4504640122172834	0.7019631052642147	0.036554458303152564	6.387881958076723e-06	117.76843866045678	-50.0	-50.0	-50.0	196112707.0	-0.0	1
167	0.06782726015739785	0.052356092076884464	32.850705907014365	7.176003487306168	0.1817029369958818	0.05551957273398556	4.935435398877834e-06	11.564813573939155	0.6096932112529885	0.0	-61.11666666666669	368593679.0	0.8798166477657177	1
168	0.25603741318136686	0.13725691778925708	122.0	7.8382820452576745	0.2914211493005436	0.12274699619653388	1.5106922811272854e-06	48.0	5.72163326086989	0.0	-30.233333333333334	682475462.0	0.6067056690293761	1
169	0.19823812816597847	0.5880054592470468	108.0	3.7279880085236403	0.132651656866564	0.1784701620159436	4.1086910597061e-06	62.0	7.37287641694866	0.0	-55.975	376677083.0	0.21375641258697464	1
170	0.290025939883598	0.43286971927127205	91.0	3.2489522306422267	0.22850818591910177	0.10301689197521872	1.5337034567713434e-06	142.0	5.649114263680609	0.0	51.483333333333334	156382655.0	0.2771043408451299	1
171	0.14735311047849023	0.15088359157859887	36.07613416341199	1.734436643642169	0.2721650822137391	0.052083781091390634	4.81542996054942e-07	150.66899428661318	5.886415211775784	0.0	-31.266666666666666	325377129.0	0.7017632979429109	1
172	0.38373719645389237	0.8284845798086538	109.0	3.2798499122693303	0.42730089631154716	0.10813874826221989	3.4436997098494295e-06	42.0	4.216042383627709	0.0	-34.30833333333334	413481640.0	-0.0	1
173	0.19928507772423665	0.9714010055557559	54.50878651468344	10.498153083494149	0.5018314908614844	0.11058527591663472	8.53684176682573e-06	0.7519499794758207	-50.0	-50.0	-50.0	539919014.0	-0.0	1
174	0.07700254189850027	0.2808175496455426	130.6073570947497	3.9419086492602515	0.3226001488811234	0.14608173120612303	2.347973756636797e-06	76.02697488473322	6.026438167367502	0.0	-52.04999999999999	308976233.0	0.6421799084559572	1
175	0.02073927959860067	0.4196866686327337	41.8475385737716	4.203831549330254	0.43121335956792106	0.035400350492703465	3.451482074766928e-06	39.91896622339074	2.1485201523895974	0.0	-52.69166666666668	534767450.0	0.5595740517686656	1
176	0.24236589149863047	0.3312439420783022	79.0	3.975480983525779	0.31746386926290965	0.0645113571516427	6.244778700818027e-06	127.0	4.741339144018883	-2.083035063608796	61.30833333333331	442012757.0	0.4263901664230674	1
177	0.3725223707534027	0.22752936143035274	8.0	0.983869239120708	0.4700481004343546	0.08925005911927342	2.498618797486071e-06	202.0	4.406654450363085	0.0	-43.89999999999999	119696677.0	0.3999482678162445	1
178	0.06321169013123262	0.8510834364424752	186.0	7.910713380895344	0.22695930886473753	0.12199948059398066	3.4825023241992836e-06	167.0	1.8747657491338998	0.0	41.83333333333334	531954214.0	0.08570487342629218	1
179	0.06382553579510125	0.5374816742293708	73.59239856125151	5.007892479334144	0.29814805015350637	0.20297429025751373	2.305449444978915e-06	55.780480548293525	5.989618277009978	0.0	-54.150000000000006	627989904.0	0.39869278997552793	1
180	0.3467578242384117	0.8837872170037864	32.0	0.13922039155353147	0.1032639369555594	0.05718714149420027	4.747507956637288e-06	2.0	0.2654160635070113	0.0	-3.8749999999999982	753218220.0	-0.0	1
181	0.16184000503965223	0.5064948193082147	103.78540891649149	2.7249028815136382	0.8683861589492794	0.34925661768710414	2.9064586956159914e-06	213.0	0.5443372968481484	0.0	37.14166666666668	274331080.0	0.33166517565213305	1
182	0.10844494965492936	0.5054962130658497	29.0	7.1046452009118415	0.41373829246664556	0.003897542763534449	5.128834044164556e-06	111.0	7.893163017100225	0.0	154.24166666666667	319610865.0	0.38605883727922097	1
183	0.2420079117603622	0.7132254311463331	163.0	5.1944269092396915	0.6454327340026894	0.16839887945882348	3.4884008989029532e-06	176.0	1.9655115232737632	0.0	34.65833333333333	502570751.00000006	0.04476665709330474	1
184	0.3422415411520577	0.27485666133477155	77.0	3.726026459424853	0.5710655779308093	0.061426376286293924	9.274873955909042e-07	201.0	2.6158034185791337	0.0	42.74166666666669	536830930.0	0.38290179751317077	1
185	0.17879983937013086	0.3548613618841109	201.0	3.7848728995494407	0.2401034886061124	0.03392443046870908	4.678161602438217e-06	129.0	6.567993220624064	-1.362663341327364	-46.77500000000001	610501045.0	0.46633879874575834	1
186	0.4936769369463788	0.3438090734834005	6.3550518230508795	0.05424504249098838	0.6427992838793797	0.0201536329196842	3.0303276216875025e-06	129.2380045108682	0.3824383070409496	0.0	-33.366666666666674	412813710.0	0.16251398957022067	1
187	0.033066821718868156	0.7373952866727814	112.6173822067868	0.637659482348222	1.153258815941708	0.016978334697551428	3.0980185484700853e-06	213.0	3.49015091354752	0.0	-43.94166666666668	682224587.0	0.22953789160835036	1
188	0.0290682402112801	0.849435747928152	58.0	4.920298487018361	0.6200185637523331	0.023120026117386127	5.760068150979819e-06	76.0	5.885739794412448	0.0	-46.841666666666676	371752281.0	0.12149601186056791	1
189	0.28525182849183045	0.48979365686520715	48.0	4.888789395171669	0.3163128238433674	0.03307479875071614	4.283435351067874e-06	13.0	0.5582270843029988	0.0	-59.81666666666667	234480110.0	0.22495451464296234	1
190	0.22664931269141836	0.6875884130409893	192.0	5.486956769047222	0.3721883936396913	0.07132717655427055	4.466358648599344e-06	161.0	3.14561017192014	0.0	84.51666666666665	526993646.0	0.08576227426759231	1
191	0.06238982047057054	0.4841867472334178	82.0	0.5853114833397021	0.052595321555558266	0.11547588584983692	4.933469925970102e-06	16.0	0.5017855284392922	0.0	-50.13333333333334	876647198.0	0.4534234322960117	1
192	0.06391062447388134	0.3623045754021942	62.0	2.040980156902502	0.565428174508715	0.18217408561298412	3.917508502903352e-06	160.0	4.9267256578311205	0.0	55.54166666666667	668031698.0	0.5737848001239245	1
193	0.09603034304578766	0.15623566061996674	147.0	5.054454002803547	0.3843246365694333	0.10388214539025346	1.6350922098719792e-06	62.0	5.475125627445561	0.0	-52.141666666666666	436950166.0	0.7477339963342455	1
194	0.3467660264281445	0.503471021322236	131.0	4.755854324649836	0.1865529703236413	0.1755084031676089	3.5141361814818455e-06	84.0	9.514672994415285	0.0	66.52500000000002	205332476.0	0.14976295224961955	1
195	0.024019020315703188	0.8684125507702272	101.0	1.4427699042718904	0.5378392688470449	0.13134773477896486	1.3720189896738705e-06	172.0	3.6071258108747912	0.0	-39.516666666666666	599843811.0	0.1075684289140697	1
196	0.051953801666355104	0.5723252729789933	140.0	5.802803195216576	0.049707802144437825	0.031009411372089977	6.070064741723198e-06	176.0	1.5975429293480978	-2.7456840078081988	101.40833333333335	846794342.0	0.3757209253546516	1
197	0.23828503738502108	0.6573371965448253	1.8256913261777967	3.8422491980150806	0.24846727320047163	0.03511252113645086	8.613955670815832e-07	212.6406519837715	1.8390297521307275	0.0	97.85000000000001	701622939.0	0.1043777660701537	1
198	0.15658904409539937	0.8438773055312542	76.0	2.67278799343865	0.4641804535831555	0.07038567631253792	3.0007538869195643e-06	36.0	1.431852289729406	0.0	-5.949999999999996	453735046.0	-0.0	1
199	0.29186178344584407	0.41889797237978743	77.0	6.43798044647584	0.33071192913743125	0.17046365131498478	3.714802381225081e-06	153.0	1.2589726787175923	-0.6614229855160279	46.750000000000014	568279993.0	0.28924024417436844	1
200	0.4189339197105476	1.0674482362101096	69.33265943899546	8.22424307609398	0.004248011325079936	0.008116827170009288	1.4393449614124568e-06	7.344883049066751	-50.0	-50.0	-50.0	414128087.0	-0.0	1
201	0.20111136769362095	0.29124397150235193	48.0	3.1701240940810647	0.08177907606553758	0.09456712615347482	5.732590716820683e-06	160.0	3.1150492521602673	-2.6107200058779467	54.675000000000026	193482835.0	0.5076446608040271	1
202	0.21842816508607338	0.30691100526242243	83.41513370819445	1.1668300786672263	0.07576057836213262	0.058401592436542187	4.928725692024602e-07	94.01193171126302	2.7174610962599957	0.0	-39.791666666666664	718869591.0	0.47466082965150425	1
203	0.34887742752830464	0.5179974664403602	143.0	2.039996140232624	0.21529942695524665	0.03314595733078722	2.4658270660204007e-06	62.0	3.0484811857040484	0.0	-41.941666666666656	188216549.00000003	0.1331251060313352	1
204	0.0229296936690361	0.8977588175875321	90.0	7.396913482088343	0.5047384473679567	0.05892903319240948	4.565602534119216e-06	188.0	1.8440149327890332	0.0	44.63333333333331	541367429.0	0.07931148874343186	1
205	0.18809672820549742	0.855430152724757	41.0	0.9521271811794262	0.2830363401315213	0.18765046811640143	4.637411229892405e-06	174.0	0.43047164960571394	0.0	0.44999999999999574	738613586.0	-0.0	1
206	0.4337290477651666	0.34323072974899566	194.2608178795792	4.505757472697806	0.04118070670032258	0.11662256170741336	5.265533571468641e-06	125.46716014296788	4.144276980925887	-3.425848407162502	53.658333333333346	309190723.0	0.22304022248583777	1
207	0.1396495017558331	0.12978719357896573	180.15126893020673	0.11135117851892792	0.07421466757598033	0.012762269901262752	1.0217393873380053e-06	4.799215201879036	0.5058115337273605	0.0	-50.30833333333333	363174161.0	0.7305633046652011	1
208	0.026439276533169465	0.9739305471020052	11.830323052247463	8.669201712398783	0.2980276053566827	0.23247771814258747	8.800689010780611e-07	24.248413906526167	-50.0	-50.0	-50.0	596390047.0	-0.0	1
209	0.14273172204655568	1.1012446743528685	27.71892985435367	0.20231971189997278	0.21390620887449624	0.29642440744643905	4.897714562642161e-06	87.5178747825543	-50.0	-50.0	-50.0	157142459.0	-0.0	1
210	0.3285050703967822	0.6762188803370144	206.0	2.8589993645220786	0.21266798180793728	0.06977078517397972	5.99133229187714e-06	106.0	4.847167001500042	0.0	-51.43333333333333	845903857.0	-0.0	2
211	0.2545163386723872	0.5443969810928482	88.0	1.449161176548957	0.373977897327464	0.10352059562967549	3.880704873213444e-06	130.0	7.529484477709005	0.0	0.4416666666666629	351629770.0	0.20108668023476461	2
212	0.024019020315703188	0.8684125507702272	101.0	1.4427699042718904	0.5378392688470449	0.13134773477896486	1.3720189896738705e-06	172.0	3.6071258108747912	0.0	-39.516666666666666	599843811.0	0.1075684289140697	2
213	0.14735311047849023	0.15088359157859887	36.07613416341199	1.734436643642169	0.2721650822137391	0.052083781091390634	4.81542996054942e-07	150.66899428661318	5.886415211775784	0.0	-31.266666666666666	325377129.0	0.7017632979429109	2
214	0.3285050703967822	0.6762188803370144	206.0	2.8589993645220786	0.21266798180793728	0.06977078517397972	5.99133229187714e-06	106.0	4.847167001500042	0.0	-51.43333333333333	845903857.0	-0.0	2
215	0.19823812816597847	0.5880054592470468	108.0	3.7279880085236403	0.132651656866564	0.1784701620159436	4.1086910597061e-06	62.0	7.37287641694866	0.0	-55.975	376677083.0	0.21375641258697464	2
216	0.25603741318136686	0.13725691778925708	122.0	7.8382820452576745	0.2914211493005436	0.12274699619653388	1.5106922811272854e-06	48.0	5.72163326086989	0.0	-30.233333333333334	682475462.0	0.6067056690293761	2
217	0.17879983937013086	0.3548613618841109	201.0	3.7848728995494407	0.2401034886061124	0.03392443046870908	4.678161602438217e-06	129.0	6.567993220624064	-1.362663341327364	-46.77500000000001	610501045.0	0.46633879874575834	2
218	0.24236589149863047	0.3312439420783022	79.0	3.975480983525779	0.31746386926290965	0.0645113571516427	6.244778700818027e-06	127.0	4.741339144018883	-2.083035063608796	61.30833333333331	442012757.0	0.4263901664230674	2
219	0.2545163386723872	0.5443969810928482	88.0	1.449161176548957	0.373977897327464	0.10352059562967549	3.880704873213444e-06	130.0	7.529484477709005	0.0	0.4416666666666629	351629770.0	0.20108668023476461	2
220	0.2529316610069838	0.7601904204420491	205.0	5.526670297609103	0.6327181137168775	0.1307543076540729	3.782816011735859e-06	121.0	7.0993275208130235	0.0	59.625000000000014	448522719.0	-0.0	2
221	0.2545163386723872	0.5443969810928482	88.0	1.449161176548957	0.373977897327464	0.10352059562967549	3.880704873213444e-06	130.0	7.529484477709005	0.0	0.4416666666666629	351629770.0	0.20108668023476461	2
222	0.1409894306585887	0.10420604789723079	196.26829469964252	2.7030753100818865	0.39488416138093674	0.07430912576407124	3.0791936475881695e-06	130.23912428407624	6.339472919195103	0.0	-49.833333333333336	402900076.0	0.7548045214441805	2
223	0.19823812816597847	0.5880054592470468	108.0	3.7279880085236403	0.132651656866564	0.1784701620159436	4.1086910597061e-06	62.0	7.37287641694866	0.0	-55.975	376677083.0	0.21375641258697464	2
224	0.25603741318136686	0.13725691778925708	122.0	7.8382820452576745	0.2914211493005436	0.12274699619653388	1.5106922811272854e-06	48.0	5.72163326086989	0.0	-30.233333333333334	682475462.0	0.6067056690293761	2
225	0.08747474704892863	0.4222057376375027	124.0	2.2700370025969323	0.06833917984789598	0.13450080154344685	3.1681528589971436e-06	159.0	5.474420012899401	0.0	56.04166666666666	652482369.0	0.49031951531356865	2
226	0.10844494965492936	0.5054962130658497	29.0	7.1046452009118415	0.41373829246664556	0.003897542763534449	5.128834044164556e-06	111.0	7.893163017100225	0.0	154.24166666666667	319610865.0	0.38605883727922097	2
227	0.22997856863157032	0.2181715191234303	203.0	3.316441082149584	0.1349274373171541	0.07522652792706953	1.2285367505137453e-06	109.0	8.38006679632942	0.0	-47.17500000000002	442638333.0	0.5518499122450022	2
228	0.09603034304578766	0.15623566061996674	147.0	5.054454002803547	0.3843246365694333	0.10388214539025346	1.6350922098719792e-06	62.0	5.475125627445561	0.0	-52.141666666666666	436950166.0	0.7477339963342455	2
229	0.04322651623772605	0.15599665299508902	8.0	2.6710822639879783	0.3277087751345905	0.014672217895601386	3.1065002049562707e-06	126.0	5.9936042009202986	0.0	-43.75833333333333	460576023.0	0.800776830767185	2
230	0.19823812816597847	0.5880054592470468	108.0	3.7279880085236403	0.2914211493005436	0.12274699619653388	4.1086910597061e-06	62.0	6.625990882805063	0.0	-55.08333333333335	412974352.0	0.21375641258697464	2
231	0.3467660264281445	0.503471021322236	131.0	4.755854324649836	0.1865529703236413	0.1755084031676089	3.5141361814818455e-06	84.0	9.514672994415285	0.0	66.52500000000002	205332476.0	0.14976295224961955	2
232	0.0290682402112801	0.849435747928152	58.0	4.920298487018361	0.6200185637523331	0.023120026117386127	5.760068150979819e-06	76.0	5.885739794412448	0.0	-46.841666666666676	371752281.0	0.12149601186056791	2
233	0.2529316610069838	0.7601904204420491	205.0	5.526670297609103	0.6327181137168775	0.1307543076540729	3.782816011735859e-06	121.0	7.0993275208130235	0.0	59.625000000000014	448522719.0	-0.0	2
234	0.0875735664607754	0.5379372958101506	95.02756471144656	4.616871976575418	0.26343115378037746	0.04651278922830805	3.2094254605699085e-06	109.338925995762	9.749160921316435	0.0	-47.866666666666674	800682484.0	0.374489137729074	2
235	0.10844494965492936	0.5054962130658497	29.0	7.1046452009118415	0.41373829246664556	0.003897542763534449	5.128834044164556e-06	111.0	7.893163017100225	0.0	154.24166666666667	319610865.0	0.38605883727922097	2
236	0.22997856863157032	0.2181715191234303	203.0	3.316441082149584	0.1349274373171541	0.07522652792706953	1.2285367505137453e-06	109.0	8.38006679632942	0.0	-47.17500000000002	442638333.0	0.5518499122450022	2
237	0.28474313386261424	0.3499583296727904	126.0	2.1262189779451655	0.7359078981820746	0.14348107328620965	6.0963190134232325e-06	89.0	4.01741503079629	0.0	-16.36666666666666	311525781.0	0.3652985364645953	2
238	0.2529316610069838	0.7601904204420491	205.0	5.526670297609103	0.6327181137168775	0.1307543076540729	3.782816011735859e-06	121.0	7.0993275208130235	0.0	59.625000000000014	448522719.0	-0.0	2
239	0.1409894306585887	0.10420604789723079	196.26829469964252	2.7030753100818865	0.39488416138093674	0.07430912576407124	3.0791936475881695e-06	130.23912428407624	6.339472919195103	0.0	-49.833333333333336	402900076.0	0.7548045214441805	2
240	0.19823812816597847	0.5880054592470468	108.0	3.7279880085236403	0.2914211493005436	0.12274699619653388	4.1086910597061e-06	62.0	6.625990882805063	0.0	-55.08333333333335	412974352.0	0.21375641258697464	2
241	0.25603741318136686	0.13725691778925708	122.0	7.8382820452576745	0.132651656866564	0.1784701620159436	1.5106922811272854e-06	48.0	6.264909365742625	0.0	-30.53333333333333	178419925.0	0.6067056690293761	2
242	0.22997856863157032	0.2181715191234303	203.0	3.316441082149584	0.1349274373171541	0.07522652792706953	1.2285367505137453e-06	109.0	8.38006679632942	0.0	-47.17500000000002	442638333.0	0.5518499122450022	2
243	0.21002322113679903	0.42273668301923273	39.0	2.7262766177404982	0.6939062383765651	0.10948366338254954	2.6034810018385556e-06	83.0	5.438986837353937	0.0	-54.63333333333335	234956437.0	0.3672400958439682	2
244	0.06391062447388134	0.3623045754021942	62.0	2.040980156902502	0.565428174508715	0.18217408561298412	3.917508502903352e-06	160.0	4.9267256578311205	0.0	55.54166666666667	668031698.0	0.5737848001239245	2
245	0.17879983937013086	0.3548613618841109	201.0	3.7848728995494407	0.2401034886061124	0.03392443046870908	4.678161602438217e-06	129.0	6.567993220624064	-1.362663341327364	-46.77500000000001	610501045.0	0.46633879874575834	2
246	0.24236589149863047	0.3312439420783022	79.0	3.975480983525779	0.31746386926290965	0.0645113571516427	6.244778700818027e-06	127.0	4.741339144018883	-2.083035063608796	61.30833333333331	442012757.0	0.4263901664230674	2
247	0.15091723087886294	0.7995600958741089	200.0	2.852033465950399	0.4447383912755075	0.007829388411105474	2.566889029516281e-06	145.0	8.465894291642982	0.0	-30.72499999999998	254016957.0	0.04952267324702819	2
248	0.024019020315703188	0.8684125507702272	131.0	4.755854324649836	0.1865529703236413	0.1755084031676089	3.5141361814818455e-06	84.0	8.045834525268951	0.0	-31.608333333333334	872660444.0	0.1075684289140697	2
249	0.25403477631407984	0.26168511500558733	178.0	1.5830635609690007	0.7241713292998734	0.0772614747394546	1.0269105294171678e-06	108.0	4.647279445783411	0.0	-53.06666666666667	502393034.0	0.4842801086803328	2
250	0.290025939883598	0.43286971927127205	91.0	3.2489522306422267	0.22850818591910177	0.10301689197521872	1.5337034567713434e-06	142.0	5.649114263680609	0.0	51.483333333333334	156382655.0	0.2771043408451299	2
251	0.024019020315703188	0.8684125507702272	131.0	4.755854324649836	0.1865529703236413	0.1755084031676089	3.5141361814818455e-06	84.0	8.045834525268951	0.0	-31.608333333333334	872660444.0	0.1075684289140697	2
252	0.10844494965492936	0.5054962130658497	29.0	7.1046452009118415	0.41373829246664556	0.003897542763534449	5.128834044164556e-06	111.0	7.893163017100225	0.0	154.24166666666667	319610865.0	0.38605883727922097	2
253	0.0875735664607754	0.5379372958101506	95.02756471144656	4.616871976575418	0.26343115378037746	0.04651278922830805	3.2094254605699085e-06	109.338925995762	9.749160921316435	0.0	-47.866666666666674	800682484.0	0.374489137729074	2
254	0.0290682402112801	0.849435747928152	58.0	4.920298487018361	0.6200185637523331	0.023120026117386127	5.760068150979819e-06	76.0	5.885739794412448	0.0	-46.841666666666676	371752281.0	0.12149601186056791	2
255	0.2545163386723872	0.5443969810928482	88.0	1.449161176548957	0.373977897327464	0.10352059562967549	3.880704873213444e-06	130.0	7.529484477709005	0.0	0.4416666666666629	351629770.0	0.20108668023476461	2
256	0.07700254189850027	0.2808175496455426	130.6073570947497	3.9419086492602515	0.3226001488811234	0.14608173120612303	2.347973756636797e-06	76.02697488473322	6.026438167367502	0.0	-52.04999999999999	308976233.0	0.6421799084559572	2
257	0.1589229896820199	0.3901775331316344	159.0	4.319994630621349	0.25082545240072646	0.17542343965444768	3.968475893714262e-06	111.0	6.258361385993754	-0.4490717003353808	57.83333333333336	307761906.0	0.4508994771863457	2
258	0.2545163386723872	0.5443969810928482	88.0	1.449161176548957	0.373977897327464	0.10352059562967549	3.880704873213444e-06	130.0	7.529484477709005	0.0	0.4416666666666629	351629770.0	0.20108668023476461	2
259	0.28474313386261424	0.3499583296727904	126.0	2.1262189779451655	0.7359078981820746	0.14348107328620965	6.0963190134232325e-06	89.0	4.01741503079629	0.0	-16.36666666666666	311525781.0	0.3652985364645953	2
260	0.25603741318136686	0.13725691778925708	122.0	7.8382820452576745	0.132651656866564	0.1784701620159436	1.5106922811272854e-06	48.0	6.264909365742625	0.0	-30.53333333333333	178419925.0	0.6067056690293761	2
261	0.0875735664607754	0.5379372958101506	95.02756471144656	4.616871976575418	0.26343115378037746	0.04651278922830805	3.2094254605699085e-06	109.338925995762	9.749160921316435	0.0	-47.866666666666674	800682484.0	0.374489137729074	2
262	0.20111136769362095	0.9340347789830188	171.0	6.085175477748034	0.010325327783606064	0.09456712615347482	5.732590716820683e-06	160.0	3.0342632739472926	0.0	88.90833333333335	245476361.0	-0.0	2
263	0.1589229896820199	0.3901775331316344	159.0	4.319994630621349	0.25082545240072646	0.17542343965444768	3.968475893714262e-06	111.0	6.258361385993754	-0.4490717003353808	57.83333333333336	307761906.0	0.4508994771863457	2
264	0.3725223707534027	0.22752936143035274	8.0	0.983869239120708	0.4700481004343546	0.08925005911927342	2.498618797486071e-06	202.0	4.406654450363085	0.0	-43.89999999999999	119696677.0	0.3999482678162445	2
265	0.20111136769362095	0.9340347789830188	171.0	6.085175477748034	0.010325327783606064	0.09456712615347482	5.732590716820683e-06	160.0	3.0342632739472926	0.0	88.90833333333335	245476361.0	-0.0	2
266	0.10844494965492936	0.5054962130658497	29.0	7.1046452009118415	0.41373829246664556	0.003897542763534449	5.128834044164556e-06	111.0	7.893163017100225	0.0	154.24166666666667	319610865.0	0.38605883727922097	2
267	0.0875735664607754	0.5379372958101506	95.02756471144656	4.616871976575418	0.26343115378037746	0.04651278922830805	3.2094254605699085e-06	109.338925995762	9.749160921316435	0.0	-47.866666666666674	800682484.0	0.374489137729074	2
268	0.10844494965492936	0.5054962130658497	29.0	7.1046452009118415	0.41373829246664556	0.003897542763534449	5.128834044164556e-06	111.0	7.893163017100225	0.0	154.24166666666667	319610865.0	0.38605883727922097	2
269	0.19823812816597847	0.5880054592470468	108.0	3.7279880085236403	0.132651656866564	0.1784701620159436	4.1086910597061e-06	62.0	7.37287641694866	0.0	-55.975	376677083.0	0.21375641258697464	2
270	0.22997856863157032	0.2181715191234303	203.0	3.316441082149584	0.1349274373171541	0.07522652792706953	1.2285367505137453e-06	109.0	8.38006679632942	0.0	-47.17500000000002	442638333.0	0.5518499122450022	2
271	0.2529316610069838	0.7601904204420491	205.0	5.526670297609103	0.6327181137168775	0.1307543076540729	3.782816011735859e-06	121.0	7.0993275208130235	0.0	59.625000000000014	448522719.0	-0.0	2
272	0.19823812816597847	0.5880054592470468	108.0	3.7279880085236403	0.2914211493005436	0.12274699619653388	4.1086910597061e-06	62.0	6.625990882805063	0.0	-55.08333333333335	412974352.0	0.21375641258697464	2
273	0.2529316610069838	0.7601904204420491	205.0	5.526670297609103	0.6327181137168775	0.1307543076540729	3.782816011735859e-06	121.0	7.0993275208130235	0.0	59.625000000000014	448522719.0	-0.0	2
274	0.10844494965492936	0.5054962130658497	29.0	7.1046452009118415	0.41373829246664556	0.003897542763534449	5.128834044164556e-06	111.0	7.893163017100225	0.0	154.24166666666667	319610865.0	0.38605883727922097	2
275	0.10844494965492936	0.5054962130658497	29.0	7.1046452009118415	0.41373829246664556	0.003897542763534449	5.128834044164556e-06	111.0	7.893163017100225	0.0	154.24166666666667	319610865.0	0.38605883727922097	2
276	0.15581306581277074	0.13209527842283475	159.0	2.418045739588328	0.22850818591910177	0.10301689197521872	6.064977768424582e-06	77.0	2.503470841550234	-2.1217270172504232	-58.208333333333336	651655181.0	0.7120916557643945	2
277	0.290025939883598	0.43286971927127205	91.0	3.2489522306422267	0.2161107724408246	0.08259842063049859	1.5337034567713434e-06	142.0	6.020728026037148	0.0	52.69166666666666	796831931.0	0.2771043408451299	2
278	0.22997856863157032	0.2181715191234303	203.0	3.316441082149584	0.1349274373171541	0.07522652792706953	1.2285367505137453e-06	109.0	8.38006679632942	0.0	-47.17500000000002	442638333.0	0.5518499122450022	2
279	0.033066821718868156	0.7373952866727814	112.6173822067868	0.637659482348222	1.153258815941708	0.016978334697551428	3.0980185484700853e-06	213.0	3.49015091354752	0.0	-43.94166666666668	682224587.0	0.22953789160835036	2
280	0.40711368175016793	0.23022466397831776	213.0	3.1663753453397474	0.29902210805966706	0.08248186427473672	1.1014411923775702e-05	128.69024358231312	3.0847506117730354	-6.567961371118499	60.400000000000006	514506316.0	0.36266415564905796	2
281	0.2545163386723872	0.5443969810928482	88.0	1.449161176548957	0.373977897327464	0.10352059562967549	3.880704873213444e-06	130.0	7.529484477709005	0.0	0.4416666666666629	351629770.0	0.20108668023476461	2
282	0.024019020315703188	0.8684125507702272	101.0	1.4427699042718904	0.5378392688470449	0.13134773477896486	1.3720189896738705e-06	172.0	3.6071258108747912	0.0	-39.516666666666666	599843811.0	0.1075684289140697	2
283	0.14735311047849023	0.15088359157859887	36.07613416341199	1.734436643642169	0.2721650822137391	0.052083781091390634	4.81542996054942e-07	150.66899428661318	5.886415211775784	0.0	-31.266666666666666	325377129.0	0.7017632979429109	2
284	0.5269440268822021	1.0049828721548573	213.0	2.865807391982691	0.2992465736542333	0.050594358921431354	5.285528580808525e-06	34.96428821303434	-50.0	-50.0	-50.0	266925200.0	-0.0	2
285	0.23357495061047479	0.493577183531727	77.38303696665821	1.675455492304402	0.1677745500369237	0.30630277317729543	3.4424145575087924e-06	179.67251746797024	3.342757013917865	0.0	50.30833333333332	411834422.0	0.2728478658577982	2
286	0.14094863862096552	0.09281283168071974	183.0733738084624	5.726011305951494	0.07363038375389525	0.0564882416645288	5.215003555667943e-06	163.29252881827802	1.1102196007326102	-6.252714177218924	99.26666666666665	658111975.0	0.7662385296983147	2
287	0.17879983937013086	0.3548613618841109	201.0	7.8382820452576745	0.2914211493005436	0.12274699619653388	1.5106922811272854e-06	48.0	5.0805520645444275	0.0	-52.166666666666664	429053025.0	0.46633879874575834	2
288	0.24236589149863047	0.3312439420783022	79.0	3.975480983525779	0.31746386926290965	0.10352059562967549	6.244778700818027e-06	127.0	4.004717480262481	-2.4586824098408604	59.20833333333336	602839417.0	0.4263901664230674	2
289	0.2545163386723872	0.5443969810928482	88.0	1.449161176548957	0.373977897327464	0.0645113571516427	3.880704873213444e-06	130.0	7.658941991246376	0.0	2.174999999999983	882062211.0	0.20108668023476461	2
290	0.2529316610069838	0.7601904204420491	205.0	5.526670297609103	0.6327181137168775	0.1307543076540729	3.782816011735859e-06	121.0	7.0993275208130235	0.0	59.625000000000014	448522719.0	-0.0	2
291	0.43993198863568633	0.41478581900627004	47.765556570641195	1.3440933931963126	0.396496784088051	0.1428357141988336	2.713557975169694e-06	60.46117466601807	4.031726379168205	0.0	-50.516666666666666	726831016.0	0.14528219235804363	2
292	0.1409894306585887	0.10420604789723079	196.26829469964252	2.7030753100818865	0.39488416138093674	0.07430912576407124	3.0791936475881695e-06	130.23912428407624	6.339472919195103	0.0	-49.833333333333336	402900076.0	0.7548045214441805	2
293	0.2721504990704142	0.29113527017911806	35.31343774118055	2.4611231454920537	0.13338576721849588	0.08621975849471304	4.456989753176011e-06	55.03144131968028	2.880193225668517	0.0	-52.66666666666668	686035317.0	0.43671423075046767	2
294	0.16936226531588305	0.1821036811931749	131.69759715119645	3.254291772485157	0.42066800017255485	0.18376400235245038	1.0872826002587069e-06	33.519911815318764	1.7900952711168827	0.0	-41.90833333333332	200709981.0	0.6485340534909421	2
295	0.08747474704892863	0.4222057376375027	124.0	7.8382820452576745	0.06833917984789598	0.13450080154344685	3.1681528589971436e-06	159.0	0.966763410340385	-2.7032408696419443	48.41666666666667	510595233.0	0.49031951531356865	2
296	0.0659766780148148	0.6803845582975669	18.41427435745045	9.056948488014898	0.2566222106840639	0.00317937278376293	7.539586361245015e-06	70.13293619095079	5.827799325436035	0.0	-44.56666666666667	326361898.0	0.2536387636876183	2
297	0.17858474538753405	0.08418056789593542	213.0	1.5147198618813151	0.004445097126224151	0.027051712083741963	1.8004993977033084e-06	54.770577075639345	2.4734598133517878	0.0	-41.250000000000014	499288451.0	0.7372357839723875	2
298	0.09603034304578766	0.15599665299508902	8.0	2.6710822639879783	0.3277087751345905	0.014672217895601386	1.6350922098719792e-06	62.0	3.1714610487698813	0.0	-47.27500000000001	399764134.00000006	0.7479730039591233	2
299	0.04322651623772605	0.15623566061996674	147.0	5.054454002803547	0.3843246365694333	0.10388214539025346	3.1065002049562707e-06	126.0	4.60824801271327	-1.8176606258514845	62.425	819632794.0	0.8005378231423073	2
300	0.19823812816597847	0.5880054592470468	108.0	3.7279880085236403	0.2914211493005436	0.12274699619653388	4.1086910597061e-06	62.0	6.625990882805063	0.0	-55.08333333333335	412974352.0	0.21375641258697464	2
301	0.3467660264281445	0.503471021322236	131.0	4.755854324649836	0.1865529703236413	0.1755084031676089	3.5141361814818455e-06	84.0	9.514672994415285	0.0	66.52500000000002	205332476.0	0.14976295224961955	2
302	0.04780952536137235	0.6849823808976486	69.6969391932178	4.527617282529159	0.05316774397284585	0.04518077414453517	1.0948017753816518e-05	94.96049093163616	6.258525738581281	-0.44586688129986385	-48.225	597226292.0	0.267208093740979	2
303	0.2529316610069838	0.7601904204420491	205.0	5.526670297609103	0.6327181137168775	0.1307543076540729	3.782816011735859e-06	121.0	7.0993275208130235	0.0	59.625000000000014	448522719.0	-0.0	2
304	0.06139012983675293	0.49668933073715194	192.39739380104095	4.997688679219598	0.22780030546381833	0.051926224663489964	2.1905795529778616e-06	167.3570390723372	3.969131204089525	0.0	125.57500000000002	683980867.0	0.4419205394260951	2
305	0.10844494965492936	0.5054962130658497	29.0	7.1046452009118415	0.41373829246664556	0.003897542763534449	5.128834044164556e-06	111.0	7.893163017100225	0.0	154.24166666666667	319610865.0	0.38605883727922097	2
306	0.21222625672945258	0.2611709540598654	41.4131389192425	1.6504687171671244	0.20068518609908015	0.057457650642938604	1.5609625541528622e-06	76.82250344616406	3.355347380609988	0.0	-49.466666666666654	883069799.0	0.526602789210682	2
307	0.28474313386261424	0.3499583296727904	203.0	3.316441082149584	0.7359078981820746	0.14348107328620965	6.0963190134232325e-06	89.0	3.911814518617426	-1.6960966286459325	-57.12499999999999	648080730.0	0.365298536464599	2
308	0.2529316610069838	0.7601904204420491	205.0	5.526670297609103	0.6327181137168775	0.1307543076540729	3.782816011735859e-06	121.0	7.0993275208130235	0.0	59.625000000000014	448522719.0	-0.0	2
309	0.1409894306585887	0.10420604789723079	196.26829469964252	2.7030753100818865	0.39488416138093674	0.07430912576407124	3.0791936475881695e-06	130.23912428407624	6.339472919195103	0.0	-49.833333333333336	402900076.0	0.7548045214441805	2
310	0.16703237880519028	0.4278992907916257	181.5919067158256	1.4709301288989738	0.29149796712342185	0.18223161834795043	3.78107635872516e-08	39.55238302543647	0.12427743606367159	0.0	-48.68333333333332	201445449.0	0.405068330403184	2
311	0.25603741318136686	0.13725691778925708	122.0	7.8382820452576745	0.132651656866564	0.12274699619653388	4.1086910597061e-06	62.0	5.987478418098185	0.0	-19.216666666666683	802571051.0	0.6067056690293761	2
312	0.22997856863157032	0.42273668301923273	39.0	3.316441082149584	0.1349274373171541	0.07522652792706953	1.2285367505137453e-06	109.0	8.447285852260535	0.0	-47.225	111525093.0	0.347284748349197	2
313	0.21002322113679903	0.2181715191234303	203.0	2.7262766177404982	0.6939062383765651	0.10948366338254954	2.6034810018385556e-06	83.0	4.474078981598209	0.0	-53.59166666666666	616227244.0	0.5718052597397734	2
314	0.08463462333310945	0.42682691011908114	106.88467500529842	2.2001344709891355	0.38629493174902646	0.23120244025481537	2.749782897156109e-06	200.22959341792796	2.427299918484213	0.0	56.21666666666668	239832896.0	0.4885384665478094	2
315	0.17879983937013086	0.3548613618841109	201.0	3.7848728995494407	0.2401034886061124	0.03392443046870908	4.678161602438217e-06	129.0	6.567993220624064	-1.362663341327364	-46.77500000000001	610501045.0	0.46633879874575834	2
316	0.24236589149863047	0.3312439420783022	79.0	3.975480983525779	0.31746386926290965	0.0645113571516427	6.244778700818027e-06	127.0	4.741339144018883	-2.083035063608796	61.30833333333331	442012757.0	0.4263901664230674	2
317	0.24608740594010275	0.6888105069216754	213.0	2.707259418456871	0.003228811081631977	0.012082767437160925	1.777295800451563e-06	75.53224671067812	3.2177998648733848	0.0	-31.0	375982462.0	0.06510359914221131	2
318	0.024019020315703188	0.8684125507702272	131.0	4.755854324649836	0.1865529703236413	0.1755084031676089	3.5141361814818455e-06	84.0	8.045834525268951	0.0	-31.608333333333334	872660444.0	0.1075684289140697	2
319	0.25403477631407984	0.26168511500558733	178.0	1.5830635609690007	0.7241713292998734	0.0772614747394546	1.0269105294171678e-06	108.0	4.647279445783411	0.0	-53.06666666666667	502393034.0	0.4842801086803328	2
320	0.28992631753116754	0.5718227572735116	69.28682079936067	6.146650647692804	0.12826704340962325	0.16756610713512007	2.2326215296440916e-06	96.94427217811871	4.9806095358830795	0.0	47.658333333333346	419814202.0	0.13825092519532078	2
321	0.024019020315703188	0.8684125507702272	131.0	4.755854324649836	0.1865529703236413	0.1755084031676089	3.5141361814818455e-06	84.0	8.045834525268951	0.0	-31.608333333333334	872660444.0	0.1075684289140697	2
322	0.10844494965492936	0.5054962130658497	29.0	7.1046452009118415	0.26343115378037746	0.04651278922830805	3.2094254605699085e-06	111.0	8.29085545480342	0.0	151.66666666666663	759467245.0	0.38605883727922097	2
323	0.11450073239019493	0.9669744441348209	46.048704982581754	6.714257510143846	0.5339510466355929	0.0031327089731970703	5.2402197974791385e-06	27.964884202576542	0.6795944155116018	0.0	4.158333333333335	412215533.0	-0.0	2
324	0.045585629668413424	0.29881531096360814	28.43446470251657	2.987163435114856	0.7893098167246636	0.10346043846042234	3.2997217197419323e-06	0.033908993921727415	0.27997518546490596	0.0	-54.46666666666666	451725904.0	0.6555990593679785	2
325	0.2545163386723872	0.5443969810928482	88.0	1.449161176548957	0.373977897327464	0.023120026117386127	5.760068150979819e-06	76.0	3.774669285561089	0.0	-54.01666666666667	863287641.0	0.20108668023476461	2
326	0.07700254189850027	0.2808175496455426	159.0	3.9419086492602515	0.3226001488811234	0.14608173120612303	2.347973756636797e-06	76.02697488473322	5.997752749686597	0.0	-52.69999999999999	519103800.99999994	0.6421799084559572	2
327	0.1589229896820199	0.3901775331316344	130.6073570947497	4.319994630621349	0.25082545240072646	0.17542343965444768	3.968475893714262e-06	111.0	5.457160605756737	0.0	68.14999999999998	248068601.99999997	0.4508994771863457	2
328	0.2545163386723872	0.5443969810928482	88.0	1.449161176548957	0.373977897327464	0.10352059562967549	6.0963190134232325e-06	89.0	5.345990500948751	0.0	-57.158333333333346	249667958.0	0.20108668023476461	2
329	0.28474313386261424	0.3499583296727904	126.0	2.1262189779451655	0.7359078981820746	0.14348107328620965	3.880704873213444e-06	130.0	6.558175319708073	0.0	-2.8249999999999886	810432050.0	0.3652985364645953	2
330	0.25603741318136686	0.13725691778925708	122.0	7.8382820452576745	0.132651656866564	0.1784701620159436	1.5106922811272854e-06	48.0	6.264909365742625	0.0	-30.53333333333333	178419925.0	0.6067056690293761	2
331	0.14527083229961865	0.40002817930401713	119.78246580906384	5.517228911957579	0.18624917993533135	0.002692634955301608	2.458156872682971e-06	213.0	1.4346832645021284	0.0	107.23333333333332	351648146.0	0.4547009883963642	2
332	0.20111136769362095	0.9340347789830188	159.0	4.319994630621349	0.25082545240072646	0.17542343965444768	3.968475893714262e-06	111.0	6.817853666483401	0.0	32.20833333333333	371181618.0	-0.0	2
333	0.09185938173799112	0.27804330444279174	119.62304236631041	6.343411882676977	0.0043797435445153835	0.09926091231786638	4.066443802998296e-06	213.0	0.20290246749016205	-5.644759937660205	22.14166666666668	448731029.0	0.6300973138192172	2
334	0.3725223707534027	0.22752936143035274	171.0	6.085175477748034	0.4700481004343546	0.08925005911927342	2.498618797486071e-06	202.0	0.6632618135105135	-3.369063512919876	39.10000000000004	141390389.0	0.3999482678162445	2
335	0.20111136769362095	0.9340347789830188	8.0	0.983869239120708	0.010325327783606064	0.09456712615347482	5.732590716820683e-06	160.0	-50.0	-50.0	-50.0	722727375.0	-0.0	2
336	0.10844494965492936	0.5054962130658497	29.0	7.1046452009118415	0.41373829246664556	0.04651278922830805	3.2094254605699085e-06	109.338925995762	8.459634424424404	0.0	122.53333333333337	272771930.0	0.38605883727922097	2
337	0.09114347668395609	0.4752465043343971	36.68561738630286	6.822270367780601	0.513696740905816	0.004361000547020268	2.924609756938803e-06	167.14113085369667	3.1657035923151504	0.0	104.24999999999999	827274055.0	0.43361001898164686	2
338	0.10700015733434406	0.31599491526414497	38.054347531934624	5.253999359889283	0.2244693743529624	0.0047263505248184914	6.871791478453193e-06	95.00757650546521	4.55672298938117	-2.304764114960143	-43.03333333333332	797305954.0	0.577004927401511	2
339	0.19823812816597847	0.5880054592470468	108.0	3.7279880085236403	0.132651656866564	0.1784701620159436	4.1086910597061e-06	62.0	7.37287641694866	0.0	-55.975	376677083.0	0.21375641258697464	2
340	0.22997856863157032	0.2181715191234303	205.0	5.526670297609103	0.6327181137168775	0.1307543076540729	3.782816011735859e-06	109.0	5.245738395312285	-2.2435706958419974	57.76666666666664	820977268.0	0.5518499122451583	2
341	0.22015443632460352	0.8027730789515864	213.0	3.3642088452076715	0.05214587541025778	0.1327458071550351	4.9243526404289e-07	180.95155641816672	2.175889670270209	0.0	51.008333333333326	854945572.0	-0.0	2
342	0.19823812816597847	0.5880054592470468	108.0	3.7279880085236403	0.2914211493005436	0.12274699619653388	4.1086910597061e-06	62.0	6.625990882805063	0.0	-55.08333333333335	412974352.0	0.21375641258697464	2
343	0.192399669465318	0.5155059667011386	36.41862402745437	9.665131753726499	0.7521766279980422	0.1796946954907614	4.558295893814841e-06	113.0394961565924	3.4944390863237036	0.0	58.04166666666667	727320073.0	0.29209436383354337	2
344	0.08920363599250675	0.8865928909366672	53.910962089086624	10.054705160150283	0.1779991167349867	0.003935979147368799	2.9245262897753474e-06	128.02830265470908	2.2295259034393737	0.0	107.36666666666666	732654998.0	0.024203473070826043	2
345	0.12586645495151275	0.8118957469815533	19.7045199256251	12.020820303191856	0.4083624202560758	0.0007508426279050143	9.788493509792607e-06	73.79392632942842	9.639073412385894	0.0	-50.958333333333336	191755241.0	0.06223779806693397	2
346	0.15581306581277074	0.13209527842283475	159.0	2.418045739588328	0.22850818591910177	0.10301689197521872	6.064977768424582e-06	142.0	4.298484924092508	-4.4040539521984705	-38.81666666666666	125075068.0	0.7120916557643945	2
347	0.290025939883598	0.43286971927127205	91.0	3.2489522306422267	0.2161107724408246	0.08259842063049859	1.5337034567713434e-06	77.0	7.574359483530429	0.0	-54.475	706358471.0	0.2771043408451299	2
348	0.22997856863157032	0.2181715191234303	112.6173822067868	0.637659482348222	0.1349274373171541	0.07522652792706953	1.2285367505137453e-06	109.0	3.3223039998263957	0.0	-46.82500000000001	244234948.0	0.5518499122449994	2
349	0.04203555828854154	0.6164446324118504	77.22337760550985	4.792671173657581	1.0858527306674313	0.011778982188795369	1.85168210777042e-06	192.4713104533861	3.428567624146666	0.0	78.95	777615126.0	0.341519809299608	2
350	0.3467660264281445	0.503471021322236	131.0	4.755854324649836	0.1865529703236413	0.1755084031676089	3.5141361814818455e-06	84.0	9.514672994415285	0.0	66.52500000000002	205332476.0	0.14976295224961955	3
351	0.25603741318136686	0.13725691778925708	122.0	7.8382820452576745	0.132651656866564	0.1784701620159436	1.5106922811272854e-06	48.0	6.264909365742625	0.0	-30.53333333333333	178419925.0	0.6067056690293761	3
352	0.14735311047849023	0.15088359157859887	36.07613416341199	1.734436643642169	0.2721650822137391	0.052083781091390634	4.81542996054942e-07	150.66899428661318	5.886415211775784	0.0	-31.266666666666666	325377129.0	0.7017632979429109	3
353	0.06391062447388134	0.3623045754021942	62.0	2.040980156902502	0.565428174508715	0.18217408561298412	3.917508502903352e-06	160.0	4.9267256578311205	0.0	55.54166666666667	668031698.0	0.5737848001239245	3
354	0.22997856863157032	0.2181715191234303	203.0	3.316441082149584	0.1349274373171541	0.07522652792706953	1.2285367505137453e-06	109.0	8.38006679632942	0.0	-47.17500000000002	442638333.0	0.5518499122450022	3
355	0.2545163386723872	0.5443969810928482	88.0	1.449161176548957	0.373977897327464	0.0645113571516427	3.880704873213444e-06	130.0	7.658941991246376	0.0	2.174999999999983	882062211.0	0.20108668023476461	3
356	0.19823812816597847	0.5880054592470468	108.0	3.7279880085236403	0.132651656866564	0.1784701620159436	4.1086910597061e-06	62.0	7.37287641694866	0.0	-55.975	376677083.0	0.21375641258697464	3
357	0.10844494965492936	0.5054962130658497	29.0	7.1046452009118415	0.41373829246664556	0.04651278922830805	3.2094254605699085e-06	109.338925995762	8.459634424424404	0.0	122.53333333333337	272771930.0	0.38605883727922097	3
358	0.10844494965492936	0.5054962130658497	29.0	7.1046452009118415	0.41373829246664556	0.003897542763534449	5.128834044164556e-06	111.0	7.893163017100225	0.0	154.24166666666667	319610865.0	0.38605883727922097	3
359	0.0875735664607754	0.5379372958101506	95.02756471144656	4.616871976575418	0.26343115378037746	0.04651278922830805	3.2094254605699085e-06	109.338925995762	9.749160921316435	0.0	-47.866666666666674	800682484.0	0.374489137729074	3
360	0.22997856863157032	0.2181715191234303	203.0	3.316441082149584	0.1349274373171541	0.07522652792706953	1.2285367505137453e-06	109.0	8.38006679632942	0.0	-47.17500000000002	442638333.0	0.5518499122450022	3
361	0.22997856863157032	0.2181715191234303	203.0	3.316441082149584	0.1349274373171541	0.07522652792706953	1.2285367505137453e-06	109.0	8.38006679632942	0.0	-47.17500000000002	442638333.0	0.5518499122450022	3
362	0.0875735664607754	0.5379372958101506	95.02756471144656	4.616871976575418	0.26343115378037746	0.04651278922830805	3.2094254605699085e-06	109.338925995762	9.749160921316435	0.0	-47.866666666666674	800682484.0	0.374489137729074	3
363	0.12586645495151275	0.8118957469815533	19.7045199256251	12.020820303191856	0.4083624202560758	0.0007508426279050143	9.788493509792607e-06	73.79392632942842	9.639073412385894	0.0	-50.958333333333336	191755241.0	0.06223779806693397	3
364	0.2545163386723872	0.5443969810928482	88.0	1.449161176548957	0.373977897327464	0.10352059562967549	3.880704873213444e-06	130.0	7.529484477709005	0.0	0.4416666666666629	351629770.0	0.20108668023476461	3
365	0.10844494965492936	0.5054962130658497	29.0	7.1046452009118415	0.26343115378037746	0.04651278922830805	3.2094254605699085e-06	111.0	8.29085545480342	0.0	151.66666666666663	759467245.0	0.38605883727922097	3
366	0.19823812816597847	0.5880054592470468	108.0	3.7279880085236403	0.132651656866564	0.1784701620159436	4.1086910597061e-06	62.0	7.37287641694866	0.0	-55.975	376677083.0	0.21375641258697464	3
367	0.0875735664607754	0.5379372958101506	95.02756471144656	4.616871976575418	0.26343115378037746	0.04651278922830805	3.2094254605699085e-06	109.338925995762	9.749160921316435	0.0	-47.866666666666674	800682484.0	0.374489137729074	3
368	0.10844494965492936	0.5054962130658497	29.0	7.1046452009118415	0.41373829246664556	0.003897542763534449	5.128834044164556e-06	111.0	7.893163017100225	0.0	154.24166666666667	319610865.0	0.38605883727922097	3
369	0.2545163386723872	0.5443969810928482	88.0	1.449161176548957	0.373977897327464	0.10352059562967549	3.880704873213444e-06	130.0	7.529484477709005	0.0	0.4416666666666629	351629770.0	0.20108668023476461	3
370	0.10844494965492936	0.5054962130658497	29.0	7.1046452009118415	0.41373829246664556	0.003897542763534449	5.128834044164556e-06	111.0	7.893163017100225	0.0	154.24166666666667	319610865.0	0.38605883727922097	3
371	0.15091723087886294	0.7995600958741089	200.0	2.852033465950399	0.4447383912755075	0.007829388411105474	2.566889029516281e-06	145.0	8.465894291642982	0.0	-30.72499999999998	254016957.0	0.04952267324702819	3
372	0.0875735664607754	0.5379372958101506	95.02756471144656	4.616871976575418	0.26343115378037746	0.04651278922830805	3.2094254605699085e-06	109.338925995762	9.749160921316435	0.0	-47.866666666666674	800682484.0	0.374489137729074	3
373	0.024019020315703188	0.8684125507702272	131.0	4.755854324649836	0.1865529703236413	0.1755084031676089	3.5141361814818455e-06	84.0	8.045834525268951	0.0	-31.608333333333334	872660444.0	0.1075684289140697	3
374	0.0875735664607754	0.5379372958101506	95.02756471144656	4.616871976575418	0.26343115378037746	0.04651278922830805	3.2094254605699085e-06	109.338925995762	9.749160921316435	0.0	-47.866666666666674	800682484.0	0.374489137729074	3
375	0.0875735664607754	0.5379372958101506	95.02756471144656	4.616871976575418	0.26343115378037746	0.04651278922830805	3.2094254605699085e-06	109.338925995762	9.749160921316435	0.0	-47.866666666666674	800682484.0	0.374489137729074	3
376	0.024019020315703188	0.8684125507702272	131.0	4.755854324649836	0.1865529703236413	0.1755084031676089	3.5141361814818455e-06	84.0	8.045834525268951	0.0	-31.608333333333334	872660444.0	0.1075684289140697	3
377	0.22997856863157032	0.2181715191234303	203.0	3.316441082149584	0.1349274373171541	0.07522652792706953	1.2285367505137453e-06	109.0	8.38006679632942	0.0	-47.17500000000002	442638333.0	0.5518499122450022	3
378	0.024019020315703188	0.8684125507702272	131.0	4.755854324649836	0.1865529703236413	0.1755084031676089	3.5141361814818455e-06	84.0	8.045834525268951	0.0	-31.608333333333334	872660444.0	0.1075684289140697	3
379	0.0875735664607754	0.5379372958101506	95.02756471144656	4.616871976575418	0.26343115378037746	0.04651278922830805	3.2094254605699085e-06	109.338925995762	9.749160921316435	0.0	-47.866666666666674	800682484.0	0.374489137729074	3
380	0.10844494965492936	0.5054962130658497	29.0	7.1046452009118415	0.26343115378037746	0.04651278922830805	3.2094254605699085e-06	111.0	8.29085545480342	0.0	151.66666666666663	759467245.0	0.38605883727922097	3
381	0.290025939883598	0.43286971927127205	91.0	3.2489522306422267	0.2161107724408246	0.08259842063049859	1.5337034567713434e-06	77.0	7.574359483530429	0.0	-54.475	706358471.0	0.2771043408451299	3
382	0.0875735664607754	0.5379372958101506	95.02756471144656	4.616871976575418	0.26343115378037746	0.04651278922830805	3.2094254605699085e-06	109.338925995762	9.749160921316435	0.0	-47.866666666666674	800682484.0	0.374489137729074	3
383	0.2545163386723872	0.5443969810928482	88.0	1.449161176548957	0.373977897327464	0.0645113571516427	3.880704873213444e-06	130.0	7.658941991246376	0.0	2.174999999999983	882062211.0	0.20108668023476461	3
384	0.3467660264281445	0.503471021322236	131.0	4.755854324649836	0.1865529703236413	0.1755084031676089	3.5141361814818455e-06	84.0	9.514672994415285	0.0	66.52500000000002	205332476.0	0.14976295224961955	3
385	0.024019020315703188	0.8684125507702272	131.0	4.755854324649836	0.1865529703236413	0.1755084031676089	3.5141361814818455e-06	84.0	8.045834525268951	0.0	-31.608333333333334	872660444.0	0.1075684289140697	3
386	0.024019020315703188	0.8684125507702272	131.0	4.755854324649836	0.1865529703236413	0.1755084031676089	3.5141361814818455e-06	84.0	8.045834525268951	0.0	-31.608333333333334	872660444.0	0.1075684289140697	3
387	0.2529316610069838	0.7601904204420491	205.0	5.526670297609103	0.6327181137168775	0.1307543076540729	3.782816011735859e-06	121.0	7.0993275208130235	0.0	59.625000000000014	448522719.0	-0.0	3
388	0.0875735664607754	0.5379372958101506	95.02756471144656	4.616871976575418	0.26343115378037746	0.04651278922830805	3.2094254605699085e-06	109.338925995762	9.749160921316435	0.0	-47.866666666666674	800682484.0	0.374489137729074	3
389	0.3467660264281445	0.503471021322236	131.0	4.755854324649836	0.1865529703236413	0.1755084031676089	3.5141361814818455e-06	84.0	9.514672994415285	0.0	66.52500000000002	205332476.0	0.14976295224961955	3
390	0.10844494965492936	0.5054962130658497	29.0	7.1046452009118415	0.41373829246664556	0.003897542763534449	5.128834044164556e-06	111.0	7.893163017100225	0.0	154.24166666666667	319610865.0	0.38605883727922097	3
391	0.10844494965492936	0.5054962130658497	29.0	7.1046452009118415	0.41373829246664556	0.003897542763534449	5.128834044164556e-06	111.0	7.893163017100225	0.0	154.24166666666667	319610865.0	0.38605883727922097	3
392	0.19823812816597847	0.5880054592470468	108.0	3.7279880085236403	0.132651656866564	0.1784701620159436	4.1086910597061e-06	62.0	7.37287641694866	0.0	-55.975	376677083.0	0.21375641258697464	3
393	0.17879983937013086	0.3548613618841109	201.0	3.7848728995494407	0.2401034886061124	0.03392443046870908	4.678161602438217e-06	129.0	6.567993220624064	-1.362663341327364	-46.77500000000001	610501045.0	0.46633879874575834	3
394	0.10844494965492936	0.5054962130658497	29.0	7.1046452009118415	0.26343115378037746	0.04651278922830805	3.2094254605699085e-06	111.0	8.29085545480342	0.0	151.66666666666663	759467245.0	0.38605883727922097	3
395	0.2529316610069838	0.7601904204420491	205.0	5.526670297609103	0.6327181137168775	0.1307543076540729	3.782816011735859e-06	121.0	7.0993275208130235	0.0	59.625000000000014	448522719.0	-0.0	3
396	0.22997856863157032	0.2181715191234303	203.0	3.316441082149584	0.1349274373171541	0.07522652792706953	1.2285367505137453e-06	109.0	8.38006679632942	0.0	-47.17500000000002	442638333.0	0.5518499122450022	3
397	0.19823812816597847	0.5880054592470468	108.0	3.7279880085236403	0.132651656866564	0.1784701620159436	4.1086910597061e-06	62.0	7.37287641694866	0.0	-55.975	376677083.0	0.21375641258697464	3
398	0.024019020315703188	0.8684125507702272	131.0	4.755854324649836	0.1865529703236413	0.1755084031676089	3.5141361814818455e-06	84.0	8.045834525268951	0.0	-31.608333333333334	872660444.0	0.1075684289140697	3
399	0.12586645495151275	0.8118957469815533	19.7045199256251	12.020820303191856	0.4083624202560758	0.0007508426279050143	9.788493509792607e-06	73.79392632942842	9.639073412385894	0.0	-50.958333333333336	191755241.0	0.06223779806693397	3
400	0.2545163386723872	0.5443969810928482	88.0	1.449161176548957	0.373977897327464	0.10352059562967549	3.880704873213444e-06	130.0	7.529484477709005	0.0	0.4416666666666629	351629770.0	0.20108668023476461	3
401	0.10844494965492936	0.5054962130658497	29.0	7.1046452009118415	0.26343115378037746	0.04651278922830805	3.2094254605699085e-06	111.0	8.29085545480342	0.0	151.66666666666663	759467245.0	0.38605883727922097	3
402	0.15091723087886294	0.7995600958741089	200.0	2.852033465950399	0.4447383912755075	0.007829388411105474	2.566889029516281e-06	145.0	8.465894291642982	0.0	-30.72499999999998	254016957.0	0.04952267324702819	3
403	0.3467660264281445	0.503471021322236	131.0	4.755854324649836	0.1865529703236413	0.1755084031676089	3.5141361814818455e-06	84.0	9.514672994415285	0.0	66.52500000000002	205332476.0	0.14976295224961955	3
404	0.22997856863157032	0.42273668301923273	39.0	3.316441082149584	0.1349274373171541	0.07522652792706953	1.2285367505137453e-06	109.0	8.447285852260535	0.0	-47.225	111525093.0	0.347284748349197	3
405	0.024019020315703188	0.8684125507702272	131.0	4.755854324649836	0.1865529703236413	0.1755084031676089	3.5141361814818455e-06	84.0	8.045834525268951	0.0	-31.608333333333334	872660444.0	0.1075684289140697	3
406	0.2545163386723872	0.5443969810928482	88.0	1.449161176548957	0.373977897327464	0.10352059562967549	3.880704873213444e-06	130.0	7.529484477709005	0.0	0.4416666666666629	351629770.0	0.20108668023476461	3
407	0.10844494965492936	0.5054962130658497	29.0	7.1046452009118415	0.41373829246664556	0.003897542763534449	5.128834044164556e-06	111.0	7.893163017100225	0.0	154.24166666666667	319610865.0	0.38605883727922097	3
408	0.024019020315703188	0.8684125507702272	131.0	4.755854324649836	0.1865529703236413	0.1755084031676089	3.5141361814818455e-06	84.0	8.045834525268951	0.0	-31.608333333333334	872660444.0	0.1075684289140697	3
409	0.24236589149863047	0.3312439420783022	79.0	3.975480983525779	0.31746386926290965	0.0645113571516427	6.244778700818027e-06	127.0	4.741339144018883	-2.083035063608796	61.30833333333331	442012757.0	0.4263901664230674	3
410	0.0875735664607754	0.5379372958101506	95.02756471144656	4.616871976575418	0.26343115378037746	0.04651278922830805	3.2094254605699085e-06	109.338925995762	9.749160921316435	0.0	-47.866666666666674	800682484.0	0.374489137729074	3
411	0.25603741318136686	0.13725691778925708	122.0	7.8382820452576745	0.132651656866564	0.1784701620159436	1.5106922811272854e-06	48.0	6.264909365742625	0.0	-30.53333333333333	178419925.0	0.6067056690293761	3
412	0.10844494965492936	0.5054962130658497	29.0	7.1046452009118415	0.41373829246664556	0.003897542763534449	5.128834044164556e-06	111.0	7.893163017100225	0.0	154.24166666666667	319610865.0	0.38605883727922097	3
413	0.0875735664607754	0.5379372958101506	95.02756471144656	4.616871976575418	0.26343115378037746	0.04651278922830805	3.2094254605699085e-06	109.338925995762	9.749160921316435	0.0	-47.866666666666674	800682484.0	0.374489137729074	3
414	0.10844494965492936	0.5054962130658497	29.0	7.1046452009118415	0.41373829246664556	0.003897542763534449	5.128834044164556e-06	111.0	7.893163017100225	0.0	154.24166666666667	319610865.0	0.38605883727922097	3
415	0.19823812816597847	0.5880054592470468	108.0	3.7279880085236403	0.132651656866564	0.1784701620159436	4.1086910597061e-06	62.0	7.37287641694866	0.0	-55.975	376677083.0	0.21375641258697464	3
416	0.0875735664607754	0.5379372958101506	95.02756471144656	4.616871976575418	0.26343115378037746	0.04651278922830805	3.2094254605699085e-06	109.338925995762	9.749160921316435	0.0	-47.866666666666674	800682484.0	0.374489137729074	3
417	0.15091723087886294	0.7995600958741089	200.0	2.852033465950399	0.4447383912755075	0.007829388411105474	2.566889029516281e-06	145.0	8.465894291642982	0.0	-30.72499999999998	254016957.0	0.04952267324702819	3
418	0.2545163386723872	0.5443969810928482	88.0	1.449161176548957	0.373977897327464	0.10352059562967549	3.880704873213444e-06	130.0	7.529484477709005	0.0	0.4416666666666629	351629770.0	0.20108668023476461	3
419	0.22997856863157032	0.2181715191234303	203.0	3.316441082149584	0.1349274373171541	0.07522652792706953	1.2285367505137453e-06	109.0	8.38006679632942	0.0	-47.17500000000002	442638333.0	0.5518499122450022	3
420	0.2901512948098939	0.7561521499992432	213.0	0.284024404276753	0.09868503415330797	0.15471727791274673	2.3545363659519182e-06	199.44009130755424	1.957762839287014	0.0	-36.349999999999994	333770290.0	-0.0	3
421	0.25603741318136686	0.13725691778925708	122.0	7.8382820452576745	0.132651656866564	0.1784701620159436	1.5106922811272854e-06	48.0	6.264909365742625	0.0	-30.53333333333333	178419925.0	0.6067056690293761	3
422	0.06503563069864723	0.074391103615681	48.45490328024556	1.9043798035605708	0.02937897219847399	0.08720715115247804	4.18782156889101e-07	57.70187178847877	2.0764020457842847	0.0	-38.06666666666668	118346185.0	0.8605732656856717	3
423	0.004213085660895788	0.13974480297279837	55.10701050072257	0.890923980483155	0.750258821602106	0.2717429219655918	3.0278488215152773e-06	96.45090578771612	2.7437270784213883	0.0	-51.891666666666666	796623271.0	0.8560421113663058	3
424	0.21809361998617038	0.25877255062879617	213.0	1.2590283363696655	0.3484165144021042	0.02329397273331902	1.8498507028598312e-06	86.18159838769331	2.7446125128088035	0.0	-46.241666666666674	566149853.0	0.5231351693903142	3
425	0.22383160404529315	0.48702431963934767	77.63379679197564	4.824578209820475	0.22020698116911436	0.09679715423183005	1.7381607757826043e-06	29.1094715946859	2.515002340691872	0.0	-56.54166666666668	287488794.0	0.2891440763153592	3
426	0.19823812816597847	0.5880054592470468	29.0	7.1046452009118415	0.132651656866564	0.1784701620159436	4.1086910597061e-06	62.0	8.877027358897049	0.0	-56.45000000000001	318154118.0	0.21375641258697464	3
427	0.10844494965492936	0.5054962130658497	108.0	3.7279880085236403	0.41373829246664556	0.04651278922830805	3.2094254605699085e-06	109.338925995762	8.604432432623394	0.0	-48.71666666666668	678834204.0	0.38605883727922097	3
428	0.08781889252213734	0.4681604892132645	48.098850478597406	9.217782428259572	0.34291008066859735	0.004619455379437679	6.451793180704158e-06	137.6220005658343	2.8689130746118523	-3.9749656050997517	99.675	568185178.0	0.44402061826459815	3
429	0.056621485266325086	0.6561572042883034	109.71126494429011	3.3831540100373987	0.22902878503822888	0.05359297374921	4.221538978993862e-06	24.866368440305123	0.7395127237160146	0.0	-51.916666666666664	184060533.0	0.2872213104453716	3
430	0.22997856863157032	0.2181715191234303	203.0	3.316441082149584	0.1349274373171541	0.07522652792706953	1.2285367505137453e-06	109.0	8.38006679632942	0.0	-47.17500000000002	442638333.0	0.5518499122450022	3
431	0.22997856863157032	0.2181715191234303	203.0	3.316441082149584	0.1349274373171541	0.07522652792706953	1.2285367505137453e-06	109.0	8.38006679632942	0.0	-47.17500000000002	442638333.0	0.5518499122450022	3
432	0.13112275357183348	0.7561023972554612	9.805241314671065	6.469022728615036	0.40402652018833995	0.07408256576462385	4.642289732277989e-06	85.1709095492957	8.52559990183629	0.0	-46.58333333333335	155007066.0	0.1127748491727053	3
433	0.18427207835425358	1.2149330706333892	65.51945933506788	4.234636800421461	0.615472014051621	0.0007577857342084616	1.3439535782721145e-06	25.394776027795196	-50.0	-50.0	-50.0	209084296.0	-0.0	3
434	0.13123834506454046	0.1243131632877853	87.0511753427132	8.141297547340347	0.6467779463352901	0.011197984840372821	1.4550537997875874e-06	213.0	0.6530502007948158	-0.4391561585021151	101.33333333333334	494766950.0	0.7444484916476742	3
435	0.10844494965492936	0.5054962130658497	29.0	1.449161176548957	0.26343115378037746	0.04651278922830805	3.2094254605699085e-06	111.0	4.091938031814301	0.0	-46.675000000000004	332891329.0	0.38605883727922097	3
436	0.19823812816597847	0.5880054592470468	108.0	3.7279880085236403	0.132651656866564	0.1784701620159436	4.1086910597061e-06	62.0	7.37287641694866	0.0	-55.975	376677083.0	0.21375641258697464	3
437	0.14932995669829915	0.5474466379715932	97.26979516846218	2.5693859183398366	0.17191539977426518	0.053166806237915684	3.944254853322854e-06	91.90998976455118	6.099518774444125	0.0	-49.07499999999998	634798087.0	0.3032234053301076	3
438	0.10844494965492936	0.5443969810928482	88.0	7.1046452009118415	0.41373829246664556	0.003897542763534449	5.128834044164556e-06	111.0	7.002524999104874	0.0	142.26666666666665	278986514.0	0.3471580692522225	3
439	0.2545163386723872	0.5054962130658497	29.0	1.449161176548957	0.373977897327464	0.10352059562967549	3.880704873213444e-06	130.0	6.432693136938308	0.0	-55.08333333333336	325167628.0	0.2399874482617631	3
440	0.12371234325195958	0.622348002735908	18.609033046200537	10.531455417555454	0.5535378398174337	0.0031403168555462035	8.514364498217772e-06	160.24406874134206	1.6866098505673275	-4.068812657546661	131.64166666666665	541833202.0	0.2539396540121325	3
441	0.15091723087886294	0.7995600958741089	200.0	2.852033465950399	0.4447383912755075	0.007829388411105474	2.566889029516281e-06	145.0	8.465894291642982	0.0	-30.72499999999998	254016957.0	0.04952267324702819	3
442	0.0875735664607754	0.5379372958101506	95.02756471144656	4.616871976575418	0.26343115378037746	0.04651278922830805	3.2094254605699085e-06	109.338925995762	9.749160921316435	0.0	-47.866666666666674	800682484.0	0.374489137729074	3
443	0.024019020315703188	0.8684125507702272	131.0	4.755854324649836	0.1865529703236413	0.1755084031676089	3.5141361814818455e-06	84.0	8.045834525268951	0.0	-31.608333333333334	872660444.0	0.1075684289140697	3
444	0.0875735664607754	0.5379372958101506	95.02756471144656	4.616871976575418	0.26343115378037746	0.04651278922830805	3.2094254605699085e-06	109.338925995762	9.749160921316435	0.0	-47.866666666666674	800682484.0	0.374489137729074	3
445	0.0875735664607754	0.5379372958101506	95.02756471144656	4.616871976575418	0.26343115378037746	0.04651278922830805	3.2094254605699085e-06	109.338925995762	9.749160921316435	0.0	-47.866666666666674	800682484.0	0.374489137729074	3
446	0.024019020315703188	0.8684125507702272	131.0	4.755854324649836	0.1865529703236413	0.1755084031676089	3.5141361814818455e-06	84.0	8.045834525268951	0.0	-31.608333333333334	872660444.0	0.1075684289140697	3
447	0.22997856863157032	0.2181715191234303	203.0	3.316441082149584	0.1349274373171541	0.07522652792706953	1.2285367505137453e-06	109.0	8.38006679632942	0.0	-47.17500000000002	442638333.0	0.5518499122450022	3
448	0.03692851545199071	0.30700550754872513	112.84006608344696	0.8972185250297722	0.21056232889689286	0.19115478165685237	4.8088014646438135e-06	180.54362169106787	3.024556576961194	0.0	-52.04999999999998	781524668.0	0.6560659769992842	3
449	0.0875735664607754	0.5379372958101506	95.02756471144656	4.616871976575418	0.26343115378037746	0.04651278922830805	3.5141361814818455e-06	84.0	6.918793794054274	0.0	-49.70833333333335	501202000.0	0.374489137729074	3
450	0.10844494965492936	0.43286971927127205	91.0	3.2489522306422267	0.2161107724408246	0.04651278922830805	3.2094254605699085e-06	111.0	8.017402133082324	0.0	-47.716666666666676	778568338.0	0.4586853310737986	3
451	0.41476399705065486	0.5406385938676692	4.003054473917981	10.278638944748675	0.003221202395456868	0.11043270503630553	1.0539054179086735e-06	140.9678524181233	1.4812783813220278	0.0	102.15833333333335	423198680.0	0.044597409081675865	3
452	0.0875735664607754	0.5379372958101506	95.02756471144656	4.616871976575418	0.26343115378037746	0.04651278922830805	3.2094254605699085e-06	109.338925995762	9.749160921316435	0.0	-47.866666666666674	800682484.0	0.374489137729074	3
453	0.446461574169968	0.935408201435908	76.49237433626959	1.5943949307476915	0.7786641755944731	0.04556519529411688	2.766063344175566e-06	129.25379273642278	0.39875694537124673	0.0	1.5666666666666629	296624696.0	-0.0	3
454	0.3467660264281445	0.503471021322236	131.0	4.755854324649836	0.1865529703236413	0.1755084031676089	3.5141361814818455e-06	84.0	9.514672994415285	0.0	66.52500000000002	205332476.0	0.14976295224961955	3
455	0.024019020315703188	0.8684125507702272	131.0	4.755854324649836	0.1865529703236413	0.1755084031676089	3.5141361814818455e-06	84.0	8.045834525268951	0.0	-31.608333333333334	872660444.0	0.1075684289140697	3
456	0.024019020315703188	0.8684125507702272	131.0	4.755854324649836	0.1865529703236413	0.1755084031676089	3.5141361814818455e-06	84.0	8.045834525268951	0.0	-31.608333333333334	872660444.0	0.1075684289140697	3
457	0.2529316610069838	0.7601904204420491	205.0	5.526670297609103	0.6327181137168775	0.1307543076540729	3.782816011735859e-06	121.0	7.0993275208130235	0.0	59.625000000000014	448522719.0	-0.0	3
458	0.0875735664607754	0.5379372958101506	95.02756471144656	4.616871976575418	0.26343115378037746	0.04651278922830805	3.2094254605699085e-06	109.338925995762	9.749160921316435	0.0	-47.866666666666674	800682484.0	0.374489137729074	3
459	0.3467660264281445	0.503471021322236	131.0	4.755854324649836	0.1865529703236413	0.1755084031676089	3.5141361814818455e-06	84.0	9.514672994415285	0.0	66.52500000000002	205332476.0	0.14976295224961955	3
460	0.10844494965492936	0.5054962130658497	29.0	7.1046452009118415	0.41373829246664556	0.003897542763534449	5.128834044164556e-06	111.0	7.893163017100225	0.0	154.24166666666667	319610865.0	0.38605883727922097	3
461	0.1631233686043027	0.7438615823032443	19.00396571094471	5.6889871567813	0.37290141497178697	0.0046325962750574275	4.197568795633496e-06	68.56783866561969	5.517454106872478	0.0	-50.62500000000001	466267052.0	0.09301504909245306	3
462	0.19823812816597847	0.5880054592470468	108.0	3.7279880085236403	0.132651656866564	0.1784701620159436	4.1086910597061e-06	62.0	7.37287641694866	0.0	-55.975	376677083.0	0.21375641258697464	3
463	0.17879983937013086	0.3548613618841109	201.0	3.7848728995494407	0.2401034886061124	0.03392443046870908	4.678161602438217e-06	129.0	6.567993220624064	-1.362663341327364	-46.77500000000001	610501045.0	0.46633879874575834	3
464	0.19982073314728893	0.5841894935227993	29.928494760266297	5.001732121793937	0.23250950952954824	0.06514012311542258	2.8329812229608277e-06	73.91165910617717	7.558916415492835	0.0	-52.03333333333333	620791736.0	0.21598977332991187	3
465	0.2529316610069838	0.7601904204420491	205.0	5.526670297609103	0.6327181137168775	0.1307543076540729	3.782816011735859e-06	121.0	7.0993275208130235	0.0	59.625000000000014	448522719.0	-0.0	3
466	0.46338426110132436	0.3071279389258041	168.90891696347478	1.3548858610319987	0.15514988335888155	0.001956435649407451	3.64602263092438e-07	159.2108720965327	4.340677914861537	0.0	-32.06666666666667	536278173.99999994	0.2294877999728715	3
467	0.19823812816597847	0.5880054592470468	108.0	3.7279880085236403	0.132651656866564	0.1784701620159436	4.1086910597061e-06	62.0	7.37287641694866	0.0	-55.975	376677083.0	0.21375641258697464	3
468	0.024019020315703188	0.8684125507702272	131.0	4.755854324649836	0.1865529703236413	0.1755084031676089	3.5141361814818455e-06	84.0	8.045834525268951	0.0	-31.608333333333334	872660444.0	0.1075684289140697	3
469	0.12586645495151275	0.8118957469815533	19.7045199256251	12.020820303191856	0.4083624202560758	0.0007508426279050143	9.788493509792607e-06	73.79392632942842	9.639073412385894	0.0	-50.958333333333336	191755241.0	0.06223779806693397	3
470	0.2545163386723872	0.5054962130658497	29.0	7.1046452009118415	0.26343115378037746	0.04651278922830805	3.880704873213444e-06	130.0	5.6797373631087185	0.0	118.20000000000003	820233690.0	0.2399874482617631	3
471	0.10844494965492936	0.5443969810928482	88.0	1.449161176548957	0.373977897327464	0.10352059562967549	3.2094254605699085e-06	111.0	4.671874657250051	0.0	-49.70833333333332	227934008.99999997	0.3471580692522225	3
472	0.15091723087886294	0.7995600958741089	200.0	4.755854324649836	0.1865529703236413	0.1755084031676089	3.5141361814818455e-06	145.0	4.392698650294442	0.0	52.47500000000004	484958299.0	0.04952267324702819	3
473	0.3467660264281445	0.503471021322236	131.0	2.852033465950399	0.4447383912755075	0.007829388411105474	2.566889029516281e-06	84.0	6.4381834253417445	0.0	-20.35833333333335	182438952.0	0.14976295224961955	3
474	0.22997856863157032	0.42273668301923273	39.0	3.316441082149584	0.1349274373171541	0.07522652792706953	1.2285367505137453e-06	109.0	8.447285852260535	0.0	-47.225	111525093.0	0.347284748349197	3
475	0.024019020315703188	0.8684125507702272	131.0	4.755854324649836	0.1865529703236413	0.1755084031676089	3.5141361814818455e-06	84.0	8.045834525268951	0.0	-31.608333333333334	872660444.0	0.1075684289140697	3
476	0.1547934420283436	0.00047580937937630186	75.43208053931195	1.8686198444044932	0.7452480816079653	0.09119521217220287	8.191674032173537e-06	0.6782473618479372	-50.0	-50.0	-50.0	676211716.0	0.8447307485922801	3
477	0.10844494965492936	0.5054962130658497	29.0	7.1046452009118415	0.41373829246664556	0.003897542763534449	5.128834044164556e-06	130.0	5.53844247710467	-0.2096671160787107	135.9666666666667	402417302.0	0.38605883727922097	3
478	0.024019020315703188	0.8684125507702272	131.0	4.755854324649836	0.1865529703236413	0.1755084031676089	3.5141361814818455e-06	84.0	8.045834525268951	0.0	-31.608333333333334	872660444.0	0.1075684289140697	3
479	0.49046453860788564	0.4662451814732711	59.86989090798237	1.2781678354994144	0.32552327083814153	0.039108409708493955	7.1556872490396595e-06	15.508894017869125	2.4251949253144325	0.0	93.91666666666666	799694863.0	0.043290279918843266	3
480	0.0875735664607754	0.5379372958101506	95.02756471144656	4.616871976575418	0.26343115378037746	0.04651278922830805	3.2094254605699085e-06	109.338925995762	9.749160921316435	0.0	-47.866666666666674	800682484.0	0.374489137729074	3
481	0.25603741318136686	0.13725691778925708	122.0	7.8382820452576745	0.132651656866564	0.1784701620159436	1.5106922811272854e-06	48.0	6.264909365742625	0.0	-30.53333333333333	178419925.0	0.6067056690293761	3
482	0.10844494965492936	0.5054962130658497	29.0	7.1046452009118415	0.41373829246664556	0.04651278922830805	3.2094254605699085e-06	109.338925995762	8.459634424424404	0.0	122.53333333333337	466853616.99999994	0.38605883727922097	3
483	0.0875735664607754	0.5379372958101506	95.02756471144656	4.616871976575418	0.26343115378037746	0.003897542763534449	5.128834044164556e-06	111.0	7.522371760980658	0.0	-42.31666666666668	756782952.0	0.374489137729074	3
484	0.10844494965492936	0.5054962130658497	29.0	7.1046452009118415	0.41373829246664556	0.003897542763534449	5.128834044164556e-06	111.0	7.893163017100225	0.0	154.24166666666667	319610865.0	0.38605883727922097	3
485	0.23261704140816217	0.5624795749982041	213.0	5.744850901237294	0.2092187706304413	0.05186376181499952	3.453438982049525e-06	42.53887607373258	2.976536801722478	0.0	-50.85833333333334	437755506.0	0.2049048128333516	3
486	0.0875735664607754	0.5379372958101506	200.0	2.852033465950399	0.4447383912755075	0.007829388411105474	3.2094254605699085e-06	109.338925995762	5.663814210557113	0.0	-44.95000000000001	379785668.0	0.374489137729074	3
487	0.15091723087886294	0.7995600958741089	95.02756471144656	4.616871976575418	0.26343115378037746	0.04651278922830805	2.566889029516281e-06	145.0	2.5819045589187155	0.0	54.89999999999999	412872468.00000006	0.04952267324702819	3
488	0.2545163386723872	0.5443969810928482	88.0	1.449161176548957	0.373977897327464	0.10352059562967549	3.880704873213444e-06	130.0	7.529484477709005	0.0	0.4416666666666629	351629770.0	0.20108668023476461	3
489	0.22997856863157032	0.2181715191234303	203.0	3.316441082149584	0.1349274373171541	0.07522652792706953	1.2285367505137453e-06	109.0	8.38006679632942	0.0	-47.17500000000002	442638333.0	0.5518499122450022	3
490	0.3467660264281445	0.503471021322236	131.0	4.755854324649836	0.1865529703236413	0.1755084031676089	3.5141361814818455e-06	84.0	9.514672994415285	0.0	66.52500000000002	205332476.0	0.14976295224961955	4
491	0.2545163386723872	0.5443969810928482	88.0	1.449161176548957	0.373977897327464	0.0645113571516427	3.880704873213444e-06	130.0	7.658941991246376	0.0	2.174999999999983	882062211.0	0.20108668023476461	4
492	0.13112275357183348	0.7561023972554612	9.805241314671065	6.469022728615036	0.40402652018833995	0.07408256576462385	4.642289732277989e-06	85.1709095492957	8.52559990183629	0.0	-46.58333333333335	155007066.0	0.1127748491727053	4
493	0.0875735664607754	0.5379372958101506	95.02756471144656	4.616871976575418	0.26343115378037746	0.04651278922830805	3.2094254605699085e-06	109.338925995762	9.749160921316435	0.0	-47.866666666666674	800682484.0	0.374489137729074	4
494	0.19823812816597847	0.5880054592470468	29.0	7.1046452009118415	0.132651656866564	0.1784701620159436	4.1086910597061e-06	62.0	8.877027358897049	0.0	-56.45000000000001	318154118.0	0.21375641258697464	4
495	0.0875735664607754	0.5379372958101506	95.02756471144656	4.616871976575418	0.26343115378037746	0.04651278922830805	3.2094254605699085e-06	109.338925995762	9.749160921316435	0.0	-47.866666666666674	800682484.0	0.374489137729074	4
496	0.0875735664607754	0.5379372958101506	95.02756471144656	4.616871976575418	0.26343115378037746	0.04651278922830805	3.2094254605699085e-06	109.338925995762	9.749160921316435	0.0	-47.866666666666674	800682484.0	0.374489137729074	4
497	0.0875735664607754	0.5379372958101506	95.02756471144656	4.616871976575418	0.26343115378037746	0.04651278922830805	3.2094254605699085e-06	109.338925995762	9.749160921316435	0.0	-47.866666666666674	800682484.0	0.374489137729074	4
498	0.0875735664607754	0.5379372958101506	95.02756471144656	4.616871976575418	0.26343115378037746	0.04651278922830805	3.2094254605699085e-06	109.338925995762	9.749160921316435	0.0	-47.866666666666674	800682484.0	0.374489137729074	4
499	0.22997856863157032	0.2181715191234303	203.0	3.316441082149584	0.1349274373171541	0.07522652792706953	1.2285367505137453e-06	109.0	8.38006679632942	0.0	-47.17500000000002	442638333.0	0.5518499122450022	4
500	0.0875735664607754	0.5379372958101506	95.02756471144656	4.616871976575418	0.26343115378037746	0.04651278922830805	3.2094254605699085e-06	109.338925995762	9.749160921316435	0.0	-47.866666666666674	800682484.0	0.374489137729074	4
501	0.22997856863157032	0.2181715191234303	203.0	3.316441082149584	0.1349274373171541	0.07522652792706953	1.2285367505137453e-06	109.0	8.38006679632942	0.0	-47.17500000000002	442638333.0	0.5518499122450022	4
502	0.0875735664607754	0.5379372958101506	95.02756471144656	4.616871976575418	0.26343115378037746	0.04651278922830805	3.2094254605699085e-06	109.338925995762	9.749160921316435	0.0	-47.866666666666674	800682484.0	0.374489137729074	4
503	0.0875735664607754	0.5379372958101506	95.02756471144656	4.616871976575418	0.26343115378037746	0.04651278922830805	3.2094254605699085e-06	109.338925995762	9.749160921316435	0.0	-47.866666666666674	800682484.0	0.374489137729074	4
504	0.0875735664607754	0.5379372958101506	95.02756471144656	4.616871976575418	0.26343115378037746	0.04651278922830805	3.2094254605699085e-06	109.338925995762	9.749160921316435	0.0	-47.866666666666674	800682484.0	0.374489137729074	4
505	0.3467660264281445	0.503471021322236	131.0	4.755854324649836	0.1865529703236413	0.1755084031676089	3.5141361814818455e-06	84.0	9.514672994415285	0.0	66.52500000000002	205332476.0	0.14976295224961955	4
506	0.0875735664607754	0.5379372958101506	95.02756471144656	4.616871976575418	0.26343115378037746	0.04651278922830805	3.2094254605699085e-06	109.338925995762	9.749160921316435	0.0	-47.866666666666674	800682484.0	0.374489137729074	4
507	0.0875735664607754	0.5379372958101506	95.02756471144656	4.616871976575418	0.26343115378037746	0.04651278922830805	3.2094254605699085e-06	109.338925995762	9.749160921316435	0.0	-47.866666666666674	800682484.0	0.374489137729074	4
508	0.0875735664607754	0.5379372958101506	95.02756471144656	4.616871976575418	0.26343115378037746	0.04651278922830805	3.2094254605699085e-06	109.338925995762	9.749160921316435	0.0	-47.866666666666674	800682484.0	0.374489137729074	4
509	0.10844494965492936	0.5054962130658497	29.0	7.1046452009118415	0.41373829246664556	0.04651278922830805	3.2094254605699085e-06	109.338925995762	8.459634424424404	0.0	122.53333333333337	272771930.0	0.38605883727922097	4
510	0.12586645495151275	0.8118957469815533	19.7045199256251	12.020820303191856	0.4083624202560758	0.0007508426279050143	9.788493509792607e-06	73.79392632942842	9.639073412385894	0.0	-50.958333333333336	191755241.0	0.06223779806693397	4
511	0.0875735664607754	0.5379372958101506	95.02756471144656	4.616871976575418	0.26343115378037746	0.04651278922830805	3.2094254605699085e-06	109.338925995762	9.749160921316435	0.0	-47.866666666666674	800682484.0	0.374489137729074	4
512	0.0875735664607754	0.5379372958101506	95.02756471144656	4.616871976575418	0.26343115378037746	0.04651278922830805	3.2094254605699085e-06	109.338925995762	9.749160921316435	0.0	-47.866666666666674	800682484.0	0.374489137729074	4
513	0.12586645495151275	0.8118957469815533	19.7045199256251	12.020820303191856	0.4083624202560758	0.0007508426279050143	9.788493509792607e-06	73.79392632942842	9.639073412385894	0.0	-50.958333333333336	191755241.0	0.06223779806693397	4
514	0.0875735664607754	0.5379372958101506	95.02756471144656	4.616871976575418	0.26343115378037746	0.04651278922830805	3.2094254605699085e-06	109.338925995762	9.749160921316435	0.0	-47.866666666666674	800682484.0	0.374489137729074	4
515	0.0875735664607754	0.5379372958101506	95.02756471144656	4.616871976575418	0.26343115378037746	0.04651278922830805	3.2094254605699085e-06	109.338925995762	9.749160921316435	0.0	-47.866666666666674	800682484.0	0.374489137729074	4
516	0.3467660264281445	0.503471021322236	131.0	4.755854324649836	0.1865529703236413	0.1755084031676089	3.5141361814818455e-06	84.0	9.514672994415285	0.0	66.52500000000002	205332476.0	0.14976295224961955	4
517	0.0875735664607754	0.5379372958101506	95.02756471144656	4.616871976575418	0.26343115378037746	0.04651278922830805	3.2094254605699085e-06	109.338925995762	9.749160921316435	0.0	-47.866666666666674	800682484.0	0.374489137729074	4
518	0.0875735664607754	0.5379372958101506	95.02756471144656	4.616871976575418	0.26343115378037746	0.04651278922830805	3.2094254605699085e-06	109.338925995762	9.749160921316435	0.0	-47.866666666666674	800682484.0	0.374489137729074	4
519	0.0875735664607754	0.5379372958101506	95.02756471144656	4.616871976575418	0.26343115378037746	0.04651278922830805	3.2094254605699085e-06	109.338925995762	9.749160921316435	0.0	-47.866666666666674	800682484.0	0.374489137729074	4
520	0.0875735664607754	0.5379372958101506	95.02756471144656	4.616871976575418	0.26343115378037746	0.04651278922830805	3.2094254605699085e-06	109.338925995762	9.749160921316435	0.0	-47.866666666666674	800682484.0	0.374489137729074	4
521	0.0875735664607754	0.5379372958101506	95.02756471144656	4.616871976575418	0.26343115378037746	0.04651278922830805	3.2094254605699085e-06	109.338925995762	9.749160921316435	0.0	-47.866666666666674	800682484.0	0.374489137729074	4
522	0.0875735664607754	0.5379372958101506	95.02756471144656	4.616871976575418	0.26343115378037746	0.04651278922830805	3.2094254605699085e-06	109.338925995762	9.749160921316435	0.0	-47.866666666666674	800682484.0	0.374489137729074	4
523	0.0875735664607754	0.5379372958101506	95.02756471144656	4.616871976575418	0.26343115378037746	0.04651278922830805	3.2094254605699085e-06	109.338925995762	9.749160921316435	0.0	-47.866666666666674	800682484.0	0.374489137729074	4
524	0.0875735664607754	0.5379372958101506	95.02756471144656	4.616871976575418	0.26343115378037746	0.04651278922830805	3.2094254605699085e-06	109.338925995762	9.749160921316435	0.0	-47.866666666666674	800682484.0	0.374489137729074	4
525	0.22997856863157032	0.2181715191234303	203.0	3.316441082149584	0.1349274373171541	0.07522652792706953	1.2285367505137453e-06	109.0	8.38006679632942	0.0	-47.17500000000002	442638333.0	0.5518499122450022	4
526	0.17879983937013086	0.3548613618841109	201.0	3.7848728995494407	0.2401034886061124	0.03392443046870908	4.678161602438217e-06	129.0	6.567993220624064	-1.362663341327364	-46.77500000000001	610501045.0	0.46633879874575834	4
527	0.0875735664607754	0.5379372958101506	95.02756471144656	4.616871976575418	0.26343115378037746	0.04651278922830805	3.2094254605699085e-06	109.338925995762	9.749160921316435	0.0	-47.866666666666674	800682484.0	0.374489137729074	4
528	0.0875735664607754	0.5379372958101506	95.02756471144656	4.616871976575418	0.26343115378037746	0.04651278922830805	3.2094254605699085e-06	109.338925995762	9.749160921316435	0.0	-47.866666666666674	800682484.0	0.374489137729074	4
529	0.22997856863157032	0.42273668301923273	39.0	3.316441082149584	0.1349274373171541	0.07522652792706953	1.2285367505137453e-06	109.0	8.447285852260535	0.0	-47.225	111525093.0	0.347284748349197	4
530	0.12586645495151275	0.8118957469815533	19.7045199256251	12.020820303191856	0.4083624202560758	0.0007508426279050143	9.788493509792607e-06	73.79392632942842	9.639073412385894	0.0	-50.958333333333336	191755241.0	0.06223779806693397	4
531	0.024019020315703188	0.8684125507702272	131.0	4.755854324649836	0.1865529703236413	0.1755084031676089	3.5141361814818455e-06	84.0	8.045834525268951	0.0	-31.608333333333334	872660444.0	0.1075684289140697	4
532	0.0875735664607754	0.5379372958101506	95.02756471144656	4.616871976575418	0.26343115378037746	0.04651278922830805	3.2094254605699085e-06	109.338925995762	9.749160921316435	0.0	-47.866666666666674	800682484.0	0.374489137729074	4
533	0.15091723087886294	0.7995600958741089	200.0	2.852033465950399	0.4447383912755075	0.007829388411105474	2.566889029516281e-06	145.0	8.465894291642982	0.0	-30.72499999999998	254016957.0	0.04952267324702819	4
534	0.024019020315703188	0.8684125507702272	131.0	4.755854324649836	0.1865529703236413	0.1755084031676089	3.5141361814818455e-06	84.0	8.045834525268951	0.0	-31.608333333333334	872660444.0	0.1075684289140697	4
535	0.13112275357183348	0.7561023972554612	9.805241314671065	6.469022728615036	0.40402652018833995	0.07408256576462385	4.642289732277989e-06	85.1709095492957	8.52559990183629	0.0	-46.58333333333335	155007066.0	0.1127748491727053	4
536	0.0875735664607754	0.5379372958101506	95.02756471144656	4.616871976575418	0.26343115378037746	0.04651278922830805	3.2094254605699085e-06	109.338925995762	9.749160921316435	0.0	-47.866666666666674	800682484.0	0.374489137729074	4
537	0.0875735664607754	0.5379372958101506	95.02756471144656	4.616871976575418	0.26343115378037746	0.04651278922830805	3.2094254605699085e-06	109.338925995762	9.749160921316435	0.0	-47.866666666666674	800682484.0	0.374489137729074	4
538	0.0875735664607754	0.5379372958101506	95.02756471144656	4.616871976575418	0.26343115378037746	0.04651278922830805	3.2094254605699085e-06	109.338925995762	9.749160921316435	0.0	-47.866666666666674	800682484.0	0.374489137729074	4
539	0.0875735664607754	0.5379372958101506	95.02756471144656	4.616871976575418	0.26343115378037746	0.04651278922830805	3.2094254605699085e-06	109.338925995762	9.749160921316435	0.0	-47.866666666666674	800682484.0	0.374489137729074	4
540	0.0875735664607754	0.5379372958101506	95.02756471144656	4.616871976575418	0.26343115378037746	0.04651278922830805	3.2094254605699085e-06	109.338925995762	9.749160921316435	0.0	-47.866666666666674	800682484.0	0.374489137729074	4
541	0.12586645495151275	0.8118957469815533	19.7045199256251	12.020820303191856	0.4083624202560758	0.0007508426279050143	9.788493509792607e-06	73.79392632942842	9.639073412385894	0.0	-50.958333333333336	191755241.0	0.06223779806693397	4
542	0.0875735664607754	0.5379372958101506	95.02756471144656	4.616871976575418	0.26343115378037746	0.04651278922830805	3.2094254605699085e-06	109.338925995762	9.749160921316435	0.0	-47.866666666666674	800682484.0	0.374489137729074	4
543	0.3467660264281445	0.503471021322236	131.0	4.755854324649836	0.1865529703236413	0.1755084031676089	3.5141361814818455e-06	84.0	9.514672994415285	0.0	66.52500000000002	205332476.0	0.14976295224961955	4
544	0.0875735664607754	0.5379372958101506	95.02756471144656	4.616871976575418	0.26343115378037746	0.04651278922830805	3.2094254605699085e-06	109.338925995762	9.749160921316435	0.0	-47.866666666666674	800682484.0	0.374489137729074	4
545	0.3467660264281445	0.503471021322236	131.0	4.755854324649836	0.1865529703236413	0.1755084031676089	3.5141361814818455e-06	84.0	9.514672994415285	0.0	66.52500000000002	205332476.0	0.14976295224961955	4
546	0.0875735664607754	0.5379372958101506	95.02756471144656	4.616871976575418	0.26343115378037746	0.04651278922830805	3.2094254605699085e-06	109.338925995762	9.749160921316435	0.0	-47.866666666666674	800682484.0	0.374489137729074	4
547	0.024019020315703188	0.8684125507702272	131.0	4.755854324649836	0.1865529703236413	0.1755084031676089	3.5141361814818455e-06	84.0	8.045834525268951	0.0	-31.608333333333334	872660444.0	0.1075684289140697	4
548	0.3467660264281445	0.503471021322236	131.0	4.755854324649836	0.1865529703236413	0.1755084031676089	3.5141361814818455e-06	84.0	9.514672994415285	0.0	66.52500000000002	205332476.0	0.14976295224961955	4
549	0.12586645495151275	0.8118957469815533	19.7045199256251	12.020820303191856	0.4083624202560758	0.0007508426279050143	9.788493509792607e-06	73.79392632942842	9.639073412385894	0.0	-50.958333333333336	191755241.0	0.06223779806693397	4
550	0.22997856863157032	0.2181715191234303	203.0	3.316441082149584	0.1349274373171541	0.07522652792706953	1.2285367505137453e-06	109.0	8.38006679632942	0.0	-47.17500000000002	442638333.0	0.5518499122450022	4
551	0.10844494965492936	0.5054962130658497	29.0	7.1046452009118415	0.41373829246664556	0.003897542763534449	5.128834044164556e-06	111.0	7.893163017100225	0.0	154.24166666666667	319610865.0	0.38605883727922097	4
552	0.024019020315703188	0.8684125507702272	131.0	4.755854324649836	0.1865529703236413	0.1755084031676089	3.5141361814818455e-06	84.0	8.045834525268951	0.0	-31.608333333333334	872660444.0	0.1075684289140697	4
553	0.0875735664607754	0.5379372958101506	95.02756471144656	4.616871976575418	0.26343115378037746	0.04651278922830805	3.2094254605699085e-06	109.338925995762	9.749160921316435	0.0	-47.866666666666674	800682484.0	0.374489137729074	4
554	0.024019020315703188	0.8684125507702272	131.0	4.755854324649836	0.1865529703236413	0.1755084031676089	3.5141361814818455e-06	84.0	8.045834525268951	0.0	-31.608333333333334	872660444.0	0.1075684289140697	4
555	0.0875735664607754	0.5379372958101506	95.02756471144656	4.616871976575418	0.26343115378037746	0.04651278922830805	3.2094254605699085e-06	109.338925995762	9.749160921316435	0.0	-47.866666666666674	800682484.0	0.374489137729074	4
556	0.0875735664607754	0.5379372958101506	95.02756471144656	4.616871976575418	0.26343115378037746	0.04651278922830805	3.2094254605699085e-06	109.338925995762	9.749160921316435	0.0	-47.866666666666674	800682484.0	0.374489137729074	4
557	0.22997856863157032	0.2181715191234303	203.0	3.316441082149584	0.1349274373171541	0.07522652792706953	1.2285367505137453e-06	109.0	8.38006679632942	0.0	-47.17500000000002	442638333.0	0.5518499122450022	4
558	0.22997856863157032	0.2181715191234303	203.0	3.316441082149584	0.1349274373171541	0.07522652792706953	1.2285367505137453e-06	109.0	8.38006679632942	0.0	-47.17500000000002	442638333.0	0.5518499122450022	4
559	0.0875735664607754	0.5379372958101506	95.02756471144656	4.616871976575418	0.26343115378037746	0.04651278922830805	3.2094254605699085e-06	109.338925995762	9.749160921316435	0.0	-47.866666666666674	800682484.0	0.374489137729074	4
560	0.3467660264281445	0.503471021322236	131.0	4.755854324649836	0.1865529703236413	0.1755084031676089	3.5141361814818455e-06	84.0	9.514672994415285	0.0	66.52500000000002	205332476.0	0.14976295224961955	4
561	0.2545163386723872	0.5443969810928482	88.0	1.449161176548957	0.373977897327464	0.0645113571516427	3.880704873213444e-06	130.0	7.658941991246376	0.0	2.174999999999983	882062211.0	0.20108668023476461	4
562	0.13112275357183348	0.7561023972554612	9.805241314671065	6.469022728615036	0.40402652018833995	0.07408256576462385	4.642289732277989e-06	85.1709095492957	8.52559990183629	0.0	-46.58333333333335	155007066.0	0.1127748491727053	4
563	0.0875735664607754	0.5379372958101506	95.02756471144656	4.616871976575418	0.26343115378037746	0.04651278922830805	3.2094254605699085e-06	109.338925995762	9.749160921316435	0.0	-47.866666666666674	800682484.0	0.374489137729074	4
564	0.19823812816597847	0.5880054592470468	29.0	7.1046452009118415	0.132651656866564	0.1784701620159436	4.1086910597061e-06	62.0	8.877027358897049	0.0	-56.45000000000001	318154118.0	0.21375641258697464	4
565	0.0875735664607754	0.5379372958101506	95.02756471144656	4.616871976575418	0.26343115378037746	0.04651278922830805	3.2094254605699085e-06	109.338925995762	9.749160921316435	0.0	-47.866666666666674	800682484.0	0.374489137729074	4
566	0.07948443205311094	0.5857672828657209	46.369264631968846	4.374760555878503	0.38536501352762714	0.04014963213169396	2.54164209656142e-06	74.54794553265708	5.257170716588774	0.0	-48.30000000000001	514782398.00000006	0.33474828508116816	4
567	0.08398896185001441	0.227080276866662	129.31265803761855	4.21009277681924	0.08437421904986545	0.05260573836449684	2.692473571926667e-06	102.71630479229229	7.810981668238384	0.0	-45.11666666666667	293055724.0	0.6889307612833235	4
568	0.07603639463131535	0.8356173645258127	93.7140127526273	2.7590274317635	0.4576994611996812	0.015512905001937104	1.3116831320834993e-06	137.77027620666814	3.9153009137342494	0.0	53.93333333333332	612386048.0	0.0883462408428719	4
569	0.22997856863157032	0.2181715191234303	203.0	3.316441082149584	0.1349274373171541	0.07522652792706953	1.2285367505137453e-06	109.0	8.38006679632942	0.0	-47.17500000000002	442638333.0	0.5518499122450022	4
570	0.0875735664607754	0.5379372958101506	95.02756471144656	4.616871976575418	0.26343115378037746	0.04651278922830805	3.2094254605699085e-06	109.338925995762	9.749160921316435	0.0	-47.866666666666674	800682484.0	0.374489137729074	4
571	0.22997856863157032	0.2181715191234303	203.0	3.316441082149584	0.1349274373171541	0.07522652792706953	1.2285367505137453e-06	109.0	8.38006679632942	0.0	-47.17500000000002	442638333.0	0.5518499122450022	4
572	0.09170352834257488	0.8278053269264678	102.62490432342942	3.604829633248869	0.06801712253883418	0.0634232137767766	5.8913093165557436e-06	156.82587129294438	4.188164599234838	0.0	60.64166666666668	370166230.0	0.08049114473095731	4
573	0.0875735664607754	0.5379372958101506	95.02756471144656	4.616871976575418	0.26343115378037746	0.04651278922830805	3.2094254605699085e-06	109.338925995762	9.749160921316435	0.0	-47.866666666666674	800682484.0	0.374489137729074	4
574	0.0875735664607754	0.5379372958101506	95.02756471144656	4.616871976575418	0.26343115378037746	0.1755084031676089	3.2094254605699085e-06	109.338925995762	7.543136316284856	0.0	61.72499999999998	145259063.0	0.374489137729074	4
575	0.295485710621677	0.6013097103785072	185.06205309709264	4.1086504884081965	0.07617993604565193	0.05432867212136476	1.8591485265773366e-06	186.62886418876587	3.698589675800374	0.0	71.24166666666667	810323361.0	0.10320457899981572	4
576	0.10543274049742021	0.7890460056392012	161.33508781779574	5.200759177463403	0.22027719669452356	0.021160700410304236	5.414907466814742e-06	197.97919654009308	2.3132967700129115	0.0	96.91666666666667	350354959.0	0.10552125386337852	4
577	0.03692463333926277	0.6796847171771341	89.80747329494412	4.255594368707427	0.26058295994410596	0.033516268612086834	2.1905546325559285e-06	108.14631307420345	9.169082492877557	0.0	-43.525	113194562.0	0.28339064948360315	4
578	0.04540132676737304	0.19651250085500838	37.813023068864	1.0710032936547549	0.5132199621280403	0.052893374514612346	3.0757547580386317e-06	108.26372955386752	2.9637159396693686	0.0	-49.07500000000001	493853081.0	0.7580861723776186	4
579	0.10844494965492936	0.5054962130658497	95.02756471144656	4.616871976575418	0.41373829246664556	0.04651278922830805	3.2094254605699085e-06	109.338925995762	9.60716742958127	0.0	-48.93333333333334	735398052.0	0.38605883727922097	4
580	0.12586645495151275	0.8118957469815533	19.7045199256251	12.020820303191856	0.4083624202560758	0.0007508426279050143	9.788493509792607e-06	73.79392632942842	9.639073412385894	0.0	-50.958333333333336	191755241.0	0.06223779806693397	4
581	0.0875735664607754	0.5379372958101506	95.02756471144656	4.616871976575418	0.26343115378037746	0.04651278922830805	3.2094254605699085e-06	109.338925995762	9.749160921316435	0.0	-47.866666666666674	800682484.0	0.374489137729074	4
582	0.0875735664607754	0.5379372958101506	95.02756471144656	4.616871976575418	0.26343115378037746	0.04651278922830805	9.788493509792607e-06	109.338925995762	5.824895059683663	-3.158021136217278	-45.900000000000006	302592340.0	0.374489137729074	4
583	0.12794048478741799	1.412421072763972	15.308032422138258	10.158230828489263	0.5503088956645054	0.0009446341900551589	2.5922260840072088e-06	88.1007667910232	-50.0	-50.0	-50.0	786011573.0	-0.0	4
584	0.0875735664607754	0.5379372958101506	95.02756471144656	4.616871976575418	0.26343115378037746	0.04651278922830805	3.2094254605699085e-06	109.338925995762	9.749160921316435	0.0	-47.866666666666674	800682484.0	0.374489137729074	4
585	0.0875735664607754	0.5379372958101506	95.02756471144656	4.616871976575418	0.26343115378037746	0.04651278922830805	3.2094254605699085e-06	109.338925995762	9.749160921316435	0.0	-47.866666666666674	800682484.0	0.374489137729074	4
586	0.1950200722855914	0.5268402074636269	87.1690807529651	2.6036575021995816	0.1520856535695996	0.2766865890616187	1.2007608065648074e-06	131.8000008889798	5.400680478670772	0.0	51.508333333333326	241877278.0	0.2781397202507817	4
587	0.13029576605946372	0.377624086741687	102.71575700297628	1.2284023799236525	0.12720036551250663	0.03723666638239892	2.321290955595352e-06	213.0	5.860409540549039	0.0	-34.258333333333354	874352269.0	0.4920801471988493	4
588	0.0875735664607754	0.5379372958101506	95.02756471144656	4.616871976575418	0.26343115378037746	0.04651278922830805	3.2094254605699085e-06	109.338925995762	9.749160921316435	0.0	-47.866666666666674	486676535.0	0.374489137729074	4
589	0.0875735664607754	0.5379372958101506	95.02756471144656	4.616871976575418	0.26343115378037746	0.04651278922830805	3.2094254605699085e-06	109.338925995762	9.749160921316435	0.0	-47.866666666666674	774814387.0	0.374489137729074	4
590	0.07437536274889425	0.38953570627646017	199.6624213862833	3.355448026388916	0.1759061068482402	0.03490757177643601	5.909649699044017e-06	108.6009755412294	4.762170183468015	-1.3290413901051075	-47.03333333333333	319814928.0	0.5360889309746456	4
591	0.0875735664607754	0.5379372958101506	95.02756471144656	4.616871976575418	0.26343115378037746	0.04651278922830805	3.2094254605699085e-06	109.338925995762	9.749160921316435	0.0	-47.866666666666674	361736267.0	0.374489137729074	4
592	0.04686411781929541	0.0836039281327724	83.61999321948417	9.76043819025626	0.4121243350799608	0.0751551102037852	2.9856830915780443e-06	83.30991372284893	7.617790578823377	-0.41740450551307084	65.52500000000002	256221419.0	0.8695319540479322	4
593	0.0875735664607754	0.5379372958101506	95.02756471144656	4.616871976575418	0.26343115378037746	0.04651278922830805	3.2094254605699085e-06	109.338925995762	9.749160921316435	0.0	-47.866666666666674	800682484.0	0.374489137729074	4
594	0.0875735664607754	0.5379372958101506	95.02756471144656	4.616871976575418	0.26343115378037746	0.04651278922830805	3.2094254605699085e-06	109.338925995762	9.749160921316435	0.0	-47.866666666666674	800682484.0	0.374489137729074	4
595	0.22997856863157032	0.2181715191234303	203.0	3.316441082149584	0.1349274373171541	0.07522652792706953	1.2285367505137453e-06	109.0	8.38006679632942	0.0	-47.17500000000002	442638333.0	0.5518499122450022	4
596	0.17879983937013086	0.3548613618841109	201.0	3.7848728995494407	0.2401034886061124	0.03392443046870908	4.678161602438217e-06	109.338925995762	5.478924188078824	-0.2796858909786142	-47.50833333333333	127101772.0	0.46633879874575834	4
597	0.07627846750803029	0.42493723308131504	56.87575543403193	0.7219355921799213	0.1970768596151815	0.012109241069982374	3.5779820161549688e-06	114.13903137478034	2.626570778146288	0.0	-42.12500000000001	466201662.0	0.4987842994106547	4
598	0.0875735664607754	0.5379372958101506	95.02756471144656	4.616871976575418	0.26343115378037746	0.07522652792706953	3.2094254605699085e-06	109.338925995762	9.89442187497215	0.0	69.45833333333336	422524121.0	0.374489137729074	4
599	0.2567120249097977	0.6407517561694546	36.30459720111581	1.8809807649640902	0.16233198882989322	0.03643907424084737	2.1517358793754646e-06	85.02693699102942	3.7737429000048124	0.0	-53.566666666666656	828818810.9999999	0.10253621892074771	4
600	0.12586645495151275	0.8118957469815533	19.7045199256251	4.755854324649836	0.1865529703236413	0.1755084031676089	9.788493509792607e-06	73.79392632942842	8.767942760213646	0.0	-57.20000000000001	301542217.0	0.06223779806693397	4
601	0.024019020315703188	0.8684125507702272	131.0	12.020820303191856	0.4083624202560758	0.0007508426279050143	3.5141361814818455e-06	84.0	9.332446940859924	0.0	-27.691666666666677	879778948.0	0.1075684289140697	4
602	0.05303856954223665	0.6667170402326752	158.46203432879514	6.291262646624307	0.3006333428406644	0.0824748751515284	4.260433358209653e-06	138.51002325912702	4.316059995937513	0.0	93.63333333333334	207815617.0	0.2802443902250882	4
603	0.15091723087886294	0.7995600958741089	200.0	2.852033465950399	0.4447383912755075	0.007829388411105474	2.566889029516281e-06	145.0	8.465894291642982	0.0	-30.72499999999998	254016957.0	0.04952267324702819	4
604	0.02570814965720515	0.37347703289615564	12.932387846024028	8.369390941579478	0.21966798628855425	0.08103532639317548	4.506446151040879e-06	37.42391138110285	2.8454533036640424	0.0	-52.016666666666666	298246458.0	0.6008148174466392	4
605	0.13112275357183348	0.7561023972554612	131.0	4.755854324649836	0.1865529703236413	0.1755084031676089	4.642289732277989e-06	85.1709095492957	10.074805071959712	0.0	73.0666666666667	297920581.0	0.1127748491727053	4
606	0.09922128546282527	0.39471690524585823	127.13544531284379	2.9694686678131097	0.301045349468121	0.01629258803637689	3.321578558927893e-06	24.13785314675394	0.8270807430122211	0.0	-52.61666666666668	721550057.0	0.5060618092913165	4
607	0.0875735664607754	0.5379372958101506	95.02756471144656	4.616871976575418	0.26343115378037746	0.04651278922830805	3.2094254605699085e-06	109.338925995762	9.749160921316435	0.0	-47.866666666666674	800682484.0	0.374489137729074	4
608	0.0875735664607754	0.5379372958101506	95.02756471144656	4.616871976575418	0.26343115378037746	0.04651278922830805	3.2094254605699085e-06	109.338925995762	9.749160921316435	0.0	-47.866666666666674	800682484.0	0.374489137729074	4
609	0.12326072363581986	0.6440825924359276	93.50094345224923	4.531497187907083	0.4152049126718958	0.05986289288235906	2.415132677161663e-06	39.30295737520858	3.050504346293522	0.0	-54.01666666666666	479368915.0	0.23265668392825256	4
610	0.0875735664607754	0.5379372958101506	95.02756471144656	4.616871976575418	0.26343115378037746	0.04651278922830805	3.2094254605699085e-06	109.338925995762	9.749160921316435	0.0	-47.866666666666674	800682484.0	0.374489137729074	4
611	0.19093460182526478	0.5636587783652247	27.356971721321933	7.506260604958526	0.5805522623313191	0.00020190214526546362	4.890610272291328e-06	44.82569464497655	4.590391415326657	0.0	-56.19166666666667	122002390.0	0.2454066198095105	4
612	0.13000356102086041	0.7403553431411796	125.58919897929233	7.0803580270463025	0.41623753618529774	0.026391038418760775	3.7810451315457673e-06	60.4276086463119	7.964662769166296	0.0	-14.141666666666666	546343129.0	0.12964109583796002	4
613	0.15679312618508573	0.9900910959937193	57.10421155884653	7.949426810384294	0.21174447234882857	0.08612237495501547	7.414384798854685e-06	76.11615029782169	-50.0	-50.0	-50.0	778529871.0	-0.0	4
614	0.04752874782731013	0.3037724762743921	47.670449814758975	5.424222693288736	0.09932157080490454	0.03838268656673123	2.653865098472528e-06	117.76404126627462	8.714947605675682	0.0	83.16666666666667	164102695.0	0.6486987758982978	4
615	0.3467660264281445	0.503471021322236	131.0	4.616871976575418	0.26343115378037746	0.1755084031676089	3.5141361814818455e-06	84.0	9.731203856570414	0.0	66.71666666666665	625444982.0	0.14976295224961955	4
616	0.0875735664607754	0.5379372958101506	95.02756471144656	4.616871976575418	0.26343115378037746	0.04651278922830805	3.2094254605699085e-06	109.338925995762	9.749160921316435	0.0	-47.866666666666674	800682484.0	0.374489137729074	4
617	0.024019020315703188	0.8684125507702272	131.0	4.755854324649836	0.1865529703236413	0.1755084031676089	3.5141361814818455e-06	84.0	8.045834525268951	0.0	-31.608333333333334	872660444.0	0.1075684289140697	4
618	0.2793644495514185	0.16554955694123574	213.0	2.3573848033355405	0.036977116956599804	0.31646015571372177	3.2338441583323513e-06	74.22545913164441	4.291950652338032	0.0	-55.75	897460038.0	0.5550877099713014	4
619	0.12586645495151275	0.8118957469815533	19.7045199256251	12.020820303191856	0.4083624202560758	0.0007508426279050143	9.788493509792607e-06	73.79392632942842	9.639073412385894	0.0	-50.958333333333336	191755241.0	0.06223779806693397	4
620	0.22997856863157032	0.2181715191234303	203.0	3.316441082149584	0.1349274373171541	0.07522652792706953	1.2285367505137453e-06	109.0	8.38006679632942	0.0	-47.17500000000002	442638333.0	0.5518499122450022	4
621	0.10844494965492936	0.5054962130658497	29.0	7.1046452009118415	0.41373829246664556	0.003897542763534449	5.128834044164556e-06	111.0	7.893163017100225	0.0	154.24166666666667	319610865.0	0.38605883727922097	4
622	0.025951200054525374	0.0059577859979169645	94.07999216416559	10.967248859473788	0.1956565733963473	0.1646216215542094	1.2223115157089586e-06	168.5065220686632	0.5278132357218261	-1.8008113729200783	37.60000000000001	405732038.0	0.9680910139475577	4
623	0.062250999017740644	0.3742911541134384	101.24777417293973	3.0232612810718655	0.3261982587559371	0.025589520916618164	2.654589232798387e-06	154.47976809677579	8.119266997041352	0.0	71.41666666666666	723506600.0	0.5634578468688209	4
624	0.024019020315703188	0.8684125507702272	131.0	4.616871976575418	0.1865529703236413	0.1755084031676089	3.5141361814818455e-06	84.0	7.845531396112051	0.0	-31.60000000000001	725430900.0	0.1075684289140697	4
625	0.0875735664607754	0.5379372958101506	95.02756471144656	4.755854324649836	0.26343115378037746	0.04651278922830805	3.2094254605699085e-06	109.338925995762	9.922076547295859	0.0	-47.89999999999999	761569247.0	0.374489137729074	4
626	0.10584126733127806	0.44677673549259533	125.42462640112149	3.542445289703136	0.06183082741019763	0.030619795496301106	2.5702181793618757e-06	139.21057355161375	8.506802137295924	0.0	75.36666666666669	419240989.99999994	0.4473819971761266	4
627	0.22997856863157032	0.2181715191234303	203.0	3.316441082149584	0.1349274373171541	0.07522652792706953	1.2285367505137453e-06	109.0	8.38006679632942	0.0	-47.17500000000002	442638333.0	0.5518499122450022	4
628	0.22997856863157032	0.5379372958101506	95.02756471144656	4.616871976575418	0.26343115378037746	0.04651278922830805	3.2094254605699085e-06	109.338925995762	7.898555741980257	0.0	68.03333333333337	786181976.0	0.23208413555827911	4
629	0.02852663742202855	0.2767339754402427	162.13736619446556	4.629712814649574	0.2961609270006953	0.04494269026829502	9.54952728037426e-07	95.78302608640999	8.286195131683023	0.0	-45.18333333333333	691904407.0	0.6947393871377288	4
630	0.0875735664607754	0.5379372958101506	95.02756471144656	4.616871976575418	0.26343115378037746	0.04651278922830805	3.2094254605699085e-06	109.338925995762	9.749160921316435	0.0	-47.866666666666674	800682484.0	0.374489137729074	5
631	0.0875735664607754	0.5379372958101506	95.02756471144656	4.616871976575418	0.26343115378037746	0.04651278922830805	3.2094254605699085e-06	109.338925995762	9.749160921316435	0.0	-47.866666666666674	800682484.0	0.374489137729074	5
632	0.12586645495151275	0.8118957469815533	19.7045199256251	12.020820303191856	0.4083624202560758	0.0007508426279050143	9.788493509792607e-06	73.79392632942842	9.639073412385894	0.0	-50.958333333333336	191755241.0	0.06223779806693397	5
633	0.0875735664607754	0.5379372958101506	95.02756471144656	4.616871976575418	0.26343115378037746	0.04651278922830805	3.2094254605699085e-06	109.338925995762	9.749160921316435	0.0	-47.866666666666674	800682484.0	0.374489137729074	5
634	0.0875735664607754	0.5379372958101506	95.02756471144656	4.616871976575418	0.26343115378037746	0.04651278922830805	3.2094254605699085e-06	109.338925995762	9.749160921316435	0.0	-47.866666666666674	800682484.0	0.374489137729074	5
635	0.0875735664607754	0.5379372958101506	95.02756471144656	4.616871976575418	0.26343115378037746	0.04651278922830805	3.2094254605699085e-06	109.338925995762	9.749160921316435	0.0	-47.866666666666674	800682484.0	0.374489137729074	5
636	0.0875735664607754	0.5379372958101506	95.02756471144656	4.616871976575418	0.26343115378037746	0.04651278922830805	3.2094254605699085e-06	109.338925995762	9.749160921316435	0.0	-47.866666666666674	800682484.0	0.374489137729074	5
637	0.0875735664607754	0.5379372958101506	95.02756471144656	4.616871976575418	0.26343115378037746	0.04651278922830805	3.2094254605699085e-06	109.338925995762	9.749160921316435	0.0	-47.866666666666674	800682484.0	0.374489137729074	5
638	0.0875735664607754	0.5379372958101506	95.02756471144656	4.616871976575418	0.26343115378037746	0.04651278922830805	3.2094254605699085e-06	109.338925995762	9.749160921316435	0.0	-47.866666666666674	800682484.0	0.374489137729074	5
639	0.13112275357183348	0.7561023972554612	131.0	4.755854324649836	0.1865529703236413	0.1755084031676089	4.642289732277989e-06	85.1709095492957	10.074805071959712	0.0	73.0666666666667	297920581.0	0.1127748491727053	5
640	0.0875735664607754	0.5379372958101506	95.02756471144656	4.616871976575418	0.26343115378037746	0.04651278922830805	3.2094254605699085e-06	109.338925995762	9.749160921316435	0.0	-47.866666666666674	800682484.0	0.374489137729074	5
641	0.0875735664607754	0.5379372958101506	95.02756471144656	4.616871976575418	0.26343115378037746	0.04651278922830805	3.2094254605699085e-06	109.338925995762	9.749160921316435	0.0	-47.866666666666674	800682484.0	0.374489137729074	5
642	0.0875735664607754	0.5379372958101506	95.02756471144656	4.616871976575418	0.26343115378037746	0.04651278922830805	3.2094254605699085e-06	109.338925995762	9.749160921316435	0.0	-47.866666666666674	800682484.0	0.374489137729074	5
643	0.0875735664607754	0.5379372958101506	95.02756471144656	4.616871976575418	0.26343115378037746	0.04651278922830805	3.2094254605699085e-06	109.338925995762	9.749160921316435	0.0	-47.866666666666674	800682484.0	0.374489137729074	5
644	0.0875735664607754	0.5379372958101506	95.02756471144656	4.616871976575418	0.26343115378037746	0.04651278922830805	3.2094254605699085e-06	109.338925995762	9.749160921316435	0.0	-47.866666666666674	800682484.0	0.374489137729074	5
645	0.0875735664607754	0.5379372958101506	95.02756471144656	4.616871976575418	0.26343115378037746	0.04651278922830805	3.2094254605699085e-06	109.338925995762	9.749160921316435	0.0	-47.866666666666674	800682484.0	0.374489137729074	5
646	0.0875735664607754	0.5379372958101506	95.02756471144656	4.616871976575418	0.26343115378037746	0.04651278922830805	3.2094254605699085e-06	109.338925995762	9.749160921316435	0.0	-47.866666666666674	800682484.0	0.374489137729074	5
647	0.0875735664607754	0.5379372958101506	95.02756471144656	4.616871976575418	0.26343115378037746	0.04651278922830805	3.2094254605699085e-06	109.338925995762	9.749160921316435	0.0	-47.866666666666674	800682484.0	0.374489137729074	5
648	0.0875735664607754	0.5379372958101506	95.02756471144656	4.616871976575418	0.26343115378037746	0.04651278922830805	3.2094254605699085e-06	109.338925995762	9.749160921316435	0.0	-47.866666666666674	800682484.0	0.374489137729074	5
649	0.0875735664607754	0.5379372958101506	95.02756471144656	4.616871976575418	0.26343115378037746	0.04651278922830805	3.2094254605699085e-06	109.338925995762	9.749160921316435	0.0	-47.866666666666674	800682484.0	0.374489137729074	5
650	0.0875735664607754	0.5379372958101506	95.02756471144656	4.616871976575418	0.26343115378037746	0.04651278922830805	3.2094254605699085e-06	109.338925995762	9.749160921316435	0.0	-47.866666666666674	800682484.0	0.374489137729074	5
651	0.0875735664607754	0.5379372958101506	95.02756471144656	4.616871976575418	0.26343115378037746	0.04651278922830805	3.2094254605699085e-06	109.338925995762	9.749160921316435	0.0	-47.866666666666674	800682484.0	0.374489137729074	5
652	0.0875735664607754	0.5379372958101506	95.02756471144656	4.755854324649836	0.26343115378037746	0.04651278922830805	3.2094254605699085e-06	109.338925995762	9.922076547295859	0.0	-47.89999999999999	761569247.0	0.374489137729074	5
653	0.0875735664607754	0.5379372958101506	95.02756471144656	4.616871976575418	0.26343115378037746	0.04651278922830805	3.2094254605699085e-06	109.338925995762	9.749160921316435	0.0	-47.866666666666674	800682484.0	0.374489137729074	5
654	0.0875735664607754	0.5379372958101506	95.02756471144656	4.616871976575418	0.26343115378037746	0.04651278922830805	3.2094254605699085e-06	109.338925995762	9.749160921316435	0.0	-47.866666666666674	800682484.0	0.374489137729074	5
655	0.0875735664607754	0.5379372958101506	95.02756471144656	4.616871976575418	0.26343115378037746	0.04651278922830805	3.2094254605699085e-06	109.338925995762	9.749160921316435	0.0	-47.866666666666674	800682484.0	0.374489137729074	5
656	0.0875735664607754	0.5379372958101506	95.02756471144656	4.616871976575418	0.26343115378037746	0.04651278922830805	3.2094254605699085e-06	109.338925995762	9.749160921316435	0.0	-47.866666666666674	800682484.0	0.374489137729074	5
657	0.0875735664607754	0.5379372958101506	95.02756471144656	4.616871976575418	0.26343115378037746	0.04651278922830805	3.2094254605699085e-06	109.338925995762	9.749160921316435	0.0	-47.866666666666674	800682484.0	0.374489137729074	5
658	0.0875735664607754	0.5379372958101506	95.02756471144656	4.616871976575418	0.26343115378037746	0.04651278922830805	3.2094254605699085e-06	109.338925995762	9.749160921316435	0.0	-47.866666666666674	800682484.0	0.374489137729074	5
659	0.0875735664607754	0.5379372958101506	95.02756471144656	4.616871976575418	0.26343115378037746	0.04651278922830805	3.2094254605699085e-06	109.338925995762	9.749160921316435	0.0	-47.866666666666674	800682484.0	0.374489137729074	5
660	0.0875735664607754	0.5379372958101506	95.02756471144656	4.616871976575418	0.26343115378037746	0.07522652792706953	3.2094254605699085e-06	109.338925995762	9.89442187497215	0.0	69.45833333333336	422524121.0	0.374489137729074	5
661	0.0875735664607754	0.5379372958101506	95.02756471144656	4.616871976575418	0.26343115378037746	0.04651278922830805	3.2094254605699085e-06	109.338925995762	9.749160921316435	0.0	-47.866666666666674	800682484.0	0.374489137729074	5
662	0.12586645495151275	0.8118957469815533	19.7045199256251	12.020820303191856	0.4083624202560758	0.0007508426279050143	9.788493509792607e-06	73.79392632942842	9.639073412385894	0.0	-50.958333333333336	191755241.0	0.06223779806693397	5
663	0.0875735664607754	0.5379372958101506	95.02756471144656	4.616871976575418	0.26343115378037746	0.04651278922830805	3.2094254605699085e-06	109.338925995762	9.749160921316435	0.0	-47.866666666666674	800682484.0	0.374489137729074	5
664	0.13112275357183348	0.7561023972554612	131.0	4.755854324649836	0.1865529703236413	0.1755084031676089	4.642289732277989e-06	85.1709095492957	10.074805071959712	0.0	73.0666666666667	297920581.0	0.1127748491727053	5
665	0.0875735664607754	0.5379372958101506	95.02756471144656	4.616871976575418	0.26343115378037746	0.04651278922830805	3.2094254605699085e-06	109.338925995762	9.749160921316435	0.0	-47.866666666666674	800682484.0	0.374489137729074	5
666	0.0875735664607754	0.5379372958101506	95.02756471144656	4.616871976575418	0.26343115378037746	0.04651278922830805	3.2094254605699085e-06	109.338925995762	9.749160921316435	0.0	-47.866666666666674	800682484.0	0.374489137729074	5
667	0.0875735664607754	0.5379372958101506	95.02756471144656	4.616871976575418	0.26343115378037746	0.04651278922830805	3.2094254605699085e-06	109.338925995762	9.749160921316435	0.0	-47.866666666666674	800682484.0	0.374489137729074	5
668	0.0875735664607754	0.5379372958101506	95.02756471144656	4.616871976575418	0.26343115378037746	0.04651278922830805	3.2094254605699085e-06	109.338925995762	9.749160921316435	0.0	-47.866666666666674	800682484.0	0.374489137729074	5
669	0.0875735664607754	0.5379372958101506	95.02756471144656	4.616871976575418	0.26343115378037746	0.04651278922830805	3.2094254605699085e-06	109.338925995762	9.749160921316435	0.0	-47.866666666666674	800682484.0	0.374489137729074	5
670	0.3467660264281445	0.503471021322236	131.0	4.616871976575418	0.26343115378037746	0.1755084031676089	3.5141361814818455e-06	84.0	9.731203856570414	0.0	66.71666666666665	625444982.0	0.14976295224961955	5
671	0.0875735664607754	0.5379372958101506	95.02756471144656	4.616871976575418	0.26343115378037746	0.04651278922830805	3.2094254605699085e-06	109.338925995762	9.749160921316435	0.0	-47.866666666666674	800682484.0	0.374489137729074	5
672	0.0875735664607754	0.5379372958101506	95.02756471144656	4.616871976575418	0.26343115378037746	0.07522652792706953	3.2094254605699085e-06	109.338925995762	9.89442187497215	0.0	69.45833333333336	422524121.0	0.374489137729074	5
673	0.0875735664607754	0.5379372958101506	95.02756471144656	4.616871976575418	0.26343115378037746	0.04651278922830805	3.2094254605699085e-06	109.338925995762	9.749160921316435	0.0	-47.866666666666674	800682484.0	0.374489137729074	5
674	0.0875735664607754	0.5379372958101506	95.02756471144656	4.616871976575418	0.26343115378037746	0.04651278922830805	3.2094254605699085e-06	109.338925995762	9.749160921316435	0.0	-47.866666666666674	800682484.0	0.374489137729074	5
675	0.0875735664607754	0.5379372958101506	95.02756471144656	4.616871976575418	0.26343115378037746	0.04651278922830805	3.2094254605699085e-06	109.338925995762	9.749160921316435	0.0	-47.866666666666674	800682484.0	0.374489137729074	5
676	0.0875735664607754	0.5379372958101506	95.02756471144656	4.616871976575418	0.26343115378037746	0.04651278922830805	3.2094254605699085e-06	109.338925995762	9.749160921316435	0.0	-47.866666666666674	800682484.0	0.374489137729074	5
677	0.0875735664607754	0.5379372958101506	95.02756471144656	4.616871976575418	0.26343115378037746	0.04651278922830805	3.2094254605699085e-06	109.338925995762	9.749160921316435	0.0	-47.866666666666674	800682484.0	0.374489137729074	5
678	0.0875735664607754	0.5379372958101506	95.02756471144656	4.616871976575418	0.26343115378037746	0.04651278922830805	3.2094254605699085e-06	109.338925995762	9.749160921316435	0.0	-47.866666666666674	800682484.0	0.374489137729074	5
679	0.0875735664607754	0.5379372958101506	95.02756471144656	4.755854324649836	0.26343115378037746	0.04651278922830805	3.2094254605699085e-06	109.338925995762	9.922076547295859	0.0	-47.89999999999999	761569247.0	0.374489137729074	5
680	0.0875735664607754	0.5379372958101506	95.02756471144656	4.616871976575418	0.26343115378037746	0.04651278922830805	3.2094254605699085e-06	109.338925995762	9.749160921316435	0.0	-47.866666666666674	800682484.0	0.374489137729074	5
681	0.0875735664607754	0.5379372958101506	95.02756471144656	4.616871976575418	0.26343115378037746	0.04651278922830805	3.2094254605699085e-06	109.338925995762	9.749160921316435	0.0	-47.866666666666674	800682484.0	0.374489137729074	5
682	0.13112275357183348	0.7561023972554612	131.0	4.755854324649836	0.1865529703236413	0.1755084031676089	4.642289732277989e-06	85.1709095492957	10.074805071959712	0.0	73.0666666666667	297920581.0	0.1127748491727053	5
683	0.0875735664607754	0.5379372958101506	95.02756471144656	4.616871976575418	0.26343115378037746	0.04651278922830805	3.2094254605699085e-06	109.338925995762	9.749160921316435	0.0	-47.866666666666674	800682484.0	0.374489137729074	5
684	0.0875735664607754	0.5379372958101506	95.02756471144656	4.616871976575418	0.26343115378037746	0.04651278922830805	3.2094254605699085e-06	109.338925995762	9.749160921316435	0.0	-47.866666666666674	800682484.0	0.374489137729074	5
685	0.0875735664607754	0.5379372958101506	95.02756471144656	4.616871976575418	0.26343115378037746	0.04651278922830805	3.2094254605699085e-06	109.338925995762	9.749160921316435	0.0	-47.866666666666674	800682484.0	0.374489137729074	5
686	0.0875735664607754	0.5379372958101506	95.02756471144656	4.616871976575418	0.26343115378037746	0.04651278922830805	3.2094254605699085e-06	109.338925995762	9.749160921316435	0.0	-47.866666666666674	800682484.0	0.374489137729074	5
687	0.0875735664607754	0.5379372958101506	95.02756471144656	4.616871976575418	0.26343115378037746	0.04651278922830805	3.2094254605699085e-06	109.338925995762	9.749160921316435	0.0	-47.866666666666674	800682484.0	0.374489137729074	5
688	0.0875735664607754	0.5379372958101506	95.02756471144656	4.616871976575418	0.26343115378037746	0.04651278922830805	3.2094254605699085e-06	109.338925995762	9.749160921316435	0.0	-47.866666666666674	800682484.0	0.374489137729074	5
689	0.0875735664607754	0.5379372958101506	95.02756471144656	4.616871976575418	0.26343115378037746	0.04651278922830805	3.2094254605699085e-06	109.338925995762	9.749160921316435	0.0	-47.866666666666674	800682484.0	0.374489137729074	5
690	0.0875735664607754	0.5379372958101506	95.02756471144656	4.616871976575418	0.26343115378037746	0.04651278922830805	3.2094254605699085e-06	109.338925995762	9.749160921316435	0.0	-47.866666666666674	800682484.0	0.374489137729074	5
691	0.0875735664607754	0.5379372958101506	95.02756471144656	4.616871976575418	0.26343115378037746	0.04651278922830805	3.2094254605699085e-06	109.338925995762	9.749160921316435	0.0	-47.866666666666674	800682484.0	0.374489137729074	5
692	0.0875735664607754	0.5379372958101506	95.02756471144656	4.616871976575418	0.26343115378037746	0.04651278922830805	3.2094254605699085e-06	109.338925995762	9.749160921316435	0.0	-47.866666666666674	800682484.0	0.374489137729074	5
693	0.13112275357183348	0.7561023972554612	131.0	4.755854324649836	0.1865529703236413	0.1755084031676089	4.642289732277989e-06	85.1709095492957	10.074805071959712	0.0	73.0666666666667	297920581.0	0.1127748491727053	5
694	0.0875735664607754	0.5379372958101506	95.02756471144656	4.616871976575418	0.26343115378037746	0.04651278922830805	3.2094254605699085e-06	109.338925995762	9.749160921316435	0.0	-47.866666666666674	800682484.0	0.374489137729074	5
695	0.0875735664607754	0.5379372958101506	95.02756471144656	4.616871976575418	0.26343115378037746	0.04651278922830805	3.2094254605699085e-06	109.338925995762	9.749160921316435	0.0	-47.866666666666674	800682484.0	0.374489137729074	5
696	0.0875735664607754	0.5379372958101506	95.02756471144656	4.616871976575418	0.26343115378037746	0.04651278922830805	3.2094254605699085e-06	109.338925995762	9.749160921316435	0.0	-47.866666666666674	800682484.0	0.374489137729074	5
697	0.0875735664607754	0.5379372958101506	95.02756471144656	4.616871976575418	0.26343115378037746	0.07522652792706953	3.2094254605699085e-06	109.338925995762	9.89442187497215	0.0	69.45833333333336	422524121.0	0.374489137729074	5
698	0.0875735664607754	0.5379372958101506	95.02756471144656	4.616871976575418	0.26343115378037746	0.04651278922830805	3.2094254605699085e-06	109.338925995762	9.749160921316435	0.0	-47.866666666666674	800682484.0	0.374489137729074	5
699	0.0875735664607754	0.5379372958101506	95.02756471144656	4.616871976575418	0.26343115378037746	0.04651278922830805	3.2094254605699085e-06	109.338925995762	9.749160921316435	0.0	-47.866666666666674	800682484.0	0.374489137729074	5
700	0.004358624689738105	1.1350215244195352	133.4052236171973	5.496373246021655	0.294396463395351	0.05882715541432096	3.4327620555225826e-06	144.9265580546836	-50.0	-50.0	-50.0	850524377.0	-0.0	5
701	0.0875735664607754	0.5379372958101506	95.02756471144656	4.616871976575418	0.26343115378037746	0.04651278922830805	3.2094254605699085e-06	109.338925995762	9.749160921316435	0.0	-47.866666666666674	460632028.0	0.374489137729074	5
702	0.12586645495151275	0.8118957469815533	19.7045199256251	4.616871976575418	0.4083624202560758	0.0007508426279050143	9.788493509792607e-06	73.79392632942842	6.108418709962031	0.0	-52.158333333333346	848346104.0	0.06223779806693397	5
703	0.06333571344855785	0.7392719958628896	79.4400068920315	12.325198795504171	0.2534450550342595	0.08128549361109275	3.847008672957909e-06	147.1396710054873	2.208987686278684	0.0	53.25833333333334	281617410.00000006	0.19739229068855257	5
704	0.05313209347163639	0.48312132530330243	175.925049741649	7.324006182546093	0.26171631071113755	0.0692741252889334	2.480205006241298e-06	68.07862324067528	6.817160230104967	0.0	-50.26666666666666	413325022.00000006	0.4637465812250612	5
705	0.09794614893164531	0.7224247585861513	25.703316541639325	5.104440366875831	0.28749260145203503	0.03708272595247061	3.6775168340291246e-06	126.62808721286963	8.921744977226421	0.0	94.52500000000002	343771894.0	0.17962909248220338	5
706	0.05891990162089315	0.7143791558264807	213.0	4.8956210928512105	0.2793153961601357	0.04717292137084137	3.3352350677595744e-06	164.3175313135869	4.631829892301887	0.0	81.60000000000001	754895809.0	0.22670130456678927	5
707	0.0875735664607754	0.5379372958101506	95.02756471144656	4.616871976575418	0.26343115378037746	0.04651278922830805	3.2094254605699085e-06	109.338925995762	9.749160921316435	0.0	-47.866666666666674	800682484.0	0.374489137729074	5
708	0.0875735664607754	0.5379372958101506	95.02756471144656	4.755854324649836	0.26343115378037746	0.04651278922830805	3.2094254605699085e-06	109.338925995762	9.922076547295859	0.0	-47.89999999999999	869778640.0	0.374489137729074	5
709	0.13112275357183348	0.7561023972554612	131.0	4.616871976575418	0.1865529703236413	0.1755084031676089	4.642289732277989e-06	85.1709095492957	10.203016342363568	0.0	73.05833333333337	376676548.0	0.1127748491727053	5
710	0.0875735664607754	0.5379372958101506	95.02756471144656	4.616871976575418	0.26343115378037746	0.04651278922830805	3.2094254605699085e-06	109.338925995762	9.749160921316435	0.0	-47.866666666666674	800682484.0	0.374489137729074	5
711	0.0875735664607754	0.5379372958101506	95.02756471144656	4.616871976575418	0.26343115378037746	0.04651278922830805	3.2094254605699085e-06	109.338925995762	9.749160921316435	0.0	-47.866666666666674	800682484.0	0.374489137729074	5
712	0.0875735664607754	0.5379372958101506	95.02756471144656	4.616871976575418	0.26343115378037746	0.04651278922830805	3.2094254605699085e-06	109.338925995762	9.749160921316435	0.0	-47.866666666666674	800682484.0	0.374489137729074	5
713	0.06255995290860583	0.5489219041280275	62.41223114895975	6.547013785096709	0.29556294833767227	0.017125041686915893	5.1214794816654e-06	151.67870154711844	3.430949120165531	-1.618428658946982	117.80833333333337	513906900.0	0.3885181429633666	5
714	0.0875735664607754	0.5379372958101506	95.02756471144656	4.616871976575418	0.26343115378037746	0.04651278922830805	3.2094254605699085e-06	109.338925995762	9.749160921316435	0.0	-47.866666666666674	771788657.0	0.374489137729074	5
715	0.0875735664607754	0.5379372958101506	95.02756471144656	4.616871976575418	0.26343115378037746	0.04651278922830805	3.2094254605699085e-06	109.338925995762	9.749160921316435	0.0	-47.866666666666674	405363765.0	0.374489137729074	5
716	0.11506488916700751	0.46398534237142913	123.00661861868335	0.9611617983139995	0.049878277432417795	0.04591861475076079	8.301197095098149e-07	123.3692881637641	3.756125895019096	0.0	-30.44999999999999	476017394.0	0.4209497684615634	5
717	0.0875735664607754	0.5379372958101506	95.02756471144656	4.616871976575418	0.26343115378037746	0.04651278922830805	3.2094254605699085e-06	109.338925995762	9.749160921316435	0.0	-47.866666666666674	800682484.0	0.374489137729074	5
718	0.0875735664607754	0.5379372958101506	95.02756471144656	4.616871976575418	0.26343115378037746	0.04651278922830805	3.2094254605699085e-06	109.338925995762	9.749160921316435	0.0	-47.866666666666674	800682484.0	0.374489137729074	5
719	0.0875735664607754	0.5379372958101506	95.02756471144656	4.616871976575418	0.26343115378037746	0.04651278922830805	3.2094254605699085e-06	109.338925995762	9.749160921316435	0.0	-47.866666666666674	800682484.0	0.374489137729074	5
720	0.07921206578506973	0.1706868854823611	85.14509271552726	4.186108816486494	0.32232937528269595	0.05084216381634619	3.8554923986350625e-06	109.85648890617627	6.801593888311406	-0.7032279051195989	-58.708333333333336	255953605.0	0.7501010487325692	5
721	0.09927992412839175	1.1787299133434814	149.49218007099236	6.653206757912015	0.3792991294310416	0.009597750875099391	3.074145127977368e-06	28.7628561554572	-50.0	-50.0	-50.0	713040048.0	-0.0	5
722	0.07509906693875781	0.5856936007261172	12.040264271876069	6.117343946604958	0.10100382300698188	0.05257161486518229	2.013220790190119e-06	107.70988817678654	10.686819980574503	0.0	180.60833333333335	422976671.0	0.339207332335125	5
723	0.0875735664607754	0.5379372958101506	95.02756471144656	4.616871976575418	0.26343115378037746	0.04651278922830805	3.2094254605699085e-06	109.338925995762	9.749160921316435	0.0	-47.866666666666674	800682484.0	0.374489137729074	5
724	0.0875735664607754	0.5379372958101506	95.02756471144656	4.616871976575418	0.26343115378037746	0.04651278922830805	3.2094254605699085e-06	109.338925995762	9.749160921316435	0.0	-47.866666666666674	295580670.0	0.374489137729074	5
725	0.0875735664607754	0.5379372958101506	95.02756471144656	4.616871976575418	0.26343115378037746	0.04651278922830805	3.2094254605699085e-06	109.338925995762	9.749160921316435	0.0	-47.866666666666674	114316203.0	0.374489137729074	5
726	0.0875735664607754	0.5379372958101506	95.02756471144656	4.616871976575418	0.26343115378037746	0.04651278922830805	3.2094254605699085e-06	109.338925995762	9.749160921316435	0.0	-47.866666666666674	800682484.0	0.374489137729074	5
727	0.09848538794109447	0.3771296136244029	41.979579988083074	4.508039781850424	0.39545703900320617	0.04480147383080197	6.700158200039908e-06	89.20415246944154	4.6704768022418435	-1.3360892245702036	-50.15833333333332	607566085.0	0.5243849984345026	5
728	0.0875735664607754	0.5379372958101506	95.02756471144656	4.616871976575418	0.26343115378037746	0.04651278922830805	3.2094254605699085e-06	109.338925995762	9.749160921316435	0.0	-47.866666666666674	800682484.0	0.374489137729074	5
729	0.0875735664607754	0.5379372958101506	95.02756471144656	4.616871976575418	0.26343115378037746	0.04651278922830805	3.2094254605699085e-06	109.338925995762	9.749160921316435	0.0	-47.866666666666674	800682484.0	0.374489137729074	5
730	0.0875735664607754	0.5379372958101506	95.02756471144656	4.616871976575418	0.26343115378037746	0.07522652792706953	3.2094254605699085e-06	109.338925995762	9.89442187497215	0.0	69.45833333333336	422524121.0	0.374489137729074	5
731	0.0875735664607754	0.5379372958101506	95.02756471144656	4.616871976575418	0.26343115378037746	0.04651278922830805	3.2094254605699085e-06	109.338925995762	9.749160921316435	0.0	-47.866666666666674	800682484.0	0.374489137729074	5
732	0.12586645495151275	0.5379372958101506	95.02756471144656	4.616871976575418	0.26343115378037746	0.04651278922830805	3.2094254605699085e-06	109.338925995762	10.070257820669372	0.0	73.45833333333336	639996391.0	0.3361962492383367	5
733	0.09072243716495504	0.7269360710693781	0.690736014511554	13.731766197735261	0.6644246247741972	0.0007160893338348098	1.1749189412595213e-05	131.1922493216353	2.841187217810596	-2.7118565763910616	74.79166666666667	869950026.0	0.18234149176566694	5
734	0.1118834390156919	0.7204268654675795	6.0719123644609	6.891344182336363	0.16943366867449333	0.1701325964406753	2.800600583986081e-06	24.050119141617387	1.5388549005522876	0.0	-38.66666666666666	234800138.00000003	0.16768969551672863	5
735	0.0875735664607754	0.5379372958101506	95.02756471144656	4.616871976575418	0.26343115378037746	0.04651278922830805	3.2094254605699085e-06	109.338925995762	9.749160921316435	0.0	-47.866666666666674	800682484.0	0.374489137729074	5
736	0.0875735664607754	0.5379372958101506	95.02756471144656	4.616871976575418	0.26343115378037746	0.04651278922830805	3.2094254605699085e-06	109.338925995762	9.749160921316435	0.0	-47.866666666666674	800682484.0	0.374489137729074	5
737	0.10189641042769228	0.7563035840134352	137.0262579111057	6.857801022623708	0.06905989641963606	0.04733351453491536	3.7017316189378363e-06	161.77134141176373	2.4070667837048347	0.0	78.45	643156421.0	0.1418000055588725	5
738	0.0875735664607754	0.5379372958101506	95.02756471144656	4.616871976575418	0.26343115378037746	0.04651278922830805	3.2094254605699085e-06	109.338925995762	9.749160921316435	0.0	-47.866666666666674	800682484.0	0.374489137729074	5
739	0.0875735664607754	0.5379372958101506	95.02756471144656	4.616871976575418	0.26343115378037746	0.04651278922830805	3.2094254605699085e-06	109.338925995762	9.749160921316435	0.0	-47.866666666666674	800682484.0	0.374489137729074	5
740	0.3467660264281445	0.503471021322236	131.0	4.616871976575418	0.26343115378037746	0.1755084031676089	3.5141361814818455e-06	84.0	9.731203856570414	0.0	66.71666666666665	625444982.0	0.14976295224961955	5
741	0.050255426177373115	0.7825648170747873	93.53569023903955	6.394549665336227	0.18797950278297365	0.08615614547876375	5.385746665660194e-06	25.159912625531973	1.747776507190025	0.0	-52.64166666666667	248417982.0	0.16717975674783958	5
742	0.0875735664607754	0.5379372958101506	95.02756471144656	4.616871976575418	0.26343115378037746	0.07522652792706953	3.2094254605699085e-06	109.338925995762	9.89442187497215	0.0	69.45833333333336	837330170.0	0.374489137729074	5
743	0.0875735664607754	0.5379372958101506	95.02756471144656	4.616871976575418	0.26343115378037746	0.04651278922830805	3.2094254605699085e-06	109.338925995762	9.749160921316435	0.0	-47.866666666666674	718242775.0	0.374489137729074	5
744	0.0875735664607754	0.5379372958101506	95.02756471144656	4.616871976575418	0.26343115378037746	0.04651278922830805	3.2094254605699085e-06	109.338925995762	9.749160921316435	0.0	-47.866666666666674	800682484.0	0.374489137729074	5
745	0.0875735664607754	0.5379372958101506	95.02756471144656	4.616871976575418	0.26343115378037746	0.04651278922830805	3.2094254605699085e-06	109.338925995762	9.749160921316435	0.0	-47.866666666666674	800682484.0	0.374489137729074	5
746	0.11180219678148125	0.4347568014601382	100.78748720891639	5.391877692536057	0.09260276612131021	0.049404845700401566	1.632812029879167e-06	60.54485214638249	6.321124980743342	0.0	-48.683333333333344	837909787.9999999	0.45344100175838054	5
747	0.0875735664607754	0.5379372958101506	95.02756471144656	4.616871976575418	0.26343115378037746	0.04651278922830805	3.2094254605699085e-06	109.338925995762	9.749160921316435	0.0	-47.866666666666674	800682484.0	0.374489137729074	5
748	0.0875735664607754	0.5379372958101506	95.02756471144656	4.616871976575418	0.26343115378037746	0.04651278922830805	3.2094254605699085e-06	109.338925995762	9.749160921316435	0.0	-47.866666666666674	800682484.0	0.374489137729074	5
749	0.0875735664607754	0.5379372958101506	95.02756471144656	4.755854324649836	0.26343115378037746	0.04651278922830805	3.2094254605699085e-06	109.338925995762	9.922076547295859	0.0	-47.89999999999999	761569247.0	0.374489137729074	5
750	0.0875735664607754	0.5379372958101506	95.02756471144656	4.616871976575418	0.26343115378037746	0.04651278922830805	3.2094254605699085e-06	109.338925995762	9.749160921316435	0.0	-47.866666666666674	493106564.0	0.374489137729074	5
751	0.0875735664607754	0.5379372958101506	95.02756471144656	4.616871976575418	0.26343115378037746	0.04651278922830805	3.2094254605699085e-06	109.338925995762	9.749160921316435	0.0	-47.866666666666674	648717628.0	0.374489137729074	5
752	0.15674572362439398	0.43685624726038713	120.41598985605802	4.175847390950233	0.047341921915755564	0.13713580258089975	6.131029283172641e-06	102.58752586142211	5.784209129474075	-0.9634694324786874	58.62500000000004	125430338.0	0.40639802911521894	5
753	0.0875735664607754	0.5379372958101506	95.02756471144656	4.616871976575418	0.26343115378037746	0.04651278922830805	3.2094254605699085e-06	109.338925995762	9.749160921316435	0.0	-47.866666666666674	800682484.0	0.374489137729074	5
754	0.0875735664607754	0.5379372958101506	95.02756471144656	4.616871976575418	0.26343115378037746	0.04651278922830805	3.2094254605699085e-06	109.338925995762	9.749160921316435	0.0	-47.866666666666674	800682484.0	0.374489137729074	5
755	0.0875735664607754	0.5379372958101506	95.02756471144656	4.616871976575418	0.26343115378037746	0.04651278922830805	3.2094254605699085e-06	109.338925995762	9.749160921316435	0.0	-47.866666666666674	800682484.0	0.374489137729074	5
756	0.0875735664607754	0.5379372958101506	95.02756471144656	4.616871976575418	0.26343115378037746	0.04651278922830805	3.2094254605699085e-06	109.338925995762	9.749160921316435	0.0	-47.866666666666674	800682484.0	0.374489137729074	5
757	0.05607736884231123	0.5327022130575461	180.83413380683004	5.848514404642714	0.08939097372893623	0.06836776225292872	1.190145552580729e-06	89.799608954089	8.979286262391248	0.0	-43.641666666666644	303875658.0	0.41122041810014276	5
758	0.0875735664607754	0.5379372958101506	95.02756471144656	4.616871976575418	0.26343115378037746	0.04651278922830805	3.2094254605699085e-06	109.338925995762	9.749160921316435	0.0	-47.866666666666674	800682484.0	0.374489137729074	5
759	0.0875735664607754	0.5379372958101506	95.02756471144656	4.616871976575418	0.26343115378037746	0.04651278922830805	3.2094254605699085e-06	109.338925995762	9.749160921316435	0.0	-47.866666666666674	800682484.0	0.374489137729074	5
760	0.0875735664607754	0.5379372958101506	95.02756471144656	4.616871976575418	0.26343115378037746	0.04651278922830805	3.2094254605699085e-06	109.338925995762	9.749160921316435	0.0	-47.866666666666674	800682484.0	0.374489137729074	5
761	0.08807427973425834	1.0916860755766233	102.74164505746435	3.8411240990650506	0.24766804938478196	0.0960621876260179	3.3582724786231202e-06	189.6822655312908	-50.0	-50.0	-50.0	725353506.0	-0.0	5
762	0.1171923227780388	0.8536774200379137	94.92395532701977	4.237461910205403	0.3263578952537739	0.0326246918958253	3.903959227510243e-06	207.8227634880361	1.1626598144632183	0.0	16.441666666666663	323341418.0	0.029130257184047492	5
763	0.13112275357183348	0.5379372958101506	131.0	4.755854324649836	0.1865529703236413	0.1755084031676089	4.642289732277989e-06	85.1709095492957	8.379356963573029	0.0	-43.824999999999996	216523951.0	0.33093995061801595	5
764	0.0875735664607754	0.5379372958101506	95.02756471144656	4.616871976575418	0.26343115378037746	0.04651278922830805	3.2094254605699085e-06	109.338925995762	9.749160921316435	0.0	-47.866666666666674	443636985.0	0.374489137729074	5
765	0.18310488212239334	0.11857153484225147	30.150964554359973	11.002652654781294	0.26634720400312956	0.046735468579356	2.697648005169213e-06	166.94452937408653	0.9878356892588993	-3.7778647204135014	83.84166666666671	747294698.0	0.6983235830353551	5
766	0.04517396839723959	0.9146684955354052	93.02987860234461	5.415548450139917	0.22687236654816442	0.03899236792805592	2.038406602502454e-06	136.83246427576353	2.567197191030381	0.0	123.84166666666671	417081473.0	0.04015753606735517	5
767	0.13681144928929034	0.554582067325471	121.23888693899895	2.686589228096355	0.014790229974869812	0.09492707834612499	4.9350201925974544e-06	207.84619460837297	1.7736578225501152	0.0	45.516666666666666	725970880.0	0.30860648338523866	5
768	0.0875735664607754	0.5379372958101506	95.02756471144656	4.616871976575418	0.26343115378037746	0.04651278922830805	3.2094254605699085e-06	109.338925995762	9.749160921316435	0.0	-47.866666666666674	800682484.0	0.374489137729074	5
769	0.0875735664607754	0.5379372958101506	95.02756471144656	4.616871976575418	0.26343115378037746	0.04651278922830805	3.2094254605699085e-06	109.338925995762	9.749160921316435	0.0	-47.866666666666674	800682484.0	0.374489137729074	5
770	0.0875735664607754	0.5379372958101506	95.02756471144656	4.755854324649836	0.26343115378037746	0.04651278922830805	3.2094254605699085e-06	109.338925995762	9.922076547295859	0.0	-47.89999999999999	761569247.0	0.374489137729074	6
771	0.0875735664607754	0.5379372958101506	95.02756471144656	4.755854324649836	0.26343115378037746	0.04651278922830805	3.2094254605699085e-06	109.338925995762	9.922076547295859	0.0	-47.89999999999999	761569247.0	0.374489137729074	6
772	0.13112275357183348	0.7561023972554612	131.0	4.755854324649836	0.1865529703236413	0.1755084031676089	4.642289732277989e-06	85.1709095492957	10.074805071959712	0.0	73.0666666666667	297920581.0	0.1127748491727053	6
773	0.07509906693875781	0.5856936007261172	12.040264271876069	6.117343946604958	0.10100382300698188	0.05257161486518229	2.013220790190119e-06	107.70988817678654	10.686819980574503	0.0	180.60833333333335	422976671.0	0.339207332335125	6
774	0.0875735664607754	0.5379372958101506	95.02756471144656	4.755854324649836	0.26343115378037746	0.04651278922830805	3.2094254605699085e-06	109.338925995762	9.922076547295859	0.0	-47.89999999999999	761569247.0	0.374489137729074	6
775	0.13112275357183348	0.7561023972554612	131.0	4.755854324649836	0.1865529703236413	0.1755084031676089	4.642289732277989e-06	85.1709095492957	10.074805071959712	0.0	73.0666666666667	297920581.0	0.1127748491727053	6
776	0.13112275357183348	0.7561023972554612	131.0	4.755854324649836	0.1865529703236413	0.1755084031676089	4.642289732277989e-06	85.1709095492957	10.074805071959712	0.0	73.0666666666667	297920581.0	0.1127748491727053	6
777	0.13112275357183348	0.7561023972554612	131.0	4.755854324649836	0.1865529703236413	0.1755084031676089	4.642289732277989e-06	85.1709095492957	10.074805071959712	0.0	73.0666666666667	297920581.0	0.1127748491727053	6
778	0.0875735664607754	0.5379372958101506	95.02756471144656	4.616871976575418	0.26343115378037746	0.04651278922830805	3.2094254605699085e-06	109.338925995762	9.749160921316435	0.0	-47.866666666666674	800682484.0	0.374489137729074	6
779	0.0875735664607754	0.5379372958101506	95.02756471144656	4.616871976575418	0.26343115378037746	0.04651278922830805	3.2094254605699085e-06	109.338925995762	9.749160921316435	0.0	-47.866666666666674	800682484.0	0.374489137729074	6
780	0.0875735664607754	0.5379372958101506	95.02756471144656	4.616871976575418	0.26343115378037746	0.04651278922830805	3.2094254605699085e-06	109.338925995762	9.749160921316435	0.0	-47.866666666666674	800682484.0	0.374489137729074	6
781	0.0875735664607754	0.5379372958101506	95.02756471144656	4.616871976575418	0.26343115378037746	0.04651278922830805	3.2094254605699085e-06	109.338925995762	9.749160921316435	0.0	-47.866666666666674	800682484.0	0.374489137729074	6
782	0.0875735664607754	0.5379372958101506	95.02756471144656	4.755854324649836	0.26343115378037746	0.04651278922830805	3.2094254605699085e-06	109.338925995762	9.922076547295859	0.0	-47.89999999999999	761569247.0	0.374489137729074	6
783	0.0875735664607754	0.5379372958101506	95.02756471144656	4.616871976575418	0.26343115378037746	0.07522652792706953	3.2094254605699085e-06	109.338925995762	9.89442187497215	0.0	69.45833333333336	422524121.0	0.374489137729074	6
784	0.0875735664607754	0.5379372958101506	95.02756471144656	4.616871976575418	0.26343115378037746	0.04651278922830805	3.2094254605699085e-06	109.338925995762	9.749160921316435	0.0	-47.866666666666674	800682484.0	0.374489137729074	6
785	0.13112275357183348	0.7561023972554612	131.0	4.616871976575418	0.1865529703236413	0.1755084031676089	4.642289732277989e-06	85.1709095492957	10.203016342363568	0.0	73.05833333333337	376676548.0	0.1127748491727053	6
786	0.12586645495151275	0.5379372958101506	95.02756471144656	4.616871976575418	0.26343115378037746	0.04651278922830805	3.2094254605699085e-06	109.338925995762	10.070257820669372	0.0	73.45833333333336	639996391.0	0.3361962492383367	6
787	0.0875735664607754	0.5379372958101506	95.02756471144656	4.616871976575418	0.26343115378037746	0.04651278922830805	3.2094254605699085e-06	109.338925995762	9.749160921316435	0.0	-47.866666666666674	800682484.0	0.374489137729074	6
788	0.0875735664607754	0.5379372958101506	95.02756471144656	4.616871976575418	0.26343115378037746	0.04651278922830805	3.2094254605699085e-06	109.338925995762	9.749160921316435	0.0	-47.866666666666674	800682484.0	0.374489137729074	6
789	0.0875735664607754	0.5379372958101506	95.02756471144656	4.616871976575418	0.26343115378037746	0.04651278922830805	3.2094254605699085e-06	109.338925995762	9.749160921316435	0.0	-47.866666666666674	800682484.0	0.374489137729074	6
790	0.13112275357183348	0.7561023972554612	131.0	4.755854324649836	0.1865529703236413	0.1755084031676089	4.642289732277989e-06	85.1709095492957	10.074805071959712	0.0	73.0666666666667	297920581.0	0.1127748491727053	6
791	0.0875735664607754	0.5379372958101506	95.02756471144656	4.616871976575418	0.26343115378037746	0.04651278922830805	3.2094254605699085e-06	109.338925995762	9.749160921316435	0.0	-47.866666666666674	800682484.0	0.374489137729074	6
792	0.07509906693875781	0.5856936007261172	12.040264271876069	6.117343946604958	0.10100382300698188	0.05257161486518229	2.013220790190119e-06	107.70988817678654	10.686819980574503	0.0	180.60833333333335	422976671.0	0.339207332335125	6
793	0.0875735664607754	0.5379372958101506	95.02756471144656	4.616871976575418	0.26343115378037746	0.04651278922830805	3.2094254605699085e-06	109.338925995762	9.749160921316435	0.0	-47.866666666666674	800682484.0	0.374489137729074	6
794	0.0875735664607754	0.5379372958101506	95.02756471144656	4.616871976575418	0.26343115378037746	0.04651278922830805	3.2094254605699085e-06	109.338925995762	9.749160921316435	0.0	-47.866666666666674	800682484.0	0.374489137729074	6
795	0.13112275357183348	0.7561023972554612	131.0	4.755854324649836	0.1865529703236413	0.1755084031676089	4.642289732277989e-06	85.1709095492957	10.074805071959712	0.0	73.0666666666667	297920581.0	0.1127748491727053	6
796	0.0875735664607754	0.5379372958101506	95.02756471144656	4.616871976575418	0.26343115378037746	0.04651278922830805	3.2094254605699085e-06	109.338925995762	9.749160921316435	0.0	-47.866666666666674	800682484.0	0.374489137729074	6
797	0.13112275357183348	0.7561023972554612	131.0	4.616871976575418	0.1865529703236413	0.1755084031676089	4.642289732277989e-06	85.1709095492957	10.203016342363568	0.0	73.05833333333337	376676548.0	0.1127748491727053	6
798	0.0875735664607754	0.5379372958101506	95.02756471144656	4.616871976575418	0.26343115378037746	0.04651278922830805	3.2094254605699085e-06	109.338925995762	9.749160921316435	0.0	-47.866666666666674	800682484.0	0.374489137729074	6
799	0.0875735664607754	0.5379372958101506	95.02756471144656	4.616871976575418	0.26343115378037746	0.04651278922830805	3.2094254605699085e-06	109.338925995762	9.749160921316435	0.0	-47.866666666666674	800682484.0	0.374489137729074	6
800	0.0875735664607754	0.5379372958101506	95.02756471144656	4.616871976575418	0.26343115378037746	0.04651278922830805	3.2094254605699085e-06	109.338925995762	9.749160921316435	0.0	-47.866666666666674	800682484.0	0.374489137729074	6
801	0.0875735664607754	0.5379372958101506	95.02756471144656	4.616871976575418	0.26343115378037746	0.07522652792706953	3.2094254605699085e-06	109.338925995762	9.89442187497215	0.0	69.45833333333336	422524121.0	0.374489137729074	6
802	0.13112275357183348	0.7561023972554612	131.0	4.755854324649836	0.1865529703236413	0.1755084031676089	4.642289732277989e-06	85.1709095492957	10.074805071959712	0.0	73.0666666666667	297920581.0	0.1127748491727053	6
803	0.0875735664607754	0.5379372958101506	95.02756471144656	4.616871976575418	0.26343115378037746	0.04651278922830805	3.2094254605699085e-06	109.338925995762	9.749160921316435	0.0	-47.866666666666674	800682484.0	0.374489137729074	6
804	0.0875735664607754	0.5379372958101506	95.02756471144656	4.616871976575418	0.26343115378037746	0.04651278922830805	3.2094254605699085e-06	109.338925995762	9.749160921316435	0.0	-47.866666666666674	800682484.0	0.374489137729074	6
805	0.12586645495151275	0.5379372958101506	95.02756471144656	4.616871976575418	0.26343115378037746	0.04651278922830805	3.2094254605699085e-06	109.338925995762	10.070257820669372	0.0	73.45833333333336	639996391.0	0.3361962492383367	6
806	0.0875735664607754	0.5379372958101506	95.02756471144656	4.755854324649836	0.26343115378037746	0.04651278922830805	3.2094254605699085e-06	109.338925995762	9.922076547295859	0.0	-47.89999999999999	761569247.0	0.374489137729074	6
807	0.13112275357183348	0.7561023972554612	131.0	4.616871976575418	0.1865529703236413	0.1755084031676089	4.642289732277989e-06	85.1709095492957	10.203016342363568	0.0	73.05833333333337	376676548.0	0.1127748491727053	6
808	0.0875735664607754	0.5379372958101506	95.02756471144656	4.755854324649836	0.26343115378037746	0.04651278922830805	3.2094254605699085e-06	109.338925995762	9.922076547295859	0.0	-47.89999999999999	761569247.0	0.374489137729074	6
809	0.0875735664607754	0.5379372958101506	95.02756471144656	4.616871976575418	0.26343115378037746	0.04651278922830805	3.2094254605699085e-06	109.338925995762	9.749160921316435	0.0	-47.866666666666674	800682484.0	0.374489137729074	6
810	0.0875735664607754	0.5379372958101506	95.02756471144656	4.755854324649836	0.26343115378037746	0.04651278922830805	3.2094254605699085e-06	109.338925995762	9.922076547295859	0.0	-47.89999999999999	761569247.0	0.374489137729074	6
811	0.0875735664607754	0.5379372958101506	95.02756471144656	4.616871976575418	0.26343115378037746	0.07522652792706953	3.2094254605699085e-06	109.338925995762	9.89442187497215	0.0	69.45833333333336	422524121.0	0.374489137729074	6
812	0.0875735664607754	0.5379372958101506	95.02756471144656	4.755854324649836	0.26343115378037746	0.04651278922830805	3.2094254605699085e-06	109.338925995762	9.922076547295859	0.0	-47.89999999999999	761569247.0	0.374489137729074	6
813	0.13112275357183348	0.7561023972554612	131.0	4.755854324649836	0.1865529703236413	0.1755084031676089	4.642289732277989e-06	85.1709095492957	10.074805071959712	0.0	73.0666666666667	297920581.0	0.1127748491727053	6
814	0.13112275357183348	0.7561023972554612	131.0	4.616871976575418	0.1865529703236413	0.1755084031676089	4.642289732277989e-06	85.1709095492957	10.203016342363568	0.0	73.05833333333337	376676548.0	0.1127748491727053	6
815	0.13112275357183348	0.7561023972554612	131.0	4.755854324649836	0.1865529703236413	0.1755084031676089	4.642289732277989e-06	85.1709095492957	10.074805071959712	0.0	73.0666666666667	297920581.0	0.1127748491727053	6
816	0.0875735664607754	0.5379372958101506	95.02756471144656	4.616871976575418	0.26343115378037746	0.04651278922830805	3.2094254605699085e-06	109.338925995762	9.749160921316435	0.0	-47.866666666666674	800682484.0	0.374489137729074	6
817	0.0875735664607754	0.5379372958101506	95.02756471144656	4.616871976575418	0.26343115378037746	0.04651278922830805	3.2094254605699085e-06	109.338925995762	9.749160921316435	0.0	-47.866666666666674	800682484.0	0.374489137729074	6
818	0.0875735664607754	0.5379372958101506	95.02756471144656	4.616871976575418	0.26343115378037746	0.04651278922830805	3.2094254605699085e-06	109.338925995762	9.749160921316435	0.0	-47.866666666666674	800682484.0	0.374489137729074	6
819	0.0875735664607754	0.5379372958101506	95.02756471144656	4.616871976575418	0.26343115378037746	0.04651278922830805	3.2094254605699085e-06	109.338925995762	9.749160921316435	0.0	-47.866666666666674	800682484.0	0.374489137729074	6
820	0.0875735664607754	0.5379372958101506	95.02756471144656	4.616871976575418	0.26343115378037746	0.04651278922830805	3.2094254605699085e-06	109.338925995762	9.749160921316435	0.0	-47.866666666666674	800682484.0	0.374489137729074	6
821	0.0875735664607754	0.5379372958101506	95.02756471144656	4.755854324649836	0.26343115378037746	0.04651278922830805	3.2094254605699085e-06	109.338925995762	9.922076547295859	0.0	-47.89999999999999	761569247.0	0.374489137729074	6
822	0.0875735664607754	0.5379372958101506	95.02756471144656	4.616871976575418	0.26343115378037746	0.04651278922830805	3.2094254605699085e-06	109.338925995762	9.749160921316435	0.0	-47.866666666666674	800682484.0	0.374489137729074	6
823	0.0875735664607754	0.5379372958101506	95.02756471144656	4.755854324649836	0.26343115378037746	0.04651278922830805	3.2094254605699085e-06	109.338925995762	9.922076547295859	0.0	-47.89999999999999	761569247.0	0.374489137729074	6
824	0.0875735664607754	0.5379372958101506	95.02756471144656	4.616871976575418	0.26343115378037746	0.04651278922830805	3.2094254605699085e-06	109.338925995762	9.749160921316435	0.0	-47.866666666666674	800682484.0	0.374489137729074	6
825	0.0875735664607754	0.5379372958101506	95.02756471144656	4.616871976575418	0.26343115378037746	0.04651278922830805	3.2094254605699085e-06	109.338925995762	9.749160921316435	0.0	-47.866666666666674	800682484.0	0.374489137729074	6
826	0.0875735664607754	0.5379372958101506	95.02756471144656	4.616871976575418	0.26343115378037746	0.04651278922830805	3.2094254605699085e-06	109.338925995762	9.749160921316435	0.0	-47.866666666666674	800682484.0	0.374489137729074	6
827	0.0875735664607754	0.5379372958101506	95.02756471144656	4.616871976575418	0.26343115378037746	0.04651278922830805	3.2094254605699085e-06	109.338925995762	9.749160921316435	0.0	-47.866666666666674	800682484.0	0.374489137729074	6
828	0.13112275357183348	0.7561023972554612	131.0	4.755854324649836	0.1865529703236413	0.1755084031676089	4.642289732277989e-06	85.1709095492957	10.074805071959712	0.0	73.0666666666667	297920581.0	0.1127748491727053	6
829	0.13112275357183348	0.7561023972554612	131.0	4.755854324649836	0.1865529703236413	0.1755084031676089	4.642289732277989e-06	85.1709095492957	10.074805071959712	0.0	73.0666666666667	297920581.0	0.1127748491727053	6
830	0.13112275357183348	0.7561023972554612	131.0	4.755854324649836	0.1865529703236413	0.1755084031676089	4.642289732277989e-06	85.1709095492957	10.074805071959712	0.0	73.0666666666667	297920581.0	0.1127748491727053	6
831	0.0875735664607754	0.5379372958101506	95.02756471144656	4.616871976575418	0.26343115378037746	0.07522652792706953	3.2094254605699085e-06	109.338925995762	9.89442187497215	0.0	69.45833333333336	422524121.0	0.374489137729074	6
832	0.0875735664607754	0.5379372958101506	95.02756471144656	4.755854324649836	0.26343115378037746	0.04651278922830805	3.2094254605699085e-06	109.338925995762	9.922076547295859	0.0	-47.89999999999999	869778640.0	0.374489137729074	6
833	0.12586645495151275	0.5379372958101506	95.02756471144656	4.616871976575418	0.26343115378037746	0.04651278922830805	3.2094254605699085e-06	109.338925995762	10.070257820669372	0.0	73.45833333333336	639996391.0	0.3361962492383367	6
834	0.0875735664607754	0.5379372958101506	95.02756471144656	4.616871976575418	0.26343115378037746	0.07522652792706953	3.2094254605699085e-06	109.338925995762	9.89442187497215	0.0	69.45833333333336	422524121.0	0.374489137729074	6
835	0.0875735664607754	0.5379372958101506	95.02756471144656	4.755854324649836	0.26343115378037746	0.04651278922830805	3.2094254605699085e-06	109.338925995762	9.922076547295859	0.0	-47.89999999999999	761569247.0	0.374489137729074	6
836	0.0875735664607754	0.5379372958101506	95.02756471144656	4.616871976575418	0.26343115378037746	0.04651278922830805	3.2094254605699085e-06	109.338925995762	9.749160921316435	0.0	-47.866666666666674	800682484.0	0.374489137729074	6
837	0.0875735664607754	0.5379372958101506	95.02756471144656	4.616871976575418	0.26343115378037746	0.07522652792706953	3.2094254605699085e-06	109.338925995762	9.89442187497215	0.0	69.45833333333336	422524121.0	0.374489137729074	6
838	0.0875735664607754	0.5379372958101506	95.02756471144656	4.616871976575418	0.26343115378037746	0.04651278922830805	3.2094254605699085e-06	109.338925995762	9.749160921316435	0.0	-47.866666666666674	800682484.0	0.374489137729074	6
839	0.0875735664607754	0.5379372958101506	95.02756471144656	4.616871976575418	0.26343115378037746	0.07522652792706953	3.2094254605699085e-06	109.338925995762	9.89442187497215	0.0	69.45833333333336	422524121.0	0.374489137729074	6
840	0.0875735664607754	0.5379372958101506	95.02756471144656	4.755854324649836	0.26343115378037746	0.04651278922830805	3.2094254605699085e-06	109.338925995762	9.922076547295859	0.0	-47.89999999999999	761569247.0	0.374489137729074	6
841	0.0875735664607754	0.5379372958101506	95.02756471144656	4.755854324649836	0.26343115378037746	0.04651278922830805	3.2094254605699085e-06	109.338925995762	9.922076547295859	0.0	-47.89999999999999	761569247.0	0.374489137729074	6
842	0.13112275357183348	0.7561023972554612	131.0	4.755854324649836	0.1865529703236413	0.1755084031676089	4.642289732277989e-06	85.1709095492957	10.074805071959712	0.0	73.0666666666667	297920581.0	0.1127748491727053	6
843	0.07509906693875781	0.5856936007261172	12.040264271876069	6.117343946604958	0.10100382300698188	0.05257161486518229	2.013220790190119e-06	107.70988817678654	10.686819980574503	0.0	180.60833333333335	422976671.0	0.339207332335125	6
844	0.120907346160773	1.0642412785298356	124.93364880921445	5.148521120840237	0.16805093655438763	0.05341377473520542	4.513365576908466e-06	148.762531182592	-50.0	-50.0	-50.0	680535141.0	-0.0	6
845	0.13112275357183348	0.7561023972554612	131.0	4.755854324649836	0.1865529703236413	0.1755084031676089	4.642289732277989e-06	85.1709095492957	10.074805071959712	0.0	73.0666666666667	220679486.0	0.1127748491727053	6
846	0.21368479866390694	1.0466750799628346	74.53470328774529	4.310561655058231	0.22576093522857188	0.11336775863317972	4.6121976051583394e-06	88.99375947299018	-50.0	-50.0	-50.0	720488831.0	-0.0	6
847	0.22859009269872232	0.6437537700834067	8.67502281753761	2.6608839047102797	0.13921999547634645	0.21677794922099455	2.789690191106506e-06	16.93759334106349	0.5896535082391594	0.0	-50.833333333333336	483806278.0	0.12765613721787095	6
848	0.1605249033673697	0.9251000318521666	150.88889678178978	2.8745124859117617	0.18410319781069787	0.05421809287750811	1.7976284213785297e-06	167.5210243308673	3.1337057982634704	0.0	36.81666666666666	352262562.0	-0.0	6
849	0.0875735664607754	0.5379372958101506	95.02756471144656	4.616871976575418	0.26343115378037746	0.04651278922830805	3.2094254605699085e-06	109.338925995762	9.749160921316435	0.0	-47.866666666666674	441610278.0	0.374489137729074	6
850	0.0875735664607754	0.5379372958101506	95.02756471144656	4.616871976575418	0.26343115378037746	0.04651278922830805	3.2094254605699085e-06	109.338925995762	9.749160921316435	0.0	-47.866666666666674	833157972.0	0.374489137729074	6
851	0.0875735664607754	0.5379372958101506	95.02756471144656	4.616871976575418	0.26343115378037746	0.04651278922830805	3.2094254605699085e-06	109.338925995762	9.749160921316435	0.0	-47.866666666666674	697832881.0	0.374489137729074	6
852	0.0875735664607754	0.5379372958101506	95.02756471144656	4.755854324649836	0.26343115378037746	0.04651278922830805	3.2094254605699085e-06	109.338925995762	9.922076547295859	0.0	-47.89999999999999	761569247.0	0.374489137729074	6
853	0.14474574144490662	0.6256700277313575	111.48343555992716	0.7211341288720474	0.1115317828474176	0.08160387702282729	3.7621623980590796e-06	8.752044968969031	0.16261868401962332	0.0	-54.524999999999984	693382311.0	0.2295842308237359	6
854	0.0983945407476628	0.5464932008504987	162.18642288575467	3.7137795600175645	0.3582095342928308	0.021349633507396413	3.8171301241565705e-06	95.20186399491821	5.667314166862457	0.0	-47.858333333333334	406316834.0	0.35511225840183847	6
855	0.13112275357183348	0.7561023972554612	131.0	4.616871976575418	0.1865529703236413	0.1755084031676089	3.2094254605699085e-06	85.1709095492957	10.068301934007504	0.0	73.725	443814884.99999994	0.1127748491727053	6
856	0.12586645495151275	0.5379372958101506	95.02756471144656	4.616871976575418	0.26343115378037746	0.04651278922830805	3.2094254605699085e-06	109.338925995762	10.070257820669372	0.0	73.45833333333336	639996391.0	0.3361962492383367	6
857	0.0875735664607754	0.5379372958101506	95.02756471144656	4.616871976575418	0.26343115378037746	0.04651278922830805	3.2094254605699085e-06	109.338925995762	9.749160921316435	0.0	-47.866666666666674	800682484.0	0.374489137729074	6
858	0.0875735664607754	0.5379372958101506	95.02756471144656	4.616871976575418	0.26343115378037746	0.04651278922830805	3.2094254605699085e-06	109.338925995762	9.749160921316435	0.0	-47.866666666666674	843434569.0	0.374489137729074	6
859	0.07289522287144923	0.14405478323759907	27.614048891413816	7.078536608501984	0.24870983107362912	0.05010415539218296	1.4434572288985392e-06	119.01081884521999	7.48456812191543	0.0	150.72500000000002	212611910.0	0.7830499938909516	6
860	0.13112275357183348	0.7561023972554612	131.0	4.755854324649836	0.1865529703236413	0.1755084031676089	4.642289732277989e-06	85.1709095492957	10.074805071959712	0.0	73.0666666666667	297920581.0	0.1127748491727053	6
861	0.0875735664607754	0.5379372958101506	95.02756471144656	4.616871976575418	0.26343115378037746	0.04651278922830805	3.2094254605699085e-06	109.338925995762	9.749160921316435	0.0	-47.866666666666674	800682484.0	0.374489137729074	6
862	0.09177836905194914	0.9407821444130429	10.76143605143047	8.111031555117124	0.06828676717675422	0.03853860526187115	2.1312185167750693e-06	145.76593922146577	-50.0	-50.0	-50.0	824381944.0	-0.0	6
863	0.0875735664607754	0.5379372958101506	95.02756471144656	4.616871976575418	0.26343115378037746	0.04651278922830805	3.2094254605699085e-06	109.338925995762	9.749160921316435	0.0	-47.866666666666674	800682484.0	0.374489137729074	6
864	0.014737676799240484	0.7450213339483929	79.06346066157361	6.284686908814759	0.20809880225227928	0.10441747963661507	5.589831841925442e-06	26.893347542815306	1.6424964295666449	0.0	-52.14166666666666	739862642.0	0.2402409892523667	6
865	0.13112275357183348	0.7561023972554612	131.0	4.755854324649836	0.1865529703236413	0.1755084031676089	4.642289732277989e-06	85.1709095492957	10.074805071959712	0.0	73.0666666666667	297920581.0	0.1127748491727053	6
866	0.0875735664607754	0.5379372958101506	95.02756471144656	4.616871976575418	0.26343115378037746	0.04651278922830805	3.2094254605699085e-06	109.338925995762	9.749160921316435	0.0	-47.866666666666674	800682484.0	0.374489137729074	6
867	0.08384189178125276	0.766742340884625	168.0066310219968	3.214127855310339	0.09875297701086012	0.2528894033423701	6.49759624932952e-06	85.5584937320306	6.750080101512367	0.0	-55.60000000000001	372015176.0	0.1494157673341222	6
868	0.11574946744885278	0.777642813537599	107.55276003977657	2.254612313065601	0.1533557969727018	0.0458269370202694	5.310009960796312e-06	88.66708555419325	6.620805868409423	0.0	31.76666666666668	465747898.0	0.10660771901354815	6
869	0.07794176697677481	0.7793685244235489	55.40642021775501	7.050537125120675	0.29165457149571844	0.06900800872728122	1.7867498085056446e-06	69.83657979103725	7.1059777438058305	0.0	-36.616666666666674	515337210.0	0.14268970859967633	6
870	0.0875735664607754	0.5379372958101506	95.02756471144656	4.616871976575418	0.26343115378037746	0.04651278922830805	3.2094254605699085e-06	109.338925995762	9.749160921316435	0.0	-47.866666666666674	286335227.0	0.374489137729074	6
871	0.0875735664607754	0.5379372958101506	95.02756471144656	4.616871976575418	0.26343115378037746	0.07522652792706953	3.2094254605699085e-06	109.338925995762	9.89442187497215	0.0	69.45833333333336	171198266.0	0.374489137729074	6
872	0.13112275357183348	0.7561023972554612	131.0	4.755854324649836	0.1865529703236413	0.1755084031676089	4.642289732277989e-06	109.338925995762	6.33927946179362	0.0	71.73333333333336	429943562.0	0.1127748491727053	6
873	0.027108362763209666	0.4312819883949166	100.24728026714055	4.601594288568634	0.4785775270664941	0.022379336348193557	3.448524799249556e-06	2.2250235679021415	0.16279581216005923	0.0	-55.025	329532681.0	0.5416096488418738	6
874	0.0875735664607754	0.5379372958101506	95.02756471144656	4.616871976575418	0.26343115378037746	0.04651278922830805	3.2094254605699085e-06	109.338925995762	9.749160921316435	0.0	-47.866666666666674	872675288.0	0.374489137729074	6
875	0.1751566986294545	0.596574656416336	174.49747965252203	4.613702811108748	0.34045023718579553	0.02362364179501692	2.0690201614706816e-06	168.96177078973028	5.34346493346084	0.0	83.90833333333335	731225079.0	0.2282686449542095	6
876	0.10251883997700549	0.6602481161245058	95.55070114890508	7.065007674416872	0.2530669775630511	0.07026411027160101	4.754427968415581e-06	70.74656653021547	8.993329450273574	0.0	-51.633333333333326	772606584.0	0.23723304389848865	6
877	0.19144634550045547	0.5037391287540081	21.47898817886943	3.8125563054952147	0.0391730414401357	0.16805727560569964	7.262998538527683e-06	86.0330024245725	6.100324734056009	0.0	-56.216666666666676	124891308.0	0.30481452574553647	6
878	0.032173244528171975	0.5621927287747686	110.1517008090092	0.26554651443941957	0.18506499127914794	0.05833908144472229	3.7684705470313004e-06	171.72588770727492	2.084274384392643	0.0	-42.616666666666674	795215670.0	0.4056340266970595	6
879	0.16663830518743225	0.43546624218773505	131.75462002156786	3.246138215965975	0.24910797550989153	0.03132007109753204	2.298402752699531e-06	213.0	2.8168799446678197	0.0	62.283333333333346	737129311.0	0.3978954526248327	6
880	0.15291066877343085	0.615001789787102	119.06477545851617	3.7299779898823298	0.3272252982298354	0.035061954635784	3.0473775349901704e-06	33.657317987841765	1.9961626764887228	0.0	-40.66666666666666	456478960.0	0.2320875414394672	6
881	0.0875735664607754	0.5379372958101506	95.02756471144656	4.616871976575418	0.26343115378037746	0.07522652792706953	3.2094254605699085e-06	109.338925995762	9.89442187497215	0.0	69.45833333333336	422524121.0	0.374489137729074	6
882	0.06184445445298098	0.8676615663220277	15.522495811637	2.7217735463205894	0.17225218430702954	0.06912748810604805	6.780597614575613e-06	115.04120211854716	6.947892989866766	0.0	-43.275	685482827.0	0.07049397922499123	6
883	0.13112275357183348	0.7561023972554612	131.0	4.755854324649836	0.1865529703236413	0.1755084031676089	4.642289732277989e-06	85.1709095492957	10.074805071959712	0.0	73.0666666666667	297920581.0	0.1127748491727053	6
884	0.13112275357183348	0.7561023972554612	131.0	4.616871976575418	0.1865529703236413	0.1755084031676089	4.642289732277989e-06	85.1709095492957	10.203016342363568	0.0	73.05833333333337	376676548.0	0.1127748491727053	6
885	0.13112275357183348	0.7561023972554612	131.0	4.755854324649836	0.1865529703236413	0.1755084031676089	4.642289732277989e-06	85.1709095492957	10.074805071959712	0.0	73.0666666666667	297920581.0	0.1127748491727053	6
886	0.15248188809775357	0.33225854971851476	58.39232169396774	7.014160974468277	0.05228201319803949	0.039825792193396214	2.926677895674895e-06	117.93342391127356	7.0424984441055685	0.0	93.12500000000003	406091159.0	0.5152595621837317	6
887	0.0875735664607754	0.5379372958101506	95.02756471144656	4.616871976575418	0.26343115378037746	0.04651278922830805	3.2094254605699085e-06	109.338925995762	9.749160921316435	0.0	-47.866666666666674	800682484.0	0.374489137729074	6
888	0.11722789108120345	1.0456936704921764	108.30567355712907	3.940061031443814	0.5676881390349184	0.031750487889506386	5.976125256776095e-06	127.69746338284375	-50.0	-50.0	-50.0	184477144.0	-0.0	6
889	0.0875735664607754	0.5379372958101506	95.02756471144656	4.616871976575418	0.26343115378037746	0.04651278922830805	3.2094254605699085e-06	109.338925995762	9.749160921316435	0.0	-47.866666666666674	674859860.0	0.374489137729074	6
890	0.0875735664607754	0.5379372958101506	95.02756471144656	4.616871976575418	0.26343115378037746	0.04651278922830805	3.2094254605699085e-06	109.338925995762	9.749160921316435	0.0	-47.866666666666674	800682484.0	0.374489137729074	6
891	0.0875735664607754	0.5379372958101506	95.02756471144656	4.755854324649836	0.26343115378037746	0.04651278922830805	3.2094254605699085e-06	109.338925995762	9.922076547295859	0.0	-47.89999999999999	761569247.0	0.374489137729074	6
892	0.07143768582107353	0.14291808133464362	197.11901712563133	7.318904834509874	0.30545928024848457	0.030849324468484974	1.931407055646983e-06	71.59261766851225	6.484948961053803	0.0	-48.63333333333333	690522102.0	0.7856442328442829	6
893	0.0875735664607754	0.5379372958101506	95.02756471144656	4.616871976575418	0.26343115378037746	0.04651278922830805	3.2094254605699085e-06	109.338925995762	9.749160921316435	0.0	-47.866666666666674	842375511.0	0.374489137729074	6
894	0.0875735664607754	0.5379372958101506	95.02756471144656	4.616871976575418	0.26343115378037746	0.04651278922830805	3.2094254605699085e-06	109.338925995762	9.749160921316435	0.0	-47.866666666666674	800682484.0	0.374489137729074	6
895	0.0875735664607754	0.5379372958101506	95.02756471144656	4.616871976575418	0.26343115378037746	0.04651278922830805	3.2094254605699085e-06	109.338925995762	9.749160921316435	0.0	-47.866666666666674	800682484.0	0.374489137729074	6
896	0.0875735664607754	0.5379372958101506	95.02756471144656	4.616871976575418	0.26343115378037746	0.04651278922830805	3.2094254605699085e-06	109.338925995762	9.749160921316435	0.0	-47.866666666666674	121903655.0	0.374489137729074	6
897	0.0875735664607754	0.5379372958101506	95.02756471144656	4.616871976575418	0.26343115378037746	0.04651278922830805	3.2094254605699085e-06	109.338925995762	9.749160921316435	0.0	-47.866666666666674	271217726.0	0.374489137729074	6
898	0.13112275357183348	0.7561023972554612	131.0	4.755854324649836	0.1865529703236413	0.1755084031676089	4.642289732277989e-06	85.1709095492957	10.074805071959712	0.0	73.0666666666667	297920581.0	0.1127748491727053	6
899	0.13112275357183348	0.7561023972554612	131.0	4.755854324649836	0.1865529703236413	0.1755084031676089	4.642289732277989e-06	85.1709095492957	10.074805071959712	0.0	73.0666666666667	297920581.0	0.1127748491727053	6
900	0.13112275357183348	0.7561023972554612	131.0	4.755854324649836	0.1865529703236413	0.1755084031676089	4.642289732277989e-06	85.1709095492957	10.074805071959712	0.0	73.0666666666667	297920581.0	0.1127748491727053	6
901	0.03228107637650976	0.0075086555434129565	60.67749401388989	4.4645797459806165	0.2575738286258153	0.08423997928192742	1.052306178820175e-06	145.3818603343921	5.945448909014424	0.0	65.34166666666668	624513046.0	0.9602102680800773	6
902	0.0875735664607754	0.5379372958101506	95.02756471144656	4.755854324649836	0.26343115378037746	0.04651278922830805	3.2094254605699085e-06	109.338925995762	9.922076547295859	0.0	-47.89999999999999	869778640.0	0.374489137729074	6
903	0.12586645495151275	0.5379372958101506	95.02756471144656	4.616871976575418	0.26343115378037746	0.04651278922830805	3.2094254605699085e-06	109.338925995762	10.070257820669372	0.0	73.45833333333336	639996391.0	0.3361962492383367	6
904	0.08380033942558845	0.788517197828437	130.77064027759323	2.645615801319371	0.1517060330572527	0.1476284766279285	3.0777463899988676e-06	82.3602860713656	5.312139425827581	0.0	-28.891666666666666	744578267.0	0.1276824627459745	6
905	0.0875735664607754	0.5379372958101506	95.02756471144656	4.755854324649836	0.26343115378037746	0.04651278922830805	3.2094254605699085e-06	109.338925995762	9.922076547295859	0.0	-47.89999999999999	761569247.0	0.374489137729074	6
906	0.0875735664607754	0.5379372958101506	95.02756471144656	4.616871976575418	0.26343115378037746	0.04651278922830805	3.2094254605699085e-06	109.338925995762	9.749160921316435	0.0	-47.866666666666674	800682484.0	0.374489137729074	6
907	0.08111259211453996	0.9670295580834367	86.49401551167232	3.038073975140305	0.3998166193730803	0.023556272719763217	2.1483400208285064e-06	87.31190715191244	0.8573715397982937	0.0	18.56666666666667	195409425.0	-0.0	6
908	0.08905578008302634	0.9556005118142654	110.691592141824	7.306353523623688	0.26640790942797804	0.08353183427665002	2.3380028936000637e-06	90.1116142393833	1.656199112642497	0.0	113.99166666666667	137734583.0	-0.0	6
909	0.0875735664607754	0.5379372958101506	95.02756471144656	4.616871976575418	0.26343115378037746	0.04651278922830805	3.2094254605699085e-06	109.338925995762	9.749160921316435	0.0	-47.866666666666674	472879723.0	0.374489137729074	6
910	0.0875735664607754	0.5379372958101506	95.02756471144656	4.755854324649836	0.26343115378037746	0.04651278922830805	3.2094254605699085e-06	109.338925995762	9.922076547295859	0.0	-47.89999999999999	761569247.0	0.374489137729074	7
911	0.13112275357183348	0.7561023972554612	131.0	4.616871976575418	0.1865529703236413	0.1755084031676089	4.642289732277989e-06	85.1709095492957	10.203016342363568	0.0	73.05833333333337	376676548.0	0.1127748491727053	7
912	0.13112275357183348	0.7561023972554612	131.0	4.755854324649836	0.1865529703236413	0.1755084031676089	4.642289732277989e-06	85.1709095492957	10.074805071959712	0.0	73.0666666666667	297920581.0	0.1127748491727053	7
913	0.13112275357183348	0.7561023972554612	131.0	4.755854324649836	0.1865529703236413	0.1755084031676089	4.642289732277989e-06	85.1709095492957	10.074805071959712	0.0	73.0666666666667	297920581.0	0.1127748491727053	7
914	0.13112275357183348	0.7561023972554612	131.0	4.755854324649836	0.1865529703236413	0.1755084031676089	4.642289732277989e-06	85.1709095492957	10.074805071959712	0.0	73.0666666666667	297920581.0	0.1127748491727053	7
915	0.13112275357183348	0.7561023972554612	131.0	4.616871976575418	0.1865529703236413	0.1755084031676089	3.2094254605699085e-06	85.1709095492957	10.068301934007504	0.0	73.725	443814884.99999994	0.1127748491727053	7
916	0.13112275357183348	0.7561023972554612	131.0	4.755854324649836	0.1865529703236413	0.1755084031676089	4.642289732277989e-06	85.1709095492957	10.074805071959712	0.0	73.0666666666667	297920581.0	0.1127748491727053	7
917	0.13112275357183348	0.7561023972554612	131.0	4.755854324649836	0.1865529703236413	0.1755084031676089	4.642289732277989e-06	85.1709095492957	10.074805071959712	0.0	73.0666666666667	297920581.0	0.1127748491727053	7
918	0.13112275357183348	0.7561023972554612	131.0	4.755854324649836	0.1865529703236413	0.1755084031676089	4.642289732277989e-06	85.1709095492957	10.074805071959712	0.0	73.0666666666667	297920581.0	0.1127748491727053	7
919	0.13112275357183348	0.7561023972554612	131.0	4.755854324649836	0.1865529703236413	0.1755084031676089	4.642289732277989e-06	85.1709095492957	10.074805071959712	0.0	73.0666666666667	297920581.0	0.1127748491727053	7
920	0.13112275357183348	0.7561023972554612	131.0	4.755854324649836	0.1865529703236413	0.1755084031676089	4.642289732277989e-06	85.1709095492957	10.074805071959712	0.0	73.0666666666667	297920581.0	0.1127748491727053	7
921	0.13112275357183348	0.7561023972554612	131.0	4.755854324649836	0.1865529703236413	0.1755084031676089	4.642289732277989e-06	85.1709095492957	10.074805071959712	0.0	73.0666666666667	297920581.0	0.1127748491727053	7
922	0.13112275357183348	0.7561023972554612	131.0	4.755854324649836	0.1865529703236413	0.1755084031676089	4.642289732277989e-06	85.1709095492957	10.074805071959712	0.0	73.0666666666667	297920581.0	0.1127748491727053	7
923	0.0875735664607754	0.5379372958101506	95.02756471144656	4.755854324649836	0.26343115378037746	0.04651278922830805	3.2094254605699085e-06	109.338925995762	9.922076547295859	0.0	-47.89999999999999	761569247.0	0.374489137729074	7
924	0.13112275357183348	0.7561023972554612	131.0	4.616871976575418	0.1865529703236413	0.1755084031676089	4.642289732277989e-06	85.1709095492957	10.203016342363568	0.0	73.05833333333337	376676548.0	0.1127748491727053	7
925	0.12586645495151275	0.5379372958101506	95.02756471144656	4.616871976575418	0.26343115378037746	0.04651278922830805	3.2094254605699085e-06	109.338925995762	10.070257820669372	0.0	73.45833333333336	639996391.0	0.3361962492383367	7
926	0.13112275357183348	0.7561023972554612	131.0	4.755854324649836	0.1865529703236413	0.1755084031676089	4.642289732277989e-06	85.1709095492957	10.074805071959712	0.0	73.0666666666667	297920581.0	0.1127748491727053	7
927	0.13112275357183348	0.7561023972554612	131.0	4.755854324649836	0.1865529703236413	0.1755084031676089	4.642289732277989e-06	85.1709095492957	10.074805071959712	0.0	73.0666666666667	297920581.0	0.1127748491727053	7
928	0.13112275357183348	0.7561023972554612	131.0	4.755854324649836	0.1865529703236413	0.1755084031676089	4.642289732277989e-06	85.1709095492957	10.074805071959712	0.0	73.0666666666667	297920581.0	0.1127748491727053	7
929	0.13112275357183348	0.7561023972554612	131.0	4.755854324649836	0.1865529703236413	0.1755084031676089	4.642289732277989e-06	85.1709095492957	10.074805071959712	0.0	73.0666666666667	297920581.0	0.1127748491727053	7
930	0.13112275357183348	0.7561023972554612	131.0	4.755854324649836	0.1865529703236413	0.1755084031676089	4.642289732277989e-06	85.1709095492957	10.074805071959712	0.0	73.0666666666667	297920581.0	0.1127748491727053	7
931	0.13112275357183348	0.7561023972554612	131.0	4.616871976575418	0.1865529703236413	0.1755084031676089	4.642289732277989e-06	85.1709095492957	10.203016342363568	0.0	73.05833333333337	376676548.0	0.1127748491727053	7
932	0.13112275357183348	0.7561023972554612	131.0	4.616871976575418	0.1865529703236413	0.1755084031676089	4.642289732277989e-06	85.1709095492957	10.203016342363568	0.0	73.05833333333337	376676548.0	0.1127748491727053	7
933	0.13112275357183348	0.7561023972554612	131.0	4.755854324649836	0.1865529703236413	0.1755084031676089	4.642289732277989e-06	85.1709095492957	10.074805071959712	0.0	73.0666666666667	297920581.0	0.1127748491727053	7
934	0.13112275357183348	0.7561023972554612	131.0	4.616871976575418	0.1865529703236413	0.1755084031676089	4.642289732277989e-06	85.1709095492957	10.203016342363568	0.0	73.05833333333337	376676548.0	0.1127748491727053	7
935	0.13112275357183348	0.7561023972554612	131.0	4.755854324649836	0.1865529703236413	0.1755084031676089	4.642289732277989e-06	85.1709095492957	10.074805071959712	0.0	73.0666666666667	297920581.0	0.1127748491727053	7
936	0.13112275357183348	0.7561023972554612	131.0	4.616871976575418	0.1865529703236413	0.1755084031676089	4.642289732277989e-06	85.1709095492957	10.203016342363568	0.0	73.05833333333337	376676548.0	0.1127748491727053	7
937	0.13112275357183348	0.7561023972554612	131.0	4.616871976575418	0.1865529703236413	0.1755084031676089	4.642289732277989e-06	85.1709095492957	10.203016342363568	0.0	73.05833333333337	376676548.0	0.1127748491727053	7
938	0.13112275357183348	0.7561023972554612	131.0	4.755854324649836	0.1865529703236413	0.1755084031676089	4.642289732277989e-06	85.1709095492957	10.074805071959712	0.0	73.0666666666667	297920581.0	0.1127748491727053	7
939	0.13112275357183348	0.7561023972554612	131.0	4.616871976575418	0.1865529703236413	0.1755084031676089	4.642289732277989e-06	85.1709095492957	10.203016342363568	0.0	73.05833333333337	376676548.0	0.1127748491727053	7
940	0.0875735664607754	0.5379372958101506	95.02756471144656	4.755854324649836	0.26343115378037746	0.04651278922830805	3.2094254605699085e-06	109.338925995762	9.922076547295859	0.0	-47.89999999999999	761569247.0	0.374489137729074	7
941	0.13112275357183348	0.7561023972554612	131.0	4.755854324649836	0.1865529703236413	0.1755084031676089	4.642289732277989e-06	85.1709095492957	10.074805071959712	0.0	73.0666666666667	297920581.0	0.1127748491727053	7
942	0.13112275357183348	0.7561023972554612	131.0	4.755854324649836	0.1865529703236413	0.1755084031676089	4.642289732277989e-06	85.1709095492957	10.074805071959712	0.0	73.0666666666667	297920581.0	0.1127748491727053	7
943	0.13112275357183348	0.7561023972554612	131.0	4.755854324649836	0.1865529703236413	0.1755084031676089	4.642289732277989e-06	85.1709095492957	10.074805071959712	0.0	73.0666666666667	297920581.0	0.1127748491727053	7
944	0.07509906693875781	0.5856936007261172	12.040264271876069	6.117343946604958	0.10100382300698188	0.05257161486518229	2.013220790190119e-06	107.70988817678654	10.686819980574503	0.0	180.60833333333335	422976671.0	0.339207332335125	7
945	0.13112275357183348	0.7561023972554612	131.0	4.755854324649836	0.1865529703236413	0.1755084031676089	4.642289732277989e-06	85.1709095492957	10.074805071959712	0.0	73.0666666666667	297920581.0	0.1127748491727053	7
946	0.13112275357183348	0.7561023972554612	131.0	4.755854324649836	0.1865529703236413	0.1755084031676089	4.642289732277989e-06	85.1709095492957	10.074805071959712	0.0	73.0666666666667	297920581.0	0.1127748491727053	7
947	0.13112275357183348	0.7561023972554612	131.0	4.616871976575418	0.1865529703236413	0.1755084031676089	4.642289732277989e-06	85.1709095492957	10.203016342363568	0.0	73.05833333333337	376676548.0	0.1127748491727053	7
948	0.13112275357183348	0.7561023972554612	131.0	4.616871976575418	0.1865529703236413	0.1755084031676089	4.642289732277989e-06	85.1709095492957	10.203016342363568	0.0	73.05833333333337	376676548.0	0.1127748491727053	7
949	0.07509906693875781	0.5856936007261172	12.040264271876069	6.117343946604958	0.10100382300698188	0.05257161486518229	2.013220790190119e-06	107.70988817678654	10.686819980574503	0.0	180.60833333333335	422976671.0	0.339207332335125	7
950	0.13112275357183348	0.7561023972554612	131.0	4.755854324649836	0.1865529703236413	0.1755084031676089	4.642289732277989e-06	85.1709095492957	10.074805071959712	0.0	73.0666666666667	297920581.0	0.1127748491727053	7
951	0.07509906693875781	0.5856936007261172	12.040264271876069	6.117343946604958	0.10100382300698188	0.05257161486518229	2.013220790190119e-06	107.70988817678654	10.686819980574503	0.0	180.60833333333335	422976671.0	0.339207332335125	7
952	0.13112275357183348	0.7561023972554612	131.0	4.616871976575418	0.1865529703236413	0.1755084031676089	4.642289732277989e-06	85.1709095492957	10.203016342363568	0.0	73.05833333333337	376676548.0	0.1127748491727053	7
953	0.12586645495151275	0.5379372958101506	95.02756471144656	4.616871976575418	0.26343115378037746	0.04651278922830805	3.2094254605699085e-06	109.338925995762	10.070257820669372	0.0	73.45833333333336	639996391.0	0.3361962492383367	7
954	0.07509906693875781	0.5856936007261172	12.040264271876069	6.117343946604958	0.10100382300698188	0.05257161486518229	2.013220790190119e-06	107.70988817678654	10.686819980574503	0.0	180.60833333333335	422976671.0	0.339207332335125	7
955	0.13112275357183348	0.7561023972554612	131.0	4.755854324649836	0.1865529703236413	0.1755084031676089	4.642289732277989e-06	85.1709095492957	10.074805071959712	0.0	73.0666666666667	297920581.0	0.1127748491727053	7
956	0.13112275357183348	0.7561023972554612	131.0	4.755854324649836	0.1865529703236413	0.1755084031676089	4.642289732277989e-06	85.1709095492957	10.074805071959712	0.0	73.0666666666667	297920581.0	0.1127748491727053	7
957	0.07509906693875781	0.5856936007261172	12.040264271876069	6.117343946604958	0.10100382300698188	0.05257161486518229	2.013220790190119e-06	107.70988817678654	10.686819980574503	0.0	180.60833333333335	422976671.0	0.339207332335125	7
958	0.13112275357183348	0.7561023972554612	131.0	4.616871976575418	0.1865529703236413	0.1755084031676089	4.642289732277989e-06	85.1709095492957	10.203016342363568	0.0	73.05833333333337	376676548.0	0.1127748491727053	7
959	0.13112275357183348	0.7561023972554612	131.0	4.755854324649836	0.1865529703236413	0.1755084031676089	4.642289732277989e-06	85.1709095492957	10.074805071959712	0.0	73.0666666666667	297920581.0	0.1127748491727053	7
960	0.13112275357183348	0.7561023972554612	131.0	4.755854324649836	0.1865529703236413	0.1755084031676089	4.642289732277989e-06	85.1709095492957	10.074805071959712	0.0	73.0666666666667	297920581.0	0.1127748491727053	7
961	0.07509906693875781	0.5856936007261172	12.040264271876069	6.117343946604958	0.10100382300698188	0.05257161486518229	2.013220790190119e-06	107.70988817678654	10.686819980574503	0.0	180.60833333333335	422976671.0	0.339207332335125	7
962	0.07509906693875781	0.5856936007261172	12.040264271876069	6.117343946604958	0.10100382300698188	0.05257161486518229	2.013220790190119e-06	107.70988817678654	10.686819980574503	0.0	180.60833333333335	422976671.0	0.339207332335125	7
963	0.0875735664607754	0.5379372958101506	95.02756471144656	4.616871976575418	0.26343115378037746	0.04651278922830805	3.2094254605699085e-06	109.338925995762	9.749160921316435	0.0	-47.866666666666674	800682484.0	0.374489137729074	7
964	0.13112275357183348	0.7561023972554612	131.0	4.755854324649836	0.1865529703236413	0.1755084031676089	4.642289732277989e-06	85.1709095492957	10.074805071959712	0.0	73.0666666666667	297920581.0	0.1127748491727053	7
965	0.13112275357183348	0.7561023972554612	131.0	4.755854324649836	0.1865529703236413	0.1755084031676089	4.642289732277989e-06	85.1709095492957	10.074805071959712	0.0	73.0666666666667	297920581.0	0.1127748491727053	7
966	0.13112275357183348	0.7561023972554612	131.0	4.616871976575418	0.1865529703236413	0.1755084031676089	4.642289732277989e-06	85.1709095492957	10.203016342363568	0.0	73.05833333333337	376676548.0	0.1127748491727053	7
967	0.13112275357183348	0.7561023972554612	131.0	4.616871976575418	0.1865529703236413	0.1755084031676089	4.642289732277989e-06	85.1709095492957	10.203016342363568	0.0	73.05833333333337	376676548.0	0.1127748491727053	7
968	0.13112275357183348	0.7561023972554612	131.0	4.755854324649836	0.1865529703236413	0.1755084031676089	4.642289732277989e-06	85.1709095492957	10.074805071959712	0.0	73.0666666666667	297920581.0	0.1127748491727053	7
969	0.13112275357183348	0.7561023972554612	131.0	4.755854324649836	0.1865529703236413	0.1755084031676089	4.642289732277989e-06	85.1709095492957	10.074805071959712	0.0	73.0666666666667	297920581.0	0.1127748491727053	7
970	0.13112275357183348	0.7561023972554612	131.0	4.755854324649836	0.1865529703236413	0.1755084031676089	4.642289732277989e-06	85.1709095492957	10.074805071959712	0.0	73.0666666666667	297920581.0	0.1127748491727053	7
971	0.07509906693875781	0.5856936007261172	12.040264271876069	6.117343946604958	0.10100382300698188	0.05257161486518229	2.013220790190119e-06	107.70988817678654	10.686819980574503	0.0	180.60833333333335	422976671.0	0.339207332335125	7
972	0.13112275357183348	0.7561023972554612	131.0	4.755854324649836	0.1865529703236413	0.1755084031676089	4.642289732277989e-06	85.1709095492957	10.074805071959712	0.0	73.0666666666667	297920581.0	0.1127748491727053	7
973	0.13112275357183348	0.7561023972554612	131.0	4.755854324649836	0.1865529703236413	0.1755084031676089	4.642289732277989e-06	85.1709095492957	10.074805071959712	0.0	73.0666666666667	297920581.0	0.1127748491727053	7
974	0.0875735664607754	0.5379372958101506	95.02756471144656	4.616871976575418	0.26343115378037746	0.04651278922830805	3.2094254605699085e-06	109.338925995762	9.749160921316435	0.0	-47.866666666666674	800682484.0	0.374489137729074	7
975	0.07509906693875781	0.5856936007261172	12.040264271876069	6.117343946604958	0.10100382300698188	0.05257161486518229	2.013220790190119e-06	107.70988817678654	10.686819980574503	0.0	180.60833333333335	422976671.0	0.339207332335125	7
976	0.13112275357183348	0.7561023972554612	131.0	4.616871976575418	0.1865529703236413	0.1755084031676089	4.642289732277989e-06	85.1709095492957	10.203016342363568	0.0	73.05833333333337	376676548.0	0.1127748491727053	7
977	0.13112275357183348	0.7561023972554612	131.0	4.755854324649836	0.1865529703236413	0.1755084031676089	4.642289732277989e-06	85.1709095492957	10.074805071959712	0.0	73.0666666666667	297920581.0	0.1127748491727053	7
978	0.13112275357183348	0.7561023972554612	131.0	4.616871976575418	0.1865529703236413	0.1755084031676089	4.642289732277989e-06	85.1709095492957	10.203016342363568	0.0	73.05833333333337	376676548.0	0.1127748491727053	7
979	0.0875735664607754	0.5379372958101506	95.02756471144656	4.616871976575418	0.26343115378037746	0.04651278922830805	3.2094254605699085e-06	109.338925995762	9.749160921316435	0.0	-47.866666666666674	800682484.0	0.374489137729074	7
980	0.0875735664607754	0.5379372958101506	95.02756471144656	4.755854324649836	0.26343115378037746	0.04651278922830805	3.2094254605699085e-06	109.338925995762	9.922076547295859	0.0	-47.89999999999999	761569247.0	0.374489137729074	7
981	0.13112275357183348	0.7561023972554612	131.0	4.616871976575418	0.1865529703236413	0.1755084031676089	4.642289732277989e-06	85.1709095492957	10.203016342363568	0.0	73.05833333333337	376676548.0	0.1127748491727053	7
982	0.2062191927700499	0.4930046388347716	129.63872084648378	7.064747192961911	0.1021280419415215	0.20466906523825668	9.624683221971916e-06	97.44723451712547	2.50984612841026	-4.9450658729491	69.35	151157583.0	0.3007761683951785	7
983	0.13112275357183348	0.7561023972554612	131.0	4.755854324649836	0.1865529703236413	0.1755084031676089	4.642289732277989e-06	85.1709095492957	10.074805071959712	0.0	73.0666666666667	405567358.0	0.1127748491727053	7
984	0.13112275357183348	0.7561023972554612	131.0	4.755854324649836	0.1865529703236413	0.1755084031676089	4.642289732277989e-06	85.1709095492957	10.074805071959712	0.0	73.0666666666667	297920581.0	0.1127748491727053	7
985	0.23186732960575734	0.9712320307924565	92.16719741801505	3.4610164665561767	0.18417024510634422	0.08302905514921789	3.087067085394696e-06	25.452513513173194	0.7669660845889155	0.0	-40.358333333333334	641763966.0	-0.0	7
986	0.18892121665233474	0.22858395128802622	187.4694994571797	2.39771835165574	0.29728592174153656	0.26430523280350904	6.10109846287855e-06	46.81961452415674	1.6547795647843078	-0.8407987808177193	-66.18333333333334	838471893.0	0.582494832059639	7
987	0.13112275357183348	0.7561023972554612	131.0	4.755854324649836	0.1865529703236413	0.1755084031676089	4.642289732277989e-06	85.1709095492957	10.074805071959712	0.0	73.0666666666667	297920581.0	0.1127748491727053	7
988	0.2329689297414446	1.3755432937113405	167.46710143046698	4.546666241275829	0.20752030138943217	0.21310534205971632	6.226824990254793e-06	25.583405797855903	-50.0	-50.0	-50.0	483460973.0	-0.0	7
989	0.13112275357183348	0.7561023972554612	131.0	4.755854324649836	0.1865529703236413	0.1755084031676089	4.642289732277989e-06	85.1709095492957	10.074805071959712	0.0	73.0666666666667	297920581.0	0.1127748491727053	7
990	0.13112275357183348	0.7561023972554612	131.0	4.755854324649836	0.1865529703236413	0.1755084031676089	4.642289732277989e-06	85.1709095492957	10.074805071959712	0.0	73.0666666666667	297920581.0	0.1127748491727053	7
991	0.13112275357183348	0.7561023972554612	131.0	4.755854324649836	0.1865529703236413	0.1755084031676089	4.642289732277989e-06	85.1709095492957	10.074805071959712	0.0	73.0666666666667	297920581.0	0.1127748491727053	7
992	0.13112275357183348	0.7561023972554612	131.0	4.755854324649836	0.1865529703236413	0.1755084031676089	4.642289732277989e-06	85.1709095492957	10.074805071959712	0.0	73.0666666666667	297920581.0	0.1127748491727053	7
993	0.03760840950421939	0.5365414346723926	44.92960484052371	3.746553015763802	0.16062915619777396	0.009571330613881629	1.3011149430984958e-06	83.06974994894277	5.093737549796934	0.0	-38.15833333333334	333088117.0	0.42585015582338803	7
994	0.16026472186420762	0.8453490851042937	211.93229373833884	7.568245663113927	0.09385782366396694	0.256675027306382	5.451039964277479e-06	92.09263458709552	7.1785100389207095	0.0	53.999999999999986	680603768.0	-0.0	7
995	0.12586645495151275	0.5379372958101506	95.02756471144656	4.616871976575418	0.26343115378037746	0.04651278922830805	3.2094254605699085e-06	109.338925995762	10.070257820669372	0.0	73.45833333333336	639996391.0	0.3361962492383367	7
996	0.13112275357183348	0.7561023972554612	131.0	4.755854324649836	0.1865529703236413	0.1755084031676089	4.642289732277989e-06	85.1709095492957	10.074805071959712	0.0	73.0666666666667	297920581.0	0.1127748491727053	7
997	0.09471541662811353	0.9108664686282975	146.8074407644252	2.640316752845438	0.10572849525088877	0.1571347952882005	7.0032062327376275e-06	48.57407743172549	3.7960668623202665	0.0	-68.12500000000001	749969980.0	-0.0	7
998	0.055221379122056685	1.3510603215074957	177.33239222664716	4.780976052776596	0.09136448487803085	0.08148919935391048	3.094413114773643e-06	54.22104291918747	-50.0	-50.0	-50.0	585247246.0	-0.0	7
999	0.20117322299691842	0.79745547270133	68.52273728495157	8.206197244192644	0.11492712069039389	0.18798331028180268	2.8507794543273275e-06	136.25827236002215	-50.0	-50.0	-50.0	142081159.0	0.0013713043017515858	7
1000	0.13112275357183348	0.7561023972554612	131.0	4.755854324649836	0.1865529703236413	0.1755084031676089	4.642289732277989e-06	85.1709095492957	10.074805071959712	0.0	73.0666666666667	297920581.0	0.1127748491727053	7
1001	0.1166205522447128	0.4206328218572904	176.0789116660832	9.275529406348912	0.1691052475123924	0.19118409599967673	5.062086421635479e-06	131.83440040185945	1.204672319217476	-5.3171308048564185	54.616666666666674	378317088.0	0.46274662589799687	7
1002	0.13868647643931	0.9121266980743175	155.04191515187875	2.407468413019504	0.1821444488715351	0.1697710258593858	5.878011295478944e-06	119.11087212375092	8.849377427179014	0.0	-65.975	313465356.0	-0.0	7
1003	0.13112275357183348	0.7561023972554612	131.0	4.755854324649836	0.1865529703236413	0.1755084031676089	4.642289732277989e-06	85.1709095492957	10.074805071959712	0.0	73.0666666666667	297920581.0	0.1127748491727053	7
1004	0.16832585999060662	0.728452891007234	165.1728745176739	6.854702537334862	0.18373660113475057	0.270021996525016	9.671524870765112e-06	144.88167118717456	0.7497557110083415	-5.180876894257286	43.03333333333333	670131380.0	0.10322124900215934	7
1005	0.19057883236731127	1.01439108412918	38.52586312252659	4.404611037848084	0.23650326130703453	0.2727595917950945	1.8916135385800372e-06	102.08784183640208	-50.0	-50.0	-50.0	423511245.0	-0.0	7
1006	0.13112275357183348	0.7561023972554612	131.0	4.616871976575418	0.1865529703236413	0.1755084031676089	4.642289732277989e-06	85.1709095492957	10.203016342363568	0.0	73.05833333333337	171237580.0	0.1127748491727053	7
1007	0.03715919232101009	0.6703390401392085	114.9127868183271	8.983654994417638	0.13120942924108978	0.10545660022654349	7.465491888358525e-06	8.199037292283904	-0.17506384992214663	0.0	-52.35000000000001	319556343.0	0.2925017675397814	7
1008	0.13112275357183348	0.7561023972554612	131.0	4.755854324649836	0.1865529703236413	0.1755084031676089	4.642289732277989e-06	85.1709095492957	10.074805071959712	0.0	73.0666666666667	297920581.0	0.1127748491727053	7
1009	0.13112275357183348	0.7561023972554612	131.0	4.616871976575418	0.1865529703236413	0.1755084031676089	4.642289732277989e-06	85.1709095492957	10.203016342363568	0.0	73.05833333333337	376676548.0	0.1127748491727053	7
1010	0.0875735664607754	0.7561023972554612	131.0	4.755854324649836	0.1865529703236413	0.1755084031676089	3.2094254605699085e-06	109.338925995762	7.059752030150314	0.0	67.90833333333332	165580967.0	0.15632403628376335	7
1011	0.15973594780902683	0.4015792906377752	140.82781409943806	5.574343623697199	0.2161587662152681	0.055934738598611485	4.4044141795190554e-06	68.83044433717977	5.076990845012167	0.0	-39.34166666666666	248994519.0	0.4386847615531979	7
1012	0.13112275357183348	0.7561023972554612	131.0	4.755854324649836	0.1865529703236413	0.1755084031676089	4.642289732277989e-06	85.1709095492957	10.074805071959712	0.0	73.0666666666667	466058283.0	0.1127748491727053	7
1013	0.13112275357183348	0.7561023972554612	131.0	4.755854324649836	0.1865529703236413	0.1755084031676089	4.642289732277989e-06	85.1709095492957	10.074805071959712	0.0	73.0666666666667	806565204.0	0.1127748491727053	7
1014	0.05579382689433559	0.4450482876048176	10.561956174693739	7.4066837224607545	0.043672968139790436	0.05370811945393138	1.0689269825968458e-06	44.65889109613861	4.333765157827507	0.0	-43.43333333333336	559363028.0	0.49915788550084683	7
1015	0.13112275357183348	0.7561023972554612	131.0	4.755854324649836	0.1865529703236413	0.1755084031676089	4.642289732277989e-06	85.1709095492957	10.074805071959712	0.0	73.0666666666667	297920581.0	0.1127748491727053	7
1016	0.13112275357183348	0.7561023972554612	131.0	4.616871976575418	0.1865529703236413	0.1755084031676089	4.642289732277989e-06	85.1709095492957	10.203016342363568	0.0	73.05833333333337	707716778.0	0.1127748491727053	7
1017	0.13112275357183348	0.7561023972554612	131.0	4.755854324649836	0.1865529703236413	0.1755084031676089	4.642289732277989e-06	85.1709095492957	10.074805071959712	0.0	73.0666666666667	463808275.0	0.1127748491727053	7
1018	0.10224855192911747	0.9370433074884211	172.10502029744865	2.5363720259037215	0.24807464570535798	0.26809458765879834	7.67064511112148e-06	61.535563127051304	3.805347636302926	0.0	-56.641666666666666	213449616.0	-0.0	7
1019	0.07509906693875781	0.5856936007261172	12.040264271876069	6.117343946604958	0.10100382300698188	0.05257161486518229	2.013220790190119e-06	107.70988817678654	10.686819980574503	0.0	180.60833333333335	422976671.0	0.339207332335125	7
1020	0.13112275357183348	0.7561023972554612	131.0	4.755854324649836	0.1865529703236413	0.05257161486518229	2.013220790190119e-06	85.1709095492957	7.845120592595038	0.0	-19.499999999999993	356541847.00000006	0.1127748491727053	7
1021	0.059649072270062393	0.6809805284166969	0.41050475195318015	1.8086720386192061	0.049411896072900946	0.24257070816913148	5.838362768979224e-06	104.4143338323524	5.60140910810852	0.0	-49.058333333333344	822412583.0	0.2593703993132407	7
1022	0.13112275357183348	0.7561023972554612	131.0	4.616871976575418	0.1865529703236413	0.1755084031676089	4.642289732277989e-06	85.1709095492957	10.203016342363568	0.0	73.05833333333337	376676548.0	0.1127748491727053	7
1023	0.12586645495151275	0.5379372958101506	95.02756471144656	4.616871976575418	0.26343115378037746	0.04651278922830805	3.2094254605699085e-06	109.338925995762	10.070257820669372	0.0	73.45833333333336	639996391.0	0.3361962492383367	7
1024	0.11343160173172825	0.09920061695188381	16.92452567193637	4.374120515894393	0.1434916459787912	0.06658389978848551	3.1874437834246713e-06	8.552160445212593	0.7086905010338462	0.0	-63.525	137349080.0	0.787367781316388	7
1025	0.13112275357183348	0.7561023972554612	131.0	4.755854324649836	0.1865529703236413	0.1755084031676089	4.642289732277989e-06	85.1709095492957	10.074805071959712	0.0	73.0666666666667	297920581.0	0.1127748491727053	7
1026	0.15519947250469138	1.1158767011411583	12.432969050389403	5.909227757131454	0.224305359377853	0.11144361153768391	2.0367823332144276e-06	98.41946892649082	-50.0	-50.0	-50.0	820441443.0	-0.0	7
1027	0.07509906693875781	0.5856936007261172	12.040264271876069	6.117343946604958	0.10100382300698188	0.05257161486518229	2.013220790190119e-06	107.70988817678654	10.686819980574503	0.0	180.60833333333335	422976671.0	0.339207332335125	7
1028	0.13112275357183348	0.7561023972554612	131.0	4.616871976575418	0.1865529703236413	0.1755084031676089	4.642289732277989e-06	85.1709095492957	10.203016342363568	0.0	73.05833333333337	376676548.0	0.1127748491727053	7
1029	0.16423812909104685	1.20868780422474	23.876539613040492	1.1920928194687401	0.19276956627484942	0.31185844756488207	4.043368839541891e-06	59.43892671120415	-50.0	-50.0	-50.0	394167251.0	-0.0	7
1030	0.11799424249868673	0.9358304958006833	85.36510582100277	6.52132653438269	0.06901162724599771	0.2346520084048191	7.259527911396383e-06	92.8428855550329	1.351714569230829	0.0	30.47500000000001	441634274.0	-0.0	7
1031	0.07509906693875781	0.5856936007261172	12.040264271876069	6.117343946604958	0.10100382300698188	0.05257161486518229	2.013220790190119e-06	107.70988817678654	10.686819980574503	0.0	180.60833333333335	422976671.0	0.339207332335125	7
1032	0.07509906693875781	0.5856936007261172	12.040264271876069	6.117343946604958	0.10100382300698188	0.05257161486518229	2.013220790190119e-06	107.70988817678654	10.686819980574503	0.0	180.60833333333335	422976671.0	0.339207332335125	7
1033	0.0875735664607754	0.5379372958101506	95.02756471144656	4.616871976575418	0.26343115378037746	0.04651278922830805	3.2094254605699085e-06	109.338925995762	9.749160921316435	0.0	-47.866666666666674	800682484.0	0.374489137729074	7
1034	0.13112275357183348	0.7561023972554612	131.0	4.755854324649836	0.1865529703236413	0.1755084031676089	4.642289732277989e-06	85.1709095492957	10.074805071959712	0.0	73.0666666666667	297920581.0	0.1127748491727053	7
1035	0.13112275357183348	0.7561023972554612	131.0	4.755854324649836	0.1865529703236413	0.1755084031676089	4.642289732277989e-06	85.1709095492957	10.074805071959712	0.0	73.0666666666667	297920581.0	0.1127748491727053	7
1036	0.13112275357183348	0.7561023972554612	131.0	4.616871976575418	0.1865529703236413	0.1755084031676089	4.642289732277989e-06	85.1709095492957	10.203016342363568	0.0	73.05833333333337	595447449.0	0.1127748491727053	7
1037	0.13112275357183348	0.7561023972554612	131.0	4.616871976575418	0.1865529703236413	0.1755084031676089	4.642289732277989e-06	85.1709095492957	10.203016342363568	0.0	73.05833333333337	291099778.0	0.1127748491727053	7
1038	0.13112275357183348	0.7561023972554612	131.0	4.755854324649836	0.1865529703236413	0.1755084031676089	4.642289732277989e-06	85.1709095492957	10.074805071959712	0.0	73.0666666666667	265747748.0	0.1127748491727053	7
1039	0.13112275357183348	0.7561023972554612	131.0	4.755854324649836	0.1865529703236413	0.1755084031676089	4.642289732277989e-06	85.1709095492957	10.074805071959712	0.0	73.0666666666667	289527880.0	0.1127748491727053	7
1040	0.13112275357183348	0.7561023972554612	12.040264271876069	6.117343946604958	0.10100382300698188	0.05257161486518229	2.013220790190119e-06	85.1709095492957	6.226494662103683	0.0	-45.19166666666668	542240381.0	0.1127748491727053	7
1041	0.07509906693875781	0.5856936007261172	131.0	4.755854324649836	0.1865529703236413	0.1755084031676089	4.642289732277989e-06	107.70988817678654	6.656261118591156	0.0	69.33333333333336	569830641.0	0.339207332335125	7
1042	0.045763255715163695	1.102887220887593	76.19215309939653	4.291960291264114	0.053807139434677576	0.13490473187893562	2.8560079209279858e-06	50.856071705095566	-50.0	-50.0	-50.0	404391664.0	-0.0	7
1043	0.13112275357183348	0.7561023972554612	131.0	4.755854324649836	0.1865529703236413	0.1755084031676089	4.642289732277989e-06	85.1709095492957	10.074805071959712	0.0	73.0666666666667	297920581.0	0.1127748491727053	7
1044	0.0875735664607754	0.5379372958101506	95.02756471144656	4.616871976575418	0.26343115378037746	0.04651278922830805	3.2094254605699085e-06	109.338925995762	9.749160921316435	0.0	-47.866666666666674	800682484.0	0.374489137729074	7
1045	0.07509906693875781	0.5856936007261172	12.040264271876069	6.117343946604958	0.10100382300698188	0.05257161486518229	2.013220790190119e-06	107.70988817678654	10.686819980574503	0.0	180.60833333333335	422976671.0	0.339207332335125	7
1046	0.13112275357183348	0.7561023972554612	131.0	4.616871976575418	0.1865529703236413	0.1755084031676089	4.642289732277989e-06	85.1709095492957	10.203016342363568	0.0	73.05833333333337	376676548.0	0.1127748491727053	7
1047	0.1742502452218076	1.217253810564106	146.6845873021737	0.033030089394105566	0.30756810081755653	0.2251920343526364	5.870653201647249e-06	70.00391527195977	-50.0	-50.0	-50.0	276337211.0	-0.0	7
1048	0.2932516092451269	0.2538346760888822	57.47083273392323	3.568087036302372	0.21306467355013328	0.2146918257695674	9.691914597750818e-06	31.941901773523774	2.0105119433167395	-0.7806384250838363	-55.33333333333333	281156081.0	0.45291371466599095	7
1049	0.0875735664607754	0.5379372958101506	95.02756471144656	4.616871976575418	0.26343115378037746	0.04651278922830805	3.2094254605699085e-06	109.338925995762	9.749160921316435	0.0	-47.866666666666674	800682484.0	0.374489137729074	7
1050	0.13112275357183348	0.7561023972554612	131.0	4.616871976575418	0.1865529703236413	0.1755084031676089	4.642289732277989e-06	85.1709095492957	10.203016342363568	0.0	73.05833333333337	291099778.0	0.1127748491727053	8
1051	0.13112275357183348	0.7561023972554612	131.0	4.616871976575418	0.1865529703236413	0.1755084031676089	4.642289732277989e-06	85.1709095492957	10.203016342363568	0.0	73.05833333333337	376676548.0	0.1127748491727053	8
1052	0.13112275357183348	0.7561023972554612	131.0	4.616871976575418	0.1865529703236413	0.1755084031676089	4.642289732277989e-06	85.1709095492957	10.203016342363568	0.0	73.05833333333337	376676548.0	0.1127748491727053	8
1053	0.07509906693875781	0.5856936007261172	12.040264271876069	6.117343946604958	0.10100382300698188	0.05257161486518229	2.013220790190119e-06	107.70988817678654	10.686819980574503	0.0	180.60833333333335	422976671.0	0.339207332335125	8
1054	0.07509906693875781	0.5856936007261172	12.040264271876069	6.117343946604958	0.10100382300698188	0.05257161486518229	2.013220790190119e-06	107.70988817678654	10.686819980574503	0.0	180.60833333333335	422976671.0	0.339207332335125	8
1055	0.07509906693875781	0.5856936007261172	12.040264271876069	6.117343946604958	0.10100382300698188	0.05257161486518229	2.013220790190119e-06	107.70988817678654	10.686819980574503	0.0	180.60833333333335	422976671.0	0.339207332335125	8
1056	0.13112275357183348	0.7561023972554612	131.0	4.616871976575418	0.1865529703236413	0.1755084031676089	4.642289732277989e-06	85.1709095492957	10.203016342363568	0.0	73.05833333333337	376676548.0	0.1127748491727053	8
1057	0.07509906693875781	0.5856936007261172	12.040264271876069	6.117343946604958	0.10100382300698188	0.05257161486518229	2.013220790190119e-06	107.70988817678654	10.686819980574503	0.0	180.60833333333335	422976671.0	0.339207332335125	8
1058	0.07509906693875781	0.5856936007261172	12.040264271876069	6.117343946604958	0.10100382300698188	0.05257161486518229	2.013220790190119e-06	107.70988817678654	10.686819980574503	0.0	180.60833333333335	422976671.0	0.339207332335125	8
1059	0.13112275357183348	0.7561023972554612	131.0	4.616871976575418	0.1865529703236413	0.1755084031676089	4.642289732277989e-06	85.1709095492957	10.203016342363568	0.0	73.05833333333337	376676548.0	0.1127748491727053	8
1060	0.13112275357183348	0.7561023972554612	131.0	4.616871976575418	0.1865529703236413	0.1755084031676089	4.642289732277989e-06	85.1709095492957	10.203016342363568	0.0	73.05833333333337	376676548.0	0.1127748491727053	8
1061	0.07509906693875781	0.5856936007261172	12.040264271876069	6.117343946604958	0.10100382300698188	0.05257161486518229	2.013220790190119e-06	107.70988817678654	10.686819980574503	0.0	180.60833333333335	422976671.0	0.339207332335125	8
1062	0.13112275357183348	0.7561023972554612	131.0	4.755854324649836	0.1865529703236413	0.1755084031676089	4.642289732277989e-06	85.1709095492957	10.074805071959712	0.0	73.0666666666667	297920581.0	0.1127748491727053	8
1063	0.07509906693875781	0.5856936007261172	12.040264271876069	6.117343946604958	0.10100382300698188	0.05257161486518229	2.013220790190119e-06	107.70988817678654	10.686819980574503	0.0	180.60833333333335	422976671.0	0.339207332335125	8
1064	0.07509906693875781	0.5856936007261172	12.040264271876069	6.117343946604958	0.10100382300698188	0.05257161486518229	2.013220790190119e-06	107.70988817678654	10.686819980574503	0.0	180.60833333333335	422976671.0	0.339207332335125	8
1065	0.07509906693875781	0.5856936007261172	12.040264271876069	6.117343946604958	0.10100382300698188	0.05257161486518229	2.013220790190119e-06	107.70988817678654	10.686819980574503	0.0	180.60833333333335	422976671.0	0.339207332335125	8
1066	0.13112275357183348	0.7561023972554612	131.0	4.616871976575418	0.1865529703236413	0.1755084031676089	4.642289732277989e-06	85.1709095492957	10.203016342363568	0.0	73.05833333333337	376676548.0	0.1127748491727053	8
1067	0.07509906693875781	0.5856936007261172	12.040264271876069	6.117343946604958	0.10100382300698188	0.05257161486518229	2.013220790190119e-06	107.70988817678654	10.686819980574503	0.0	180.60833333333335	422976671.0	0.339207332335125	8
1068	0.07509906693875781	0.5856936007261172	12.040264271876069	6.117343946604958	0.10100382300698188	0.05257161486518229	2.013220790190119e-06	107.70988817678654	10.686819980574503	0.0	180.60833333333335	422976671.0	0.339207332335125	8
1069	0.07509906693875781	0.5856936007261172	12.040264271876069	6.117343946604958	0.10100382300698188	0.05257161486518229	2.013220790190119e-06	107.70988817678654	10.686819980574503	0.0	180.60833333333335	422976671.0	0.339207332335125	8
1070	0.13112275357183348	0.7561023972554612	131.0	4.755854324649836	0.1865529703236413	0.1755084031676089	4.642289732277989e-06	85.1709095492957	10.074805071959712	0.0	73.0666666666667	466058283.0	0.1127748491727053	8
1071	0.13112275357183348	0.7561023972554612	131.0	4.616871976575418	0.1865529703236413	0.1755084031676089	4.642289732277989e-06	85.1709095492957	10.203016342363568	0.0	73.05833333333337	376676548.0	0.1127748491727053	8
1072	0.13112275357183348	0.7561023972554612	131.0	4.616871976575418	0.1865529703236413	0.1755084031676089	4.642289732277989e-06	85.1709095492957	10.203016342363568	0.0	73.05833333333337	376676548.0	0.1127748491727053	8
1073	0.13112275357183348	0.7561023972554612	131.0	4.755854324649836	0.1865529703236413	0.1755084031676089	4.642289732277989e-06	85.1709095492957	10.074805071959712	0.0	73.0666666666667	297920581.0	0.1127748491727053	8
1074	0.13112275357183348	0.7561023972554612	131.0	4.616871976575418	0.1865529703236413	0.1755084031676089	4.642289732277989e-06	85.1709095492957	10.203016342363568	0.0	73.05833333333337	376676548.0	0.1127748491727053	8
1075	0.07509906693875781	0.5856936007261172	12.040264271876069	6.117343946604958	0.10100382300698188	0.05257161486518229	2.013220790190119e-06	107.70988817678654	10.686819980574503	0.0	180.60833333333335	422976671.0	0.339207332335125	8
1076	0.13112275357183348	0.7561023972554612	131.0	4.616871976575418	0.1865529703236413	0.1755084031676089	4.642289732277989e-06	85.1709095492957	10.203016342363568	0.0	73.05833333333337	376676548.0	0.1127748491727053	8
1077	0.13112275357183348	0.7561023972554612	131.0	4.755854324649836	0.1865529703236413	0.1755084031676089	4.642289732277989e-06	85.1709095492957	10.074805071959712	0.0	73.0666666666667	297920581.0	0.1127748491727053	8
1078	0.13112275357183348	0.7561023972554612	131.0	4.616871976575418	0.1865529703236413	0.1755084031676089	4.642289732277989e-06	85.1709095492957	10.203016342363568	0.0	73.05833333333337	595447449.0	0.1127748491727053	8
1079	0.13112275357183348	0.7561023972554612	131.0	4.616871976575418	0.1865529703236413	0.1755084031676089	4.642289732277989e-06	85.1709095492957	10.203016342363568	0.0	73.05833333333337	376676548.0	0.1127748491727053	8
1080	0.13112275357183348	0.7561023972554612	131.0	4.616871976575418	0.1865529703236413	0.1755084031676089	4.642289732277989e-06	85.1709095492957	10.203016342363568	0.0	73.05833333333337	376676548.0	0.1127748491727053	8
1081	0.13112275357183348	0.7561023972554612	131.0	4.616871976575418	0.1865529703236413	0.1755084031676089	4.642289732277989e-06	85.1709095492957	10.203016342363568	0.0	73.05833333333337	707716778.0	0.1127748491727053	8
1082	0.07509906693875781	0.5856936007261172	12.040264271876069	6.117343946604958	0.10100382300698188	0.05257161486518229	2.013220790190119e-06	107.70988817678654	10.686819980574503	0.0	180.60833333333335	422976671.0	0.339207332335125	8
1083	0.07509906693875781	0.5856936007261172	12.040264271876069	6.117343946604958	0.10100382300698188	0.05257161486518229	2.013220790190119e-06	107.70988817678654	10.686819980574503	0.0	180.60833333333335	422976671.0	0.339207332335125	8
1084	0.13112275357183348	0.7561023972554612	131.0	4.755854324649836	0.1865529703236413	0.1755084031676089	4.642289732277989e-06	85.1709095492957	10.074805071959712	0.0	73.0666666666667	297920581.0	0.1127748491727053	8
1085	0.13112275357183348	0.7561023972554612	131.0	4.616871976575418	0.1865529703236413	0.1755084031676089	4.642289732277989e-06	85.1709095492957	10.203016342363568	0.0	73.05833333333337	376676548.0	0.1127748491727053	8
1086	0.13112275357183348	0.7561023972554612	131.0	4.616871976575418	0.1865529703236413	0.1755084031676089	4.642289732277989e-06	85.1709095492957	10.203016342363568	0.0	73.05833333333337	376676548.0	0.1127748491727053	8
1087	0.07509906693875781	0.5856936007261172	12.040264271876069	6.117343946604958	0.10100382300698188	0.05257161486518229	2.013220790190119e-06	107.70988817678654	10.686819980574503	0.0	180.60833333333335	422976671.0	0.339207332335125	8
1088	0.13112275357183348	0.7561023972554612	131.0	4.755854324649836	0.1865529703236413	0.1755084031676089	4.642289732277989e-06	85.1709095492957	10.074805071959712	0.0	73.0666666666667	297920581.0	0.1127748491727053	8
1089	0.07509906693875781	0.5856936007261172	12.040264271876069	6.117343946604958	0.10100382300698188	0.05257161486518229	2.013220790190119e-06	107.70988817678654	10.686819980574503	0.0	180.60833333333335	422976671.0	0.339207332335125	8
1090	0.13112275357183348	0.7561023972554612	131.0	4.755854324649836	0.1865529703236413	0.1755084031676089	4.642289732277989e-06	85.1709095492957	10.074805071959712	0.0	73.0666666666667	297920581.0	0.1127748491727053	8
1091	0.07509906693875781	0.5856936007261172	12.040264271876069	6.117343946604958	0.10100382300698188	0.05257161486518229	2.013220790190119e-06	107.70988817678654	10.686819980574503	0.0	180.60833333333335	422976671.0	0.339207332335125	8
1092	0.07509906693875781	0.5856936007261172	12.040264271876069	6.117343946604958	0.10100382300698188	0.05257161486518229	2.013220790190119e-06	107.70988817678654	10.686819980574503	0.0	180.60833333333335	422976671.0	0.339207332335125	8
1093	0.07509906693875781	0.5856936007261172	12.040264271876069	6.117343946604958	0.10100382300698188	0.05257161486518229	2.013220790190119e-06	107.70988817678654	10.686819980574503	0.0	180.60833333333335	422976671.0	0.339207332335125	8
1094	0.07509906693875781	0.5856936007261172	12.040264271876069	6.117343946604958	0.10100382300698188	0.05257161486518229	2.013220790190119e-06	107.70988817678654	10.686819980574503	0.0	180.60833333333335	422976671.0	0.339207332335125	8
1095	0.13112275357183348	0.7561023972554612	131.0	4.616871976575418	0.1865529703236413	0.1755084031676089	4.642289732277989e-06	85.1709095492957	10.203016342363568	0.0	73.05833333333337	171237580.0	0.1127748491727053	8
1096	0.13112275357183348	0.7561023972554612	131.0	4.755854324649836	0.1865529703236413	0.1755084031676089	4.642289732277989e-06	85.1709095492957	10.074805071959712	0.0	73.0666666666667	297920581.0	0.1127748491727053	8
1097	0.13112275357183348	0.7561023972554612	131.0	4.616871976575418	0.1865529703236413	0.1755084031676089	4.642289732277989e-06	85.1709095492957	10.203016342363568	0.0	73.05833333333337	376676548.0	0.1127748491727053	8
1098	0.07509906693875781	0.5856936007261172	12.040264271876069	6.117343946604958	0.10100382300698188	0.05257161486518229	2.013220790190119e-06	107.70988817678654	10.686819980574503	0.0	180.60833333333335	422976671.0	0.339207332335125	8
1099	0.13112275357183348	0.7561023972554612	131.0	4.616871976575418	0.1865529703236413	0.1755084031676089	4.642289732277989e-06	85.1709095492957	10.203016342363568	0.0	73.05833333333337	376676548.0	0.1127748491727053	8
1100	0.07509906693875781	0.5856936007261172	12.040264271876069	6.117343946604958	0.10100382300698188	0.05257161486518229	2.013220790190119e-06	107.70988817678654	10.686819980574503	0.0	180.60833333333335	422976671.0	0.339207332335125	8
1101	0.13112275357183348	0.7561023972554612	131.0	4.616871976575418	0.1865529703236413	0.1755084031676089	4.642289732277989e-06	85.1709095492957	10.203016342363568	0.0	73.05833333333337	376676548.0	0.1127748491727053	8
1102	0.07509906693875781	0.5856936007261172	12.040264271876069	6.117343946604958	0.10100382300698188	0.05257161486518229	2.013220790190119e-06	107.70988817678654	10.686819980574503	0.0	180.60833333333335	422976671.0	0.339207332335125	8
1103	0.13112275357183348	0.7561023972554612	131.0	4.616871976575418	0.1865529703236413	0.1755084031676089	4.642289732277989e-06	85.1709095492957	10.203016342363568	0.0	73.05833333333337	376676548.0	0.1127748491727053	8
1104	0.13112275357183348	0.7561023972554612	131.0	4.616871976575418	0.1865529703236413	0.1755084031676089	4.642289732277989e-06	85.1709095492957	10.203016342363568	0.0	73.05833333333337	707716778.0	0.1127748491727053	8
1105	0.07509906693875781	0.5856936007261172	12.040264271876069	6.117343946604958	0.10100382300698188	0.05257161486518229	2.013220790190119e-06	107.70988817678654	10.686819980574503	0.0	180.60833333333335	422976671.0	0.339207332335125	8
1106	0.07509906693875781	0.5856936007261172	12.040264271876069	6.117343946604958	0.10100382300698188	0.05257161486518229	2.013220790190119e-06	107.70988817678654	10.686819980574503	0.0	180.60833333333335	422976671.0	0.339207332335125	8
1107	0.07509906693875781	0.5856936007261172	12.040264271876069	6.117343946604958	0.10100382300698188	0.05257161486518229	2.013220790190119e-06	107.70988817678654	10.686819980574503	0.0	180.60833333333335	422976671.0	0.339207332335125	8
1108	0.13112275357183348	0.7561023972554612	131.0	4.616871976575418	0.1865529703236413	0.1755084031676089	4.642289732277989e-06	85.1709095492957	10.203016342363568	0.0	73.05833333333337	376676548.0	0.1127748491727053	8
1109	0.07509906693875781	0.5856936007261172	12.040264271876069	6.117343946604958	0.10100382300698188	0.05257161486518229	2.013220790190119e-06	107.70988817678654	10.686819980574503	0.0	180.60833333333335	422976671.0	0.339207332335125	8
1110	0.07509906693875781	0.5856936007261172	12.040264271876069	6.117343946604958	0.10100382300698188	0.05257161486518229	2.013220790190119e-06	107.70988817678654	10.686819980574503	0.0	180.60833333333335	422976671.0	0.339207332335125	8
1111	0.13112275357183348	0.7561023972554612	131.0	4.616871976575418	0.1865529703236413	0.1755084031676089	4.642289732277989e-06	85.1709095492957	10.203016342363568	0.0	73.05833333333337	376676548.0	0.1127748491727053	8
1112	0.13112275357183348	0.7561023972554612	131.0	4.616871976575418	0.1865529703236413	0.1755084031676089	4.642289732277989e-06	85.1709095492957	10.203016342363568	0.0	73.05833333333337	376676548.0	0.1127748491727053	8
1113	0.07509906693875781	0.5856936007261172	12.040264271876069	6.117343946604958	0.10100382300698188	0.05257161486518229	2.013220790190119e-06	107.70988817678654	10.686819980574503	0.0	180.60833333333335	422976671.0	0.339207332335125	8
1114	0.13112275357183348	0.7561023972554612	131.0	4.616871976575418	0.1865529703236413	0.1755084031676089	4.642289732277989e-06	85.1709095492957	10.203016342363568	0.0	73.05833333333337	291099778.0	0.1127748491727053	8
1115	0.13112275357183348	0.7561023972554612	131.0	4.755854324649836	0.1865529703236413	0.1755084031676089	4.642289732277989e-06	85.1709095492957	10.074805071959712	0.0	73.0666666666667	297920581.0	0.1127748491727053	8
1116	0.13112275357183348	0.7561023972554612	131.0	4.755854324649836	0.1865529703236413	0.1755084031676089	4.642289732277989e-06	85.1709095492957	10.074805071959712	0.0	73.0666666666667	297920581.0	0.1127748491727053	8
1117	0.13112275357183348	0.7561023972554612	131.0	4.616871976575418	0.1865529703236413	0.1755084031676089	4.642289732277989e-06	85.1709095492957	10.203016342363568	0.0	73.05833333333337	376676548.0	0.1127748491727053	8
1118	0.13112275357183348	0.7561023972554612	131.0	4.616871976575418	0.1865529703236413	0.1755084031676089	4.642289732277989e-06	85.1709095492957	10.203016342363568	0.0	73.05833333333337	376676548.0	0.1127748491727053	8
1119	0.13112275357183348	0.7561023972554612	131.0	4.755854324649836	0.1865529703236413	0.1755084031676089	4.642289732277989e-06	85.1709095492957	10.074805071959712	0.0	73.0666666666667	297920581.0	0.1127748491727053	8
1120	0.03941881586989979	1.1537359041747397	40.942063393351035	4.291400132643365	0.33235766735917227	0.24505960662378812	3.920986423573289e-06	74.74903786676632	-50.0	-50.0	-50.0	606451426.0	-0.0	8
1121	0.31307279197996557	0.5294306471193146	104.67859565086661	5.32737548694674	0.35818396432262245	0.21716543330452845	6.553875697749254e-06	14.43437920151257	1.8575171266938533	0.0	27.174999999999997	370618113.0	0.15749656090071973	8
1122	0.13112275357183348	0.7561023972554612	131.0	4.616871976575418	0.1865529703236413	0.1755084031676089	4.642289732277989e-06	85.1709095492957	10.203016342363568	0.0	73.05833333333337	376676548.0	0.1127748491727053	8
1123	0.07509906693875781	0.5856936007261172	12.040264271876069	6.117343946604958	0.10100382300698188	0.05257161486518229	2.013220790190119e-06	107.70988817678654	10.686819980574503	0.0	180.60833333333335	422976671.0	0.339207332335125	8
1124	0.06897088095142055	0.5533928001437316	8.198608800202715	13.592549580643016	0.18263627007815594	0.0695198991065806	2.1153281414949622e-06	114.951248384516	6.170556006418014	0.0	84.39166666666667	530054121.0	0.37763631890484783	8
1125	0.08637735987160126	0.5306771395767961	15.468908506000687	6.888331193508242	0.014043504094512743	0.08253392855484405	1.5246197104398463e-06	53.108560506702645	5.624000855661762	0.0	-45.116666666666674	459556004.0	0.3829455005516027	8
1126	0.13112275357183348	0.5856936007261172	12.040264271876069	6.117343946604958	0.10100382300698188	0.05257161486518229	2.013220790190119e-06	107.70988817678654	10.246093625118895	0.0	174.99166666666667	641175574.0	0.28318364570204935	8
1127	0.06097593524199437	0.4873900264324457	191.89098495433336	8.81968870852134	0.15996313556402475	0.23673231381217993	4.76960400661659e-06	63.76284268670948	6.504859296850465	0.0	-54.233333333333334	888063699.0	0.45163403832555993	8
1128	0.07509906693875781	0.5856936007261172	12.040264271876069	6.117343946604958	0.10100382300698188	0.05257161486518229	2.013220790190119e-06	107.70988817678654	10.686819980574503	0.0	180.60833333333335	422976671.0	0.339207332335125	8
1129	0.1608816892902501	0.8205335303155898	75.12057047012757	4.905720407606846	0.11599319955711654	0.019934351001884898	1.1034510376651001e-05	107.8624818861441	2.454224405158559	0.0	85.19166666666669	594943619.0	0.018584780394160116	8
1130	0.13112275357183348	0.7561023972554612	131.0	4.616871976575418	0.1865529703236413	0.1755084031676089	4.642289732277989e-06	85.1709095492957	10.203016342363568	0.0	73.05833333333337	376676548.0	0.1127748491727053	8
1131	0.07509906693875781	0.5856936007261172	12.040264271876069	6.117343946604958	0.10100382300698188	0.05257161486518229	2.013220790190119e-06	107.70988817678654	10.686819980574503	0.0	180.60833333333335	422976671.0	0.339207332335125	8
1132	0.08167293412703738	0.8505970355924886	195.43664696788784	4.220812526324097	0.4468824841136191	0.004823473485567997	1.187461671753523e-06	76.84282853860996	2.5487237909428018	0.0	-35.733333333333334	157024043.0	0.06773003028047409	8
1133	0.053031860822742985	0.6247206023935452	9.127162500177217	9.085723441540129	0.09646835268810137	0.076898910976475	2.0778809162448335e-06	152.2278799570966	2.966753097942224	0.0	119.15833333333332	712029404.0000001	0.32224753678371176	8
1134	0.07509906693875781	0.5856936007261172	12.040264271876069	6.117343946604958	0.10100382300698188	0.05257161486518229	2.013220790190119e-06	107.70988817678654	10.686819980574503	0.0	180.60833333333335	422976671.0	0.339207332335125	8
1135	0.04414963582328678	0.7384598582132094	9.622230912525307	2.604787750546427	0.014079772084879066	0.039214935697902895	1.5387340567211309e-06	204.64737703741923	3.8696076455912802	0.0	43.05	179182461.00000003	0.21739050596350384	8
1136	0.061496448747830446	0.654017952106769	35.7913033300362	4.986711552132481	0.30092013555516717	0.30197457587351484	8.481777389614587e-07	119.05792530654101	5.134847425465203	0.0	56.391666666666666	317947041.0	0.2844855991454005	8
1137	0.07329157643515775	0.5056691619111466	7.220112360255423	6.619743844567625	0.14952692697062342	0.04984082793761825	1.5622096698274289e-06	96.79132298053358	10.240539039469688	0.0	-42.87500000000001	281152893.0	0.42103926165369565	8
1138	0.09836177287624373	0.6301998905350252	11.744995785998437	0.9038128339331806	0.005553578778547702	0.05174325886839846	1.558509480763753e-06	200.9317869655341	3.5864676703554252	0.0	-32.95833333333334	214517694.0	0.27143833658873107	8
1139	0.07235796223860538	0.4219883254435769	7.675357866080749	4.705988062015201	0.17740235228526088	0.07047322237954458	3.0441457314124023e-06	96.97237153890345	7.720504195459732	0.0	-48.83333333333333	160267669.0	0.5056537123178177	8
1140	0.06329275221140512	0.27718274132875625	28.009662085551327	3.1503552447247793	0.3091284030670743	0.13976608680047398	4.639876695662261e-06	86.05396738985905	4.42187153829752	0.0	-51.80000000000001	455502099.0	0.6595245064598386	8
1141	0.15707245655133958	0.3852581176171503	76.57566228429997	5.961284840939857	0.15873151005000857	0.12201909921046003	6.839899807792761e-06	100.17672238712683	4.469787821365805	-3.207783192990271	60.88333333333334	264681582.0	0.45766942583151016	8
1142	0.13112275357183348	0.7561023972554612	131.0	4.616871976575418	0.1865529703236413	0.1755084031676089	4.642289732277989e-06	85.1709095492957	10.203016342363568	0.0	73.05833333333337	376676548.0	0.1127748491727053	8
1143	0.13112275357183348	0.7561023972554612	131.0	4.755854324649836	0.1865529703236413	0.1755084031676089	4.642289732277989e-06	85.1709095492957	10.074805071959712	0.0	73.0666666666667	297920581.0	0.1127748491727053	8
1144	0.0479618779213522	0.8307542322265289	192.97723224554284	3.2878289769025146	0.08826564510802762	0.05150520313478474	7.542730822604937e-06	148.60593675354238	7.903037945393773	0.0	64.11666666666669	275393396.0	0.12128388985211891	8
1145	0.07509906693875781	0.5856936007261172	12.040264271876069	6.117343946604958	0.10100382300698188	0.05257161486518229	2.013220790190119e-06	107.70988817678654	10.686819980574503	0.0	180.60833333333335	422976671.0	0.339207332335125	8
1146	0.13112275357183348	0.7561023972554612	131.0	4.616871976575418	0.1865529703236413	0.1755084031676089	4.642289732277989e-06	85.1709095492957	10.203016342363568	0.0	73.05833333333337	376676548.0	0.1127748491727053	8
1147	0.13112275357183348	0.7561023972554612	131.0	4.755854324649836	0.1865529703236413	0.1755084031676089	4.642289732277989e-06	85.1709095492957	10.074805071959712	0.0	73.0666666666667	297920581.0	0.1127748491727053	8
1148	0.08660457971894595	0.6816472731463042	41.98091684820153	2.7072172802465184	0.28543927116103357	0.23521589982661928	4.018178840104292e-06	131.98037191208357	6.839528160993822	0.0	58.45000000000002	313832806.0	0.23174814713474978	8
1149	0.13112275357183348	0.7561023972554612	131.0	4.616871976575418	0.1865529703236413	0.1755084031676089	4.642289732277989e-06	85.1709095492957	10.203016342363568	0.0	73.05833333333337	225065594.0	0.1127748491727053	8
1150	0.13112275357183348	0.7561023972554612	131.0	4.616871976575418	0.1865529703236413	0.1755084031676089	4.642289732277989e-06	85.1709095492957	10.203016342363568	0.0	73.05833333333337	376676548.0	0.1127748491727053	8
1151	0.13112275357183348	0.7561023972554612	131.0	4.616871976575418	0.1865529703236413	0.1755084031676089	4.642289732277989e-06	85.1709095492957	10.203016342363568	0.0	73.05833333333337	707716778.0	0.1127748491727053	8
1152	0.05919139853389767	1.376994764623224	13.536865632521376	3.7409231391681956	0.09286591995513468	0.01999844818839469	1.9741734785756366e-06	93.01093302580479	-50.0	-50.0	-50.0	218884133.0	-0.0	8
1153	0.07509906693875781	0.5856936007261172	12.040264271876069	6.117343946604958	0.10100382300698188	0.05257161486518229	2.013220790190119e-06	107.70988817678654	10.686819980574503	0.0	180.60833333333335	422976671.0	0.339207332335125	8
1154	0.13112275357183348	0.7561023972554612	131.0	4.755854324649836	0.1865529703236413	0.1755084031676089	4.642289732277989e-06	85.1709095492957	10.074805071959712	0.0	73.0666666666667	297920581.0	0.1127748491727053	8
1155	0.13112275357183348	0.7561023972554612	131.0	4.616871976575418	0.1865529703236413	0.1755084031676089	4.642289732277989e-06	85.1709095492957	10.203016342363568	0.0	73.05833333333337	376676548.0	0.1127748491727053	8
1156	0.2065817761367275	1.4116853650710084	213.0	7.277366170483555	0.09499841270883969	0.353334626844532	6.170794577107053e-06	104.89197662433705	-50.0	-50.0	-50.0	532528807.0	-0.0	8
1157	0.10690611989194224	0.5505796018193684	3.9901451799665466	9.157567875354545	0.06086686360660907	0.03561028314270255	1.949967158033077e-06	158.41389933597725	3.218891413673628	0.0	124.03333333333335	774132876.0	0.3425142782886894	8
1158	0.07082139134695503	1.2501298563518581	210.41815399830506	5.343132202569052	0.00014950250896630934	0.058453803879018155	5.854442738203261e-07	176.33454100286986	-50.0	-50.0	-50.0	578387505.0	-0.0	8
1159	0.07509906693875781	0.5856936007261172	12.040264271876069	4.755854324649836	0.1865529703236413	0.1755084031676089	4.642289732277989e-06	85.1709095492957	6.9659195637282965	0.0	-44.858333333333356	622949802.0	0.339207332335125	8
1160	0.13112275357183348	0.7561023972554612	131.0	4.755854324649836	0.1865529703236413	0.1755084031676089	4.642289732277989e-06	85.1709095492957	10.074805071959712	0.0	73.0666666666667	297920581.0	0.1127748491727053	8
1161	0.0456470380761544	0.1532737995696093	5.498501401072674	2.883989109616508	0.07041467517792982	0.025320763354674185	2.144995137958532e-06	72.98886647974517	4.250115327777127	0.0	-42.20833333333333	361471506.0	0.8010791623542364	8
1162	0.07509906693875781	0.5856936007261172	12.040264271876069	6.117343946604958	0.10100382300698188	0.05257161486518229	2.013220790190119e-06	107.70988817678654	10.686819980574503	0.0	180.60833333333335	251700768.0	0.339207332335125	8
1163	0.07509906693875781	0.5856936007261172	12.040264271876069	6.117343946604958	0.10100382300698188	0.05257161486518229	2.013220790190119e-06	107.70988817678654	10.686819980574503	0.0	180.60833333333335	278301150.0	0.339207332335125	8
1164	0.021464047268710117	1.1921846382291212	0.8243063533762154	7.521701390826378	0.2353038227683954	0.178436753385405	2.0632204836386297e-06	31.783234399527103	-50.0	-50.0	-50.0	303061015.0	-0.0	8
1165	0.13112275357183348	0.7561023972554612	131.0	4.616871976575418	0.10100382300698188	0.05257161486518229	4.642289732277989e-06	85.1709095492957	9.033210450986601	0.0	-19.525000000000006	347021570.0	0.1127748491727053	8
1166	0.010775604433061359	0.9268029705973783	211.23897519579168	1.3254362958841135	0.17343697759947582	0.12406005949027601	1.8140167802127698e-06	15.368558453870847	-0.14304275228825958	0.0	-45.83333333333333	670165819.0	0.0624214269252551	8
1167	0.2490697714588237	0.6071916182937034	91.02517967705887	6.392451454463275	0.13918388136576493	0.12174758059975703	4.197591889955279e-06	81.25688827404015	6.083741552365041	0.0	51.82500000000002	752024812.0	0.14373861024747292	8
1168	0.003966135445420196	0.7191463376979527	18.714129139960537	9.997647343181065	0.02226307837666429	0.0596883910802055	4.07266723795769e-06	174.41385846660071	1.0300213876955304	0.0	78.25833333333335	215938324.0	0.2768875268566271	8
1169	0.13112275357183348	0.7561023972554612	131.0	4.616871976575418	0.1865529703236413	0.1755084031676089	4.642289732277989e-06	85.1709095492957	10.203016342363568	0.0	73.05833333333337	376676548.0	0.1127748491727053	8
1170	0.08069339824944113	0.7862602354601627	8.967999723372504	4.499138356594721	0.13272182268288218	0.05550199019568592	1.4665551851313702e-06	134.08450817197203	6.233000366433053	0.0	165.67499999999995	296145126.0	0.13304636629039623	8
1171	0.12625026728628647	0.15373282408138444	184.0318934302676	6.060736198114682	0.3124766757549082	0.22335234150206976	6.443146116689002e-06	123.03572212934354	1.2397692218691652	-6.792523034800189	55.61666666666666	172795500.0	0.7200169086323291	8
1172	0.09310125677815395	0.4236177801948263	15.295292112619693	8.389820589219205	0.14781040166117954	0.04929414038674224	3.729325570331394e-07	146.38062551689637	4.080362965790336	0.0	127.30000000000003	300719093.0	0.4832809630270197	8
1173	0.13112275357183348	0.7561023972554612	131.0	4.616871976575418	0.1865529703236413	0.1755084031676089	4.642289732277989e-06	85.1709095492957	10.203016342363568	0.0	73.05833333333337	376676548.0	0.1127748491727053	8
1174	0.13112275357183348	0.7561023972554612	131.0	4.616871976575418	0.1865529703236413	0.1755084031676089	4.642289732277989e-06	85.1709095492957	10.203016342363568	0.0	73.05833333333337	707716778.0	0.1127748491727053	8
1175	0.07509906693875781	0.5856936007261172	12.040264271876069	6.117343946604958	0.10100382300698188	0.05257161486518229	2.013220790190119e-06	107.70988817678654	10.686819980574503	0.0	180.60833333333335	422976671.0	0.339207332335125	8
1176	0.06229132511217388	1.0436894900397435	6.94801577800697	7.888233058158976	0.08295627622208028	0.03792188888985332	6.937377198606934e-07	159.29883557248792	-50.0	-50.0	-50.0	806140720.0	-0.0	8
1177	0.05453513913818385	0.4154726132577854	13.893783258380768	5.733011668560838	0.09512979079754709	0.03521908630811256	1.6013939295714408e-06	143.63996390913675	6.744065558723577	0.0	147.35833333333332	578786877.0	0.5299922476040307	8
1178	0.13112275357183348	0.5856936007261172	12.040264271876069	4.616871976575418	0.1865529703236413	0.1755084031676089	4.642289732277989e-06	85.1709095492957	7.789939774337867	0.0	-52.70833333333335	264571187.0	0.28318364570204935	8
1179	0.07509906693875781	0.7561023972554612	131.0	6.117343946604958	0.10100382300698188	0.05257161486518229	2.013220790190119e-06	107.70988817678654	8.310904920189987	0.0	116.425	158618366.0	0.16879853580578097	8
1180	0.026688842930144722	0.53940766922157	17.53538310887698	6.791666205496526	0.11907695510444273	0.03177524124638717	2.1037722443361524e-06	169.3876014287583	3.1420030797474805	0.0	108.24166666666665	266622802.0	0.43390348784828525	8
1181	0.13112275357183348	0.7561023972554612	131.0	4.616871976575418	0.1865529703236413	0.1755084031676089	4.642289732277989e-06	85.1709095492957	10.203016342363568	0.0	73.05833333333337	376676548.0	0.1127748491727053	8
1182	0.13112275357183348	0.7561023972554612	131.0	4.616871976575418	0.1865529703236413	0.1755084031676089	4.642289732277989e-06	85.1709095492957	10.203016342363568	0.0	73.05833333333337	376676548.0	0.1127748491727053	8
1183	0.04824406490631931	0.4315991694355933	20.127530412841445	3.3924612355646953	0.12120463917238396	0.09120152412225972	2.0010398173145053e-06	94.15600340428622	6.923898789708296	0.0	-47.97499999999999	463134140.0	0.5201567656580874	8
1184	0.13112275357183348	0.7561023972554612	131.0	4.755854324649836	0.1865529703236413	0.1755084031676089	4.642289732277989e-06	85.1709095492957	10.074805071959712	0.0	73.0666666666667	296657955.0	0.1127748491727053	8
1185	0.12046905865009512	0.31805642015408137	164.88837409222884	6.785012845967852	0.08182285006252785	0.13186261674581132	3.493962450767589e-06	14.357000995238451	1.0881866804696116	0.0	-53.94166666666668	196504950.0	0.5614745211958235	8
1186	0.13112275357183348	0.7561023972554612	131.0	4.616871976575418	0.1865529703236413	0.1755084031676089	4.642289732277989e-06	85.1709095492957	10.203016342363568	0.0	73.05833333333337	592405767.0	0.1127748491727053	8
1187	0.13112275357183348	0.7561023972554612	131.0	4.755854324649836	0.1865529703236413	0.1755084031676089	4.642289732277989e-06	85.1709095492957	10.074805071959712	0.0	73.0666666666667	362776067.0	0.1127748491727053	8
1188	0.13112275357183348	0.7561023972554612	131.0	4.755854324649836	0.1865529703236413	0.1755084031676089	4.642289732277989e-06	85.1709095492957	10.074805071959712	0.0	73.0666666666667	212546832.0	0.1127748491727053	8
1189	0.13112275357183348	0.7561023972554612	131.0	4.616871976575418	0.1865529703236413	0.1755084031676089	4.642289732277989e-06	85.1709095492957	10.203016342363568	0.0	73.05833333333337	890695533.0	0.1127748491727053	8
1190	0.07509906693875781	0.5856936007261172	12.040264271876069	6.117343946604958	0.10100382300698188	0.05257161486518229	2.013220790190119e-06	107.70988817678654	10.686819980574503	0.0	180.60833333333335	422976671.0	0.339207332335125	9
1191	0.07509906693875781	0.5856936007261172	12.040264271876069	6.117343946604958	0.10100382300698188	0.05257161486518229	2.013220790190119e-06	107.70988817678654	10.686819980574503	0.0	180.60833333333335	422976671.0	0.339207332335125	9
1192	0.07509906693875781	0.5856936007261172	12.040264271876069	6.117343946604958	0.10100382300698188	0.05257161486518229	2.013220790190119e-06	107.70988817678654	10.686819980574503	0.0	180.60833333333335	422976671.0	0.339207332335125	9
1193	0.13112275357183348	0.7561023972554612	131.0	4.616871976575418	0.1865529703236413	0.1755084031676089	4.642289732277989e-06	85.1709095492957	10.203016342363568	0.0	73.05833333333337	376676548.0	0.1127748491727053	9
1194	0.07509906693875781	0.5856936007261172	12.040264271876069	6.117343946604958	0.10100382300698188	0.05257161486518229	2.013220790190119e-06	107.70988817678654	10.686819980574503	0.0	180.60833333333335	422976671.0	0.339207332335125	9
1195	0.07509906693875781	0.5856936007261172	12.040264271876069	6.117343946604958	0.10100382300698188	0.05257161486518229	2.013220790190119e-06	107.70988817678654	10.686819980574503	0.0	180.60833333333335	422976671.0	0.339207332335125	9
1196	0.07509906693875781	0.5856936007261172	12.040264271876069	6.117343946604958	0.10100382300698188	0.05257161486518229	2.013220790190119e-06	107.70988817678654	10.686819980574503	0.0	180.60833333333335	422976671.0	0.339207332335125	9
1197	0.13112275357183348	0.7561023972554612	131.0	4.616871976575418	0.1865529703236413	0.1755084031676089	4.642289732277989e-06	85.1709095492957	10.203016342363568	0.0	73.05833333333337	376676548.0	0.1127748491727053	9
1198	0.07509906693875781	0.5856936007261172	12.040264271876069	6.117343946604958	0.10100382300698188	0.05257161486518229	2.013220790190119e-06	107.70988817678654	10.686819980574503	0.0	180.60833333333335	422976671.0	0.339207332335125	9
1199	0.07509906693875781	0.5856936007261172	12.040264271876069	6.117343946604958	0.10100382300698188	0.05257161486518229	2.013220790190119e-06	107.70988817678654	10.686819980574503	0.0	180.60833333333335	422976671.0	0.339207332335125	9
1200	0.07509906693875781	0.5856936007261172	12.040264271876069	6.117343946604958	0.10100382300698188	0.05257161486518229	2.013220790190119e-06	107.70988817678654	10.686819980574503	0.0	180.60833333333335	422976671.0	0.339207332335125	9
1201	0.07509906693875781	0.5856936007261172	12.040264271876069	6.117343946604958	0.10100382300698188	0.05257161486518229	2.013220790190119e-06	107.70988817678654	10.686819980574503	0.0	180.60833333333335	422976671.0	0.339207332335125	9
1202	0.07509906693875781	0.5856936007261172	12.040264271876069	6.117343946604958	0.10100382300698188	0.05257161486518229	2.013220790190119e-06	107.70988817678654	10.686819980574503	0.0	180.60833333333335	422976671.0	0.339207332335125	9
1203	0.07509906693875781	0.5856936007261172	12.040264271876069	6.117343946604958	0.10100382300698188	0.05257161486518229	2.013220790190119e-06	107.70988817678654	10.686819980574503	0.0	180.60833333333335	422976671.0	0.339207332335125	9
1204	0.13112275357183348	0.7561023972554612	131.0	4.616871976575418	0.1865529703236413	0.1755084031676089	4.642289732277989e-06	85.1709095492957	10.203016342363568	0.0	73.05833333333337	376676548.0	0.1127748491727053	9
1205	0.07509906693875781	0.5856936007261172	12.040264271876069	6.117343946604958	0.10100382300698188	0.05257161486518229	2.013220790190119e-06	107.70988817678654	10.686819980574503	0.0	180.60833333333335	422976671.0	0.339207332335125	9
1206	0.07509906693875781	0.5856936007261172	12.040264271876069	6.117343946604958	0.10100382300698188	0.05257161486518229	2.013220790190119e-06	107.70988817678654	10.686819980574503	0.0	180.60833333333335	422976671.0	0.339207332335125	9
1207	0.07509906693875781	0.5856936007261172	12.040264271876069	6.117343946604958	0.10100382300698188	0.05257161486518229	2.013220790190119e-06	107.70988817678654	10.686819980574503	0.0	180.60833333333335	422976671.0	0.339207332335125	9
1208	0.07509906693875781	0.5856936007261172	12.040264271876069	6.117343946604958	0.10100382300698188	0.05257161486518229	2.013220790190119e-06	107.70988817678654	10.686819980574503	0.0	180.60833333333335	422976671.0	0.339207332335125	9
1209	0.07509906693875781	0.5856936007261172	12.040264271876069	6.117343946604958	0.10100382300698188	0.05257161486518229	2.013220790190119e-06	107.70988817678654	10.686819980574503	0.0	180.60833333333335	422976671.0	0.339207332335125	9
1210	0.07509906693875781	0.5856936007261172	12.040264271876069	6.117343946604958	0.10100382300698188	0.05257161486518229	2.013220790190119e-06	107.70988817678654	10.686819980574503	0.0	180.60833333333335	422976671.0	0.339207332335125	9
1211	0.07509906693875781	0.5856936007261172	12.040264271876069	6.117343946604958	0.10100382300698188	0.05257161486518229	2.013220790190119e-06	107.70988817678654	10.686819980574503	0.0	180.60833333333335	422976671.0	0.339207332335125	9
1212	0.07509906693875781	0.5856936007261172	12.040264271876069	6.117343946604958	0.10100382300698188	0.05257161486518229	2.013220790190119e-06	107.70988817678654	10.686819980574503	0.0	180.60833333333335	422976671.0	0.339207332335125	9
1213	0.07509906693875781	0.5856936007261172	12.040264271876069	6.117343946604958	0.10100382300698188	0.05257161486518229	2.013220790190119e-06	107.70988817678654	10.686819980574503	0.0	180.60833333333335	422976671.0	0.339207332335125	9
1214	0.07509906693875781	0.5856936007261172	12.040264271876069	6.117343946604958	0.10100382300698188	0.05257161486518229	2.013220790190119e-06	107.70988817678654	10.686819980574503	0.0	180.60833333333335	422976671.0	0.339207332335125	9
1215	0.07509906693875781	0.5856936007261172	12.040264271876069	6.117343946604958	0.10100382300698188	0.05257161486518229	2.013220790190119e-06	107.70988817678654	10.686819980574503	0.0	180.60833333333335	422976671.0	0.339207332335125	9
1216	0.13112275357183348	0.7561023972554612	131.0	4.616871976575418	0.1865529703236413	0.1755084031676089	4.642289732277989e-06	85.1709095492957	10.203016342363568	0.0	73.05833333333337	376676548.0	0.1127748491727053	9
1217	0.07509906693875781	0.5856936007261172	12.040264271876069	6.117343946604958	0.10100382300698188	0.05257161486518229	2.013220790190119e-06	107.70988817678654	10.686819980574503	0.0	180.60833333333335	422976671.0	0.339207332335125	9
1218	0.07509906693875781	0.5856936007261172	12.040264271876069	6.117343946604958	0.10100382300698188	0.05257161486518229	2.013220790190119e-06	107.70988817678654	10.686819980574503	0.0	180.60833333333335	422976671.0	0.339207332335125	9
1219	0.07509906693875781	0.5856936007261172	12.040264271876069	6.117343946604958	0.10100382300698188	0.05257161486518229	2.013220790190119e-06	107.70988817678654	10.686819980574503	0.0	180.60833333333335	422976671.0	0.339207332335125	9
1220	0.07509906693875781	0.5856936007261172	12.040264271876069	6.117343946604958	0.10100382300698188	0.05257161486518229	2.013220790190119e-06	107.70988817678654	10.686819980574503	0.0	180.60833333333335	422976671.0	0.339207332335125	9
1221	0.07509906693875781	0.5856936007261172	12.040264271876069	6.117343946604958	0.10100382300698188	0.05257161486518229	2.013220790190119e-06	107.70988817678654	10.686819980574503	0.0	180.60833333333335	422976671.0	0.339207332335125	9
1222	0.07509906693875781	0.5856936007261172	12.040264271876069	6.117343946604958	0.10100382300698188	0.05257161486518229	2.013220790190119e-06	107.70988817678654	10.686819980574503	0.0	180.60833333333335	422976671.0	0.339207332335125	9
1223	0.07509906693875781	0.5856936007261172	12.040264271876069	6.117343946604958	0.10100382300698188	0.05257161486518229	2.013220790190119e-06	107.70988817678654	10.686819980574503	0.0	180.60833333333335	422976671.0	0.339207332335125	9
1224	0.07509906693875781	0.5856936007261172	12.040264271876069	6.117343946604958	0.10100382300698188	0.05257161486518229	2.013220790190119e-06	107.70988817678654	10.686819980574503	0.0	180.60833333333335	422976671.0	0.339207332335125	9
1225	0.07509906693875781	0.5856936007261172	12.040264271876069	6.117343946604958	0.10100382300698188	0.05257161486518229	2.013220790190119e-06	107.70988817678654	10.686819980574503	0.0	180.60833333333335	422976671.0	0.339207332335125	9
1226	0.07509906693875781	0.5856936007261172	12.040264271876069	6.117343946604958	0.10100382300698188	0.05257161486518229	2.013220790190119e-06	107.70988817678654	10.686819980574503	0.0	180.60833333333335	422976671.0	0.339207332335125	9
1227	0.13112275357183348	0.7561023972554612	131.0	4.616871976575418	0.1865529703236413	0.1755084031676089	4.642289732277989e-06	85.1709095492957	10.203016342363568	0.0	73.05833333333337	376676548.0	0.1127748491727053	9
1228	0.07509906693875781	0.5856936007261172	12.040264271876069	6.117343946604958	0.10100382300698188	0.05257161486518229	2.013220790190119e-06	107.70988817678654	10.686819980574503	0.0	180.60833333333335	422976671.0	0.339207332335125	9
1229	0.07509906693875781	0.5856936007261172	12.040264271876069	6.117343946604958	0.10100382300698188	0.05257161486518229	2.013220790190119e-06	107.70988817678654	10.686819980574503	0.0	180.60833333333335	422976671.0	0.339207332335125	9
1230	0.07509906693875781	0.5856936007261172	12.040264271876069	6.117343946604958	0.10100382300698188	0.05257161486518229	2.013220790190119e-06	107.70988817678654	10.686819980574503	0.0	180.60833333333335	422976671.0	0.339207332335125	9
1231	0.07509906693875781	0.5856936007261172	12.040264271876069	6.117343946604958	0.10100382300698188	0.05257161486518229	2.013220790190119e-06	107.70988817678654	10.686819980574503	0.0	180.60833333333335	422976671.0	0.339207332335125	9
1232	0.13112275357183348	0.7561023972554612	131.0	4.616871976575418	0.1865529703236413	0.1755084031676089	4.642289732277989e-06	85.1709095492957	10.203016342363568	0.0	73.05833333333337	707716778.0	0.1127748491727053	9
1233	0.07509906693875781	0.5856936007261172	12.040264271876069	6.117343946604958	0.10100382300698188	0.05257161486518229	2.013220790190119e-06	107.70988817678654	10.686819980574503	0.0	180.60833333333335	422976671.0	0.339207332335125	9
1234	0.07509906693875781	0.5856936007261172	12.040264271876069	6.117343946604958	0.10100382300698188	0.05257161486518229	2.013220790190119e-06	107.70988817678654	10.686819980574503	0.0	180.60833333333335	422976671.0	0.339207332335125	9
1235	0.07509906693875781	0.5856936007261172	12.040264271876069	6.117343946604958	0.10100382300698188	0.05257161486518229	2.013220790190119e-06	107.70988817678654	10.686819980574503	0.0	180.60833333333335	422976671.0	0.339207332335125	9
1236	0.13112275357183348	0.5856936007261172	12.040264271876069	6.117343946604958	0.10100382300698188	0.05257161486518229	2.013220790190119e-06	107.70988817678654	10.246093625118895	0.0	174.99166666666667	641175574.0	0.28318364570204935	9
1237	0.07509906693875781	0.5856936007261172	12.040264271876069	6.117343946604958	0.10100382300698188	0.05257161486518229	2.013220790190119e-06	107.70988817678654	10.686819980574503	0.0	180.60833333333335	422976671.0	0.339207332335125	9
1238	0.07509906693875781	0.5856936007261172	12.040264271876069	6.117343946604958	0.10100382300698188	0.05257161486518229	2.013220790190119e-06	107.70988817678654	10.686819980574503	0.0	180.60833333333335	422976671.0	0.339207332335125	9
1239	0.13112275357183348	0.7561023972554612	131.0	4.616871976575418	0.1865529703236413	0.1755084031676089	4.642289732277989e-06	85.1709095492957	10.203016342363568	0.0	73.05833333333337	376676548.0	0.1127748491727053	9
1240	0.07509906693875781	0.5856936007261172	12.040264271876069	6.117343946604958	0.10100382300698188	0.05257161486518229	2.013220790190119e-06	107.70988817678654	10.686819980574503	0.0	180.60833333333335	422976671.0	0.339207332335125	9
1241	0.07509906693875781	0.5856936007261172	12.040264271876069	6.117343946604958	0.10100382300698188	0.05257161486518229	2.013220790190119e-06	107.70988817678654	10.686819980574503	0.0	180.60833333333335	422976671.0	0.339207332335125	9
1242	0.07509906693875781	0.5856936007261172	12.040264271876069	6.117343946604958	0.10100382300698188	0.05257161486518229	2.013220790190119e-06	107.70988817678654	10.686819980574503	0.0	180.60833333333335	422976671.0	0.339207332335125	9
1243	0.07509906693875781	0.5856936007261172	12.040264271876069	6.117343946604958	0.10100382300698188	0.05257161486518229	2.013220790190119e-06	107.70988817678654	10.686819980574503	0.0	180.60833333333335	422976671.0	0.339207332335125	9
1244	0.07509906693875781	0.5856936007261172	12.040264271876069	6.117343946604958	0.10100382300698188	0.05257161486518229	2.013220790190119e-06	107.70988817678654	10.686819980574503	0.0	180.60833333333335	422976671.0	0.339207332335125	9
1245	0.07509906693875781	0.5856936007261172	12.040264271876069	6.117343946604958	0.10100382300698188	0.05257161486518229	2.013220790190119e-06	107.70988817678654	10.686819980574503	0.0	180.60833333333335	422976671.0	0.339207332335125	9
1246	0.07509906693875781	0.5856936007261172	12.040264271876069	6.117343946604958	0.10100382300698188	0.05257161486518229	2.013220790190119e-06	107.70988817678654	10.686819980574503	0.0	180.60833333333335	422976671.0	0.339207332335125	9
1247	0.07509906693875781	0.5856936007261172	12.040264271876069	6.117343946604958	0.10100382300698188	0.05257161486518229	2.013220790190119e-06	107.70988817678654	10.686819980574503	0.0	180.60833333333335	422976671.0	0.339207332335125	9
1248	0.07509906693875781	0.5856936007261172	12.040264271876069	6.117343946604958	0.10100382300698188	0.05257161486518229	2.013220790190119e-06	107.70988817678654	10.686819980574503	0.0	180.60833333333335	422976671.0	0.339207332335125	9
1249	0.07509906693875781	0.5856936007261172	12.040264271876069	6.117343946604958	0.10100382300698188	0.05257161486518229	2.013220790190119e-06	107.70988817678654	10.686819980574503	0.0	180.60833333333335	422976671.0	0.339207332335125	9
1250	0.07509906693875781	0.5856936007261172	12.040264271876069	6.117343946604958	0.10100382300698188	0.05257161486518229	2.013220790190119e-06	107.70988817678654	10.686819980574503	0.0	180.60833333333335	422976671.0	0.339207332335125	9
1251	0.07509906693875781	0.5856936007261172	12.040264271876069	6.117343946604958	0.10100382300698188	0.05257161486518229	2.013220790190119e-06	107.70988817678654	10.686819980574503	0.0	180.60833333333335	422976671.0	0.339207332335125	9
1252	0.07509906693875781	0.5856936007261172	12.040264271876069	6.117343946604958	0.10100382300698188	0.05257161486518229	2.013220790190119e-06	107.70988817678654	10.686819980574503	0.0	180.60833333333335	422976671.0	0.339207332335125	9
1253	0.07509906693875781	0.5856936007261172	12.040264271876069	6.117343946604958	0.10100382300698188	0.05257161486518229	2.013220790190119e-06	107.70988817678654	10.686819980574503	0.0	180.60833333333335	422976671.0	0.339207332335125	9
1254	0.07509906693875781	0.5856936007261172	12.040264271876069	6.117343946604958	0.10100382300698188	0.05257161486518229	2.013220790190119e-06	107.70988817678654	10.686819980574503	0.0	180.60833333333335	422976671.0	0.339207332335125	9
1255	0.07509906693875781	0.5856936007261172	12.040264271876069	6.117343946604958	0.10100382300698188	0.05257161486518229	2.013220790190119e-06	107.70988817678654	10.686819980574503	0.0	180.60833333333335	422976671.0	0.339207332335125	9
1256	0.07509906693875781	0.5856936007261172	12.040264271876069	6.117343946604958	0.10100382300698188	0.05257161486518229	2.013220790190119e-06	107.70988817678654	10.686819980574503	0.0	180.60833333333335	422976671.0	0.339207332335125	9
1257	0.07509906693875781	0.5856936007261172	12.040264271876069	6.117343946604958	0.10100382300698188	0.05257161486518229	2.013220790190119e-06	107.70988817678654	10.686819980574503	0.0	180.60833333333335	422976671.0	0.339207332335125	9
1258	0.07509906693875781	0.5856936007261172	12.040264271876069	6.117343946604958	0.10100382300698188	0.05257161486518229	2.013220790190119e-06	107.70988817678654	10.686819980574503	0.0	180.60833333333335	422976671.0	0.339207332335125	9
1259	0.07509906693875781	0.5856936007261172	12.040264271876069	6.117343946604958	0.10100382300698188	0.05257161486518229	2.013220790190119e-06	107.70988817678654	10.686819980574503	0.0	180.60833333333335	422976671.0	0.339207332335125	9
1260	0.07509906693875781	0.5856936007261172	12.040264271876069	6.117343946604958	0.10100382300698188	0.05257161486518229	2.013220790190119e-06	107.70988817678654	10.686819980574503	0.0	180.60833333333335	185005486.0	0.339207332335125	9
1261	0.07509906693875781	0.5856936007261172	12.040264271876069	6.117343946604958	0.10100382300698188	0.05257161486518229	2.013220790190119e-06	107.70988817678654	10.686819980574503	0.0	180.60833333333335	371935723.0	0.339207332335125	9
1262	0.1384406434036673	0.6543327874497646	6.589551636885278	2.953770622892526	0.1513699845284022	0.21263194630526291	5.272456777195666e-07	107.76931481418706	3.8113194138574116	0.0	-29.666666666666686	307719111.0	0.207226569146568	9
1263	0.1230027457036689	0.07153816311561456	130.14415582219166	5.878295230685436	0.28549149849458894	0.05406872389850364	7.6075937444014335e-06	81.03621495338737	3.9212767154850305	-5.059060948397421	-33.85833333333335	679203054.0	0.8054590911807166	9
1264	0.08649536046950056	0.7635927953059618	5.729692992296686	7.855389772383201	0.16168804553108596	0.05587984358782903	1.3427221951300683e-06	151.4601872011774	3.8650504219053943	0.0	118.54999999999997	359301828.0	0.14991184422453763	9
1265	0.12220227683840161	0.5645538826046467	9.401153419182256	5.010132463926239	0.08681015760047979	0.06991662768399967	2.898840390347887e-07	159.75589500230097	2.725418655654174	0.0	102.82500000000002	667671785.0	0.31324384055695176	9
1266	0.07509906693875781	0.5856936007261172	131.0	4.616871976575418	0.1865529703236413	0.1755084031676089	4.642289732277989e-06	107.70988817678654	6.844871076632735	0.0	69.36666666666669	531780962.0	0.339207332335125	9
1267	0.13112275357183348	0.7561023972554612	12.040264271876069	6.117343946604958	0.10100382300698188	0.05257161486518229	2.013220790190119e-06	85.1709095492957	6.226494662103683	0.0	-45.19166666666668	564848956.9999999	0.1127748491727053	9
1268	0.09335399136486185	0.39450428906570634	5.423473618193973	6.067374148300446	0.13927490902085585	0.04028639539672268	3.9341888806944305e-06	36.862013477557056	2.7145017533225797	0.0	-49.24166666666666	646047066.0	0.5121417195694318	9
1269	0.07509906693875781	0.5856936007261172	12.040264271876069	6.117343946604958	0.10100382300698188	0.05257161486518229	2.013220790190119e-06	107.70988817678654	10.686819980574503	0.0	180.60833333333335	422976671.0	0.339207332335125	9
1270	0.07509906693875781	0.5856936007261172	12.040264271876069	6.117343946604958	0.10100382300698188	0.05257161486518229	2.013220790190119e-06	107.70988817678654	10.686819980574503	0.0	180.60833333333335	811194408.0	0.339207332335125	9
1271	0.07509906693875781	0.5856936007261172	12.040264271876069	6.117343946604958	0.10100382300698188	0.05257161486518229	2.013220790190119e-06	107.70988817678654	10.686819980574503	0.0	180.60833333333335	152193441.0	0.339207332335125	9
1272	0.03933699413087465	0.275093322601134	4.297527984454951	6.289768108649735	0.05170910400379548	0.04998599356593581	1.003981137079063e-06	117.14109188340275	9.322640582295534	0.0	136.73333333333335	117191110.0	0.6855696832679914	9
1273	0.07509906693875781	0.5856936007261172	12.040264271876069	6.117343946604958	0.10100382300698188	0.05257161486518229	2.013220790190119e-06	107.70988817678654	10.686819980574503	0.0	180.60833333333335	422976671.0	0.339207332335125	9
1274	0.13112275357183348	0.7561023972554612	131.0	4.616871976575418	0.1865529703236413	0.1755084031676089	4.642289732277989e-06	85.1709095492957	10.203016342363568	0.0	73.05833333333337	376676548.0	0.1127748491727053	9
1275	0.023610730196588915	0.7543977103593678	12.867031918815982	3.7465882358937033	0.1850433856007867	0.0049246012266982025	2.6578503043446583e-07	162.56109936567904	2.4273305605278424	0.0	115.37500000000001	247385799.0	0.22199155944404336	9
1276	0.07509906693875781	0.5856936007261172	12.040264271876069	6.117343946604958	0.10100382300698188	0.05257161486518229	2.013220790190119e-06	107.70988817678654	10.686819980574503	0.0	180.60833333333335	326511165.0	0.339207332335125	9
1277	0.07509906693875781	0.5856936007261172	12.040264271876069	6.117343946604958	0.10100382300698188	0.05257161486518229	2.013220790190119e-06	107.70988817678654	10.686819980574503	0.0	180.60833333333335	317041253.0	0.339207332335125	9
1278	0.0988559763026397	0.5988875438499225	5.480528228152437	8.380252109977656	0.06955835142111588	0.07346417169024906	2.7581819319614746e-06	213.0	0.42827773111631195	0.0	66.60833333333329	646233853.0	0.30225647984743786	9
1279	0.10563513532107086	0.6255058140665652	16.640862289751812	2.186493781072472	0.10084380166164376	0.08343755352924694	1.875637628887335e-06	47.46161449045498	2.2059735112888887	0.0	-47.99166666666667	109767690.0	0.2688590506123639	9
1280	0.06569933977355932	0.8981631576709131	11.873378531822643	9.065305472859514	0.009409653945911978	0.04119111108687546	1.6894199773498805e-06	113.02765542234734	2.3232605609267196	0.0	187.85833333333335	178755783.0	0.0361375025555275	9
1281	0.07509906693875781	0.5856936007261172	12.040264271876069	6.117343946604958	0.10100382300698188	0.05257161486518229	2.013220790190119e-06	107.70988817678654	10.686819980574503	0.0	180.60833333333335	728307032.0	0.339207332335125	9
1282	0.08137032930397993	0.385854209086577	14.077375336629826	1.275143620019442	0.182843661132381	0.005853155103393098	3.96525198683262e-06	122.45896220389957	3.62393909208226	0.0	-37.69166666666667	301409459.0	0.5327754616094431	9
1283	0.07509906693875781	0.5856936007261172	12.040264271876069	6.117343946604958	0.10100382300698188	0.05257161486518229	2.013220790190119e-06	107.70988817678654	10.686819980574503	0.0	180.60833333333335	326997752.0	0.339207332335125	9
1284	0.07509906693875781	0.5856936007261172	12.040264271876069	6.117343946604958	0.10100382300698188	0.05257161486518229	2.013220790190119e-06	107.70988817678654	10.686819980574503	0.0	180.60833333333335	422976671.0	0.339207332335125	9
1285	0.07509906693875781	0.5856936007261172	12.040264271876069	6.117343946604958	0.10100382300698188	0.05257161486518229	2.013220790190119e-06	107.70988817678654	10.686819980574503	0.0	180.60833333333335	422976671.0	0.339207332335125	9
1286	0.13112275357183348	0.7561023972554612	131.0	4.616871976575418	0.10100382300698188	0.05257161486518229	4.642289732277989e-06	85.1709095492957	9.033210450986601	0.0	-19.525000000000006	148173270.0	0.1127748491727053	9
1287	0.07509906693875781	0.5856936007261172	12.040264271876069	6.117343946604958	0.1865529703236413	0.1755084031676089	2.013220790190119e-06	107.70988817678654	8.149243577240394	0.0	66.26666666666667	794901193.0	0.339207332335125	9
1288	0.07509906693875781	0.5856936007261172	12.040264271876069	6.117343946604958	0.10100382300698188	0.05257161486518229	2.013220790190119e-06	107.70988817678654	10.686819980574503	0.0	180.60833333333335	422976671.0	0.339207332335125	9
1289	0.07509906693875781	0.5856936007261172	12.040264271876069	6.117343946604958	0.10100382300698188	0.05257161486518229	2.013220790190119e-06	107.70988817678654	10.686819980574503	0.0	180.60833333333335	422976671.0	0.339207332335125	9
1290	0.04470459157705259	0.653608449109392	6.010988747077941	9.720170219811738	0.0900254288046701	0.08017188911208765	3.6612693368892496e-06	124.98195822747519	4.835631759290793	0.0	91.35000000000004	556136578.0	0.3016869593135554	9
1291	0.05721946944878738	0.9473979013724834	12.579878848492942	6.135635324920335	0.1489418102175895	0.057866064361145664	2.0086665120190023e-06	102.43083714044606	-50.0	-50.0	-50.0	297600721.0	-0.0	9
1292	0.07509906693875781	0.5856936007261172	12.040264271876069	6.117343946604958	0.10100382300698188	0.05257161486518229	2.013220790190119e-06	107.70988817678654	10.686819980574503	0.0	180.60833333333335	422976671.0	0.339207332335125	9
1293	0.07509906693875781	0.5856936007261172	12.040264271876069	6.117343946604958	0.10100382300698188	0.05257161486518229	2.013220790190119e-06	107.70988817678654	10.686819980574503	0.0	180.60833333333335	422976671.0	0.339207332335125	9
1294	0.09414297892183288	0.3566342499338758	3.0506403749121436	3.194981058540473	0.030576716342957624	0.047530732788498314	2.0201641917388566e-06	33.18510880959333	2.2281526029927967	0.0	-43.32500000000001	216969280.0	0.5492227711442913	9
1295	0.11064905347278108	0.1509149908237269	12.679909251082732	7.201232277255507	0.13074432539587214	0.0033553867007131907	2.1616335935767536e-06	6.693400674414178	0.6781807934256854	0.0	-51.783333333333346	693015069.0	0.7384359557034921	9
1296	0.07509906693875781	0.5856936007261172	12.040264271876069	6.117343946604958	0.1865529703236413	0.1755084031676089	4.642289732277989e-06	85.1709095492957	8.060591719931496	0.0	-44.625	654593212.0	0.339207332335125	9
1297	0.13112275357183348	0.7561023972554612	131.0	4.616871976575418	0.10100382300698188	0.05257161486518229	2.013220790190119e-06	107.70988817678654	8.559505826624708	0.0	98.8583333333333	641475559.0	0.1127748491727053	9
1298	0.07509906693875781	0.5856936007261172	12.040264271876069	6.117343946604958	0.10100382300698188	0.05257161486518229	2.013220790190119e-06	107.70988817678654	10.686819980574503	0.0	180.60833333333335	422976671.0	0.339207332335125	9
1299	0.076436454272561	0.7707675256289133	17.195626865527878	8.7631388814014	0.18156051383711147	0.028299551871372244	1.9749492551803685e-06	64.51340224278725	5.497706339129124	0.0	-35.01666666666668	189064777.0	0.15279602009852578	9
1300	0.07509906693875781	0.5856936007261172	12.040264271876069	6.117343946604958	0.10100382300698188	0.05257161486518229	2.013220790190119e-06	107.70988817678654	10.686819980574503	0.0	180.60833333333335	526170790.0	0.339207332335125	9
1301	0.1557952093769716	0.618755241747039	10.479089849678523	8.568202560531141	0.18082028742243028	0.0662987514352946	2.8367318720894754e-08	102.15736167359276	0.3510392566292566	0.0	185.99166666666667	527380371.0	0.22544954887598934	9
1302	0.13112275357183348	0.7561023972554612	131.0	4.616871976575418	0.1865529703236413	0.1755084031676089	4.642289732277989e-06	85.1709095492957	10.203016342363568	0.0	73.05833333333337	707716778.0	0.1127748491727053	9
1303	0.06466239359747669	0.8278006819761166	3.2965500708820503	3.4315400954237276	0.1197335724680634	0.022155501974361638	1.7197989610167503e-06	162.336845847563	5.572527957782697	0.0	165.70833333333331	731830861.0	0.10753692442640672	9
1304	0.07509906693875781	0.5856936007261172	12.040264271876069	6.117343946604958	0.10100382300698188	0.05257161486518229	2.013220790190119e-06	107.70988817678654	10.686819980574503	0.0	180.60833333333335	308430843.0	0.339207332335125	9
1305	0.004468271883364017	0.861052425837771	15.626744085202866	6.3933509443966505	0.0832708853485623	0.03043892867096067	1.8669194749146262e-06	59.56067261455916	3.865129894247154	0.0	-30.441666666666663	503616832.0	0.13447930227886506	9
1306	0.11689717919879723	1.2785364706243951	15.193215797651728	4.924476946217833	0.13407967892998035	0.12843837679995385	1.5031715124354218e-06	81.47138379119559	-50.0	-50.0	-50.0	225919175.0	-0.0	9
1307	0.02124774589860831	0.39694876854937855	8.340007342779368	2.697272371793566	0.1335193927469295	0.08996166097697253	1.684980518207877e-06	73.17043189971525	4.141301548210489	0.0	-47.70833333333333	107710799.0	0.5818034855520131	9
1308	0.1061105717372438	0.8540379369454764	21.633975817708063	4.626131474801726	0.13696774043555643	0.07937547707484038	2.0457712132333627e-06	33.39330439915156	1.063038082476531	0.0	-60.99166666666668	705556565.0	0.03985149131727983	9
1309	0.15413213337421522	0.7611504998251065	111.27320700348515	5.18687222946886	0.18156184435103054	0.028443300432790614	5.001404811500245e-06	87.64608806475174	10.29842570739121	0.0	106.96666666666671	179957399.0	0.0847173668006782	9
1310	0.08246429538180278	0.25317213431559477	14.089874255587766	5.266741929073221	0.12439585253490237	0.009323926424840277	1.3493869671602938e-06	114.73997734044406	9.853994358758836	0.0	-30.625000000000007	626894166.0	0.6643635703026025	9
1311	0.0515871406252361	0.6633143629417687	8.10110496556863	10.05610996633063	0.036751447568650925	0.05560996659686852	5.025835766443985e-07	156.24121508920024	2.3971001746103937	0.0	96.05833333333332	764666881.0	0.28509849643299523	9
1312	0.07509906693875781	0.5856936007261172	12.040264271876069	6.117343946604958	0.10100382300698188	0.05257161486518229	2.013220790190119e-06	107.70988817678654	10.686819980574503	0.0	180.60833333333335	422976671.0	0.339207332335125	9
1313	0.07509906693875781	0.5856936007261172	12.040264271876069	6.117343946604958	0.10100382300698188	0.05257161486518229	2.013220790190119e-06	107.70988817678654	10.686819980574503	0.0	180.60833333333335	422976671.0	0.339207332335125	9
1314	0.07509906693875781	0.5856936007261172	12.040264271876069	6.117343946604958	0.10100382300698188	0.05257161486518229	2.013220790190119e-06	107.70988817678654	10.686819980574503	0.0	180.60833333333335	759538096.0	0.339207332335125	9
1315	0.07509906693875781	0.5856936007261172	12.040264271876069	6.117343946604958	0.10100382300698188	0.05257161486518229	2.013220790190119e-06	107.70988817678654	10.686819980574503	0.0	180.60833333333335	440234312.0	0.339207332335125	9
1316	0.03657012896057844	0.8570548062193288	21.33202804435268	5.705051292847564	0.12313094321891739	0.04207580135703351	8.903969725656605e-07	177.18136012449435	2.259497871330055	0.0	130.75	841673781.0	0.10637506482009274	9
1317	0.07509906693875781	0.5856936007261172	12.040264271876069	6.117343946604958	0.10100382300698188	0.05257161486518229	2.013220790190119e-06	107.70988817678654	10.686819980574503	0.0	180.60833333333335	422976671.0	0.339207332335125	9
1318	0.1236078659628653	0.874726221238929	16.182859775327813	4.950606955470148	0.2317318626877348	0.029875958615887717	1.1009900665333026e-06	50.63606303317428	0.09390839418448849	0.0	153.4	790185518.9999999	0.0016659127982057154	9
1319	0.07509906693875781	0.5856936007261172	12.040264271876069	6.117343946604958	0.10100382300698188	0.05257161486518229	2.013220790190119e-06	107.70988817678654	10.686819980574503	0.0	180.60833333333335	452857517.0	0.339207332335125	9
1320	0.07509906693875781	0.5856936007261172	12.040264271876069	6.117343946604958	0.10100382300698188	0.05257161486518229	2.013220790190119e-06	107.70988817678654	10.686819980574503	0.0	180.60833333333335	462613781.0	0.339207332335125	9
1321	0.08471590606545241	0.7229186890008992	7.993964022813494	10.14458184361012	0.1514691546568892	0.0918856343028156	2.047546773105375e-06	203.07273392557374	0.6168324800703289	0.0	44.08333333333333	462235575.0	0.1923654049336484	9
1322	0.07509906693875781	0.5856936007261172	12.040264271876069	6.117343946604958	0.10100382300698188	0.05257161486518229	2.013220790190119e-06	107.70988817678654	10.686819980574503	0.0	180.60833333333335	422976671.0	0.339207332335125	9
1323	0.07509906693875781	0.5856936007261172	12.040264271876069	6.117343946604958	0.10100382300698188	0.05257161486518229	2.013220790190119e-06	107.70988817678654	10.686819980574503	0.0	180.60833333333335	422976671.0	0.339207332335125	9
1324	0.07509906693875781	0.5856936007261172	12.040264271876069	6.117343946604958	0.10100382300698188	0.05257161486518229	2.013220790190119e-06	107.70988817678654	10.686819980574503	0.0	180.60833333333335	422976671.0	0.339207332335125	9
1325	0.06113394359207631	0.020022225625137224	14.531850527296834	0.5868930452495418	0.1292206336310605	0.05455886830570686	1.4785157752283572e-06	84.10122222504424	1.8218930161121953	0.0	-43.95000000000001	347265128.0	0.9188438307827864	9
1326	0.07509906693875781	0.5856936007261172	12.040264271876069	6.117343946604958	0.10100382300698188	0.05257161486518229	2.013220790190119e-06	107.70988817678654	10.686819980574503	0.0	180.60833333333335	422976671.0	0.339207332335125	9
1327	0.07509906693875781	0.5856936007261172	12.040264271876069	6.117343946604958	0.10100382300698188	0.05257161486518229	2.013220790190119e-06	107.70988817678654	10.686819980574503	0.0	180.60833333333335	422976671.0	0.339207332335125	9
1328	0.09798295265073738	0.9289519463391773	19.81403490223117	12.078174000101022	0.17065806718155302	0.08584663359264534	7.624113740560169e-07	85.71911307123918	-50.0	-50.0	-50.0	556820977.0	-0.0	9
1329	0.07509906693875781	0.5856936007261172	12.040264271876069	6.117343946604958	0.10100382300698188	0.05257161486518229	2.013220790190119e-06	107.70988817678654	10.686819980574503	0.0	180.60833333333335	422976671.0	0.339207332335125	9
1330	0.07509906693875781	0.5856936007261172	12.040264271876069	6.117343946604958	0.10100382300698188	0.05257161486518229	2.013220790190119e-06	107.70988817678654	10.686819980574503	0.0	180.60833333333335	452857517.0	0.339207332335125	10
1331	0.07509906693875781	0.5856936007261172	12.040264271876069	6.117343946604958	0.10100382300698188	0.05257161486518229	2.013220790190119e-06	107.70988817678654	10.686819980574503	0.0	180.60833333333335	422976671.0	0.339207332335125	10
1332	0.07509906693875781	0.5856936007261172	12.040264271876069	6.117343946604958	0.10100382300698188	0.05257161486518229	2.013220790190119e-06	107.70988817678654	10.686819980574503	0.0	180.60833333333335	422976671.0	0.339207332335125	10
1333	0.07509906693875781	0.5856936007261172	12.040264271876069	6.117343946604958	0.10100382300698188	0.05257161486518229	2.013220790190119e-06	107.70988817678654	10.686819980574503	0.0	180.60833333333335	422976671.0	0.339207332335125	10
1334	0.07509906693875781	0.5856936007261172	12.040264271876069	6.117343946604958	0.10100382300698188	0.05257161486518229	2.013220790190119e-06	107.70988817678654	10.686819980574503	0.0	180.60833333333335	422976671.0	0.339207332335125	10
1335	0.07509906693875781	0.5856936007261172	12.040264271876069	6.117343946604958	0.10100382300698188	0.05257161486518229	2.013220790190119e-06	107.70988817678654	10.686819980574503	0.0	180.60833333333335	422976671.0	0.339207332335125	10
1336	0.07509906693875781	0.5856936007261172	12.040264271876069	6.117343946604958	0.10100382300698188	0.05257161486518229	2.013220790190119e-06	107.70988817678654	10.686819980574503	0.0	180.60833333333335	422976671.0	0.339207332335125	10
1337	0.07509906693875781	0.5856936007261172	12.040264271876069	6.117343946604958	0.10100382300698188	0.05257161486518229	2.013220790190119e-06	107.70988817678654	10.686819980574503	0.0	180.60833333333335	422976671.0	0.339207332335125	10
1338	0.07509906693875781	0.5856936007261172	12.040264271876069	6.117343946604958	0.10100382300698188	0.05257161486518229	2.013220790190119e-06	107.70988817678654	10.686819980574503	0.0	180.60833333333335	422976671.0	0.339207332335125	10
1339	0.07509906693875781	0.5856936007261172	12.040264271876069	6.117343946604958	0.10100382300698188	0.05257161486518229	2.013220790190119e-06	107.70988817678654	10.686819980574503	0.0	180.60833333333335	422976671.0	0.339207332335125	10
1340	0.07509906693875781	0.5856936007261172	12.040264271876069	6.117343946604958	0.10100382300698188	0.05257161486518229	2.013220790190119e-06	107.70988817678654	10.686819980574503	0.0	180.60833333333335	422976671.0	0.339207332335125	10
1341	0.07509906693875781	0.5856936007261172	12.040264271876069	6.117343946604958	0.10100382300698188	0.05257161486518229	2.013220790190119e-06	107.70988817678654	10.686819980574503	0.0	180.60833333333335	422976671.0	0.339207332335125	10
1342	0.07509906693875781	0.5856936007261172	12.040264271876069	6.117343946604958	0.10100382300698188	0.05257161486518229	2.013220790190119e-06	107.70988817678654	10.686819980574503	0.0	180.60833333333335	811194408.0	0.339207332335125	10
1343	0.07509906693875781	0.5856936007261172	12.040264271876069	6.117343946604958	0.10100382300698188	0.05257161486518229	2.013220790190119e-06	107.70988817678654	10.686819980574503	0.0	180.60833333333335	422976671.0	0.339207332335125	10
1344	0.07509906693875781	0.5856936007261172	12.040264271876069	6.117343946604958	0.10100382300698188	0.05257161486518229	2.013220790190119e-06	107.70988817678654	10.686819980574503	0.0	180.60833333333335	462613781.0	0.339207332335125	10
1345	0.07509906693875781	0.5856936007261172	12.040264271876069	6.117343946604958	0.10100382300698188	0.05257161486518229	2.013220790190119e-06	107.70988817678654	10.686819980574503	0.0	180.60833333333335	422976671.0	0.339207332335125	10
1346	0.07509906693875781	0.5856936007261172	12.040264271876069	6.117343946604958	0.10100382300698188	0.05257161486518229	2.013220790190119e-06	107.70988817678654	10.686819980574503	0.0	180.60833333333335	462613781.0	0.339207332335125	10
1347	0.07509906693875781	0.5856936007261172	12.040264271876069	6.117343946604958	0.10100382300698188	0.05257161486518229	2.013220790190119e-06	107.70988817678654	10.686819980574503	0.0	180.60833333333335	422976671.0	0.339207332335125	10
1348	0.07509906693875781	0.5856936007261172	12.040264271876069	6.117343946604958	0.10100382300698188	0.05257161486518229	2.013220790190119e-06	107.70988817678654	10.686819980574503	0.0	180.60833333333335	422976671.0	0.339207332335125	10
1349	0.07509906693875781	0.5856936007261172	12.040264271876069	6.117343946604958	0.10100382300698188	0.05257161486518229	2.013220790190119e-06	107.70988817678654	10.686819980574503	0.0	180.60833333333335	728307032.0	0.339207332335125	10
1350	0.07509906693875781	0.5856936007261172	12.040264271876069	6.117343946604958	0.10100382300698188	0.05257161486518229	2.013220790190119e-06	107.70988817678654	10.686819980574503	0.0	180.60833333333335	422976671.0	0.339207332335125	10
1351	0.07509906693875781	0.5856936007261172	12.040264271876069	6.117343946604958	0.10100382300698188	0.05257161486518229	2.013220790190119e-06	107.70988817678654	10.686819980574503	0.0	180.60833333333335	422976671.0	0.339207332335125	10
1352	0.07509906693875781	0.5856936007261172	12.040264271876069	6.117343946604958	0.10100382300698188	0.05257161486518229	2.013220790190119e-06	107.70988817678654	10.686819980574503	0.0	180.60833333333335	422976671.0	0.339207332335125	10
1353	0.07509906693875781	0.5856936007261172	12.040264271876069	6.117343946604958	0.10100382300698188	0.05257161486518229	2.013220790190119e-06	107.70988817678654	10.686819980574503	0.0	180.60833333333335	440234312.0	0.339207332335125	10
1354	0.07509906693875781	0.5856936007261172	12.040264271876069	6.117343946604958	0.10100382300698188	0.05257161486518229	2.013220790190119e-06	107.70988817678654	10.686819980574503	0.0	180.60833333333335	462613781.0	0.339207332335125	10
1355	0.07509906693875781	0.5856936007261172	12.040264271876069	6.117343946604958	0.10100382300698188	0.05257161486518229	2.013220790190119e-06	107.70988817678654	10.686819980574503	0.0	180.60833333333335	422976671.0	0.339207332335125	10
1356	0.07509906693875781	0.5856936007261172	12.040264271876069	6.117343946604958	0.10100382300698188	0.05257161486518229	2.013220790190119e-06	107.70988817678654	10.686819980574503	0.0	180.60833333333335	422976671.0	0.339207332335125	10
1357	0.07509906693875781	0.5856936007261172	12.040264271876069	6.117343946604958	0.10100382300698188	0.05257161486518229	2.013220790190119e-06	107.70988817678654	10.686819980574503	0.0	180.60833333333335	422976671.0	0.339207332335125	10
1358	0.07509906693875781	0.5856936007261172	12.040264271876069	6.117343946604958	0.10100382300698188	0.05257161486518229	2.013220790190119e-06	107.70988817678654	10.686819980574503	0.0	180.60833333333335	422976671.0	0.339207332335125	10
1359	0.07509906693875781	0.5856936007261172	12.040264271876069	6.117343946604958	0.10100382300698188	0.05257161486518229	2.013220790190119e-06	107.70988817678654	10.686819980574503	0.0	180.60833333333335	759538096.0	0.339207332335125	10
1360	0.07509906693875781	0.5856936007261172	12.040264271876069	6.117343946604958	0.10100382300698188	0.05257161486518229	2.013220790190119e-06	107.70988817678654	10.686819980574503	0.0	180.60833333333335	422976671.0	0.339207332335125	10
1361	0.07509906693875781	0.5856936007261172	12.040264271876069	6.117343946604958	0.10100382300698188	0.05257161486518229	2.013220790190119e-06	107.70988817678654	10.686819980574503	0.0	180.60833333333335	422976671.0	0.339207332335125	10
1362	0.07509906693875781	0.5856936007261172	12.040264271876069	6.117343946604958	0.10100382300698188	0.05257161486518229	2.013220790190119e-06	107.70988817678654	10.686819980574503	0.0	180.60833333333335	422976671.0	0.339207332335125	10
1363	0.07509906693875781	0.5856936007261172	12.040264271876069	6.117343946604958	0.10100382300698188	0.05257161486518229	2.013220790190119e-06	107.70988817678654	10.686819980574503	0.0	180.60833333333335	422976671.0	0.339207332335125	10
1364	0.07509906693875781	0.5856936007261172	12.040264271876069	6.117343946604958	0.10100382300698188	0.05257161486518229	2.013220790190119e-06	107.70988817678654	10.686819980574503	0.0	180.60833333333335	811194408.0	0.339207332335125	10
1365	0.07509906693875781	0.5856936007261172	12.040264271876069	6.117343946604958	0.10100382300698188	0.05257161486518229	2.013220790190119e-06	107.70988817678654	10.686819980574503	0.0	180.60833333333335	422976671.0	0.339207332335125	10
1366	0.07509906693875781	0.5856936007261172	12.040264271876069	6.117343946604958	0.10100382300698188	0.05257161486518229	2.013220790190119e-06	107.70988817678654	10.686819980574503	0.0	180.60833333333335	759538096.0	0.339207332335125	10
1367	0.07509906693875781	0.5856936007261172	12.040264271876069	6.117343946604958	0.10100382300698188	0.05257161486518229	2.013220790190119e-06	107.70988817678654	10.686819980574503	0.0	180.60833333333335	462613781.0	0.339207332335125	10
1368	0.07509906693875781	0.5856936007261172	12.040264271876069	6.117343946604958	0.10100382300698188	0.05257161486518229	2.013220790190119e-06	107.70988817678654	10.686819980574503	0.0	180.60833333333335	422976671.0	0.339207332335125	10
1369	0.07509906693875781	0.5856936007261172	12.040264271876069	6.117343946604958	0.10100382300698188	0.05257161486518229	2.013220790190119e-06	107.70988817678654	10.686819980574503	0.0	180.60833333333335	759538096.0	0.339207332335125	10
1370	0.07509906693875781	0.5856936007261172	12.040264271876069	6.117343946604958	0.10100382300698188	0.05257161486518229	2.013220790190119e-06	107.70988817678654	10.686819980574503	0.0	180.60833333333335	422976671.0	0.339207332335125	10
1371	0.07509906693875781	0.5856936007261172	12.040264271876069	6.117343946604958	0.10100382300698188	0.05257161486518229	2.013220790190119e-06	107.70988817678654	10.686819980574503	0.0	180.60833333333335	422976671.0	0.339207332335125	10
1372	0.07509906693875781	0.5856936007261172	12.040264271876069	6.117343946604958	0.10100382300698188	0.05257161486518229	2.013220790190119e-06	107.70988817678654	10.686819980574503	0.0	180.60833333333335	422976671.0	0.339207332335125	10
1373	0.07509906693875781	0.5856936007261172	12.040264271876069	6.117343946604958	0.10100382300698188	0.05257161486518229	2.013220790190119e-06	107.70988817678654	10.686819980574503	0.0	180.60833333333335	452857517.0	0.339207332335125	10
1374	0.07509906693875781	0.5856936007261172	12.040264271876069	6.117343946604958	0.10100382300698188	0.05257161486518229	2.013220790190119e-06	107.70988817678654	10.686819980574503	0.0	180.60833333333335	422976671.0	0.339207332335125	10
1375	0.07509906693875781	0.5856936007261172	12.040264271876069	6.117343946604958	0.10100382300698188	0.05257161486518229	2.013220790190119e-06	107.70988817678654	10.686819980574503	0.0	180.60833333333335	422976671.0	0.339207332335125	10
1376	0.07509906693875781	0.5856936007261172	12.040264271876069	6.117343946604958	0.10100382300698188	0.05257161486518229	2.013220790190119e-06	107.70988817678654	10.686819980574503	0.0	180.60833333333335	811194408.0	0.339207332335125	10
1377	0.07509906693875781	0.5856936007261172	12.040264271876069	6.117343946604958	0.10100382300698188	0.05257161486518229	2.013220790190119e-06	107.70988817678654	10.686819980574503	0.0	180.60833333333335	422976671.0	0.339207332335125	10
1378	0.07509906693875781	0.5856936007261172	12.040264271876069	6.117343946604958	0.10100382300698188	0.05257161486518229	2.013220790190119e-06	107.70988817678654	10.686819980574503	0.0	180.60833333333335	422976671.0	0.339207332335125	10
1379	0.07509906693875781	0.5856936007261172	12.040264271876069	6.117343946604958	0.10100382300698188	0.05257161486518229	2.013220790190119e-06	107.70988817678654	10.686819980574503	0.0	180.60833333333335	422976671.0	0.339207332335125	10
1380	0.07509906693875781	0.5856936007261172	12.040264271876069	6.117343946604958	0.10100382300698188	0.05257161486518229	2.013220790190119e-06	107.70988817678654	10.686819980574503	0.0	180.60833333333335	422976671.0	0.339207332335125	10
1381	0.07509906693875781	0.5856936007261172	12.040264271876069	6.117343946604958	0.10100382300698188	0.05257161486518229	2.013220790190119e-06	107.70988817678654	10.686819980574503	0.0	180.60833333333335	422976671.0	0.339207332335125	10
1382	0.07509906693875781	0.5856936007261172	12.040264271876069	6.117343946604958	0.10100382300698188	0.05257161486518229	2.013220790190119e-06	107.70988817678654	10.686819980574503	0.0	180.60833333333335	422976671.0	0.339207332335125	10
1383	0.07509906693875781	0.5856936007261172	12.040264271876069	6.117343946604958	0.10100382300698188	0.05257161486518229	2.013220790190119e-06	107.70988817678654	10.686819980574503	0.0	180.60833333333335	422976671.0	0.339207332335125	10
1384	0.07509906693875781	0.5856936007261172	12.040264271876069	6.117343946604958	0.10100382300698188	0.05257161486518229	2.013220790190119e-06	107.70988817678654	10.686819980574503	0.0	180.60833333333335	422976671.0	0.339207332335125	10
1385	0.07509906693875781	0.5856936007261172	12.040264271876069	6.117343946604958	0.10100382300698188	0.05257161486518229	2.013220790190119e-06	107.70988817678654	10.686819980574503	0.0	180.60833333333335	440234312.0	0.339207332335125	10
1386	0.07509906693875781	0.5856936007261172	12.040264271876069	6.117343946604958	0.10100382300698188	0.05257161486518229	2.013220790190119e-06	107.70988817678654	10.686819980574503	0.0	180.60833333333335	422976671.0	0.339207332335125	10
1387	0.07509906693875781	0.5856936007261172	12.040264271876069	6.117343946604958	0.10100382300698188	0.05257161486518229	2.013220790190119e-06	107.70988817678654	10.686819980574503	0.0	180.60833333333335	811194408.0	0.339207332335125	10
1388	0.07509906693875781	0.5856936007261172	12.040264271876069	6.117343946604958	0.10100382300698188	0.05257161486518229	2.013220790190119e-06	107.70988817678654	10.686819980574503	0.0	180.60833333333335	422976671.0	0.339207332335125	10
1389	0.07509906693875781	0.5856936007261172	12.040264271876069	6.117343946604958	0.10100382300698188	0.05257161486518229	2.013220790190119e-06	107.70988817678654	10.686819980574503	0.0	180.60833333333335	422976671.0	0.339207332335125	10
1390	0.07509906693875781	0.5856936007261172	12.040264271876069	6.117343946604958	0.10100382300698188	0.05257161486518229	2.013220790190119e-06	107.70988817678654	10.686819980574503	0.0	180.60833333333335	422976671.0	0.339207332335125	10
1391	0.07509906693875781	0.5856936007261172	12.040264271876069	6.117343946604958	0.10100382300698188	0.05257161486518229	2.013220790190119e-06	107.70988817678654	10.686819980574503	0.0	180.60833333333335	422976671.0	0.339207332335125	10
1392	0.07509906693875781	0.5856936007261172	12.040264271876069	6.117343946604958	0.10100382300698188	0.05257161486518229	2.013220790190119e-06	107.70988817678654	10.686819980574503	0.0	180.60833333333335	422976671.0	0.339207332335125	10
1393	0.07509906693875781	0.5856936007261172	12.040264271876069	6.117343946604958	0.10100382300698188	0.05257161486518229	2.013220790190119e-06	107.70988817678654	10.686819980574503	0.0	180.60833333333335	422976671.0	0.339207332335125	10
1394	0.07509906693875781	0.5856936007261172	12.040264271876069	6.117343946604958	0.10100382300698188	0.05257161486518229	2.013220790190119e-06	107.70988817678654	10.686819980574503	0.0	180.60833333333335	728307032.0	0.339207332335125	10
1395	0.07509906693875781	0.5856936007261172	12.040264271876069	6.117343946604958	0.10100382300698188	0.05257161486518229	2.013220790190119e-06	107.70988817678654	10.686819980574503	0.0	180.60833333333335	422976671.0	0.339207332335125	10
1396	0.07509906693875781	0.5856936007261172	12.040264271876069	6.117343946604958	0.10100382300698188	0.05257161486518229	2.013220790190119e-06	107.70988817678654	10.686819980574503	0.0	180.60833333333335	422976671.0	0.339207332335125	10
1397	0.07509906693875781	0.5856936007261172	12.040264271876069	6.117343946604958	0.10100382300698188	0.05257161486518229	2.013220790190119e-06	107.70988817678654	10.686819980574503	0.0	180.60833333333335	422976671.0	0.339207332335125	10
1398	0.07509906693875781	0.5856936007261172	12.040264271876069	6.117343946604958	0.10100382300698188	0.05257161486518229	2.013220790190119e-06	107.70988817678654	10.686819980574503	0.0	180.60833333333335	422976671.0	0.339207332335125	10
1399	0.07509906693875781	0.5856936007261172	12.040264271876069	6.117343946604958	0.10100382300698188	0.05257161486518229	2.013220790190119e-06	107.70988817678654	10.686819980574503	0.0	180.60833333333335	440234312.0	0.339207332335125	10
1400	0.07727271572172063	0.31816351828973966	4.323176245076782	2.681399200052799	0.09367007271678328	0.05810640032087009	3.2765468947485823e-06	138.57338140938967	7.52207512991091	0.0	-44.074999999999996	550420637.0	0.6045637659885397	10
1401	0.07509906693875781	0.5856936007261172	12.040264271876069	6.117343946604958	0.10100382300698188	0.05257161486518229	2.013220790190119e-06	107.70988817678654	10.686819980574503	0.0	180.60833333333335	422976671.0	0.339207332335125	10
1402	0.07509906693875781	0.5856936007261172	12.040264271876069	6.117343946604958	0.10100382300698188	0.05257161486518229	2.013220790190119e-06	107.70988817678654	10.686819980574503	0.0	180.60833333333335	422976671.0	0.339207332335125	10
1403	0.07509906693875781	0.5856936007261172	12.040264271876069	6.117343946604958	0.10100382300698188	0.05257161486518229	2.013220790190119e-06	107.70988817678654	10.686819980574503	0.0	180.60833333333335	422976671.0	0.339207332335125	10
1404	0.15283689562198083	0.7645937924448625	11.27775442291563	2.752733703735055	0.1593330865881168	0.07117394379660823	3.508390047263917e-06	110.58426649912538	5.549581407842368	0.0	-45.15833333333335	484686101.0	0.08256931193315675	10
1405	0.04428598427505366	0.6940935303950959	8.584032257111001	0.7284010506500307	0.04893867073712842	0.0044715001510336055	1.2748936105974053e-06	64.95772768703611	1.8943669022051637	0.0	-18.72500000000001	468414172.00000006	0.2616204853298504	10
1406	0.11834321890788138	0.6139589588972469	12.770119132086139	5.502868081306177	0.11081483238556027	0.00638403046300786	1.6523593693236008e-06	133.53969888402844	9.28074108174869	0.0	151.22500000000002	828776963.0	0.2676978221948717	10
1407	0.11733811769489563	0.7879780646986966	8.974179310783295	4.709063526297639	0.09481642403519179	0.012564178467628515	1.9858501531744924e-06	63.423851965406584	2.605127843355035	0.0	-38.11666666666667	572421915.0	0.09468381760640776	10
1408	0.07509906693875781	0.5856936007261172	12.040264271876069	6.117343946604958	0.10100382300698188	0.05257161486518229	2.013220790190119e-06	107.70988817678654	10.686819980574503	0.0	180.60833333333335	422976671.0	0.339207332335125	10
1409	0.07509906693875781	0.5856936007261172	12.040264271876069	6.117343946604958	0.10100382300698188	0.05257161486518229	2.013220790190119e-06	107.70988817678654	10.686819980574503	0.0	180.60833333333335	422976671.0	0.339207332335125	10
1410	0.11547295300595714	0.4342013835497168	11.474148999436611	7.34087902348836	0.14270614620920713	0.0393280638775199	2.871702053029241e-06	100.42400330398485	10.140627099597868	0.0	-43.925	787210309.0	0.450325663444326	10
1411	0.07509906693875781	0.5856936007261172	12.040264271876069	6.117343946604958	0.10100382300698188	0.05257161486518229	2.013220790190119e-06	107.70988817678654	10.686819980574503	0.0	180.60833333333335	422976671.0	0.339207332335125	10
1412	0.07509906693875781	0.5856936007261172	12.040264271876069	6.117343946604958	0.10100382300698188	0.05257161486518229	2.013220790190119e-06	107.70988817678654	10.686819980574503	0.0	180.60833333333335	811194408.0	0.339207332335125	10
1413	0.028102825696292105	0.8339053054114546	24.86441406163438	9.98827512323768	0.06995256496127109	0.012679840351624096	3.3292239335715496e-06	178.21988422124466	2.1988958698016106	0.0	88.00000000000001	117768538.0	0.13799186889225334	10
1414	0.0725303037800299	0.7543020215024815	23.14669656880719	11.965601359125113	0.12029105595129248	0.05828755003816666	1.490735465474292e-06	141.99982629511499	3.7985231138161346	0.0	89.61666666666667	258940778.0	0.17316767471748862	10
1415	0.1043256409448167	0.35991710813262656	6.930217844294654	3.0909081660164768	0.14284897577209446	0.06118607574535033	2.291052045554033e-06	166.8192624920713	6.247397629799482	0.0	64.89166666666668	417735295.0	0.5357572509225568	10
1416	0.07509906693875781	0.5856936007261172	12.040264271876069	6.117343946604958	0.10100382300698188	0.05257161486518229	2.013220790190119e-06	107.70988817678654	10.686819980574503	0.0	180.60833333333335	462613781.0	0.339207332335125	10
1417	0.07506645042160255	0.5483953175591726	9.679578916005397	4.957841913477123	0.11350435663054399	0.05452505009078629	3.5480558780199152e-06	110.2131984543296	9.218469035595813	0.0	-45.466666666666676	106370554.0	0.37653823201922487	10
1418	0.0717663047471573	0.2934328996103934	11.92698988342619	4.290070743083778	0.1797886320172737	0.027384793196600813	1.674213507499303e-06	140.5004941778622	8.912589037387214	0.0	83.55833333333332	348579048.0	0.6348007956424493	10
1419	0.10474528658565274	0.7235682802167511	10.241997745347236	6.291506295284998	0.20286211468915874	0.059359588841234975	2.372209256034803e-06	183.5092587548807	2.5453468531525836	0.0	79.69166666666669	669482825.0	0.17168643319759613	10
1420	0.07509906693875781	0.5856936007261172	12.040264271876069	6.117343946604958	0.10100382300698188	0.05257161486518229	2.013220790190119e-06	107.70988817678654	10.686819980574503	0.0	180.60833333333335	422976671.0	0.339207332335125	10
1421	0.14515956353075601	0.3518157250653672	18.717347903424002	8.304956391233977	0.06036173450808446	0.05858419020875185	1.3743513997648567e-07	160.24352837680803	1.7199386395795884	0.0	122.74166666666669	720530397.0	0.5030247114038768	10
1422	0.07509906693875781	0.5856936007261172	12.040264271876069	6.117343946604958	0.10100382300698188	0.05257161486518229	2.013220790190119e-06	107.70988817678654	10.686819980574503	0.0	180.60833333333335	422976671.0	0.339207332335125	10
1423	0.07509906693875781	0.5856936007261172	12.040264271876069	6.117343946604958	0.10100382300698188	0.05257161486518229	2.013220790190119e-06	107.70988817678654	10.686819980574503	0.0	180.60833333333335	440234312.0	0.339207332335125	10
1424	0.07509906693875781	0.5856936007261172	12.040264271876069	6.117343946604958	0.10100382300698188	0.05257161486518229	2.013220790190119e-06	107.70988817678654	10.686819980574503	0.0	180.60833333333335	462613781.0	0.339207332335125	10
1425	0.11213306745370347	0.4466819323119059	23.314632398550412	1.103274400840971	0.15459409392572504	0.08551284948761861	4.5799281400650657e-07	121.6364256890713	2.54334440221308	0.0	-37.91666666666667	387993815.0	0.44118500023439067	10
1426	0.08848001796413639	0.18878146610492202	16.362967268060956	2.3349356244706745	0.019709929934779102	0.0663173852947038	1.0409459130574285e-06	90.22340340983857	5.082525535364773	0.0	-40.82500000000002	778568962.0	0.7227385159309416	10
1427	0.06898516735079083	0.8278078398615988	7.1310433678733585	5.2434012750161845	0.16920602870370705	0.09048253272640164	2.098866476680501e-06	75.54874394729165	4.450844305329873	0.0	-46.28333333333334	731484657.0	0.10320699278761036	10
1428	0.07509906693875781	0.5856936007261172	12.040264271876069	6.117343946604958	0.10100382300698188	0.05257161486518229	2.013220790190119e-06	107.70988817678654	10.686819980574503	0.0	180.60833333333335	657332652.0	0.339207332335125	10
1429	0.07509906693875781	0.5856936007261172	12.040264271876069	6.117343946604958	0.10100382300698188	0.05257161486518229	2.013220790190119e-06	107.70988817678654	10.686819980574503	0.0	180.60833333333335	805833282.0	0.339207332335125	10
1430	0.07509906693875781	0.5856936007261172	12.040264271876069	6.117343946604958	0.10100382300698188	0.05257161486518229	2.013220790190119e-06	107.70988817678654	10.686819980574503	0.0	180.60833333333335	892664512.0	0.339207332335125	10
1431	0.03972381546124802	0.053454970918541456	14.26525350991297	4.763348110108658	0.03823223426044989	0.03701463775654487	1.5544526695669897e-06	186.23674654936383	2.3366046306806894	0.0	68.25000000000004	817956001.0	0.9068212136202105	10
1432	0.07509906693875781	0.5856936007261172	12.040264271876069	6.117343946604958	0.10100382300698188	0.05257161486518229	2.013220790190119e-06	107.70988817678654	10.686819980574503	0.0	180.60833333333335	422976671.0	0.339207332335125	10
1433	0.07509906693875781	0.5856936007261172	12.040264271876069	6.117343946604958	0.10100382300698188	0.05257161486518229	2.013220790190119e-06	107.70988817678654	10.686819980574503	0.0	180.60833333333335	422976671.0	0.339207332335125	10
1434	0.11000664838257432	0.46360827708178143	5.430798064101438	10.647895257497925	0.05989555677312522	0.06018158382877783	1.8663638345231908e-06	78.91505135582145	9.864435104231205	0.0	-43.90833333333334	143867367.0	0.4263850745356442	10
1435	0.029714445113967355	0.43083711989032614	12.234332961048484	5.198197017060028	0.08004904660017603	0.05627894010629794	1.225310266721321e-06	97.23092343423349	9.236698190510658	0.0	-41.39999999999999	879555418.0	0.5394484349957065	10
1436	0.006936676752772583	0.531566252485339	19.728988677134673	5.146657778736063	0.13411314765185278	0.028881161074877686	2.946708416171267e-07	38.70394885211968	1.3082888370029764	0.0	-43.58333333333333	881304163.0	0.4614970707618885	10
1437	0.07509906693875781	0.5856936007261172	12.040264271876069	6.117343946604958	0.10100382300698188	0.05257161486518229	2.013220790190119e-06	107.70988817678654	10.686819980574503	0.0	180.60833333333335	462613781.0	0.339207332335125	10
1438	0.029807881188266057	0.5051337772289086	10.50213084191495	6.4132959103954335	0.05265178320602677	0.0462000876617218	1.2833714697878599e-06	38.073342301488225	3.4439511638230798	0.0	-44.25833333333333	251953814.0	0.46505834158282533	10
1439	0.1418178972720948	0.6991229419921517	9.589867355969007	8.013112563051338	0.18159033964958715	0.04006376067899929	1.0638739197580458e-06	99.79100566028606	6.301504930296751	0.0	160.18333333333334	507399735.0	0.15905916073575344	10
1440	0.07509906693875781	0.5856936007261172	12.040264271876069	6.117343946604958	0.10100382300698188	0.05257161486518229	2.013220790190119e-06	107.70988817678654	10.686819980574503	0.0	180.60833333333335	422976671.0	0.339207332335125	10
1441	0.07509906693875781	0.5856936007261172	12.040264271876069	6.117343946604958	0.10100382300698188	0.05257161486518229	2.013220790190119e-06	107.70988817678654	10.686819980574503	0.0	180.60833333333335	422976671.0	0.339207332335125	10
1442	0.04930286650437844	0.7093439152515189	7.61200539316691	2.8741459336563238	0.11922282227141594	0.06321355857587468	7.330880955141563e-07	154.76072318001587	5.411325797768306	0.0	76.08333333333334	513779190.0	0.24135321824410272	10
1443	0.09188412579730705	0.9239319864113746	7.978734342029297	3.004865332343468	0.05626616894511113	0.050385507264546436	1.7350454870322055e-06	155.9825033903023	-50.0	-50.0	-50.0	749455954.0	-0.0	10
1444	0.08901908657513717	0.8731542854462507	17.629935388872568	5.582239390596954	0.17376698457512116	0.060542638399918074	1.808361434726889e-06	147.80436611111327	2.423210701933435	0.0	128.06666666666666	804672674.0	0.03782662797861214	10
1445	0.09689941880510775	0.4507648866939734	11.05276891178313	2.17107292571685	0.16573045439133047	0.05670109755974718	1.5469982847595744e-06	146.4530041971102	8.232357660753788	0.0	-30.091666666666654	266411565.0	0.4523356945009188	10
1446	0.025787534062125465	0.6376203696789725	15.344569804253096	6.489287104902885	0.06764971891273686	0.0796565820446285	6.235928541767501e-07	45.524702992723796	2.573538605248231	0.0	-45.824999999999996	389404839.0	0.3365920962589021	10
1447	0.07509906693875781	0.5856936007261172	12.040264271876069	6.117343946604958	0.10100382300698188	0.05257161486518229	2.013220790190119e-06	107.70988817678654	10.686819980574503	0.0	180.60833333333335	380629816.0	0.339207332335125	10
1448	0.07509906693875781	0.5856936007261172	12.040264271876069	6.117343946604958	0.10100382300698188	0.05257161486518229	2.013220790190119e-06	107.70988817678654	10.686819980574503	0.0	180.60833333333335	422976671.0	0.339207332335125	10
1449	0.07547853396621404	0.7293375668357612	6.433694827323848	8.937028260545643	0.2501975097185186	0.0021484746871532137	3.253445053825447e-06	211.0555511238676	0.9015179231591084	0.0	80.33333333333333	289595829.0	0.1951838991980247	10
1450	0.07509906693875781	0.5856936007261172	12.040264271876069	6.117343946604958	0.10100382300698188	0.05257161486518229	2.013220790190119e-06	107.70988817678654	10.686819980574503	0.0	180.60833333333335	422976671.0	0.339207332335125	10
1451	0.07509906693875781	0.5856936007261172	12.040264271876069	6.117343946604958	0.10100382300698188	0.05257161486518229	2.013220790190119e-06	107.70988817678654	10.686819980574503	0.0	180.60833333333335	422976671.0	0.339207332335125	10
1452	0.11057894918381442	0.23536213444887982	10.132997823022027	7.20183035978657	0.11135643937931783	0.05672587886214968	7.329189661929388e-07	179.7767297364099	2.2686734930926065	0.0	87.42500000000003	543902383.0	0.6540589163673057	10
1453	0.07509906693875781	0.5856936007261172	12.040264271876069	6.117343946604958	0.10100382300698188	0.05257161486518229	2.013220790190119e-06	107.70988817678654	10.686819980574503	0.0	180.60833333333335	422976671.0	0.339207332335125	10
1454	0.07509906693875781	0.5856936007261172	12.040264271876069	6.117343946604958	0.10100382300698188	0.05257161486518229	2.013220790190119e-06	107.70988817678654	10.686819980574503	0.0	180.60833333333335	167334081.0	0.339207332335125	10
1455	0.12330855073610977	0.31456549663905836	8.777905299344095	2.327577491350883	0.1311579531628178	0.0294048233903074	2.7574755076766485e-06	42.80327957847622	1.7961566192378626	0.0	-47.041666666666664	692615128.0	0.5621259526248319	10
1456	0.1147629360732829	0.5883211881584991	20.07195862461147	9.590197304762697	0.04808817470858142	0.01858335588372028	1.4207509460020837e-06	119.9911123548675	8.445322042910782	0.0	152.02499999999998	420783662.0	0.296915875768218	10
1457	0.07509906693875781	0.5856936007261172	12.040264271876069	6.117343946604958	0.10100382300698188	0.05257161486518229	2.013220790190119e-06	107.70988817678654	10.686819980574503	0.0	180.60833333333335	811194408.0	0.339207332335125	10
1458	0.07509906693875781	0.5856936007261172	12.040264271876069	6.117343946604958	0.10100382300698188	0.05257161486518229	2.013220790190119e-06	107.70988817678654	10.686819980574503	0.0	180.60833333333335	422976671.0	0.339207332335125	10
1459	0.07345294294664419	0.6152244173983208	16.780569759419638	5.277480838729666	0.15743562410350706	0.07156294608702331	1.5636016339409761e-06	207.89716502985706	1.6221474485713756	0.0	75.02499999999998	205826670.0	0.31132263965503504	10
1460	0.06522200861265866	0.7515978386289176	4.55967636545261	9.083730023015029	0.15479917422085185	0.055456832307880455	7.114888483410253e-07	80.03368299649222	4.777543475160449	0.0	-33.67500000000001	530272904.0	0.1831801527584237	10
1461	0.07797839004766866	0.13046189916733375	11.233330032424217	5.269189584217974	0.07105275321109558	0.04597972211259738	1.5763660417212759e-06	82.72924828930935	7.572544388277159	0.0	-43.99166666666667	400780195.0	0.7915597107849976	10
1462	0.07509906693875781	0.5856936007261172	12.040264271876069	6.117343946604958	0.10100382300698188	0.05257161486518229	2.013220790190119e-06	107.70988817678654	10.686819980574503	0.0	180.60833333333335	422976671.0	0.339207332335125	10
1463	0.07509906693875781	0.5856936007261172	12.040264271876069	6.117343946604958	0.10100382300698188	0.05257161486518229	2.013220790190119e-06	107.70988817678654	10.686819980574503	0.0	180.60833333333335	422976671.0	0.339207332335125	10
1464	0.07509906693875781	0.5856936007261172	12.040264271876069	6.117343946604958	0.10100382300698188	0.05257161486518229	2.013220790190119e-06	107.70988817678654	10.686819980574503	0.0	180.60833333333335	728307032.0	0.339207332335125	10
1465	0.06409976083631497	0.21720368584250466	8.853685082681388	9.952913431934554	0.18480324039589913	0.005569985598231714	1.1371133741865434e-06	63.1681900943364	6.640976573177227	0.0	-42.041666666666664	265885822.0	0.7186965533211804	10
1466	0.07509906693875781	0.5856936007261172	12.040264271876069	6.117343946604958	0.10100382300698188	0.05257161486518229	2.013220790190119e-06	107.70988817678654	10.686819980574503	0.0	180.60833333333335	666765611.9999999	0.339207332335125	10
1467	0.045048256776953316	0.43434700972343326	7.2795441926911755	5.4632424847328975	0.07921916237744114	0.03364586110881424	3.587531034093302e-06	110.38640620085822	8.624978862742173	0.0	-40.81666666666667	306454115.0	0.5206047334996134	10
1468	0.07509906693875781	0.5856936007261172	12.040264271876069	6.117343946604958	0.10100382300698188	0.05257161486518229	2.013220790190119e-06	107.70988817678654	10.686819980574503	0.0	180.60833333333335	422976671.0	0.339207332335125	10
1469	0.09368568549411915	0.8140567020171731	23.980961789087765	5.341489498055339	0.10198972055367016	0.05849142364111426	1.231198482646034e-06	99.21372315141001	4.7273936865959385	0.0	97.375	437124876.0	0.09225761248870779	10
1470	0.07509906693875781	0.5856936007261172	12.040264271876069	6.117343946604958	0.10100382300698188	0.05257161486518229	2.013220790190119e-06	107.70988817678654	10.686819980574503	0.0	180.60833333333335	440234312.0	0.339207332335125	11
1471	0.07509906693875781	0.5856936007261172	12.040264271876069	6.117343946604958	0.10100382300698188	0.05257161486518229	2.013220790190119e-06	107.70988817678654	10.686819980574503	0.0	180.60833333333335	759538096.0	0.339207332335125	11
1472	0.07509906693875781	0.5856936007261172	12.040264271876069	6.117343946604958	0.10100382300698188	0.05257161486518229	2.013220790190119e-06	107.70988817678654	10.686819980574503	0.0	180.60833333333335	422976671.0	0.339207332335125	11
1473	0.07509906693875781	0.5856936007261172	12.040264271876069	6.117343946604958	0.10100382300698188	0.05257161486518229	2.013220790190119e-06	107.70988817678654	10.686819980574503	0.0	180.60833333333335	452857517.0	0.339207332335125	11
1474	0.07509906693875781	0.5856936007261172	12.040264271876069	6.117343946604958	0.10100382300698188	0.05257161486518229	2.013220790190119e-06	107.70988817678654	10.686819980574503	0.0	180.60833333333335	666765611.9999999	0.339207332335125	11
1475	0.07509906693875781	0.5856936007261172	12.040264271876069	6.117343946604958	0.10100382300698188	0.05257161486518229	2.013220790190119e-06	107.70988817678654	10.686819980574503	0.0	180.60833333333335	422976671.0	0.339207332335125	11
1476	0.07509906693875781	0.5856936007261172	12.040264271876069	6.117343946604958	0.10100382300698188	0.05257161486518229	2.013220790190119e-06	107.70988817678654	10.686819980574503	0.0	180.60833333333335	811194408.0	0.339207332335125	11
1477	0.07509906693875781	0.5856936007261172	12.040264271876069	6.117343946604958	0.10100382300698188	0.05257161486518229	2.013220790190119e-06	107.70988817678654	10.686819980574503	0.0	180.60833333333335	759538096.0	0.339207332335125	11
1478	0.07509906693875781	0.5856936007261172	12.040264271876069	6.117343946604958	0.10100382300698188	0.05257161486518229	2.013220790190119e-06	107.70988817678654	10.686819980574503	0.0	180.60833333333335	422976671.0	0.339207332335125	11
1479	0.07509906693875781	0.5856936007261172	12.040264271876069	6.117343946604958	0.10100382300698188	0.05257161486518229	2.013220790190119e-06	107.70988817678654	10.686819980574503	0.0	180.60833333333335	452857517.0	0.339207332335125	11
1480	0.07509906693875781	0.5856936007261172	12.040264271876069	6.117343946604958	0.10100382300698188	0.05257161486518229	2.013220790190119e-06	107.70988817678654	10.686819980574503	0.0	180.60833333333335	759538096.0	0.339207332335125	11
1481	0.07509906693875781	0.5856936007261172	12.040264271876069	6.117343946604958	0.10100382300698188	0.05257161486518229	2.013220790190119e-06	107.70988817678654	10.686819980574503	0.0	180.60833333333335	422976671.0	0.339207332335125	11
1482	0.07509906693875781	0.5856936007261172	12.040264271876069	6.117343946604958	0.10100382300698188	0.05257161486518229	2.013220790190119e-06	107.70988817678654	10.686819980574503	0.0	180.60833333333335	805833282.0	0.339207332335125	11
1483	0.07509906693875781	0.5856936007261172	12.040264271876069	6.117343946604958	0.10100382300698188	0.05257161486518229	2.013220790190119e-06	107.70988817678654	10.686819980574503	0.0	180.60833333333335	452857517.0	0.339207332335125	11
1484	0.07509906693875781	0.5856936007261172	12.040264271876069	6.117343946604958	0.10100382300698188	0.05257161486518229	2.013220790190119e-06	107.70988817678654	10.686819980574503	0.0	180.60833333333335	440234312.0	0.339207332335125	11
1485	0.07509906693875781	0.5856936007261172	12.040264271876069	6.117343946604958	0.10100382300698188	0.05257161486518229	2.013220790190119e-06	107.70988817678654	10.686819980574503	0.0	180.60833333333335	759538096.0	0.339207332335125	11
1486	0.07509906693875781	0.5856936007261172	12.040264271876069	6.117343946604958	0.10100382300698188	0.05257161486518229	2.013220790190119e-06	107.70988817678654	10.686819980574503	0.0	180.60833333333335	422976671.0	0.339207332335125	11
1487	0.07509906693875781	0.5856936007261172	12.040264271876069	6.117343946604958	0.10100382300698188	0.05257161486518229	2.013220790190119e-06	107.70988817678654	10.686819980574503	0.0	180.60833333333335	892664512.0	0.339207332335125	11
1488	0.07509906693875781	0.5856936007261172	12.040264271876069	6.117343946604958	0.10100382300698188	0.05257161486518229	2.013220790190119e-06	107.70988817678654	10.686819980574503	0.0	180.60833333333335	422976671.0	0.339207332335125	11
1489	0.07509906693875781	0.5856936007261172	12.040264271876069	6.117343946604958	0.10100382300698188	0.05257161486518229	2.013220790190119e-06	107.70988817678654	10.686819980574503	0.0	180.60833333333335	666765611.9999999	0.339207332335125	11
1490	0.07509906693875781	0.5856936007261172	12.040264271876069	6.117343946604958	0.10100382300698188	0.05257161486518229	2.013220790190119e-06	107.70988817678654	10.686819980574503	0.0	180.60833333333335	422976671.0	0.339207332335125	11
1491	0.07509906693875781	0.5856936007261172	12.040264271876069	6.117343946604958	0.10100382300698188	0.05257161486518229	2.013220790190119e-06	107.70988817678654	10.686819980574503	0.0	180.60833333333335	452857517.0	0.339207332335125	11
1492	0.07509906693875781	0.5856936007261172	12.040264271876069	6.117343946604958	0.10100382300698188	0.05257161486518229	2.013220790190119e-06	107.70988817678654	10.686819980574503	0.0	180.60833333333335	462613781.0	0.339207332335125	11
1493	0.07509906693875781	0.5856936007261172	12.040264271876069	6.117343946604958	0.10100382300698188	0.05257161486518229	2.013220790190119e-06	107.70988817678654	10.686819980574503	0.0	180.60833333333335	657332652.0	0.339207332335125	11
1494	0.07509906693875781	0.5856936007261172	12.040264271876069	6.117343946604958	0.10100382300698188	0.05257161486518229	2.013220790190119e-06	107.70988817678654	10.686819980574503	0.0	180.60833333333335	811194408.0	0.339207332335125	11
1495	0.07509906693875781	0.5856936007261172	12.040264271876069	6.117343946604958	0.10100382300698188	0.05257161486518229	2.013220790190119e-06	107.70988817678654	10.686819980574503	0.0	180.60833333333335	666765611.9999999	0.339207332335125	11
1496	0.07509906693875781	0.5856936007261172	12.040264271876069	6.117343946604958	0.10100382300698188	0.05257161486518229	2.013220790190119e-06	107.70988817678654	10.686819980574503	0.0	180.60833333333335	811194408.0	0.339207332335125	11
1497	0.07509906693875781	0.5856936007261172	12.040264271876069	6.117343946604958	0.10100382300698188	0.05257161486518229	2.013220790190119e-06	107.70988817678654	10.686819980574503	0.0	180.60833333333335	422976671.0	0.339207332335125	11
1498	0.07509906693875781	0.5856936007261172	12.040264271876069	6.117343946604958	0.10100382300698188	0.05257161486518229	2.013220790190119e-06	107.70988817678654	10.686819980574503	0.0	180.60833333333335	811194408.0	0.339207332335125	11
1499	0.07509906693875781	0.5856936007261172	12.040264271876069	6.117343946604958	0.10100382300698188	0.05257161486518229	2.013220790190119e-06	107.70988817678654	10.686819980574503	0.0	180.60833333333335	805833282.0	0.339207332335125	11
1500	0.07509906693875781	0.5856936007261172	12.040264271876069	6.117343946604958	0.10100382300698188	0.05257161486518229	2.013220790190119e-06	107.70988817678654	10.686819980574503	0.0	180.60833333333335	422976671.0	0.339207332335125	11
1501	0.07509906693875781	0.5856936007261172	12.040264271876069	6.117343946604958	0.10100382300698188	0.05257161486518229	2.013220790190119e-06	107.70988817678654	10.686819980574503	0.0	180.60833333333335	811194408.0	0.339207332335125	11
1502	0.07509906693875781	0.5856936007261172	12.040264271876069	6.117343946604958	0.10100382300698188	0.05257161486518229	2.013220790190119e-06	107.70988817678654	10.686819980574503	0.0	180.60833333333335	422976671.0	0.339207332335125	11
1503	0.07509906693875781	0.5856936007261172	12.040264271876069	6.117343946604958	0.10100382300698188	0.05257161486518229	2.013220790190119e-06	107.70988817678654	10.686819980574503	0.0	180.60833333333335	759538096.0	0.339207332335125	11
1504	0.07509906693875781	0.5856936007261172	12.040264271876069	6.117343946604958	0.10100382300698188	0.05257161486518229	2.013220790190119e-06	107.70988817678654	10.686819980574503	0.0	180.60833333333335	892664512.0	0.339207332335125	11
1505	0.07509906693875781	0.5856936007261172	12.040264271876069	6.117343946604958	0.10100382300698188	0.05257161486518229	2.013220790190119e-06	107.70988817678654	10.686819980574503	0.0	180.60833333333335	811194408.0	0.339207332335125	11
1506	0.07509906693875781	0.5856936007261172	12.040264271876069	6.117343946604958	0.10100382300698188	0.05257161486518229	2.013220790190119e-06	107.70988817678654	10.686819980574503	0.0	180.60833333333335	811194408.0	0.339207332335125	11
1507	0.07509906693875781	0.5856936007261172	12.040264271876069	6.117343946604958	0.10100382300698188	0.05257161486518229	2.013220790190119e-06	107.70988817678654	10.686819980574503	0.0	180.60833333333335	462613781.0	0.339207332335125	11
1508	0.07509906693875781	0.5856936007261172	12.040264271876069	6.117343946604958	0.10100382300698188	0.05257161486518229	2.013220790190119e-06	107.70988817678654	10.686819980574503	0.0	180.60833333333335	892664512.0	0.339207332335125	11
1509	0.07509906693875781	0.5856936007261172	12.040264271876069	6.117343946604958	0.10100382300698188	0.05257161486518229	2.013220790190119e-06	107.70988817678654	10.686819980574503	0.0	180.60833333333335	759538096.0	0.339207332335125	11
1510	0.07509906693875781	0.5856936007261172	12.040264271876069	6.117343946604958	0.10100382300698188	0.05257161486518229	2.013220790190119e-06	107.70988817678654	10.686819980574503	0.0	180.60833333333335	462613781.0	0.339207332335125	11
1511	0.07509906693875781	0.5856936007261172	12.040264271876069	6.117343946604958	0.10100382300698188	0.05257161486518229	2.013220790190119e-06	107.70988817678654	10.686819980574503	0.0	180.60833333333335	422976671.0	0.339207332335125	11
1512	0.07509906693875781	0.5856936007261172	12.040264271876069	6.117343946604958	0.10100382300698188	0.05257161486518229	2.013220790190119e-06	107.70988817678654	10.686819980574503	0.0	180.60833333333335	422976671.0	0.339207332335125	11
1513	0.07509906693875781	0.5856936007261172	12.040264271876069	6.117343946604958	0.10100382300698188	0.05257161486518229	2.013220790190119e-06	107.70988817678654	10.686819980574503	0.0	180.60833333333335	422976671.0	0.339207332335125	11
1514	0.07509906693875781	0.5856936007261172	12.040264271876069	6.117343946604958	0.10100382300698188	0.05257161486518229	2.013220790190119e-06	107.70988817678654	10.686819980574503	0.0	180.60833333333335	892664512.0	0.339207332335125	11
1515	0.07509906693875781	0.5856936007261172	12.040264271876069	6.117343946604958	0.10100382300698188	0.05257161486518229	2.013220790190119e-06	107.70988817678654	10.686819980574503	0.0	180.60833333333335	759538096.0	0.339207332335125	11
1516	0.07509906693875781	0.5856936007261172	12.040264271876069	6.117343946604958	0.10100382300698188	0.05257161486518229	2.013220790190119e-06	107.70988817678654	10.686819980574503	0.0	180.60833333333335	462613781.0	0.339207332335125	11
1517	0.07509906693875781	0.5856936007261172	12.040264271876069	6.117343946604958	0.10100382300698188	0.05257161486518229	2.013220790190119e-06	107.70988817678654	10.686819980574503	0.0	180.60833333333335	440234312.0	0.339207332335125	11
1518	0.07509906693875781	0.5856936007261172	12.040264271876069	6.117343946604958	0.10100382300698188	0.05257161486518229	2.013220790190119e-06	107.70988817678654	10.686819980574503	0.0	180.60833333333335	811194408.0	0.339207332335125	11
1519	0.07509906693875781	0.5856936007261172	12.040264271876069	6.117343946604958	0.10100382300698188	0.05257161486518229	2.013220790190119e-06	107.70988817678654	10.686819980574503	0.0	180.60833333333335	666765611.9999999	0.339207332335125	11
1520	0.07509906693875781	0.5856936007261172	12.040264271876069	6.117343946604958	0.10100382300698188	0.05257161486518229	2.013220790190119e-06	107.70988817678654	10.686819980574503	0.0	180.60833333333335	462613781.0	0.339207332335125	11
1521	0.07509906693875781	0.5856936007261172	12.040264271876069	6.117343946604958	0.10100382300698188	0.05257161486518229	2.013220790190119e-06	107.70988817678654	10.686819980574503	0.0	180.60833333333335	811194408.0	0.339207332335125	11
1522	0.07509906693875781	0.5856936007261172	12.040264271876069	6.117343946604958	0.10100382300698188	0.05257161486518229	2.013220790190119e-06	107.70988817678654	10.686819980574503	0.0	180.60833333333335	892664512.0	0.339207332335125	11
1523	0.07509906693875781	0.5856936007261172	12.040264271876069	6.117343946604958	0.10100382300698188	0.05257161486518229	2.013220790190119e-06	107.70988817678654	10.686819980574503	0.0	180.60833333333335	462613781.0	0.339207332335125	11
1524	0.07509906693875781	0.5856936007261172	12.040264271876069	6.117343946604958	0.10100382300698188	0.05257161486518229	2.013220790190119e-06	107.70988817678654	10.686819980574503	0.0	180.60833333333335	462613781.0	0.339207332335125	11
1525	0.07509906693875781	0.5856936007261172	12.040264271876069	6.117343946604958	0.10100382300698188	0.05257161486518229	2.013220790190119e-06	107.70988817678654	10.686819980574503	0.0	180.60833333333335	759538096.0	0.339207332335125	11
1526	0.07509906693875781	0.5856936007261172	12.040264271876069	6.117343946604958	0.10100382300698188	0.05257161486518229	2.013220790190119e-06	107.70988817678654	10.686819980574503	0.0	180.60833333333335	452857517.0	0.339207332335125	11
1527	0.07509906693875781	0.5856936007261172	12.040264271876069	6.117343946604958	0.10100382300698188	0.05257161486518229	2.013220790190119e-06	107.70988817678654	10.686819980574503	0.0	180.60833333333335	728307032.0	0.339207332335125	11
1528	0.07509906693875781	0.5856936007261172	12.040264271876069	6.117343946604958	0.10100382300698188	0.05257161486518229	2.013220790190119e-06	107.70988817678654	10.686819980574503	0.0	180.60833333333335	892664512.0	0.339207332335125	11
1529	0.07509906693875781	0.5856936007261172	12.040264271876069	6.117343946604958	0.10100382300698188	0.05257161486518229	2.013220790190119e-06	107.70988817678654	10.686819980574503	0.0	180.60833333333335	811194408.0	0.339207332335125	11
1530	0.07509906693875781	0.5856936007261172	12.040264271876069	6.117343946604958	0.10100382300698188	0.05257161486518229	2.013220790190119e-06	107.70988817678654	10.686819980574503	0.0	180.60833333333335	422976671.0	0.339207332335125	11
1531	0.07509906693875781	0.5856936007261172	12.040264271876069	6.117343946604958	0.10100382300698188	0.05257161486518229	2.013220790190119e-06	107.70988817678654	10.686819980574503	0.0	180.60833333333335	422976671.0	0.339207332335125	11
1532	0.07509906693875781	0.5856936007261172	12.040264271876069	6.117343946604958	0.10100382300698188	0.05257161486518229	2.013220790190119e-06	107.70988817678654	10.686819980574503	0.0	180.60833333333335	811194408.0	0.339207332335125	11
1533	0.07509906693875781	0.5856936007261172	12.040264271876069	6.117343946604958	0.10100382300698188	0.05257161486518229	2.013220790190119e-06	107.70988817678654	10.686819980574503	0.0	180.60833333333335	811194408.0	0.339207332335125	11
1534	0.07509906693875781	0.5856936007261172	12.040264271876069	6.117343946604958	0.10100382300698188	0.05257161486518229	2.013220790190119e-06	107.70988817678654	10.686819980574503	0.0	180.60833333333335	422976671.0	0.339207332335125	11
1535	0.07509906693875781	0.5856936007261172	12.040264271876069	6.117343946604958	0.10100382300698188	0.05257161486518229	2.013220790190119e-06	107.70988817678654	10.686819980574503	0.0	180.60833333333335	811194408.0	0.339207332335125	11
1536	0.07509906693875781	0.5856936007261172	12.040264271876069	6.117343946604958	0.10100382300698188	0.05257161486518229	2.013220790190119e-06	107.70988817678654	10.686819980574503	0.0	180.60833333333335	811194408.0	0.339207332335125	11
1537	0.07509906693875781	0.5856936007261172	12.040264271876069	6.117343946604958	0.10100382300698188	0.05257161486518229	2.013220790190119e-06	107.70988817678654	10.686819980574503	0.0	180.60833333333335	440234312.0	0.339207332335125	11
1538	0.07509906693875781	0.5856936007261172	12.040264271876069	6.117343946604958	0.10100382300698188	0.05257161486518229	2.013220790190119e-06	107.70988817678654	10.686819980574503	0.0	180.60833333333335	422976671.0	0.339207332335125	11
1539	0.07509906693875781	0.5856936007261172	12.040264271876069	6.117343946604958	0.10100382300698188	0.05257161486518229	2.013220790190119e-06	107.70988817678654	10.686819980574503	0.0	180.60833333333335	462613781.0	0.339207332335125	11
1540	0.07509906693875781	0.5856936007261172	12.040264271876069	6.117343946604958	0.10100382300698188	0.05257161486518229	2.013220790190119e-06	107.70988817678654	10.686819980574503	0.0	180.60833333333335	742240398.0	0.339207332335125	11
1541	0.06625576455583054	0.3055188495202472	16.993194184590728	0.04094903594891708	0.06936922086996478	0.04518846428370704	6.015420626606289e-07	154.17140820413738	0.990243478778531	0.0	-27.983333333333334	298297993.0	0.6282253859239222	11
1542	0.07509906693875781	0.5856936007261172	12.040264271876069	6.117343946604958	0.10100382300698188	0.05257161486518229	2.013220790190119e-06	107.70988817678654	10.686819980574503	0.0	180.60833333333335	422976671.0	0.339207332335125	11
1543	0.07509906693875781	0.5856936007261172	12.040264271876069	6.117343946604958	0.10100382300698188	0.05257161486518229	2.013220790190119e-06	107.70988817678654	10.686819980574503	0.0	180.60833333333335	452857517.0	0.339207332335125	11
1544	0.07509906693875781	0.5856936007261172	12.040264271876069	6.117343946604958	0.10100382300698188	0.05257161486518229	2.013220790190119e-06	107.70988817678654	10.686819980574503	0.0	180.60833333333335	666765611.9999999	0.339207332335125	11
1545	0.09114338686671032	0.575365003767951	25.566269464582426	4.758569159588724	0.06317301005490365	0.05234790131957131	2.9166554731925582e-06	72.2295649911843	6.181628530338553	0.0	-43.858333333333334	797021682.0	0.3334916093653387	11
1546	0.07509906693875781	0.5856936007261172	12.040264271876069	6.117343946604958	0.10100382300698188	0.05257161486518229	2.013220790190119e-06	107.70988817678654	10.686819980574503	0.0	180.60833333333335	811194408.0	0.339207332335125	11
1547	0.07509906693875781	0.5856936007261172	12.040264271876069	6.117343946604958	0.10100382300698188	0.05257161486518229	2.013220790190119e-06	107.70988817678654	10.686819980574503	0.0	180.60833333333335	759538096.0	0.339207332335125	11
1548	0.07509906693875781	0.5856936007261172	12.040264271876069	6.117343946604958	0.10100382300698188	0.05257161486518229	2.013220790190119e-06	107.70988817678654	10.686819980574503	0.0	180.60833333333335	404883680.0	0.339207332335125	11
1549	0.07061313450798942	0.44782208553513	13.038293272456244	6.099440853683045	0.02888441171483483	0.03841661757754081	3.3282399166176498e-06	104.76232960129647	9.283103781131198	0.0	-36.89166666666668	393671623.0	0.48156477995688063	11
1550	0.04804883656958665	0.984187238508286	17.35332604700356	4.464069922405354	0.04236169001603966	0.06757532616668203	2.6546771006510034e-06	117.12049603317104	-50.0	-50.0	-50.0	474091026.0	-0.0	11
1551	0.07085668177620785	0.8141774369572548	9.316364391268367	4.375250889633432	0.04549084479136308	0.07817216921266519	1.6014937702105636e-06	206.52687989749927	2.0589401727449754	0.0	66.85833333333336	656562742.0	0.1149658812665374	11
1552	0.07327047960253222	0.21585720060446312	12.597266252366278	6.190421285714832	0.08434965221934912	0.035696671058780716	2.7338392503577425e-06	141.45645343158782	4.478097159663097	-0.08185909015574744	89.5166666666667	757488877.9999999	0.7108723197930047	11
1553	0.07509906693875781	0.5856936007261172	12.040264271876069	6.117343946604958	0.10100382300698188	0.05257161486518229	2.013220790190119e-06	107.70988817678654	10.686819980574503	0.0	180.60833333333335	224412345.0	0.339207332335125	11
1554	0.05842915253650226	0.5888717183814202	2.651123688563814	0.755930199572747	0.17934200883329782	0.08005913680973552	2.3790310016110522e-06	109.82967311271955	2.56840050829652	0.0	-41.49166666666668	114087576.0	0.35269912908207757	11
1555	0.07509906693875781	0.5856936007261172	12.040264271876069	6.117343946604958	0.10100382300698188	0.05257161486518229	2.013220790190119e-06	107.70988817678654	10.686819980574503	0.0	180.60833333333335	759538096.0	0.339207332335125	11
1556	0.07509906693875781	0.5856936007261172	12.040264271876069	6.117343946604958	0.10100382300698188	0.05257161486518229	2.013220790190119e-06	107.70988817678654	10.686819980574503	0.0	180.60833333333335	404501491.0	0.339207332335125	11
1557	0.07857428707750964	0.08439902201092964	9.156740088247034	3.4656822015260214	0.05871947331634297	0.07727809673552154	1.2875908450376895e-06	104.73942279880133	8.207864404781446	0.0	-45.091666666666654	424069730.0	0.8370266909115607	11
1558	0.0415195814403273	0.7436118708487771	12.398391982761302	9.344802378083262	0.1554433990039787	0.0737383194497114	1.3065778476457946e-06	104.07507317059331	7.49575776158521	0.0	139.65833333333336	779662761.0	0.21486854771089559	11
1559	0.07509906693875781	0.5856936007261172	12.040264271876069	6.117343946604958	0.10100382300698188	0.05257161486518229	2.013220790190119e-06	107.70988817678654	10.686819980574503	0.0	180.60833333333335	666765611.9999999	0.339207332335125	11
1560	0.09081805763893018	0.39670317867164695	4.259329162978279	2.376531213641941	0.010946216406344786	0.04465877361015256	3.4556438547310365e-06	141.20451013168747	7.189222704288173	0.0	-41.09166666666667	119419018.0	0.5124787636894228	11
1561	0.05047427798775771	0.584260943441481	21.278164728875748	9.615068774343698	0.06257946266943012	0.06818824769000881	2.023556113366303e-06	165.26282710038603	1.8032406009775563	0.0	109.58333333333334	876788465.0	0.36526477857076123	11
1562	0.07509906693875781	0.5856936007261172	12.040264271876069	6.117343946604958	0.10100382300698188	0.05257161486518229	2.013220790190119e-06	107.70988817678654	10.686819980574503	0.0	180.60833333333335	462613781.0	0.339207332335125	11
1563	0.1697098383185281	0.36641524980111007	12.106903827213362	5.485830887066106	0.13513582898164422	0.024675827700496502	8.826489423682528e-07	72.20255570606454	5.350212047185309	0.0	-39.750000000000014	429908826.0	0.4638749118803618	11
1564	0.07509906693875781	0.5856936007261172	12.040264271876069	6.117343946604958	0.10100382300698188	0.05257161486518229	2.013220790190119e-06	107.70988817678654	10.686819980574503	0.0	180.60833333333335	811194408.0	0.339207332335125	11
1565	0.07509906693875781	0.5856936007261172	12.040264271876069	6.117343946604958	0.10100382300698188	0.05257161486518229	2.013220790190119e-06	107.70988817678654	10.686819980574503	0.0	180.60833333333335	666765611.9999999	0.339207332335125	11
1566	0.01031388312053333	0.47499251550994026	15.209398814406152	2.5930070632341593	0.09340457387913094	0.06258085238617545	3.284417418169253e-06	177.87072789585233	5.371844335286506	0.0	61.383333333333354	706495479.0	0.5146936013695265	11
1567	0.05621629339545194	0.8826520283591837	14.134209403333754	4.255927129673255	0.0804733646201231	0.06617291643896067	1.1164059469611357e-06	159.70715036132952	2.455276399873263	0.0	100.64166666666668	423276120.0	0.06113167824536436	11
1568	0.07509906693875781	0.5856936007261172	12.040264271876069	6.117343946604958	0.10100382300698188	0.05257161486518229	2.013220790190119e-06	107.70988817678654	10.686819980574503	0.0	180.60833333333335	811194408.0	0.339207332335125	11
1569	0.12851232864570983	0.3217485788960048	17.175723916250515	5.674348619496512	0.1655032837338738	0.10607047632974581	2.8625498902385563e-06	213.0	0.4808807042145631	-2.314886749383573	26.241666666666674	105997409.0	0.5497390924582854	11
1570	0.07509906693875781	0.5856936007261172	12.040264271876069	6.117343946604958	0.10100382300698188	0.05257161486518229	2.013220790190119e-06	107.70988817678654	10.686819980574503	0.0	180.60833333333335	422976671.0	0.339207332335125	11
1571	0.07509906693875781	0.5856936007261172	12.040264271876069	6.117343946604958	0.10100382300698188	0.05257161486518229	2.013220790190119e-06	107.70988817678654	10.686819980574503	0.0	180.60833333333335	811194408.0	0.339207332335125	11
1572	0.07509906693875781	0.5856936007261172	12.040264271876069	6.117343946604958	0.10100382300698188	0.05257161486518229	2.013220790190119e-06	107.70988817678654	10.686819980574503	0.0	180.60833333333335	139905668.0	0.339207332335125	11
1573	0.10244850274986804	0.9545991827705962	1.3921181963241693	6.65052021751245	0.02654857459705051	0.028801752354396543	2.1705319531800322e-07	53.343600918930676	-50.0	-50.0	-50.0	370936234.0	-0.0	11
1574	0.013975014197761135	0.7531821126548374	15.44203162795809	6.979906618667431	0.09164993062622305	0.06419253703318357	4.337499077783468e-06	16.446907920563305	0.879563134903151	0.0	-46.80833333333335	314055901.0	0.23284287314740149	11
1575	0.07509906693875781	0.5856936007261172	12.040264271876069	6.117343946604958	0.10100382300698188	0.05257161486518229	2.013220790190119e-06	107.70988817678654	10.686819980574503	0.0	180.60833333333335	811194408.0	0.339207332335125	11
1576	0.0946798384839933	0.8877816895393364	12.2415565852755	9.620411414868887	0.017962616531593117	0.03162302150540457	2.2714335515150005e-06	67.56526664426117	1.2502710996498152	0.0	-58.78333333333333	670266488.0	0.017538471976670245	11
1577	0.07509906693875781	0.5856936007261172	12.040264271876069	6.117343946604958	0.10100382300698188	0.05257161486518229	2.013220790190119e-06	107.70988817678654	10.686819980574503	0.0	180.60833333333335	523323587.0	0.339207332335125	11
1578	0.13176499232134342	0.811746133325955	7.97050670993243	7.070193545147292	0.13812887669077434	0.03879718288791861	8.153670897977085e-07	111.55810973979426	2.1752497867315554	0.0	164.35833333333335	752673782.0	0.05648887435270156	11
1579	0.10086067977250089	0.5421875739606798	18.869865197294992	8.111645130503327	0.23633339015109342	0.02160563250020708	2.267361932408376e-06	159.15022164736885	3.626438095127993	0.0	109.97500000000001	312245737.0	0.35695174626681925	11
1580	0.09533280711671716	0.5896148705034508	7.565255063363249	11.624227190004891	0.114001217008943	0.06896956923813995	7.39115422455523e-10	77.01838979056053	-50.0	-50.0	-50.0	829637572.0	0.31505232237983205	11
1581	0.07509906693875781	0.5856936007261172	12.040264271876069	6.117343946604958	0.10100382300698188	0.05257161486518229	2.013220790190119e-06	107.70988817678654	10.686819980574503	0.0	180.60833333333335	422976671.0	0.339207332335125	11
1582	0.058674881037342794	0.1866308472194046	16.238684680691925	6.874977197457083	0.10130831561544133	0.03911744685855038	3.4227978436206528e-06	131.59190323243146	4.195593053018917	-2.2697173960973513	121.24166666666665	199987866.0	0.7546942717432525	11
1583	0.07509906693875781	0.5856936007261172	12.040264271876069	6.117343946604958	0.10100382300698188	0.05257161486518229	2.013220790190119e-06	107.70988817678654	10.686819980574503	0.0	180.60833333333335	422976671.0	0.339207332335125	11
1584	0.07509906693875781	0.5856936007261172	12.040264271876069	6.117343946604958	0.10100382300698188	0.05257161486518229	2.013220790190119e-06	107.70988817678654	10.686819980574503	0.0	180.60833333333335	892664512.0	0.339207332335125	11
1585	0.07509906693875781	0.5856936007261172	12.040264271876069	6.117343946604958	0.10100382300698188	0.05257161486518229	2.013220790190119e-06	107.70988817678654	10.686819980574503	0.0	180.60833333333335	759538096.0	0.339207332335125	11
1586	0.02779329102393329	0.45922463338269803	18.092427762207524	2.5637564991507373	0.07312877336643551	0.09152809281593946	2.7796662412524002e-06	74.93235663938538	4.027918112240172	0.0	-49.2	443402390.0	0.5129820755933687	11
1587	0.045948922121275076	0.7561716085368222	11.628910769227668	5.604138821075238	0.11685176623776829	0.05117014083781541	4.881842739080545e-07	152.74004243620948	3.088979846614116	0.0	121.83333333333334	655734087.0	0.1978794693419027	11
1588	0.07509906693875781	0.5856936007261172	12.040264271876069	6.117343946604958	0.10100382300698188	0.05257161486518229	2.013220790190119e-06	107.70988817678654	10.686819980574503	0.0	180.60833333333335	811194408.0	0.339207332335125	11
1589	0.07509906693875781	0.5856936007261172	12.040264271876069	6.117343946604958	0.10100382300698188	0.05257161486518229	2.013220790190119e-06	107.70988817678654	10.686819980574503	0.0	180.60833333333335	666765611.9999999	0.339207332335125	11
1590	0.06111370803425452	1.3216524056360153	1.6038995057255416	3.985825836153899	0.07701565282707057	0.039599284405265174	2.594312468101004e-06	198.4557771534374	-50.0	-50.0	-50.0	390361781.0	-0.0	11
1591	0.07509906693875781	0.5856936007261172	12.040264271876069	6.117343946604958	0.10100382300698188	0.05257161486518229	2.013220790190119e-06	107.70988817678654	10.686819980574503	0.0	180.60833333333335	291762585.0	0.339207332335125	11
1592	0.07509906693875781	0.5856936007261172	12.040264271876069	6.117343946604958	0.10100382300698188	0.05257161486518229	2.013220790190119e-06	107.70988817678654	10.686819980574503	0.0	180.60833333333335	465655478.0	0.339207332335125	11
1593	0.07509906693875781	0.5856936007261172	12.040264271876069	6.117343946604958	0.10100382300698188	0.05257161486518229	2.013220790190119e-06	107.70988817678654	10.686819980574503	0.0	180.60833333333335	828958014.0	0.339207332335125	11
1594	0.08872570746036901	0.8489257598879094	7.456232610391504	6.2980670526811044	0.09924698139739974	0.04820794484429987	9.827833140936492e-09	98.55046831047754	-50.0	-50.0	-50.0	595903836.0	0.06234853265172158	11
1595	0.07509906693875781	0.5856936007261172	12.040264271876069	6.117343946604958	0.10100382300698188	0.05257161486518229	2.013220790190119e-06	107.70988817678654	10.686819980574503	0.0	180.60833333333335	759538096.0	0.339207332335125	11
1596	0.07509906693875781	0.5856936007261172	12.040264271876069	6.117343946604958	0.10100382300698188	0.05257161486518229	2.013220790190119e-06	107.70988817678654	10.686819980574503	0.0	180.60833333333335	452857517.0	0.339207332335125	11
1597	0.07509906693875781	0.5856936007261172	12.040264271876069	6.117343946604958	0.10100382300698188	0.05257161486518229	2.013220790190119e-06	107.70988817678654	10.686819980574503	0.0	180.60833333333335	728307032.0	0.339207332335125	11
1598	0.07509906693875781	0.5856936007261172	12.040264271876069	6.117343946604958	0.10100382300698188	0.05257161486518229	2.013220790190119e-06	107.70988817678654	10.686819980574503	0.0	180.60833333333335	299249839.0	0.339207332335125	11
1599	0.07509906693875781	0.5856936007261172	12.040264271876069	6.117343946604958	0.10100382300698188	0.05257161486518229	2.013220790190119e-06	107.70988817678654	10.686819980574503	0.0	180.60833333333335	689360888.0000001	0.339207332335125	11
1600	0.07509906693875781	0.5856936007261172	12.040264271876069	6.117343946604958	0.10100382300698188	0.05257161486518229	2.013220790190119e-06	107.70988817678654	10.686819980574503	0.0	180.60833333333335	633111173.0	0.339207332335125	11
1601	0.02039913905531536	0.6030560135721428	14.26273305664952	7.199614166501612	0.13296956421258832	0.02572587172486518	1.1269779006061726e-06	107.31497833183481	10.242906009684035	0.0	175.83333333333331	251865659.0	0.3765448473725419	11
1602	0.07509906693875781	0.5856936007261172	12.040264271876069	6.117343946604958	0.10100382300698188	0.05257161486518229	2.013220790190119e-06	107.70988817678654	10.686819980574503	0.0	180.60833333333335	872469902.0	0.339207332335125	11
1603	0.07509906693875781	0.5856936007261172	12.040264271876069	6.117343946604958	0.10100382300698188	0.05257161486518229	2.013220790190119e-06	107.70988817678654	10.686819980574503	0.0	180.60833333333335	444557416.0	0.339207332335125	11
1604	0.07509906693875781	0.5856936007261172	12.040264271876069	6.117343946604958	0.10100382300698188	0.05257161486518229	2.013220790190119e-06	107.70988817678654	10.686819980574503	0.0	180.60833333333335	394468653.0	0.339207332335125	11
1605	0.07509906693875781	0.5856936007261172	12.040264271876069	6.117343946604958	0.10100382300698188	0.05257161486518229	2.013220790190119e-06	107.70988817678654	10.686819980574503	0.0	180.60833333333335	276692490.0	0.339207332335125	11
1606	0.04760212804585719	0.6642410292970432	19.322487762528446	4.406980041691123	0.14287829250284062	0.051381159716457125	1.8054265680756501e-06	105.28524978509509	8.97361926767326	0.0	-41.64166666666666	221139819.0	0.2881568426570996	11
1607	0.07509906693875781	0.5856936007261172	12.040264271876069	6.117343946604958	0.10100382300698188	0.05257161486518229	2.013220790190119e-06	107.70988817678654	10.686819980574503	0.0	180.60833333333335	440234312.0	0.339207332335125	11
1608	0.07509906693875781	0.5856936007261172	12.040264271876069	6.117343946604958	0.10100382300698188	0.05257161486518229	2.013220790190119e-06	107.70988817678654	10.686819980574503	0.0	180.60833333333335	422976671.0	0.339207332335125	11
1609	0.04477672692593357	0.3654357728785272	13.72349427166716	4.674418638018521	0.21526508683177847	0.1006412688081956	2.3364780579448503e-06	213.0	0.8852906134233205	-0.10937536688206961	49.841666666666654	295844193.0	0.5897875001955393	11
1610	0.07509906693875781	0.5856936007261172	12.040264271876069	6.117343946604958	0.10100382300698188	0.05257161486518229	2.013220790190119e-06	107.70988817678654	10.686819980574503	0.0	180.60833333333335	811194408.0	0.339207332335125	12
1611	0.07509906693875781	0.5856936007261172	12.040264271876069	6.117343946604958	0.10100382300698188	0.05257161486518229	2.013220790190119e-06	107.70988817678654	10.686819980574503	0.0	180.60833333333335	811194408.0	0.339207332335125	12
1612	0.07509906693875781	0.5856936007261172	12.040264271876069	6.117343946604958	0.10100382300698188	0.05257161486518229	2.013220790190119e-06	107.70988817678654	10.686819980574503	0.0	180.60833333333335	759538096.0	0.339207332335125	12
1613	0.07509906693875781	0.5856936007261172	12.040264271876069	6.117343946604958	0.10100382300698188	0.05257161486518229	2.013220790190119e-06	107.70988817678654	10.686819980574503	0.0	180.60833333333335	811194408.0	0.339207332335125	12
1614	0.07509906693875781	0.5856936007261172	12.040264271876069	6.117343946604958	0.10100382300698188	0.05257161486518229	2.013220790190119e-06	107.70988817678654	10.686819980574503	0.0	180.60833333333335	892664512.0	0.339207332335125	12
1615	0.07509906693875781	0.5856936007261172	12.040264271876069	6.117343946604958	0.10100382300698188	0.05257161486518229	2.013220790190119e-06	107.70988817678654	10.686819980574503	0.0	180.60833333333335	811194408.0	0.339207332335125	12
1616	0.07509906693875781	0.5856936007261172	12.040264271876069	6.117343946604958	0.10100382300698188	0.05257161486518229	2.013220790190119e-06	107.70988817678654	10.686819980574503	0.0	180.60833333333335	892664512.0	0.339207332335125	12
1617	0.07509906693875781	0.5856936007261172	12.040264271876069	6.117343946604958	0.10100382300698188	0.05257161486518229	2.013220790190119e-06	107.70988817678654	10.686819980574503	0.0	180.60833333333335	892664512.0	0.339207332335125	12
1618	0.07509906693875781	0.5856936007261172	12.040264271876069	6.117343946604958	0.10100382300698188	0.05257161486518229	2.013220790190119e-06	107.70988817678654	10.686819980574503	0.0	180.60833333333335	805833282.0	0.339207332335125	12
1619	0.07509906693875781	0.5856936007261172	12.040264271876069	6.117343946604958	0.10100382300698188	0.05257161486518229	2.013220790190119e-06	107.70988817678654	10.686819980574503	0.0	180.60833333333335	892664512.0	0.339207332335125	12
1620	0.07509906693875781	0.5856936007261172	12.040264271876069	6.117343946604958	0.10100382300698188	0.05257161486518229	2.013220790190119e-06	107.70988817678654	10.686819980574503	0.0	180.60833333333335	666765611.9999999	0.339207332335125	12
1621	0.07509906693875781	0.5856936007261172	12.040264271876069	6.117343946604958	0.10100382300698188	0.05257161486518229	2.013220790190119e-06	107.70988817678654	10.686819980574503	0.0	180.60833333333335	811194408.0	0.339207332335125	12
1622	0.07509906693875781	0.5856936007261172	12.040264271876069	6.117343946604958	0.10100382300698188	0.05257161486518229	2.013220790190119e-06	107.70988817678654	10.686819980574503	0.0	180.60833333333335	811194408.0	0.339207332335125	12
1623	0.07509906693875781	0.5856936007261172	12.040264271876069	6.117343946604958	0.10100382300698188	0.05257161486518229	2.013220790190119e-06	107.70988817678654	10.686819980574503	0.0	180.60833333333335	633111173.0	0.339207332335125	12
1624	0.07509906693875781	0.5856936007261172	12.040264271876069	6.117343946604958	0.10100382300698188	0.05257161486518229	2.013220790190119e-06	107.70988817678654	10.686819980574503	0.0	180.60833333333335	828958014.0	0.339207332335125	12
1625	0.07509906693875781	0.5856936007261172	12.040264271876069	6.117343946604958	0.10100382300698188	0.05257161486518229	2.013220790190119e-06	107.70988817678654	10.686819980574503	0.0	180.60833333333335	811194408.0	0.339207332335125	12
1626	0.07509906693875781	0.5856936007261172	12.040264271876069	6.117343946604958	0.10100382300698188	0.05257161486518229	2.013220790190119e-06	107.70988817678654	10.686819980574503	0.0	180.60833333333335	742240398.0	0.339207332335125	12
1627	0.07509906693875781	0.5856936007261172	12.040264271876069	6.117343946604958	0.10100382300698188	0.05257161486518229	2.013220790190119e-06	107.70988817678654	10.686819980574503	0.0	180.60833333333335	892664512.0	0.339207332335125	12
1628	0.07509906693875781	0.5856936007261172	12.040264271876069	6.117343946604958	0.10100382300698188	0.05257161486518229	2.013220790190119e-06	107.70988817678654	10.686819980574503	0.0	180.60833333333335	811194408.0	0.339207332335125	12
1629	0.07509906693875781	0.5856936007261172	12.040264271876069	6.117343946604958	0.10100382300698188	0.05257161486518229	2.013220790190119e-06	107.70988817678654	10.686819980574503	0.0	180.60833333333335	811194408.0	0.339207332335125	12
1630	0.07509906693875781	0.5856936007261172	12.040264271876069	6.117343946604958	0.10100382300698188	0.05257161486518229	2.013220790190119e-06	107.70988817678654	10.686819980574503	0.0	180.60833333333335	892664512.0	0.339207332335125	12
1631	0.07509906693875781	0.5856936007261172	12.040264271876069	6.117343946604958	0.10100382300698188	0.05257161486518229	2.013220790190119e-06	107.70988817678654	10.686819980574503	0.0	180.60833333333335	811194408.0	0.339207332335125	12
1632	0.07509906693875781	0.5856936007261172	12.040264271876069	6.117343946604958	0.10100382300698188	0.05257161486518229	2.013220790190119e-06	107.70988817678654	10.686819980574503	0.0	180.60833333333335	872469902.0	0.339207332335125	12
1633	0.07509906693875781	0.5856936007261172	12.040264271876069	6.117343946604958	0.10100382300698188	0.05257161486518229	2.013220790190119e-06	107.70988817678654	10.686819980574503	0.0	180.60833333333335	811194408.0	0.339207332335125	12
1634	0.07509906693875781	0.5856936007261172	12.040264271876069	6.117343946604958	0.10100382300698188	0.05257161486518229	2.013220790190119e-06	107.70988817678654	10.686819980574503	0.0	180.60833333333335	811194408.0	0.339207332335125	12
1635	0.07509906693875781	0.5856936007261172	12.040264271876069	6.117343946604958	0.10100382300698188	0.05257161486518229	2.013220790190119e-06	107.70988817678654	10.686819980574503	0.0	180.60833333333335	811194408.0	0.339207332335125	12
1636	0.07509906693875781	0.5856936007261172	12.040264271876069	6.117343946604958	0.10100382300698188	0.05257161486518229	2.013220790190119e-06	107.70988817678654	10.686819980574503	0.0	180.60833333333335	811194408.0	0.339207332335125	12
1637	0.07509906693875781	0.5856936007261172	12.040264271876069	6.117343946604958	0.10100382300698188	0.05257161486518229	2.013220790190119e-06	107.70988817678654	10.686819980574503	0.0	180.60833333333335	666765611.9999999	0.339207332335125	12
1638	0.07509906693875781	0.5856936007261172	12.040264271876069	6.117343946604958	0.10100382300698188	0.05257161486518229	2.013220790190119e-06	107.70988817678654	10.686819980574503	0.0	180.60833333333335	805833282.0	0.339207332335125	12
1639	0.07509906693875781	0.5856936007261172	12.040264271876069	6.117343946604958	0.10100382300698188	0.05257161486518229	2.013220790190119e-06	107.70988817678654	10.686819980574503	0.0	180.60833333333335	892664512.0	0.339207332335125	12
1640	0.07509906693875781	0.5856936007261172	12.040264271876069	6.117343946604958	0.10100382300698188	0.05257161486518229	2.013220790190119e-06	107.70988817678654	10.686819980574503	0.0	180.60833333333335	811194408.0	0.339207332335125	12
1641	0.07509906693875781	0.5856936007261172	12.040264271876069	6.117343946604958	0.10100382300698188	0.05257161486518229	2.013220790190119e-06	107.70988817678654	10.686819980574503	0.0	180.60833333333335	811194408.0	0.339207332335125	12
1642	0.07509906693875781	0.5856936007261172	12.040264271876069	6.117343946604958	0.10100382300698188	0.05257161486518229	2.013220790190119e-06	107.70988817678654	10.686819980574503	0.0	180.60833333333335	805833282.0	0.339207332335125	12
1643	0.07509906693875781	0.5856936007261172	12.040264271876069	6.117343946604958	0.10100382300698188	0.05257161486518229	2.013220790190119e-06	107.70988817678654	10.686819980574503	0.0	180.60833333333335	811194408.0	0.339207332335125	12
1644	0.07509906693875781	0.5856936007261172	12.040264271876069	6.117343946604958	0.10100382300698188	0.05257161486518229	2.013220790190119e-06	107.70988817678654	10.686819980574503	0.0	180.60833333333335	633111173.0	0.339207332335125	12
1645	0.07509906693875781	0.5856936007261172	12.040264271876069	6.117343946604958	0.10100382300698188	0.05257161486518229	2.013220790190119e-06	107.70988817678654	10.686819980574503	0.0	180.60833333333335	759538096.0	0.339207332335125	12
1646	0.07509906693875781	0.5856936007261172	12.040264271876069	6.117343946604958	0.10100382300698188	0.05257161486518229	2.013220790190119e-06	107.70988817678654	10.686819980574503	0.0	180.60833333333335	811194408.0	0.339207332335125	12
1647	0.07509906693875781	0.5856936007261172	12.040264271876069	6.117343946604958	0.10100382300698188	0.05257161486518229	2.013220790190119e-06	107.70988817678654	10.686819980574503	0.0	180.60833333333335	811194408.0	0.339207332335125	12
1648	0.07509906693875781	0.5856936007261172	12.040264271876069	6.117343946604958	0.10100382300698188	0.05257161486518229	2.013220790190119e-06	107.70988817678654	10.686819980574503	0.0	180.60833333333335	759538096.0	0.339207332335125	12
1649	0.07509906693875781	0.5856936007261172	12.040264271876069	6.117343946604958	0.10100382300698188	0.05257161486518229	2.013220790190119e-06	107.70988817678654	10.686819980574503	0.0	180.60833333333335	892664512.0	0.339207332335125	12
1650	0.07509906693875781	0.5856936007261172	12.040264271876069	6.117343946604958	0.10100382300698188	0.05257161486518229	2.013220790190119e-06	107.70988817678654	10.686819980574503	0.0	180.60833333333335	811194408.0	0.339207332335125	12
1651	0.07509906693875781	0.5856936007261172	12.040264271876069	6.117343946604958	0.10100382300698188	0.05257161486518229	2.013220790190119e-06	107.70988817678654	10.686819980574503	0.0	180.60833333333335	892664512.0	0.339207332335125	12
1652	0.07509906693875781	0.5856936007261172	12.040264271876069	6.117343946604958	0.10100382300698188	0.05257161486518229	2.013220790190119e-06	107.70988817678654	10.686819980574503	0.0	180.60833333333335	892664512.0	0.339207332335125	12
1653	0.07509906693875781	0.5856936007261172	12.040264271876069	6.117343946604958	0.10100382300698188	0.05257161486518229	2.013220790190119e-06	107.70988817678654	10.686819980574503	0.0	180.60833333333335	828958014.0	0.339207332335125	12
1654	0.07509906693875781	0.5856936007261172	12.040264271876069	6.117343946604958	0.10100382300698188	0.05257161486518229	2.013220790190119e-06	107.70988817678654	10.686819980574503	0.0	180.60833333333335	892664512.0	0.339207332335125	12
1655	0.07509906693875781	0.5856936007261172	12.040264271876069	6.117343946604958	0.10100382300698188	0.05257161486518229	2.013220790190119e-06	107.70988817678654	10.686819980574503	0.0	180.60833333333335	892664512.0	0.339207332335125	12
1656	0.07509906693875781	0.5856936007261172	12.040264271876069	6.117343946604958	0.10100382300698188	0.05257161486518229	2.013220790190119e-06	107.70988817678654	10.686819980574503	0.0	180.60833333333335	811194408.0	0.339207332335125	12
1657	0.07509906693875781	0.5856936007261172	12.040264271876069	6.117343946604958	0.10100382300698188	0.05257161486518229	2.013220790190119e-06	107.70988817678654	10.686819980574503	0.0	180.60833333333335	892664512.0	0.339207332335125	12
1658	0.07509906693875781	0.5856936007261172	12.040264271876069	6.117343946604958	0.10100382300698188	0.05257161486518229	2.013220790190119e-06	107.70988817678654	10.686819980574503	0.0	180.60833333333335	811194408.0	0.339207332335125	12
1659	0.07509906693875781	0.5856936007261172	12.040264271876069	6.117343946604958	0.10100382300698188	0.05257161486518229	2.013220790190119e-06	107.70988817678654	10.686819980574503	0.0	180.60833333333335	892664512.0	0.339207332335125	12
1660	0.07509906693875781	0.5856936007261172	12.040264271876069	6.117343946604958	0.10100382300698188	0.05257161486518229	2.013220790190119e-06	107.70988817678654	10.686819980574503	0.0	180.60833333333335	666765611.9999999	0.339207332335125	12
1661	0.07509906693875781	0.5856936007261172	12.040264271876069	6.117343946604958	0.10100382300698188	0.05257161486518229	2.013220790190119e-06	107.70988817678654	10.686819980574503	0.0	180.60833333333335	811194408.0	0.339207332335125	12
1662	0.07509906693875781	0.5856936007261172	12.040264271876069	6.117343946604958	0.10100382300698188	0.05257161486518229	2.013220790190119e-06	107.70988817678654	10.686819980574503	0.0	180.60833333333335	811194408.0	0.339207332335125	12
1663	0.07509906693875781	0.5856936007261172	12.040264271876069	6.117343946604958	0.10100382300698188	0.05257161486518229	2.013220790190119e-06	107.70988817678654	10.686819980574503	0.0	180.60833333333335	811194408.0	0.339207332335125	12
1664	0.07509906693875781	0.5856936007261172	12.040264271876069	6.117343946604958	0.10100382300698188	0.05257161486518229	2.013220790190119e-06	107.70988817678654	10.686819980574503	0.0	180.60833333333335	811194408.0	0.339207332335125	12
1665	0.07509906693875781	0.5856936007261172	12.040264271876069	6.117343946604958	0.10100382300698188	0.05257161486518229	2.013220790190119e-06	107.70988817678654	10.686819980574503	0.0	180.60833333333335	892664512.0	0.339207332335125	12
1666	0.07509906693875781	0.5856936007261172	12.040264271876069	6.117343946604958	0.10100382300698188	0.05257161486518229	2.013220790190119e-06	107.70988817678654	10.686819980574503	0.0	180.60833333333335	811194408.0	0.339207332335125	12
1667	0.07509906693875781	0.5856936007261172	12.040264271876069	6.117343946604958	0.10100382300698188	0.05257161486518229	2.013220790190119e-06	107.70988817678654	10.686819980574503	0.0	180.60833333333335	811194408.0	0.339207332335125	12
1668	0.07509906693875781	0.5856936007261172	12.040264271876069	6.117343946604958	0.10100382300698188	0.05257161486518229	2.013220790190119e-06	107.70988817678654	10.686819980574503	0.0	180.60833333333335	811194408.0	0.339207332335125	12
1669	0.07509906693875781	0.5856936007261172	12.040264271876069	6.117343946604958	0.10100382300698188	0.05257161486518229	2.013220790190119e-06	107.70988817678654	10.686819980574503	0.0	180.60833333333335	811194408.0	0.339207332335125	12
1670	0.07509906693875781	0.5856936007261172	12.040264271876069	6.117343946604958	0.10100382300698188	0.05257161486518229	2.013220790190119e-06	107.70988817678654	10.686819980574503	0.0	180.60833333333335	892664512.0	0.339207332335125	12
1671	0.07509906693875781	0.5856936007261172	12.040264271876069	6.117343946604958	0.10100382300698188	0.05257161486518229	2.013220790190119e-06	107.70988817678654	10.686819980574503	0.0	180.60833333333335	759538096.0	0.339207332335125	12
1672	0.07509906693875781	0.5856936007261172	12.040264271876069	6.117343946604958	0.10100382300698188	0.05257161486518229	2.013220790190119e-06	107.70988817678654	10.686819980574503	0.0	180.60833333333335	892664512.0	0.339207332335125	12
1673	0.07509906693875781	0.5856936007261172	12.040264271876069	6.117343946604958	0.10100382300698188	0.05257161486518229	2.013220790190119e-06	107.70988817678654	10.686819980574503	0.0	180.60833333333335	811194408.0	0.339207332335125	12
1674	0.07509906693875781	0.5856936007261172	12.040264271876069	6.117343946604958	0.10100382300698188	0.05257161486518229	2.013220790190119e-06	107.70988817678654	10.686819980574503	0.0	180.60833333333335	892664512.0	0.339207332335125	12
1675	0.07509906693875781	0.5856936007261172	12.040264271876069	6.117343946604958	0.10100382300698188	0.05257161486518229	2.013220790190119e-06	107.70988817678654	10.686819980574503	0.0	180.60833333333335	728307032.0	0.339207332335125	12
1676	0.07509906693875781	0.5856936007261172	12.040264271876069	6.117343946604958	0.10100382300698188	0.05257161486518229	2.013220790190119e-06	107.70988817678654	10.686819980574503	0.0	180.60833333333335	759538096.0	0.339207332335125	12
1677	0.07509906693875781	0.5856936007261172	12.040264271876069	6.117343946604958	0.10100382300698188	0.05257161486518229	2.013220790190119e-06	107.70988817678654	10.686819980574503	0.0	180.60833333333335	811194408.0	0.339207332335125	12
1678	0.07509906693875781	0.5856936007261172	12.040264271876069	6.117343946604958	0.10100382300698188	0.05257161486518229	2.013220790190119e-06	107.70988817678654	10.686819980574503	0.0	180.60833333333335	811194408.0	0.339207332335125	12
1679	0.07509906693875781	0.5856936007261172	12.040264271876069	6.117343946604958	0.10100382300698188	0.05257161486518229	2.013220790190119e-06	107.70988817678654	10.686819980574503	0.0	180.60833333333335	759538096.0	0.339207332335125	12
1680	0.07509906693875781	0.5856936007261172	12.040264271876069	6.117343946604958	0.10100382300698188	0.05257161486518229	2.013220790190119e-06	107.70988817678654	10.686819980574503	0.0	180.60833333333335	122122222.0	0.339207332335125	12
1681	0.083787555754834	0.8376562845204476	13.829977932990543	5.700950485594857	0.03112997274381507	0.017315221937743853	1.1546709504484997e-06	111.50231477288345	3.1877316588882962	0.0	-26.41666666666667	320075274.0	0.07855615972471841	12
1682	0.07509906693875781	0.5856936007261172	12.040264271876069	6.117343946604958	0.10100382300698188	0.05257161486518229	2.013220790190119e-06	107.70988817678654	10.686819980574503	0.0	180.60833333333335	759538096.0	0.339207332335125	12
1683	0.07509906693875781	0.5856936007261172	12.040264271876069	6.117343946604958	0.10100382300698188	0.05257161486518229	2.013220790190119e-06	107.70988817678654	10.686819980574503	0.0	180.60833333333335	811194408.0	0.339207332335125	12
1684	0.057969839380310154	0.6499668885719107	11.488515436822365	4.720728401529293	0.12228339229767393	0.1175097892373661	2.7950734505998253e-06	157.06861905585754	4.143674257126971	0.0	57.60833333333335	376501848.0	0.29206327204777915	12
1685	0.07509906693875781	0.5856936007261172	12.040264271876069	6.117343946604958	0.10100382300698188	0.05257161486518229	2.013220790190119e-06	107.70988817678654	10.686819980574503	0.0	180.60833333333335	752860165.0	0.339207332335125	12
1686	0.07120210966919119	0.5205718713287574	13.63116385419926	10.549314285689803	0.05589497615214533	0.025816187335024672	1.335083894742587e-06	198.68570796843167	0.8994012159387168	0.0	70.02499999999998	731897389.0	0.40822601900205147	12
1687	0.1243047526596234	0.5772986769373397	18.109752148556574	5.750406843551397	0.07676351572984909	0.04841592922512557	1.6461738570108246e-06	64.8917471467278	6.127562052647939	0.0	-45.208333333333336	855153691.0	0.2983965704030369	12
1688	0.09471004559917835	0.3410012017978631	10.483920390653276	7.471889067746197	0.06600084435308574	0.07480618507700315	1.5325681422621656e-06	182.82231466391863	1.2951696361093052	0.0	71.95000000000002	751629335.0	0.5642887526029585	12
1689	0.10314396526144187	0.5435062802190758	4.616679811852278	7.072082490529148	0.1340408815680761	0.017464432265697376	3.971355542836569e-09	213.0	-50.0	-50.0	-50.0	589705674.0	0.35334975451948236	12
1690	0.07509906693875781	0.5856936007261172	12.040264271876069	6.117343946604958	0.10100382300698188	0.05257161486518229	2.013220790190119e-06	107.70988817678654	10.686819980574503	0.0	180.60833333333335	381364524.0	0.339207332335125	12
1691	0.09737187572133124	0.5941707267436686	2.218194362778064	9.708781824368007	0.24052359411068946	0.0351156384627558	1.8777585701123431e-06	108.8945042606472	8.973649190950805	0.0	151.97500000000002	532094444.0	0.30845739753500023	12
1692	0.07509906693875781	0.5856936007261172	12.040264271876069	6.117343946604958	0.10100382300698188	0.05257161486518229	2.013220790190119e-06	107.70988817678654	10.686819980574503	0.0	180.60833333333335	811194408.0	0.339207332335125	12
1693	0.07509906693875781	0.5856936007261172	12.040264271876069	6.117343946604958	0.10100382300698188	0.05257161486518229	2.013220790190119e-06	107.70988817678654	10.686819980574503	0.0	180.60833333333335	633111173.0	0.339207332335125	12
1694	0.10281927634489285	0.36732852702236496	19.241492905406258	2.1039868974669274	0.0886547911934427	0.04926705127060931	2.507739179416652e-06	172.36020999296002	7.051975184746329	0.0	-34.47500000000001	155434656.0	0.5298521966327422	12
1695	0.07509906693875781	0.5856936007261172	12.040264271876069	6.117343946604958	0.10100382300698188	0.05257161486518229	2.013220790190119e-06	107.70988817678654	10.686819980574503	0.0	180.60833333333335	811194408.0	0.339207332335125	12
1696	0.08733283043298194	0.76534929483866	14.53072647703466	6.297113602366125	0.07494579327990919	0.03215239083964666	2.3960259336993586e-06	74.94710069498197	5.836306625766788	0.0	-30.608333333333334	882936371.0	0.1473178747283581	12
1697	0.07509906693875781	0.5856936007261172	12.040264271876069	6.117343946604958	0.10100382300698188	0.05257161486518229	2.013220790190119e-06	107.70988817678654	10.686819980574503	0.0	180.60833333333335	892664512.0	0.339207332335125	12
1698	0.07509906693875781	0.5856936007261172	12.040264271876069	6.117343946604958	0.10100382300698188	0.05257161486518229	2.013220790190119e-06	107.70988817678654	10.686819980574503	0.0	180.60833333333335	811194408.0	0.339207332335125	12
1699	0.06830010150576107	0.2038983149146708	9.178489019892234	1.0798035440815568	0.10857713179270588	0.03696563792763183	8.926523890991608e-07	93.5200825531051	3.094185462208621	0.0	-37.26666666666667	469497165.0	0.7278015835795681	12
1700	0.07509906693875781	0.5856936007261172	12.040264271876069	6.117343946604958	0.10100382300698188	0.05257161486518229	2.013220790190119e-06	107.70988817678654	10.686819980574503	0.0	180.60833333333335	892664512.0	0.339207332335125	12
1701	0.07509906693875781	0.5856936007261172	12.040264271876069	6.117343946604958	0.10100382300698188	0.05257161486518229	2.013220790190119e-06	107.70988817678654	10.686819980574503	0.0	180.60833333333335	811194408.0	0.339207332335125	12
1702	0.07509906693875781	0.5856936007261172	12.040264271876069	6.117343946604958	0.10100382300698188	0.05257161486518229	2.013220790190119e-06	107.70988817678654	10.686819980574503	0.0	180.60833333333335	872469902.0	0.339207332335125	12
1703	0.07509906693875781	0.5856936007261172	12.040264271876069	6.117343946604958	0.10100382300698188	0.05257161486518229	2.013220790190119e-06	107.70988817678654	10.686819980574503	0.0	180.60833333333335	811194408.0	0.339207332335125	12
1704	0.07509906693875781	0.5856936007261172	12.040264271876069	6.117343946604958	0.10100382300698188	0.05257161486518229	2.013220790190119e-06	107.70988817678654	10.686819980574503	0.0	180.60833333333335	811194408.0	0.339207332335125	12
1705	0.09415827820115794	0.34125553459988217	2.473873549408326	6.065673321987586	0.11814690337549923	0.01906706607479198	1.4084039162557971e-06	134.67626033033577	8.602477688654737	0.0	165.625	270280577.0	0.5645861871989599	12
1706	0.07257353378380378	0.192186115577812	9.048887047926012	3.249126756887301	0.09054186593375882	0.06094217403149807	2.2896471668305656e-06	55.76562432924334	3.3969219847368493	0.0	-48.94166666666667	392290716.0	0.7352403506383842	12
1707	0.031413789706684465	0.5230779102933281	11.701537998648323	3.8450181591298165	0.16666086434660032	0.06349705949778647	2.467423748471747e-06	1.6931537966543146	0.11452414891819629	0.0	-49.53333333333334	158449804.0	0.4455082999999874	12
1708	0.07509906693875781	0.5856936007261172	12.040264271876069	6.117343946604958	0.10100382300698188	0.05257161486518229	2.013220790190119e-06	107.70988817678654	10.686819980574503	0.0	180.60833333333335	805833282.0	0.339207332335125	12
1709	0.053688220561998526	0.7150405416924405	12.848235606784915	1.587572372038581	0.08066563647282485	0.005765609224257354	1.0175795236225482e-06	11.88745570745371	0.32611767789141766	0.0	-41.32500000000001	426102242.0	0.23127123774556102	12
1710	0.07509906693875781	0.5856936007261172	12.040264271876069	6.117343946604958	0.10100382300698188	0.05257161486518229	2.013220790190119e-06	107.70988817678654	10.686819980574503	0.0	180.60833333333335	295598058.0	0.339207332335125	12
1711	0.07509906693875781	0.5856936007261172	12.040264271876069	6.117343946604958	0.10100382300698188	0.05257161486518229	2.013220790190119e-06	107.70988817678654	10.686819980574503	0.0	180.60833333333335	107699514.0	0.339207332335125	12
1712	0.06008735493734303	0.33710712013555355	12.129955472122495	7.796821713485782	0.08146586128226652	0.0787187677574043	2.08445600739817e-06	152.2404837862876	2.5308235116643942	0.0	94.61666666666667	119886883.0	0.6028055249271034	12
1713	0.09355711975730767	1.106202578054475	19.983224750803313	9.418949589590813	0.12585355402340065	0.0419691312612761	1.147974195996354e-06	132.5480442108213	-50.0	-50.0	-50.0	501671340.0	-0.0	12
1714	0.03892178821967417	0.5190628877161433	1.7173947412060944	7.495192404879699	0.2080543807510928	0.046104643046093505	1.3259146204119955e-06	100.86884065771926	10.626409966825289	0.0	143.65833333333333	210004110.0	0.44201532406418254	12
1715	0.10762291616390338	0.6898240658718173	1.0402577431923223	1.953891427382751	0.04274533145302134	0.054066896292378916	1.4316631447363777e-06	59.16164964320815	1.858199652116987	0.0	-31.80000000000001	239082590.0	0.20255301796427927	12
1716	0.07359718740592483	0.38273344826756384	17.51618242449461	5.984654637603032	0.1104475285973611	0.03365651071534492	1.2838207734233062e-06	182.7223806207526	2.7976738339153897	0.0	84.62499999999999	622540949.0	0.5436693643265114	12
1717	0.04757103871052228	0.6836852508952377	18.873079071565122	6.4980403288671615	0.17244161182697557	0.052492972117233604	1.686892162756929e-06	80.5001657522204	7.930201366953163	0.0	-45.933333333333344	208527347.0	0.26874371039424005	12
1718	0.07509906693875781	0.5856936007261172	12.040264271876069	6.117343946604958	0.10100382300698188	0.05257161486518229	2.013220790190119e-06	107.70988817678654	10.686819980574503	0.0	180.60833333333335	759538096.0	0.339207332335125	12
1719	0.07509906693875781	0.5856936007261172	12.040264271876069	6.117343946604958	0.10100382300698188	0.05257161486518229	2.013220790190119e-06	107.70988817678654	10.686819980574503	0.0	180.60833333333335	892664512.0	0.339207332335125	12
1720	0.07509906693875781	0.5856936007261172	12.040264271876069	6.117343946604958	0.10100382300698188	0.05257161486518229	2.013220790190119e-06	107.70988817678654	10.686819980574503	0.0	180.60833333333335	811194408.0	0.339207332335125	12
1721	0.07509906693875781	0.5856936007261172	12.040264271876069	6.117343946604958	0.10100382300698188	0.05257161486518229	2.013220790190119e-06	107.70988817678654	10.686819980574503	0.0	180.60833333333335	892664512.0	0.339207332335125	12
1722	0.07509906693875781	0.5856936007261172	12.040264271876069	6.117343946604958	0.10100382300698188	0.05257161486518229	2.013220790190119e-06	107.70988817678654	10.686819980574503	0.0	180.60833333333335	892664512.0	0.339207332335125	12
1723	0.07509906693875781	0.5856936007261172	12.040264271876069	6.117343946604958	0.10100382300698188	0.05257161486518229	2.013220790190119e-06	107.70988817678654	10.686819980574503	0.0	180.60833333333335	828958014.0	0.339207332335125	12
1724	0.07509906693875781	0.5856936007261172	12.040264271876069	6.117343946604958	0.10100382300698188	0.05257161486518229	2.013220790190119e-06	107.70988817678654	10.686819980574503	0.0	180.60833333333335	892664512.0	0.339207332335125	12
1725	0.07509906693875781	0.5856936007261172	12.040264271876069	6.117343946604958	0.10100382300698188	0.05257161486518229	2.013220790190119e-06	107.70988817678654	10.686819980574503	0.0	180.60833333333335	892664512.0	0.339207332335125	12
1726	0.07509906693875781	0.5856936007261172	12.040264271876069	6.117343946604958	0.10100382300698188	0.05257161486518229	2.013220790190119e-06	107.70988817678654	10.686819980574503	0.0	180.60833333333335	811194408.0	0.339207332335125	12
1727	0.07509906693875781	0.5856936007261172	12.040264271876069	6.117343946604958	0.10100382300698188	0.05257161486518229	2.013220790190119e-06	107.70988817678654	10.686819980574503	0.0	180.60833333333335	892664512.0	0.339207332335125	12
1728	0.07509906693875781	0.5856936007261172	12.040264271876069	6.117343946604958	0.10100382300698188	0.05257161486518229	2.013220790190119e-06	107.70988817678654	10.686819980574503	0.0	180.60833333333335	811194408.0	0.339207332335125	12
1729	0.07509906693875781	0.5856936007261172	12.040264271876069	6.117343946604958	0.10100382300698188	0.05257161486518229	2.013220790190119e-06	107.70988817678654	10.686819980574503	0.0	180.60833333333335	892664512.0	0.339207332335125	12
1730	0.07509906693875781	0.5856936007261172	12.040264271876069	6.117343946604958	0.10100382300698188	0.05257161486518229	2.013220790190119e-06	107.70988817678654	10.686819980574503	0.0	180.60833333333335	666765611.9999999	0.339207332335125	12
1731	0.04829955275999245	0.20968078107476917	12.722201288534103	8.921600852217617	0.15930743798489197	0.05090688483562823	2.371560835013055e-08	213.0	0.18338840911967225	0.0	86.73333333333333	558852636.0	0.7420196661652384	12
1732	0.07509906693875781	0.5856936007261172	12.040264271876069	6.117343946604958	0.10100382300698188	0.05257161486518229	2.013220790190119e-06	107.70988817678654	10.686819980574503	0.0	180.60833333333335	362398842.0	0.339207332335125	12
1733	0.07509906693875781	0.5856936007261172	12.040264271876069	6.117343946604958	0.10100382300698188	0.05257161486518229	2.013220790190119e-06	107.70988817678654	10.686819980574503	0.0	180.60833333333335	727198361.0	0.339207332335125	12
1734	0.07509906693875781	0.5856936007261172	12.040264271876069	6.117343946604958	0.10100382300698188	0.05257161486518229	2.013220790190119e-06	107.70988817678654	10.686819980574503	0.0	180.60833333333335	811194408.0	0.339207332335125	12
1735	0.13500998490588365	1.1100426414474942	2.509257026733321	11.519829678469971	0.17813732438685104	0.10191178797854993	1.5659508898711755e-06	124.0538486745182	-50.0	-50.0	-50.0	497917404.0	-0.0	12
1736	0.07509906693875781	0.5856936007261172	12.040264271876069	6.117343946604958	0.10100382300698188	0.05257161486518229	2.013220790190119e-06	107.70988817678654	10.686819980574503	0.0	180.60833333333335	811194408.0	0.339207332335125	12
1737	0.07509906693875781	0.5856936007261172	12.040264271876069	6.117343946604958	0.10100382300698188	0.05257161486518229	2.013220790190119e-06	107.70988817678654	10.686819980574503	0.0	180.60833333333335	811194408.0	0.339207332335125	12
1738	0.07509906693875781	0.5856936007261172	12.040264271876069	6.117343946604958	0.10100382300698188	0.05257161486518229	2.013220790190119e-06	107.70988817678654	10.686819980574503	0.0	180.60833333333335	811194408.0	0.339207332335125	12
1739	0.07509906693875781	0.5856936007261172	12.040264271876069	6.117343946604958	0.10100382300698188	0.05257161486518229	2.013220790190119e-06	107.70988817678654	10.686819980574503	0.0	180.60833333333335	811194408.0	0.339207332335125	12
1740	0.07509906693875781	0.5856936007261172	12.040264271876069	6.117343946604958	0.10100382300698188	0.05257161486518229	2.013220790190119e-06	107.70988817678654	10.686819980574503	0.0	180.60833333333335	892664512.0	0.339207332335125	12
1741	0.07509906693875781	0.5856936007261172	12.040264271876069	6.117343946604958	0.10100382300698188	0.05257161486518229	2.013220790190119e-06	107.70988817678654	10.686819980574503	0.0	180.60833333333335	759538096.0	0.339207332335125	12
1742	0.07509906693875781	0.5856936007261172	12.040264271876069	6.117343946604958	0.10100382300698188	0.05257161486518229	2.013220790190119e-06	107.70988817678654	10.686819980574503	0.0	180.60833333333335	376877885.0	0.339207332335125	12
1743	0.07509906693875781	0.5856936007261172	12.040264271876069	6.117343946604958	0.10100382300698188	0.05257161486518229	2.013220790190119e-06	107.70988817678654	10.686819980574503	0.0	180.60833333333335	476146418.0	0.339207332335125	12
1744	0.06446900543175581	0.32368858282908775	16.33878151764325	7.692712359049278	0.05861739972781336	0.06770142892822205	2.8749172299396902e-06	145.25615477050357	2.6664105057844036	-1.271830574287625	85.15000000000002	656924561.0	0.6118424117391564	12
1745	0.07509906693875781	0.5856936007261172	12.040264271876069	6.117343946604958	0.10100382300698188	0.05257161486518229	2.013220790190119e-06	107.70988817678654	10.686819980574503	0.0	180.60833333333335	728307032.0	0.339207332335125	12
1746	0.007048198461249988	0.5430602030668049	8.085032300386352	12.556737613154816	0.13584915174282378	0.07905690887668618	2.6578335992149827e-06	213.0	0.18982841425896702	-2.7907174000733077	52.81666666666669	682481906.0	0.44989159847194515	12
1747	0.07509906693875781	0.5856936007261172	12.040264271876069	6.117343946604958	0.10100382300698188	0.05257161486518229	2.013220790190119e-06	107.70988817678654	10.686819980574503	0.0	180.60833333333335	811194408.0	0.339207332335125	12
1748	0.09377945809769075	0.14547490152593678	2.1632888118436675	8.889756656309197	0.13838354074241227	0.06898805469004295	2.444492850338107e-06	141.1094067481376	2.572841285142365	-1.9371774811582956	87.36666666666666	316139378.99999994	0.7607456403763725	12
1749	0.01799605250895881	0.8222537708294488	6.284660179541326	5.476897162368706	0.04626041767017792	0.050230529885043604	1.3941941060187492e-06	211.28452485402659	1.563821470481109	0.0	78.04166666666666	569199232.0	0.1597501766615923	12
1750	0.07509906693875781	0.5856936007261172	12.040264271876069	6.117343946604958	0.10100382300698188	0.05257161486518229	2.013220790190119e-06	107.70988817678654	10.686819980574503	0.0	180.60833333333335	892664512.0	0.339207332335125	13
1751	0.07509906693875781	0.5856936007261172	12.040264271876069	6.117343946604958	0.10100382300698188	0.05257161486518229	2.013220790190119e-06	107.70988817678654	10.686819980574503	0.0	180.60833333333335	892664512.0	0.339207332335125	13
1752	0.07509906693875781	0.5856936007261172	12.040264271876069	6.117343946604958	0.10100382300698188	0.05257161486518229	2.013220790190119e-06	107.70988817678654	10.686819980574503	0.0	180.60833333333335	892664512.0	0.339207332335125	13
[truncated: 4,617 more rows]
