# Supplementary material for: Realistic retinal modeling unravels the differential role of excitation and inhibition to starburst amacrine cells in direction selectivity
Source: PLoS Comput Biol. 2021 Dec 30;17(12):e1009754. doi: 10.1371/journal.pcbi.1009754 (PMC8754344; doi:10.1371/journal.pcbi.1009754)
Supplement: S3 Data — Data from simulation of SACs generated by the genetic algorithm and of SAC responses within a SAC network. (ZIP) [file pcbi.1009754.s012.zip › SI_GA_SingleSAC&Network/all_data_seed2.csv]

	scale_factor	offset	transition_placement	refiling_rate	release_probability	offset_dyn	synaptic_weight	kinetic_change_end	DS_score	voltge_score	delay_score	note_dir	dist_at_end	gen
0	0.361022705	0.298053735	208	4.793253411	0.429727826	0.037089445	1.73E-06	80	6.279619063	0	-49.125	837951169	0.34092356	0
1	0.249838984	0.103791695	183	5.121278934	0.357456091	0.134081732	3.17E-06	27	1.69068287	0	-57.34166667	287876656	0.64636932	0
2	0.303055942	0.361306733	127	7.198538547	0.651703911	0.186823319	5.81E-06	14	0.919086934	0	-24.975	187064707	0.335637325	0
3	0.118338083	0.63940819	138	6.800313126	0.030582768	0.118487532	4.77E-06	180	0.559455882	-2.179598984	40.26666667	465599207	0.242253727	0
4	0.079495381	0.243402766	16	3.434635356	0.689349581	0.157381829	2.95E-06	164	2.77327041	-0.604871966	58.125	379376004	0.677101853	0
5	0.213469882	0.529055927	161	0.945690198	0.545684297	0.113868686	3.20E-06	61	1.634379246	0	-57.70833333	283664664	0.257474191	0
6	0.335205084	0.47969758	140	1.949946484	0.255776678	0.098395291	6.14E-06	62	2.311303958	0	-34.89166667	111010645	0.185097336	0
7	0.168162762	0.701605826	71	5.552861825	0.348384718	0.114936852	4.95E-06	78	8.291836721	0	59.475	419784477	0.130231411	0
8	0.215559475	0.163942577	14	3.398654297	0.147222485	0.123347431	1.88E-06	90	6.775708401	0	-50.50833333	228989336	0.620497948	0
9	0.258367325	0.248141761	179	2.339344932	0.386628009	0.119272542	4.61E-06	152	4.87267836	-2.28851481	56.6	189529624	0.493490914	0
10	0.159999718	0.208957122	144	1.4111928	0.556682759	0.191603621	3.44E-06	148	4.287496712	0	-40.86666667	397180933	0.63104316	0
11	0.085233483	0.425044468	69	2.033953041	0.498030319	0.065097367	4.18E-06	107	4.807762664	0	-50.24166667	293965418	0.489722049	0
12	0.376406064	0.762907898	56	4.522910755	0.162650357	0.093320206	3.79E-06	70	2.354537655	0	10.71666667	643995193	0	0
13	0.394270588	0.314552269	136	0.377215887	0.383286569	0.082712428	5.14E-06	158	1.531382925	0	-30.44166667	273422004	0.291177143	0
14	0.038465855	0.636268488	60	0.611158189	0.301356323	0.034011785	3.33E-06	10	-0.479790873	0	-50.96666667	420536719	0.325265658	0
15	0.357566301	0.534153284	136	3.291374086	0.408438438	0.185167745	1.28E-06	29	2.358511136	0	-42.46666667	880954051	0.108280415	0
16	0.170479568	0.598571374	7	4.708033746	0.521371873	0.154091969	3.46E-06	6	0.074000631	0	-47.13333333	117395070	0.230949057	0
17	0.367548506	0.936687711	14	0.7969314	0.234464261	0.153296205	3.31E-06	167	-50	-50	-50	744635839	0	0
18	0.304883913	0.568234394	119	1.639312046	0.576993283	0.048690483	5.19E-06	159	4.824893024	0	-3.333333333	509411836	0.126881693	0
19	0.379542577	0.975291723	62	3.183386942	0.36104066	0.175189125	3.14E-06	57	0.505275242	0	9.375	645469846	0	0
20	0.018492112	0.929122435	133	7.561496116	0.317630245	0.013684056	2.65E-06	194	1.68173634	0	86.725	121660633	0.052385453	0
21	0.359753346	0.15058126	146	1.832831123	0.473071916	0.024974767	1.17E-06	16	0.404104792	0	-45.63333333	763666626	0.489665394	0
22	0.11269129	0.957271707	5	6.636365809	0.085511293	0.172045934	4.03E-06	109	-50	-50	-50	782073893	0	0
23	0.165586816	0.547304658	86	1.457681675	0.512538753	0.190252963	2.13E-06	144	7.782069968	0	-50.90833333	534351572	0.287108527	0
24	0.092042551	0.538469715	144	7.662541685	0.601492145	0.031280218	4.97E-06	58	4.556164811	0	-52.90833333	671855443	0.369487734	0
25	0.156894627	0.750800519	34	1.554129589	0.169429086	0.064671758	6.03E-06	134	7.063222873	0	-52.28333333	619706222	0.092304854	0
26	0.023152929	0.294612084	165	5.626159142	0.44136505	0.125481109	3.60E-06	178	0.804718534	-4.436699435	57.19166667	347786459	0.682234987	0
27	0.162871512	0.284513594	143	0.030085034	0.38481586	0.137772116	9.20E-07	16	0.679010985	0	-38.49166667	406370455	0.552614894	0
28	0.300160469	0.356865228	153	0.733458844	0.585248223	0.031804622	5.24E-06	85	0.889390107	0	-42.575	410569068	0.342974303	0
29	0.378324148	0.853645804	83	2.723941244	0.615452466	0.136982169	5.60E-06	55	5.300415557	0	4.783333333	368649266	0	0
30	0.375159256	0.770574125	179	0.17204328	0.619537181	0.07057924	3.02E-06	31	0.338534841	0	-66.48333333	765231620	0	0
31	0.377988623	0.731424311	77	6.014642176	0.577081682	0.051966175	1.95E-06	80	2.728210952	0	73.775	261140220	0	0
32	0.181580564	0.666146977	194	3.344894034	0.470233854	0.093779617	4.91E-06	63	2.608048065	0	-49.725	718541696	0.152272459	0
33	0.35016759	0.58957711	22	6.33953812	0.734097142	0.178189634	6.07E-06	5	0.074388866	0	-66.8	703094179	0.0602553	0
34	0.118093861	0.987941554	194	7.750359518	0.703954978	0.134268412	1.23E-06	88	0.783961174	0	-64.08333333	553029513	0	0
35	0.22785259	0.719678592	25	2.123651518	0.188668277	0.105776106	1.55E-06	203	1.662101818	0	27.55833333	605779364	0.052468818	0
36	0.322262286	0.67062216	115	4.310505081	0.50131232	0.044923584	5.00E-06	23	2.784100544	0	-48.09166667	741744303	0.007115554	0
37	0.245715429	0.353895598	47	0.824526183	0.684542843	0.0187899	6.30E-06	67	1.079459093	0	-52.34166667	584307974	0.400388973	0
38	0.245565457	0.72353306	180	3.052833807	0.237943699	0.039801681	3.52E-06	85	5.019790714	0	-61.65833333	337496768	0.030901483	0
39	0.308778719	0.82452262	26	2.232161809	0.449003609	0.094905339	4.92E-06	178	0.205190089	0	0.058333333	677098197	0	0
40	0.365355008	0.230362606	122	0.93344832	0.318388877	0.084205936	4.44E-06	126	4.030295412	0	-14.84166667	897659389	0.404282386	0
41	0.361651433	0.147312313	208	1.069005123	0.291489011	0.02400509	4.51E-06	156	3.348787008	-0.284842482	-45.91666667	836950391	0.491036255	0
42	0.186541759	0.915470015	83	6.822637704	0.532285709	0.10631111	5.82E-06	146	0.428960735	0	55.45	177919122	0	0
43	0.290148976	0.254400977	24	7.725945336	0.151060334	0.173009857	5.55E-06	72	6.937091512	0	-55.58333333	585228877	0.455450047	0
44	0.204077236	0.533166633	140	6.371064096	0.410090566	0.15447228	5.88E-06	7	0.339670268	0	-36.71666667	808546225	0.262756131	0
45	0.033847295	0.150710879	123	1.140028996	0.168302075	0.109392483	4.37E-06	209	2.789234994	-1.128689264	-37.725	339625637	0.815441827	0
46	0.313281068	0.892140456	90	6.100768875	0.370187344	0.011490325	2.89E-06	175	0.470725219	0	116.9166667	592619455	0	0
47	0.061300224	0.500637833	168	1.423188969	0.067818829	0.130061669	1.60E-06	47	1.893836565	0	-47.59166667	710808031	0.438061944	0
48	0.3336916	0.696902171	35	4.121470666	0.019185893	0.038684053	6.16E-06	159	-0.063757955	0	37.625	305665213	0	0
49	0.22307281	0.823870258	82	5.292164582	0.165707926	0.067552694	5.44E-06	46	7.966934534	0	9.183333333	783579284	0	0
50	0.118101128	0.131805938	32	0.17657294	0.268458553	0.080047031	3.93E-06	189	1.494744482	0	-49.975	713261002	0.750092935	0
51	0.356617121	0.181873294	57	6.40126571	0.473823533	0.095259384	3.57E-06	78	8.722506918	0	60.23333333	234524841	0.461509584	0
52	0.068175142	0.728327946	182	7.493391903	0.633496848	0.086326342	3.90E-06	43	3.724389594	0	-55.84166667	605852604	0.203496912	0
53	0.120517367	0.860361428	171	6.383755084	0.517674072	0.1451876	5.87E-06	185	1.105207017	0	23.56666667	240753936	0.019121205	0
54	0.391104179	0.396004082	49	3.446660034	0.088297085	0.011333362	4.60E-06	107	10.52273598	0	-39.39166667	176175177	0.212891739	0
55	0.050107894	0.62312589	16	4.716833835	0.299312361	0.079777559	2.95E-06	78	5.91900044	0	-48.775	121457964	0.326766216	0
56	0.111779303	0.891168637	191	4.236912685	0.43229042	0.109040993	3.94E-06	155	5.368014112	0	50.3	171563299	0	0
57	0.097474736	0.801355647	131	3.508509214	0.300945902	0.128466264	1.55E-06	28	0.670130138	0	-33.71666667	324790849	0.101169617	0
58	0.340587566	0.346359186	143	2.2620467	0.154319443	0.121137321	1.47E-06	66	3.891596984	0	-37.48333333	240492980	0.313053247	0
59	0.389257893	0.122056791	13	2.59924333	0.230163794	0.13519187	4.90E-06	2	0.389887515	0	-59.15	794621491	0.488685316	0
60	0.343575279	0.869259075	30	5.72144987	0.337858189	0.015737193	3.48E-06	36	0.458646132	0	4.408333333	325758757	0	0
61	0.293217227	0.879115427	36	1.324944977	0.485598966	0.132727357	5.12E-06	200	0.137656817	0	1.166666667	834186969	0	0
62	0.197500179	0.370623503	106	3.637456544	0.594407744	0.12468774	5.25E-06	31	1.795762286	0	-55.84166667	663866773	0.431876317	0
63	0.024286806	0.824011105	167	2.340718117	0.401665015	0.125230409	2.07E-06	108	5.523884233	0	-36.80833333	866846086	0.151702089	0
64	0.201891997	0.680723136	3	6.738190557	0.158106149	0.108901844	1.94E-06	65	4.704053166	0	-47.825	737783462	0.117384867	0
65	0.164854605	0.830713567	45	0.856162111	0.608231197	0.127332999	1.42E-06	162	0.139686568	0	-1.375	478928459	0.004431828	0
66	0.221012397	0.620561167	171	3.261025473	0.555360122	0.01621824	2.95E-06	28	1.143490655	0	-66.04166667	621679779	0.158426436	0
67	0.200985707	0.855738857	5	4.849858907	0.63174847	0.137135374	4.46E-06	88	-50	-50	-50	650131441	0	0
68	0.148261817	0.517647319	175	3.300331665	0.209758834	0.079974152	5.96E-06	57	2.749664214	0	-53.675	811795210	0.334090865	0
69	0.35187175	0.279057103	83	5.653844307	0.091465108	0.01110862	2.47E-06	119	8.011979341	0	180.5916667	797905029	0.369071147	0
70	0.361022705	0.298053735	208	4.793253411	0.429727826	0.037089445	1.73E-06	80	6.279619063	0	-49.125	837951169	0.34092356	1
71	0.249838984	0.103791695	183	5.121278934	0.357456091	0.134081732	3.17E-06	27	1.69068287	0	-57.34166667	287876656	0.64636932	1
72	0.303055942	0.361306733	127	7.198538547	0.651703911	0.186823319	5.81E-06	14	0.919086934	0	-24.975	187064707	0.335637325	1
73	0.118338083	0.63940819	138	6.800313126	0.030582768	0.118487532	4.77E-06	180	0.559455882	-2.179598984	40.26666667	465599207	0.242253727	1
74	0.079495381	0.243402766	16	3.434635356	0.689349581	0.157381829	2.95E-06	164	2.77327041	-0.604871966	58.125	379376004	0.677101853	1
75	0.213469882	0.529055927	161	0.945690198	0.545684297	0.113868686	3.20E-06	61	1.634379246	0	-57.70833333	283664664	0.257474191	1
76	0.335205084	0.47969758	140	1.949946484	0.255776678	0.098395291	6.14E-06	62	2.311303958	0	-34.89166667	111010645	0.185097336	1
77	0.168162762	0.701605826	71	5.552861825	0.348384718	0.114936852	4.95E-06	78	8.291836721	0	59.475	419784477	0.130231411	1
78	0.215559475	0.163942577	14	3.398654297	0.147222485	0.123347431	1.88E-06	90	6.775708401	0	-50.50833333	228989336	0.620497948	1
79	0.258367325	0.248141761	179	2.339344932	0.386628009	0.119272542	4.61E-06	152	4.87267836	-2.28851481	56.6	189529624	0.493490914	1
80	0.159999718	0.208957122	144	1.4111928	0.556682759	0.191603621	3.44E-06	148	4.287496712	0	-40.86666667	397180933	0.63104316	1
81	0.085233483	0.425044468	69	2.033953041	0.498030319	0.065097367	4.18E-06	107	4.807762664	0	-50.24166667	293965418	0.489722049	1
82	0.376406064	0.762907898	56	4.522910755	0.162650357	0.093320206	3.79E-06	70	2.354537655	0	10.71666667	643995193	0	1
83	0.394270588	0.314552269	136	0.377215887	0.383286569	0.082712428	5.14E-06	158	1.531382925	0	-30.44166667	273422004	0.291177143	1
84	0.038465855	0.636268488	60	0.611158189	0.301356323	0.034011785	3.33E-06	10	-0.479790873	0	-50.96666667	420536719	0.325265658	1
85	0.357566301	0.534153284	136	3.291374086	0.408438438	0.185167745	1.28E-06	29	2.358511136	0	-42.46666667	880954051	0.108280415	1
86	0.170479568	0.598571374	7	4.708033746	0.521371873	0.154091969	3.46E-06	6	0.074000631	0	-47.13333333	117395070	0.230949057	1
87	0.367548506	0.936687711	14	0.7969314	0.234464261	0.153296205	3.31E-06	167	-50	-50	-50	744635839	0	1
88	0.304883913	0.568234394	119	1.639312046	0.576993283	0.048690483	5.19E-06	159	4.824893024	0	-3.333333333	509411836	0.126881693	1
89	0.379542577	0.975291723	62	3.183386942	0.36104066	0.175189125	3.14E-06	57	0.505275242	0	9.375	645469846	0	1
90	0.018492112	0.929122435	133	7.561496116	0.317630245	0.013684056	2.65E-06	194	1.68173634	0	86.725	121660633	0.052385453	1
91	0.359753346	0.15058126	146	1.832831123	0.473071916	0.024974767	1.17E-06	16	0.404104792	0	-45.63333333	763666626	0.489665394	1
92	0.11269129	0.957271707	5	6.636365809	0.085511293	0.172045934	4.03E-06	109	-50	-50	-50	782073893	0	1
93	0.165586816	0.547304658	86	1.457681675	0.512538753	0.190252963	2.13E-06	144	7.782069968	0	-50.90833333	534351572	0.287108527	1
94	0.092042551	0.538469715	144	7.662541685	0.601492145	0.031280218	4.97E-06	58	4.556164811	0	-52.90833333	671855443	0.369487734	1
95	0.156894627	0.750800519	34	1.554129589	0.169429086	0.064671758	6.03E-06	134	7.063222873	0	-52.28333333	619706222	0.092304854	1
96	0.023152929	0.294612084	165	5.626159142	0.44136505	0.125481109	3.60E-06	178	0.804718534	-4.436699435	57.19166667	347786459	0.682234987	1
97	0.162871512	0.284513594	143	0.030085034	0.38481586	0.137772116	9.20E-07	16	0.679010985	0	-38.49166667	406370455	0.552614894	1
98	0.300160469	0.356865228	153	0.733458844	0.585248223	0.031804622	5.24E-06	85	0.889390107	0	-42.575	410569068	0.342974303	1
99	0.378324148	0.853645804	83	2.723941244	0.615452466	0.136982169	5.60E-06	55	5.300415557	0	4.783333333	368649266	0	1
100	0.375159256	0.770574125	179	0.17204328	0.619537181	0.07057924	3.02E-06	31	0.338534841	0	-66.48333333	765231620	0	1
101	0.377988623	0.731424311	77	6.014642176	0.577081682	0.051966175	1.95E-06	80	2.728210952	0	73.775	261140220	0	1
102	0.181580564	0.666146977	194	3.344894034	0.470233854	0.093779617	4.91E-06	63	2.608048065	0	-49.725	718541696	0.152272459	1
103	0.35016759	0.58957711	22	6.33953812	0.734097142	0.178189634	6.07E-06	5	0.074388866	0	-66.8	703094179	0.0602553	1
104	0.118093861	0.987941554	194	7.750359518	0.703954978	0.134268412	1.23E-06	88	0.783961174	0	-64.08333333	553029513	0	1
105	0.22785259	0.719678592	25	2.123651518	0.188668277	0.105776106	1.55E-06	203	1.662101818	0	27.55833333	605779364	0.052468818	1
106	0.322262286	0.67062216	115	4.310505081	0.50131232	0.044923584	5.00E-06	23	2.784100544	0	-48.09166667	741744303	0.007115554	1
107	0.245715429	0.353895598	47	0.824526183	0.684542843	0.0187899	6.30E-06	67	1.079459093	0	-52.34166667	584307974	0.400388973	1
108	0.245565457	0.72353306	180	3.052833807	0.237943699	0.039801681	3.52E-06	85	5.019790714	0	-61.65833333	337496768	0.030901483	1
109	0.308778719	0.82452262	26	2.232161809	0.449003609	0.094905339	4.92E-06	178	0.205190089	0	0.058333333	677098197	0	1
110	0.365355008	0.230362606	122	0.93344832	0.318388877	0.084205936	4.44E-06	126	4.030295412	0	-14.84166667	897659389	0.404282386	1
111	0.361651433	0.147312313	208	1.069005123	0.291489011	0.02400509	4.51E-06	156	3.348787008	-0.284842482	-45.91666667	836950391	0.491036255	1
112	0.186541759	0.915470015	83	6.822637704	0.532285709	0.10631111	5.82E-06	146	0.428960735	0	55.45	177919122	0	1
113	0.290148976	0.254400977	24	7.725945336	0.151060334	0.173009857	5.55E-06	72	6.937091512	0	-55.58333333	585228877	0.455450047	1
114	0.204077236	0.533166633	140	6.371064096	0.410090566	0.15447228	5.88E-06	7	0.339670268	0	-36.71666667	808546225	0.262756131	1
115	0.033847295	0.150710879	123	1.140028996	0.168302075	0.109392483	4.37E-06	209	2.789234994	-1.128689264	-37.725	339625637	0.815441827	1
116	0.313281068	0.892140456	90	6.100768875	0.370187344	0.011490325	2.89E-06	175	0.470725219	0	116.9166667	592619455	0	1
117	0.061300224	0.500637833	168	1.423188969	0.067818829	0.130061669	1.60E-06	47	1.893836565	0	-47.59166667	710808031	0.438061944	1
118	0.3336916	0.696902171	35	4.121470666	0.019185893	0.038684053	6.16E-06	159	-0.063757955	0	37.625	305665213	0	1
119	0.22307281	0.823870258	82	5.292164582	0.165707926	0.067552694	5.44E-06	46	7.966934534	0	9.183333333	783579284	0	1
120	0.118101128	0.131805938	32	0.17657294	0.268458553	0.080047031	3.93E-06	189	1.494744482	0	-49.975	713261002	0.750092935	1
121	0.356617121	0.181873294	57	6.40126571	0.473823533	0.095259384	3.57E-06	78	8.722506918	0	60.23333333	234524841	0.461509584	1
122	0.068175142	0.728327946	182	7.493391903	0.633496848	0.086326342	3.90E-06	43	3.724389594	0	-55.84166667	605852604	0.203496912	1
123	0.120517367	0.860361428	171	6.383755084	0.517674072	0.1451876	5.87E-06	185	1.105207017	0	23.56666667	240753936	0.019121205	1
124	0.391104179	0.396004082	49	3.446660034	0.088297085	0.011333362	4.60E-06	107	10.52273598	0	-39.39166667	176175177	0.212891739	1
125	0.050107894	0.62312589	16	4.716833835	0.299312361	0.079777559	2.95E-06	78	5.91900044	0	-48.775	121457964	0.326766216	1
126	0.111779303	0.891168637	191	4.236912685	0.43229042	0.109040993	3.94E-06	155	5.368014112	0	50.3	171563299	0	1
127	0.097474736	0.801355647	131	3.508509214	0.300945902	0.128466264	1.55E-06	28	0.670130138	0	-33.71666667	324790849	0.101169617	1
128	0.340587566	0.346359186	143	2.2620467	0.154319443	0.121137321	1.47E-06	66	3.891596984	0	-37.48333333	240492980	0.313053247	1
129	0.389257893	0.122056791	13	2.59924333	0.230163794	0.13519187	4.90E-06	2	0.389887515	0	-59.15	794621491	0.488685316	1
130	0.343575279	0.869259075	30	5.72144987	0.337858189	0.015737193	3.48E-06	36	0.458646132	0	4.408333333	325758757	0	1
131	0.293217227	0.879115427	36	1.324944977	0.485598966	0.132727357	5.12E-06	200	0.137656817	0	1.166666667	834186969	0	1
132	0.197500179	0.370623503	106	3.637456544	0.594407744	0.12468774	5.25E-06	31	1.795762286	0	-55.84166667	663866773	0.431876317	1
133	0.024286806	0.824011105	167	2.340718117	0.401665015	0.125230409	2.07E-06	108	5.523884233	0	-36.80833333	866846086	0.151702089	1
134	0.201891997	0.680723136	3	6.738190557	0.158106149	0.108901844	1.94E-06	65	4.704053166	0	-47.825	737783462	0.117384867	1
135	0.164854605	0.830713567	45	0.856162111	0.608231197	0.127332999	1.42E-06	162	0.139686568	0	-1.375	478928459	0.004431828	1
136	0.221012397	0.620561167	171	3.261025473	0.555360122	0.01621824	2.95E-06	28	1.143490655	0	-66.04166667	621679779	0.158426436	1
137	0.200985707	0.855738857	5	4.849858907	0.63174847	0.137135374	4.46E-06	88	-50	-50	-50	650131441	0	1
138	0.148261817	0.517647319	175	3.300331665	0.209758834	0.079974152	5.96E-06	57	2.749664214	0	-53.675	811795210	0.334090865	1
139	0.35187175	0.279057103	83	5.653844307	0.091465108	0.01110862	2.47E-06	119	8.011979341	0	180.5916667	797905029	0.369071147	1
140	0.361022705	0.298053735	183	5.121278934	0.429727826	0.037089445	1.73E-06	80	6.597836166	0	-56.95833333	205696680	0.34092356	1
141	0.249838984	0.103791695	208	4.793253411	0.357456091	0.134081732	3.17E-06	27	1.649253989	0	-55.44166667	593586491	0.64636932	1
142	0.303055942	0.361306733	127	7.198538547	0.651703911	0.118487532	4.77E-06	14	0.895776978	0	-25.025	381200323	0.335637325	1
143	0.118338083	0.63940819	138	6.800313126	0.030582768	0.186823319	5.81E-06	180	0.210970831	-3.914256067	34.21666667	772605293	0.242253727	1
144	0.079495381	0.243402766	16	3.434635356	0.689349581	0.157381829	3.20E-06	61	3.559497732	0	-54.56666667	519815066	0.677101853	1
145	0.213469882	0.529055927	161	0.945690198	0.545684297	0.113868686	2.95E-06	164	4.678310754	0	-55	590784924	0.257474191	1
146	0.335205084	0.47969758	140	1.949946484	0.255776678	0.098395291	6.14E-06	62	2.311303958	0	-34.89166667	111010645	0.185097336	1
147	0.165113006	0.63610378	111.5368932	4.010262638	0.279527809	0.092068398	4.20E-06	67.39385703	7.215506199	0	-20.10833333	145074122	0.198783214	1
148	0.006178863	0.200744682	12.79191682	3.268592002	0.09133761	0.072842506	1.50E-06	147.9251073	7.552152923	0	63.36666667	244804241	0.793076455	1
149	0.437914817	0.25926126	146.4212529	0.322642742	0.259723701	0.053113902	9.51E-06	133.7083893	1.141161497	-2.292306568	-40.91666667	815284831	0.302823923	1
150	0.192200824	0.390153887	76.36149552	1.877538785	0.532759169	0.269169454	2.42E-06	24.72846895	1.305667232	0	-57.09166667	732430435	0.417645289	1
151	0.085233483	0.208957122	144	1.4111928	0.498030319	0.065097367	4.18E-06	107	3.026442175	0	-49.75833333	603550718	0.705809395	1
152	0.333335839	1.151400252	42.09273714	0.805609212	0.532679403	0.118230789	5.59E-06	40.77104465	-50	-50	-50	108289337	0	1
153	0.394270588	0.314552269	136	0.377215887	0.162650357	0.082712428	5.14E-06	158	1.775323266	0	-30.04166667	165552033	0.291177143	1
154	0.038465855	0.534153284	136	3.291374086	0.301356323	0.034011785	3.33E-06	10	0.130946646	0	-52.625	416359781	0.427380862	1
155	0.357566301	0.636268488	60	0.611158189	0.408438438	0.185167745	1.28E-06	29	0.988785369	0	-15.05833333	699205018	0.006165211	1
156	0.170479568	0.598571374	14	0.7969314	0.521371873	0.154091969	3.46E-06	6	-50	-50	-50	483006653	0.230949057	1
157	0.367548506	0.936687711	7	4.708033746	0.234464261	0.153296205	3.31E-06	167	-50	-50	-50	113460995	0	1
158	0.304883913	0.975291723	62	3.183386942	0.36104066	0.175189125	5.19E-06	159	0.29563195	0	7.558333333	395084562	0	1
159	0.379542577	0.568234394	119	1.639312046	0.576993283	0.048690483	3.14E-06	57	3.018552078	0	-13.925	231466878	0.052223029	1
160	0.018492112	0.929122435	133	7.561496116	0.317630245	0.013684056	2.65E-06	194	1.68173634	0	86.725	121660633	0.052385453	1
161	0.355036704	0.116755051	205.1669353	2.623810793	0.513778152	0.021823982	1.96E-06	18.02409897	0.780712291	0	-54.43333333	167257830	0.528208245	1
162	0.131435027	1.33357869	5.289667044	7.295711748	0.15892909	0.120133846	1.91E-06	129.5837555	-50	-50	-50	489773999	0	1
163	0.165586816	0.547304658	86	1.457681675	0.512538753	0.190252963	2.13E-06	144	7.782069968	0	-50.90833333	534351572	0.287108527	1
164	0.092042551	0.538469715	144	7.662541685	0.601492145	0.031280218	4.97E-06	58	4.556164811	0	-52.90833333	671855443	0.369487734	1
165	0.156894627	0.750800519	34	1.554129589	0.169429086	0.064671758	6.03E-06	134	7.063222873	0	-52.28333333	619706222	0.092304854	1
166	0.033438864	0.300425454	213	10.0172962	0.539750181	0.19707819	4.33E-06	17.15308594	1.379370089	0	-65.575	126352200	0.666135888	1
167	0.166687046	0.405932665	152.1026791	0.008206738	0.359417206	0.126772963	1.54E-06	9.895038573	0.419684725	0	-52.90833333	819168621	0.427380289	1
168	0.438281041	0.964850302	100.1275183	0.335133948	0.400377837	0.053381804	1.36E-06	12.46979974	0.092353506	0	-32.3	274374926	0	1
169	0.378324148	0.356865228	153	2.723941244	0.615452466	0.136982169	5.60E-06	55	1.947815259	0	-48.725	496412875	0.264810624	1
170	0.375159256	0.770574125	179	0.17204328	0.619537181	0.07057924	3.02E-06	31	0.338534841	0	-66.48333333	765231620	0	1
171	0.377988623	0.731424311	77	6.014642176	0.577081682	0.051966175	1.95E-06	80	2.728210952	0	73.775	261140220	0	1
172	0.181580564	0.666146977	194	3.344894034	0.470233854	0.093779617	4.91E-06	63	2.608048065	0	-49.725	718541696	0.152272459	1
173	0.35016759	0.58957711	22	6.33953812	0.734097142	0.178189634	6.07E-06	5	0.074388866	0	-66.8	703094179	0.0602553	1
174	0.241004542	0.690896897	85.67328076	6.470689128	1.347577891	0.128895353	2.21E-06	103.1466235	2.570288416	0	32.50833333	838191600	0.068098561	1
175	0.257713453	0.669561826	19.94898465	1.82313818	0.124870393	0.097760697	2.14E-06	34.66684701	1.131036735	0	-62.74166667	229752046	0.072724721	1
176	0.456813406	0.977825345	73.89002618	0.661057427	0.658844358	0.019945014	3.22E-06	22.64058324	0.080487505	0	3.575	748669908	0	1
177	0.2947862	0.387934435	26.82559804	2.066836092	0.542368644	0.059566192	1.80E-06	40.14151893	1.398922313	0	-56.83333333	495332550	0.317279365	1
178	0.314395834	0.585738368	68.63762579	1.78053619	0.199256545	0.095289058	4.82E-06	64.13099966	5.708192981	0	27.94166667	684185844	0.099865798	1
179	0.308778719	0.82452262	26	2.232161809	0.449003609	0.039801681	3.52E-06	85	0.286768822	0	2.266666667	452610890	0	1
180	0.365355008	0.230362606	122	0.93344832	0.318388877	0.084205936	4.44E-06	126	4.030295412	0	-14.84166667	897659389	0.404282386	1
181	0.06548101	0.133996467	111.3844736	1.241324222	0.163550486	0.032400166	2.47E-06	111.5284017	3.877281606	0	-44.625	600489290	0.800522523	1
182	0.186541759	0.915470015	83	6.822637704	0.532285709	0.10631111	5.82E-06	146	0.428960735	0	55.45	177919122	0	1
183	0.167321372	0.164287889	19.43881705	7.28436895	0.154984295	0.295391474	9.11E-06	85.04341126	2.468723051	-6.356390462	57.975	345607773	0.668390739	1
184	0.204077236	0.533166633	140	6.371064096	0.410090566	0.109392483	5.88E-06	7	0.31338829	0	-36.49166667	362444498	0.262756131	1
185	0.033847295	0.150710879	123	1.140028996	0.168302075	0.15447228	4.37E-06	209	2.693133053	-1.353978504	-38.91666667	310824513	0.815441827	1
186	0.200243801	1.08201157	154.146948	4.379889086	0.526201762	0.013762824	3.48E-06	195.9883778	-50	-50	-50	324248340	0	1
187	0.061300224	0.500637833	168	1.423188969	0.067818829	0.130061669	1.60E-06	47	1.893836565	0	-47.59166667	710808031	0.438061944	1
188	0.3336916	0.696902171	35	4.121470666	0.019185893	0.038684053	6.16E-06	159	-0.063757955	0	37.625	305665213	0	1
189	0.386385592	0.983524069	50.45554797	11.89390395	0.138603448	0.066508652	2.85E-06	32.58242943	0.537487947	0	122.775	215182161	0	1
190	0.118101128	0.131805938	32	0.17657294	0.268458553	0.080047031	3.93E-06	189	1.494744482	0	-49.975	713261002	0.750092935	1
191	0.356617121	0.181873294	57	6.40126571	0.473823533	0.095259384	3.57E-06	78	8.722506918	0	60.23333333	234524841	0.461509584	1
192	0.029299147	0.692170513	13.46949162	5.255859759	0.253944914	0.010291186	4.48E-06	30.28460001	1.373470405	0	-50.925	828427028	0.27853034	1
193	0.147788933	0.395991571	29.27134545	1.873964998	0.890993354	0.14701552	7.79E-06	213	2.141992967	-3.198201408	57.44166667	151158768	0.456219496	1
194	0.486040008	0.834689647	68.32655027	3.708398722	0.095888289	0.01280033	7.68E-06	52.94743562	5.195096116	0	4.525	884508571	0	1
195	0.050107894	0.62312589	16	4.716833835	0.299312361	0.079777559	2.95E-06	78	5.91900044	0	-48.775	121457964	0.326766216	1
196	0.184823043	0.949502982	213	2.105057873	0.076882904	0.058448916	4.48E-06	162.8632022	5.370418731	0	-36.71666667	769699254	0	1
197	0.097474736	0.801355647	131	3.508509214	0.300945902	0.128466264	1.55E-06	28	0.670130138	0	-33.71666667	324790849	0.101169617	1
198	0.340587566	0.122056791	13	2.59924333	0.230163794	0.13519187	4.90E-06	66	2.875858228	0	-53.96666667	368396661	0.537355643	1
199	0.389257893	0.346359186	143	2.2620467	0.154319443	0.121137321	1.47E-06	2	0.563380109	0	-40.75	378301087	0.26438292	1
200	0.343575279	0.869259075	30	5.72144987	0.337858189	0.015737193	3.48E-06	36	0.458646132	0	4.408333333	325758757	0	1
201	0.293217227	0.879115427	36	1.324944977	0.485598966	0.132727357	5.12E-06	200	0.137656817	0	1.166666667	834186969	0	1
202	0.197500179	0.370623503	106	2.340718117	0.401665015	0.12468774	5.25E-06	31	1.186663549	0	-54.98333333	168430105	0.431876317	1
203	0.024286806	0.824011105	167	3.637456544	0.594407744	0.125230409	2.07E-06	108	7.882569463	0	-37.40833333	258112633	0.151702089	1
204	0.201891997	0.680723136	3	6.738190557	0.608231197	0.108901844	1.94E-06	65	4.45422794	0	-49.38333333	354208120	0.117384867	1
205	0.164854605	0.830713567	45	0.856162111	0.158106149	0.127332999	1.42E-06	162	-50	-50	-50	869216561	0.004431828	1
206	0.322687655	0.503647307	154.4200699	3.37127395	1.120757055	0.193367217	3.95E-06	96.61708363	7.149812003	0	-57.19166667	888558995	0.173665038	1
207	0.125847925	0.736318787	0.162134419	3.197748854	0.737040599	0.01330492	8.38E-07	46.97612475	0.635902898	0	-36.86666667	704758901	0.137833288	1
208	0.148261817	0.279057103	175	3.300331665	0.209758834	0.079974152	5.96E-06	57	2.195354687	-0.515843143	-61.53333333	710393733	0.57268108	1
209	0.35187175	0.517647319	83	5.653844307	0.091465108	0.01110862	2.47E-06	119	5.515552035	0	133.8	816269043	0.130480931	1
210	0.314395834	0.585738368	68.63762579	1.78053619	0.199256545	0.095289058	4.82E-06	64.13099966	5.708192981	0	27.94166667	684185844	0.099865798	2
211	0.156894627	0.750800519	34	1.554129589	0.169429086	0.064671758	6.03E-06	134	7.063222873	0	-52.28333333	619706222	0.092304854	2
212	0.156894627	0.750800519	34	1.554129589	0.169429086	0.064671758	6.03E-06	134	7.063222873	0	-52.28333333	619706222	0.092304854	2
213	0.356617121	0.181873294	57	6.40126571	0.473823533	0.095259384	3.57E-06	78	8.722506918	0	60.23333333	234524841	0.461509584	2
214	0.050107894	0.62312589	16	4.716833835	0.299312361	0.079777559	2.95E-06	78	5.91900044	0	-48.775	121457964	0.326766216	2
215	0.361022705	0.298053735	208	4.793253411	0.429727826	0.037089445	1.73E-06	80	6.279619063	0	-49.125	837951169	0.34092356	2
216	0.165586816	0.547304658	86	1.457681675	0.512538753	0.190252963	2.13E-06	144	7.782069968	0	-50.90833333	534351572	0.287108527	2
217	0.378324148	0.853645804	83	2.723941244	0.615452466	0.136982169	5.60E-06	55	5.300415557	0	4.783333333	368649266	0	2
218	0.156894627	0.750800519	34	1.554129589	0.169429086	0.064671758	6.03E-06	134	7.063222873	0	-52.28333333	619706222	0.092304854	2
219	0.35187175	0.279057103	83	5.653844307	0.091465108	0.01110862	2.47E-06	119	8.011979341	0	180.5916667	797905029	0.369071147	2
220	0.148261817	0.517647319	175	3.300331665	0.209758834	0.079974152	5.96E-06	57	2.749664214	0	-53.675	811795210	0.334090865	2
221	0.377988623	0.731424311	77	6.014642176	0.577081682	0.051966175	1.95E-06	80	2.728210952	0	73.775	261140220	0	2
222	0.356617121	0.181873294	57	6.40126571	0.473823533	0.095259384	3.57E-06	78	8.722506918	0	60.23333333	234524841	0.461509584	2
223	0.391104179	0.396004082	49	3.446660034	0.088297085	0.011333362	4.60E-06	107	10.52273598	0	-39.39166667	176175177	0.212891739	2
224	0.006178863	0.200744682	12.79191682	3.268592002	0.09133761	0.072842506	1.50E-06	147.9251073	7.552152923	0	63.36666667	244804241	0.793076455	2
225	0.061300224	0.500637833	168	1.423188969	0.067818829	0.130061669	1.60E-06	47	1.893836565	0	-47.59166667	710808031	0.438061944	2
226	0.245565457	0.72353306	180	3.052833807	0.237943699	0.039801681	3.52E-06	85	5.019790714	0	-61.65833333	337496768	0.030901483	2
227	0.22307281	0.823870258	82	5.292164582	0.165707926	0.067552694	5.44E-06	46	7.966934534	0	9.183333333	783579284	0	2
228	0.111779303	0.891168637	191	4.236912685	0.43229042	0.109040993	3.94E-06	155	5.368014112	0	50.3	171563299	0	2
229	0.258367325	0.248141761	179	2.339344932	0.386628009	0.119272542	4.61E-06	152	4.87267836	-2.28851481	56.6	189529624	0.493490914	2
230	0.486040008	0.834689647	68.32655027	3.708398722	0.095888289	0.01280033	7.68E-06	52.94743562	5.195096116	0	4.525	884508571	0	2
231	0.356617121	0.181873294	57	6.40126571	0.473823533	0.095259384	3.57E-06	78	8.722506918	0	60.23333333	234524841	0.461509584	2
232	0.033847295	0.150710879	123	1.140028996	0.168302075	0.15447228	4.37E-06	209	2.693133053	-1.353978504	-38.91666667	310824513	0.815441827	2
233	0.361651433	0.147312313	208	1.069005123	0.291489011	0.02400509	4.51E-06	156	3.348787008	-0.284842482	-45.91666667	836950391	0.491036255	2
234	0.024286806	0.824011105	167	3.637456544	0.594407744	0.125230409	2.07E-06	108	7.882569463	0	-37.40833333	258112633	0.151702089	2
235	0.024286806	0.824011105	167	3.637456544	0.594407744	0.125230409	2.07E-06	108	7.882569463	0	-37.40833333	258112633	0.151702089	2
236	0.361022705	0.298053735	208	4.793253411	0.429727826	0.037089445	1.73E-06	80	6.279619063	0	-49.125	837951169	0.34092356	2
237	0.156894627	0.750800519	34	1.554129589	0.169429086	0.064671758	6.03E-06	134	7.063222873	0	-52.28333333	619706222	0.092304854	2
238	0.006178863	0.200744682	12.79191682	3.268592002	0.09133761	0.072842506	1.50E-06	147.9251073	7.552152923	0	63.36666667	244804241	0.793076455	2
239	0.391104179	0.396004082	49	3.446660034	0.088297085	0.011333362	4.60E-06	107	10.52273598	0	-39.39166667	176175177	0.212891739	2
240	0.165586816	0.547304658	86	1.457681675	0.512538753	0.190252963	2.13E-06	144	7.782069968	0	-50.90833333	534351572	0.287108527	2
241	0.165586816	0.547304658	86	1.457681675	0.512538753	0.190252963	2.13E-06	144	7.782069968	0	-50.90833333	534351572	0.287108527	2
242	0.245565457	0.72353306	180	3.052833807	0.237943699	0.039801681	3.52E-06	85	5.019790714	0	-61.65833333	337496768	0.030901483	2
243	0.22307281	0.823870258	82	5.292164582	0.165707926	0.067552694	5.44E-06	46	7.966934534	0	9.183333333	783579284	0	2
244	0.024286806	0.824011105	167	3.637456544	0.594407744	0.125230409	2.07E-06	108	7.882569463	0	-37.40833333	258112633	0.151702089	2
245	0.314395834	0.585738368	68.63762579	1.78053619	0.199256545	0.095289058	4.82E-06	64.13099966	5.708192981	0	27.94166667	684185844	0.099865798	2
246	0.361022705	0.298053735	183	5.121278934	0.429727826	0.037089445	1.73E-06	80	6.597836166	0	-56.95833333	205696680	0.34092356	2
247	0.213469882	0.529055927	161	0.945690198	0.545684297	0.113868686	2.95E-06	164	4.678310754	0	-55	590784924	0.257474191	2
248	0.050107894	0.62312589	16	4.716833835	0.299312361	0.079777559	2.95E-06	78	5.91900044	0	-48.775	121457964	0.326766216	2
249	0.391104179	0.396004082	49	3.446660034	0.088297085	0.011333362	4.60E-06	107	10.52273598	0	-39.39166667	176175177	0.212891739	2
250	0.024286806	0.824011105	167	3.637456544	0.594407744	0.125230409	2.07E-06	108	7.882569463	0	-37.40833333	258112633	0.151702089	2
251	0.050107894	0.62312589	16	4.716833835	0.299312361	0.079777559	2.95E-06	78	5.91900044	0	-48.775	121457964	0.326766216	2
252	0.486040008	0.834689647	68.32655027	3.708398722	0.095888289	0.01280033	7.68E-06	52.94743562	5.195096116	0	4.525	884508571	0	2
253	0.111779303	0.891168637	191	4.236912685	0.43229042	0.109040993	3.94E-06	155	5.368014112	0	50.3	171563299	0	2
254	0.156894627	0.750800519	34	1.554129589	0.169429086	0.064671758	6.03E-06	134	7.063222873	0	-52.28333333	619706222	0.092304854	2
255	0.356617121	0.181873294	57	6.40126571	0.473823533	0.095259384	3.57E-06	78	8.722506918	0	60.23333333	234524841	0.461509584	2
256	0.092042551	0.538469715	144	7.662541685	0.601492145	0.031280218	4.97E-06	58	4.556164811	0	-52.90833333	671855443	0.369487734	2
257	0.165586816	0.547304658	86	1.457681675	0.512538753	0.190252963	2.13E-06	144	7.782069968	0	-50.90833333	534351572	0.287108527	2
258	0.391104179	0.396004082	49	3.446660034	0.088297085	0.011333362	4.60E-06	107	10.52273598	0	-39.39166667	176175177	0.212891739	2
259	0.322687655	0.503647307	154.4200699	3.37127395	1.120757055	0.193367217	3.95E-06	96.61708363	7.149812003	0	-57.19166667	888558995	0.173665038	2
260	0.111779303	0.891168637	191	4.236912685	0.43229042	0.109040993	3.94E-06	155	5.368014112	0	50.3	171563299	0	2
261	0.213469882	0.529055927	161	0.945690198	0.545684297	0.113868686	2.95E-06	164	4.678310754	0	-55	590784924	0.257474191	2
262	0.092042551	0.538469715	144	7.662541685	0.601492145	0.031280218	4.97E-06	58	4.556164811	0	-52.90833333	671855443	0.369487734	2
263	0.290148976	0.254400977	24	7.725945336	0.151060334	0.173009857	5.55E-06	72	6.937091512	0	-55.58333333	585228877	0.455450047	2
264	0.365355008	0.230362606	122	0.93344832	0.318388877	0.084205936	4.44E-06	126	4.030295412	0	-14.84166667	897659389	0.404282386	2
265	0.303055942	0.361306733	127	7.198538547	0.651703911	0.186823319	5.81E-06	14	0.919086934	0	-24.975	187064707	0.335637325	2
266	0.340587566	0.122056791	13	2.59924333	0.230163794	0.13519187	4.90E-06	66	2.875858228	0	-53.96666667	368396661	0.537355643	2
267	0.245565457	0.72353306	180	3.052833807	0.237943699	0.039801681	3.52E-06	85	5.019790714	0	-61.65833333	337496768	0.030901483	2
268	0.356617121	0.181873294	57	6.40126571	0.473823533	0.095259384	3.57E-06	78	8.722506918	0	60.23333333	234524841	0.461509584	2
269	0.245565457	0.72353306	180	3.052833807	0.237943699	0.039801681	3.52E-06	85	5.019790714	0	-61.65833333	337496768	0.030901483	2
270	0.165586816	0.547304658	86	1.457681675	0.512538753	0.190252963	2.13E-06	144	7.782069968	0	-50.90833333	534351572	0.287108527	2
271	0.365355008	0.230362606	122	0.93344832	0.318388877	0.084205936	4.44E-06	126	4.030295412	0	-14.84166667	897659389	0.404282386	2
272	0.35187175	0.279057103	83	5.653844307	0.091465108	0.01110862	2.47E-06	119	8.011979341	0	180.5916667	797905029	0.369071147	2
273	0.168162762	0.701605826	71	5.552861825	0.348384718	0.114936852	4.95E-06	78	8.291836721	0	59.475	419784477	0.130231411	2
274	0.165586816	0.547304658	86	1.457681675	0.512538753	0.190252963	2.13E-06	144	7.782069968	0	-50.90833333	534351572	0.287108527	2
275	0.22307281	0.823870258	82	5.292164582	0.165707926	0.067552694	5.44E-06	46	7.966934534	0	9.183333333	783579284	0	2
276	0.184823043	0.949502982	213	2.105057873	0.076882904	0.058448916	4.48E-06	162.8632022	5.370418731	0	-36.71666667	769699254	0	2
277	0.486040008	0.834689647	68.32655027	3.708398722	0.095888289	0.01280033	7.68E-06	52.94743562	5.195096116	0	4.525	884508571	0	2
278	0.079495381	0.243402766	16	3.434635356	0.689349581	0.157381829	3.20E-06	61	3.559497732	0	-54.56666667	519815066	0.677101853	2
279	0.361022705	0.298053735	208	4.793253411	0.429727826	0.037089445	1.73E-06	80	6.279619063	0	-49.125	837951169	0.34092356	2
280	0.314395834	0.585738368	68.63762579	1.78053619	0.199256545	0.095289058	4.82E-06	64.13099966	5.708192981	0	27.94166667	684185844	0.099865798	2
281	0.082313146	0.450521047	10.64742771	2.867971339	0.17922457	0.029367993	1.23E-05	154.1715945	3.929223508	-5.233457044	67.725	614097250	0.467165807	2
282	0.199511417	0.643493591	29.34510143	1.026928311	1.14745631	0.087591093	5.42E-06	131.0795269	4.399731653	0	-45.21666667	852781904	0.156994992	2
283	0.035808502	0.144748565	42.03671029	8.710229101	0.115886769	0.060444441	2.38E-06	88.40230483	9.062057838	0	-48.45833333	657875592	0.819442933	2
284	0.050107894	0.62312589	16	4.716833835	0.299312361	0.079777559	2.95E-06	78	5.91900044	0	-48.775	121457964	0.326766216	2
285	0.361022705	0.298053735	208	4.793253411	0.429727826	0.037089445	1.73E-06	80	6.279619063	0	-49.125	837951169	0.34092356	2
286	0.165586816	0.547304658	86	1.457681675	0.512538753	0.190252963	2.13E-06	144	7.782069968	0	-50.90833333	534351572	0.287108527	2
287	0.378324148	0.853645804	83	2.723941244	0.615452466	0.136982169	5.60E-06	55	5.300415557	0	4.783333333	368649266	0	2
288	0.156894627	0.750800519	34	1.554129589	0.169429086	0.064671758	6.03E-06	134	7.063222873	0	-52.28333333	619706222	0.092304854	2
289	0.35187175	0.279057103	83	5.653844307	0.091465108	0.01110862	2.47E-06	119	8.011979341	0	180.5916667	797905029	0.369071147	2
290	0.148261817	0.517647319	175	6.014642176	0.577081682	0.051966175	1.95E-06	57	5.081214928	0	-57.63333333	364057483	0.334090865	2
291	0.446560388	0.913417418	65.90139364	0.117044383	0.19947259	0.069157386	4.01E-06	119.7645719	0.276242865	0	1.408333333	844771608	0	2
292	0.356617121	0.181873294	57	6.40126571	0.473823533	0.095259384	4.60E-06	78	7.697637442	0	60.43333333	847364351	0.461509584	2
293	0.391104179	0.396004082	49	3.446660034	0.088297085	0.011333362	3.57E-06	107	10.67995022	0	-39.20833333	364342226	0.212891739	2
294	0.006178863	0.200744682	12.79191682	1.423188969	0.09133761	0.072842506	1.50E-06	147.9251073	6.203101479	0	-34.925	163496020	0.793076455	2
295	0.028013054	0.860824317	37.32175646	2.337144557	0.069619926	0.209742674	6.82E-07	75.33647701	1.290854887	0	-49.26666667	104907070	0.111162629	2
296	0.245565457	0.72353306	180	3.052833807	0.237943699	0.039801681	3.52E-06	85	5.019790714	0	-61.65833333	337496768	0.030901483	2
297	0.002527687	0.954451867	95.6492901	3.818682034	0.031276289	0.118885144	8.19E-06	44.56516347	2.548929635	0	-51.19166667	885218395	0.043020446	2
298	0.111112755	0.442003499	213	0.414627879	0.607989381	0.181844984	2.75E-06	175.7927658	2.39040907	0	-50.20833333	518212996	0.446884429	2
299	0.258367325	0.248141761	179	4.236912685	0.43229042	0.109040993	4.61E-06	152	2.398384617	-4.26808455	55.91666667	167320285	0.493490914	2
300	0.751310173	0.841545785	39.82053107	3.797633675	0.069270605	0.014016287	1.32E-06	44.56483376	0.215900655	0	4.775	404698554	0	2
301	0.356617121	0.181873294	57	6.40126571	0.473823533	0.095259384	3.57E-06	78	8.722506918	0	60.23333333	234524841	0.461509584	2
302	0.01907895	0.03664114	186.1375145	2.146507997	0.439700325	0.268033618	3.95E-06	213	0.942276194	-4.243437621	55.90833333	684444892	0.944279911	2
303	0.361651433	0.147312313	123	1.140028996	0.168302075	0.02400509	4.51E-06	156	4.293334394	0	-9.941666667	230315071	0.491036254	2
304	0.024286806	0.824011105	167	3.637456544	0.594407744	0.125230409	2.07E-06	108	7.882569463	0	-37.40833333	273408096	0.151702089	2
305	0.024286806	0.824011105	167	3.637456544	0.594407744	0.125230409	2.07E-06	108	7.882569463	0	-37.40833333	506188016	0.151702089	2
306	0.361022705	0.298053735	208	4.793253411	0.169429086	0.037089445	1.73E-06	80	6.440671548	0	-46.08333333	380809794	0.34092356	2
307	0.156894627	0.750800519	34	1.554129589	0.429727826	0.064671758	6.03E-06	134	6.735541247	0	-53.325	360541213	0.092304854	2
308	0.006178863	0.200744682	12.79191682	3.268592002	0.09133761	0.072842506	1.50E-06	147.9251073	7.552152923	0	63.36666667	244804241	0.793076455	2
309	0.754950339	0.183153272	34.57541121	3.623315005	0.162733092	0.014534139	2.50E-06	25.74956469	3.067798364	0	141.7083333	238028248	0.061896389	2
310	0.302134979	0.437374969	65.41702971	2.729816422	0.913698836	0.043337686	1.12E-06	201.7546683	3.584830755	0	49.53333333	583080683	0.260490052	2
311	0.168606338	0.735312773	160.6903249	0.625590272	0.540719961	0.216888161	4.11E-06	213	4.067501694	0	-48.5	822221253	0.09608089	2
312	0.276850888	0.694949133	213	3.476334781	0.255714057	0.059925178	5.60E-06	99.47351913	5.674833753	0	-50.51666667	879008784	0.02820168	2
313	0.22307281	0.823870258	82	5.292164582	0.165707926	0.067552694	5.44E-06	46	7.966934534	0	9.183333333	783579284	0	2
314	0.024286806	0.585738368	68.63762579	1.78053619	0.594407744	0.125230409	2.07E-06	108	5.152249099	0	-46.25833333	528386820	0.389974827	2
315	0.403747224	1.022332617	77.9020864	4.626933675	0.285557507	0.153592773	5.54E-06	35.73638043	-50	-50	-50	233585835	0	2
316	0.361022705	0.298053735	183	5.121278934	0.429727826	0.037089445	1.73E-06	80	6.597836166	0	-56.95833333	205696680	0.34092356	2
317	0.213469882	0.529055927	161	0.945690198	0.545684297	0.113868686	2.95E-06	164	4.678310754	0	-55	590784924	0.257474191	2
318	0.050107894	0.62312589	16	4.716833835	0.299312361	0.079777559	2.95E-06	78	5.91900044	0	-48.775	121457964	0.326766216	2
319	0.391104179	0.396004082	49	3.446660034	0.088297085	0.011333362	4.60E-06	107	10.52273598	0	-39.39166667	176175177	0.212891739	2
320	0.024286806	0.824011105	167	3.637456544	0.594407744	0.125230409	2.95E-06	108	8.739606128	0	-37.375	871987954	0.151702089	2
321	0.050107894	0.62312589	16	4.716833835	0.299312361	0.079777559	2.07E-06	78	6.100738507	0	-47.63333333	330676178	0.326766216	2
322	0.486040008	0.834689647	68.32655027	3.708398722	0.095888289	0.01280033	7.68E-06	52.94743562	5.195096116	0	4.525	884508571	0	2
323	0.122004845	0.985459091	115.947431	2.711223203	0.596425274	0.082651596	6.53E-06	109.5695852	0.783086026	0	12.59166667	581730263	0	2
324	0.156894627	0.750800519	34	1.554129589	0.473823533	0.095259384	3.57E-06	134	5.950157294	0	-54.04166667	769710739	0.092304854	2
325	0.266479492	0.149311743	37.83032524	3.189821735	0.389256754	0.103767097	1.16E-05	106.3890161	3.435015259	-5.549583845	-43.43333333	109417093	0.584208765	2
326	0.092042551	0.538469715	144	7.662541685	0.601492145	0.031280218	4.97E-06	58	4.556164811	0	-52.90833333	671855443	0.369487734	2
327	0.165586816	0.547304658	86	1.457681675	0.512538753	0.190252963	2.13E-06	144	7.782069968	0	-50.90833333	534351572	0.287108527	2
328	0.391104179	0.396004082	49	3.446660034	0.088297085	0.011333362	4.60E-06	107	10.52273598	0	-39.39166667	176175177	0.212891739	2
329	0.566669404	0.477715615	166.0477022	5.685488893	1.65506921	0.16376232	4.58E-06	156.9231106	1.339803678	-3.86253577	25.2	344805707	0	2
330	0.09991484	0.875074967	213	0.294841007	0.527312053	0.216126236	3.14E-06	213	1.320690565	0	-37.025	825039866	0.025010807	2
331	0.213469882	0.529055927	161	0.945690198	0.545684297	0.113868686	3.94E-06	164	4.156914699	0	-54.43333333	134795825	0.257474191	2
332	0.114543012	0.252956918	22.81861699	7.782039049	0.149897484	0.025463901	5.26E-06	48.19974619	3.337437475	0	-48.20833333	225417463	0.63250007	2
333	0.290148976	0.538469715	144	7.662541685	0.601492145	0.173009857	5.55E-06	72	7.562374043	0	-42.8	464103686	0.171381309	2
334	0.365355008	0.230362606	122	0.93344832	0.318388877	0.084205936	4.44E-06	126	4.030295412	0	-14.84166667	897659389	0.404282386	2
335	0.303055942	0.361306733	127	7.198538547	0.651703911	0.186823319	5.81E-06	14	0.919086934	0	-24.975	187064707	0.335637325	2
336	0.340587566	0.122056791	13	3.052833807	0.237943699	0.039801681	3.52E-06	85	4.357881527	0	-48.475	395923458	0.537355643	2
337	0.245565457	0.72353306	180	2.59924333	0.230163794	0.13519187	4.90E-06	66	3.304232379	0	-66.85	564872955	0.030901483	2
338	0.236453271	0.455829635	56.84995391	9.984176792	0.50674303	0.055036682	4.06E-06	141.9325234	2.602632657	-0.573574146	61.03333333	682296626	0.307717094	2
339	0.210043252	0.63110503	78.45069522	4.241907683	0.346994677	0.067783513	1.95E-06	97.77306055	7.51350658	0	56.38333333	419858519	0.158851717	2
340	0.081485349	0.757312095	47.45011274	0.57207551	0.357059552	0.053442067	1.04E-06	8.003532041	-0.069086411	0	-49.125	319801834	0.161202556	2
341	0.365355008	0.230362606	122	1.457681675	0.512538753	0.190252963	2.13E-06	126	6.280971128	0	-3.008333333	193586801	0.404282386	2
342	0.27396569	0.165392519	92.78606598	6.011831012	0.166333429	0.017671607	5.11E-06	99.20628745	6.778336955	-1.802373591	98.10833333	198920759	0.560641792	2
343	0.168162762	0.701605826	71	5.552861825	0.348384718	0.114936852	4.95E-06	78	8.291836721	0	59.475	419784477	0.130231411	2
344	0.009254926	0.645788867	11.66172963	1.51151161	0.810999801	0.247486335	2.19E-06	82.51190646	3.335680404	0	-47.28333333	828991276	0.344956207	2
345	0.22307281	0.823870258	82	5.292164582	0.165707926	0.067552694	5.44E-06	46	7.966934534	0	9.183333333	783579284	0	2
346	0.227986507	1.277578574	121.4783054	0.470264107	0.025058066	0.053590077	7.09E-06	213	-50	-50	-50	594014215	0	2
347	0.486040008	0.834689647	68.32655027	3.708398722	0.095888289	0.01280033	7.68E-06	52.94743562	5.195096116	0	4.525	884508571	0	2
348	0.079495381	0.243402766	16	3.434635356	0.689349581	0.157381829	3.20E-06	61	3.559497732	0	-54.56666667	519815066	0.677101853	2
349	0.361022705	0.298053735	208	4.793253411	0.429727826	0.037089445	1.73E-06	80	6.279619063	0	-49.125	837951169	0.34092356	2
350	0.356617121	0.181873294	57	6.40126571	0.473823533	0.095259384	3.57E-06	78	8.722506918	0	60.23333333	234524841	0.461509584	3
351	0.356617121	0.181873294	57	6.40126571	0.473823533	0.095259384	3.57E-06	78	8.722506918	0	60.23333333	234524841	0.461509584	3
352	0.006178863	0.200744682	12.79191682	3.268592002	0.09133761	0.072842506	1.50E-06	147.9251073	7.552152923	0	63.36666667	244804241	0.793076455	3
353	0.024286806	0.824011105	167	3.637456544	0.594407744	0.125230409	2.07E-06	108	7.882569463	0	-37.40833333	258112633	0.151702089	3
354	0.006178863	0.200744682	12.79191682	3.268592002	0.09133761	0.072842506	1.50E-06	147.9251073	7.552152923	0	63.36666667	244804241	0.793076455	3
355	0.391104179	0.396004082	49	3.446660034	0.088297085	0.011333362	4.60E-06	107	10.52273598	0	-39.39166667	176175177	0.212891739	3
356	0.356617121	0.181873294	57	6.40126571	0.473823533	0.095259384	3.57E-06	78	8.722506918	0	60.23333333	234524841	0.461509584	3
357	0.006178863	0.200744682	12.79191682	3.268592002	0.09133761	0.072842506	1.50E-06	147.9251073	7.552152923	0	63.36666667	244804241	0.793076455	3
358	0.391104179	0.396004082	49	3.446660034	0.088297085	0.011333362	4.60E-06	107	10.52273598	0	-39.39166667	176175177	0.212891739	3
359	0.356617121	0.181873294	57	6.40126571	0.473823533	0.095259384	3.57E-06	78	8.722506918	0	60.23333333	234524841	0.461509584	3
360	0.391104179	0.396004082	49	3.446660034	0.088297085	0.011333362	4.60E-06	107	10.52273598	0	-39.39166667	176175177	0.212891739	3
361	0.22307281	0.823870258	82	5.292164582	0.165707926	0.067552694	5.44E-06	46	7.966934534	0	9.183333333	783579284	0	3
362	0.111779303	0.891168637	191	4.236912685	0.43229042	0.109040993	3.94E-06	155	5.368014112	0	50.3	171563299	0	3
363	0.165586816	0.547304658	86	1.457681675	0.512538753	0.190252963	2.13E-06	144	7.782069968	0	-50.90833333	534351572	0.287108527	3
364	0.391104179	0.396004082	49	3.446660034	0.088297085	0.011333362	4.60E-06	107	10.52273598	0	-39.39166667	176175177	0.212891739	3
365	0.024286806	0.824011105	167	3.637456544	0.594407744	0.125230409	2.07E-06	108	7.882569463	0	-37.40833333	258112633	0.151702089	3
366	0.22307281	0.823870258	82	5.292164582	0.165707926	0.067552694	5.44E-06	46	7.966934534	0	9.183333333	783579284	0	3
367	0.22307281	0.823870258	82	5.292164582	0.165707926	0.067552694	5.44E-06	46	7.966934534	0	9.183333333	783579284	0	3
368	0.356617121	0.181873294	57	6.40126571	0.473823533	0.095259384	3.57E-06	78	8.722506918	0	60.23333333	234524841	0.461509584	3
369	0.391104179	0.396004082	49	3.446660034	0.088297085	0.011333362	4.60E-06	107	10.52273598	0	-39.39166667	176175177	0.212891739	3
370	0.22307281	0.823870258	82	5.292164582	0.165707926	0.067552694	5.44E-06	46	7.966934534	0	9.183333333	783579284	0	3
371	0.024286806	0.824011105	167	3.637456544	0.594407744	0.125230409	2.07E-06	108	7.882569463	0	-37.40833333	273408096	0.151702089	3
372	0.391104179	0.396004082	49	3.446660034	0.088297085	0.011333362	4.60E-06	107	10.52273598	0	-39.39166667	176175177	0.212891739	3
373	0.356617121	0.181873294	57	6.40126571	0.473823533	0.095259384	3.57E-06	78	8.722506918	0	60.23333333	234524841	0.461509584	3
374	0.356617121	0.181873294	57	6.40126571	0.473823533	0.095259384	3.57E-06	78	8.722506918	0	60.23333333	234524841	0.461509584	3
375	0.024286806	0.824011105	167	3.637456544	0.594407744	0.125230409	2.07E-06	108	7.882569463	0	-37.40833333	258112633	0.151702089	3
376	0.356617121	0.181873294	57	6.40126571	0.473823533	0.095259384	3.57E-06	78	8.722506918	0	60.23333333	234524841	0.461509584	3
377	0.22307281	0.823870258	82	5.292164582	0.165707926	0.067552694	5.44E-06	46	7.966934534	0	9.183333333	783579284	0	3
378	0.391104179	0.396004082	49	3.446660034	0.088297085	0.011333362	4.60E-06	107	10.52273598	0	-39.39166667	176175177	0.212891739	3
379	0.391104179	0.396004082	49	3.446660034	0.088297085	0.011333362	4.60E-06	107	10.52273598	0	-39.39166667	176175177	0.212891739	3
380	0.22307281	0.823870258	82	5.292164582	0.165707926	0.067552694	5.44E-06	46	7.966934534	0	9.183333333	783579284	0	3
381	0.156894627	0.750800519	34	1.554129589	0.169429086	0.064671758	6.03E-06	134	7.063222873	0	-52.28333333	619706222	0.092304854	3
382	0.22307281	0.823870258	82	5.292164582	0.165707926	0.067552694	5.44E-06	46	7.966934534	0	9.183333333	783579284	0	3
383	0.391104179	0.396004082	49	3.446660034	0.088297085	0.011333362	4.60E-06	107	10.52273598	0	-39.39166667	176175177	0.212891739	3
384	0.361022705	0.298053735	208	4.793253411	0.429727826	0.037089445	1.73E-06	80	6.279619063	0	-49.125	837951169	0.34092356	3
385	0.391104179	0.396004082	49	3.446660034	0.088297085	0.011333362	4.60E-06	107	10.52273598	0	-39.39166667	176175177	0.212891739	3
386	0.22307281	0.823870258	82	5.292164582	0.165707926	0.067552694	5.44E-06	46	7.966934534	0	9.183333333	783579284	0	3
387	0.35187175	0.279057103	83	5.653844307	0.091465108	0.01110862	2.47E-06	119	8.011979341	0	180.5916667	797905029	0.369071147	3
388	0.391104179	0.396004082	49	3.446660034	0.088297085	0.011333362	4.60E-06	107	10.52273598	0	-39.39166667	176175177	0.212891739	3
389	0.024286806	0.824011105	167	3.637456544	0.594407744	0.125230409	2.07E-06	108	7.882569463	0	-37.40833333	506188016	0.151702089	3
390	0.165586816	0.547304658	86	1.457681675	0.512538753	0.190252963	2.13E-06	144	7.782069968	0	-50.90833333	534351572	0.287108527	3
391	0.165586816	0.547304658	86	1.457681675	0.512538753	0.190252963	2.13E-06	144	7.782069968	0	-50.90833333	534351572	0.287108527	3
392	0.356617121	0.181873294	57	6.40126571	0.473823533	0.095259384	3.57E-06	78	8.722506918	0	60.23333333	234524841	0.461509584	3
393	0.35187175	0.279057103	83	5.653844307	0.091465108	0.01110862	2.47E-06	119	8.011979341	0	180.5916667	797905029	0.369071147	3
394	0.35187175	0.279057103	83	5.653844307	0.091465108	0.01110862	2.47E-06	119	8.011979341	0	180.5916667	797905029	0.369071147	3
395	0.024286806	0.824011105	167	3.637456544	0.594407744	0.125230409	2.95E-06	108	8.739606128	0	-37.375	871987954	0.151702089	3
396	0.391104179	0.396004082	49	3.446660034	0.088297085	0.011333362	4.60E-06	107	10.52273598	0	-39.39166667	176175177	0.212891739	3
397	0.22307281	0.823870258	82	5.292164582	0.165707926	0.067552694	5.44E-06	46	7.966934534	0	9.183333333	783579284	0	3
398	0.356617121	0.181873294	57	6.40126571	0.473823533	0.095259384	4.60E-06	78	7.697637442	0	60.43333333	847364351	0.461509584	3
399	0.024286806	0.824011105	167	3.637456544	0.594407744	0.125230409	2.07E-06	108	7.882569463	0	-37.40833333	258112633	0.151702089	3
400	0.35187175	0.279057103	83	5.653844307	0.091465108	0.01110862	2.47E-06	119	8.011979341	0	180.5916667	797905029	0.369071147	3
401	0.35187175	0.279057103	83	5.653844307	0.091465108	0.01110862	2.47E-06	119	8.011979341	0	180.5916667	797905029	0.369071147	3
402	0.024286806	0.824011105	167	3.637456544	0.594407744	0.125230409	2.07E-06	108	7.882569463	0	-37.40833333	273408096	0.151702089	3
403	0.024286806	0.824011105	167	3.637456544	0.594407744	0.125230409	2.07E-06	108	7.882569463	0	-37.40833333	258112633	0.151702089	3
404	0.024286806	0.824011105	167	3.637456544	0.594407744	0.125230409	2.07E-06	108	7.882569463	0	-37.40833333	258112633	0.151702089	3
405	0.035808502	0.144748565	42.03671029	8.710229101	0.115886769	0.060444441	2.38E-06	88.40230483	9.062057838	0	-48.45833333	657875592	0.819442933	3
406	0.356617121	0.181873294	57	6.40126571	0.473823533	0.095259384	3.57E-06	78	8.722506918	0	60.23333333	234524841	0.461509584	3
407	0.024286806	0.824011105	167	3.637456544	0.594407744	0.125230409	2.07E-06	108	7.882569463	0	-37.40833333	273408096	0.151702089	3
408	0.391104179	0.396004082	49	3.446660034	0.088297085	0.011333362	4.60E-06	107	10.52273598	0	-39.39166667	176175177	0.212891739	3
409	0.356617121	0.181873294	57	6.40126571	0.473823533	0.095259384	3.57E-06	78	8.722506918	0	60.23333333	234524841	0.461509584	3
410	0.165586816	0.547304658	86	1.457681675	0.512538753	0.190252963	2.13E-06	144	7.782069968	0	-50.90833333	534351572	0.287108527	3
411	0.361022705	0.298053735	208	4.793253411	0.429727826	0.037089445	1.73E-06	80	6.279619063	0	-49.125	837951169	0.34092356	3
412	0.35187175	0.279057103	83	5.653844307	0.091465108	0.01110862	2.47E-06	119	8.011979341	0	180.5916667	797905029	0.369071147	3
413	0.391104179	0.396004082	49	3.446660034	0.088297085	0.011333362	4.60E-06	107	10.52273598	0	-39.39166667	176175177	0.212891739	3
414	0.391104179	0.396004082	49	3.446660034	0.088297085	0.011333362	3.57E-06	107	10.67995022	0	-39.20833333	364342226	0.212891739	3
415	0.035808502	0.144748565	42.03671029	8.710229101	0.115886769	0.060444441	2.38E-06	88.40230483	9.062057838	0	-48.45833333	657875592	0.819442933	3
416	0.22307281	0.823870258	82	5.292164582	0.165707926	0.067552694	5.44E-06	46	7.966934534	0	9.183333333	783579284	0	3
417	0.391104179	0.396004082	49	3.446660034	0.088297085	0.011333362	4.60E-06	107	10.52273598	0	-39.39166667	176175177	0.212891739	3
418	0.22307281	0.823870258	82	5.292164582	0.165707926	0.067552694	5.44E-06	46	7.966934534	0	9.183333333	783579284	0	3
419	0.168162762	0.701605826	71	5.552861825	0.348384718	0.114936852	4.95E-06	78	8.291836721	0	59.475	419784477	0.130231411	3
420	0.089472411	0.080223669	108.9453479	5.641747204	0.496061773	0.086815572	4.94E-06	64.8784341	3.913344494	-1.765912027	-60.325	493063064	0.830303921	3
421	0.356617121	0.181873294	57	6.40126571	0.473823533	0.095259384	3.57E-06	78	8.722506918	0	60.23333333	234524841	0.461509584	3
422	0.006178863	0.200744682	12.79191682	3.268592002	0.09133761	0.072842506	1.50E-06	147.9251073	7.552152923	0	63.36666667	244804241	0.793076455	3
423	0.018669033	0.898132268	11.48295686	2.028563982	0.294523141	0.166933274	2.76E-06	57.33794158	1.263432206	0	-47.725	734640673	0.0831987	3
424	0.007355047	0.812667965	76.10480726	3.139204942	0.098418147	0.020390321	6.64E-06	174.329855	6.214906135	0	67.53333333	377350614	0.179976988	3
425	0.391104179	0.200744682	12.79191682	3.268592002	0.09133761	0.072842506	1.50E-06	147.9251073	8.368418304	0	66.2	605404437	0.408151139	3
426	0.550351496	0.185487726	4.05418483	4.643328791	0.50313306	0.172692863	2.76E-06	119.3775736	7.878623394	0	63.2	804897698	0.264160778	3
427	0.00626651	0.174782112	13.66434536	0.66563411	0.145930049	0.041430863	8.11E-07	213	3.529583613	0	-28.78333333	626763932	0.818951378	3
428	0.391104179	0.396004082	49	3.446660034	0.088297085	0.011333362	4.60E-06	107	10.52273598	0	-39.39166667	176175177	0.212891739	3
429	0.356617121	0.181873294	57	6.40126571	0.473823533	0.095259384	3.57E-06	78	8.722506918	0	60.23333333	234524841	0.461509584	3
430	0.257181329	0.485933244	48.72762893	4.406452107	0.180666884	0.005437043	3.39E-06	117.4255516	10.93782555	0	-42.15	865339825	0.256885428	3
431	0.22307281	0.823870258	82	5.292164582	0.165707926	0.067552694	5.44E-06	46	7.966934534	0	9.183333333	783579284	0	3
432	0.111779303	0.891168637	86	1.457681675	0.43229042	0.109040993	3.94E-06	155	1.78243884	0	5.2	578848388	0	3
433	0.165586816	0.547304658	191	4.236912685	0.512538753	0.190252963	2.13E-06	144	4.559251281	0	54.06666667	368410068	0.287108527	3
434	0.391104179	0.396004082	49	3.446660034	0.088297085	0.011333362	4.60E-06	107	10.52273598	0	-39.39166667	176175177	0.212891739	3
435	0.024286806	0.824011105	167	3.637456544	0.594407744	0.125230409	2.07E-06	108	7.882569463	0	-37.40833333	258112633	0.151702089	3
436	0.22307281	0.823870258	82	5.292164582	0.165707926	0.067552694	5.44E-06	46	7.966934534	0	9.183333333	783579284	0	3
437	0.22307281	0.823870258	82	5.292164582	0.165707926	0.067552694	5.44E-06	46	7.966934534	0	9.183333333	783579284	0	3
438	0.356617121	0.181873294	57	3.446660034	0.088297085	0.011333362	3.57E-06	78	6.067103135	0	-44.73333333	731869770	0.461509584	3
439	0.391104179	0.396004082	49	6.40126571	0.473823533	0.095259384	4.60E-06	107	4.681401507	0	58.56666667	382317506	0.212891739	3
440	0.02945457	0.957247423	67.38944672	3.394411462	0.179586506	0.084351235	1.05E-05	92.31713206	4.228625544	0	46.91666667	724121692	0.013298006	3
441	0.032925701	0.656288942	213	3.843438303	1.011420387	0.054817246	5.31E-06	213	1.527416267	-0.964032359	62.4	518962668	0.310785559	3
442	0.391104179	0.396004082	49	3.446660034	0.088297085	0.011333362	4.60E-06	107	10.52273598	0	-39.39166667	176175177	0.212891739	3
443	0.696561399	0.044653203	62.3182299	4.152947643	0.421987587	0.019650055	1.61E-06	75.41668456	8.31181426	0	55.00833333	339407361	0.258785398	3
444	0.356617121	0.181873294	57	6.40126571	0.473823533	0.095259384	3.57E-06	78	8.722506918	0	60.23333333	234524841	0.461509584	3
445	0.025121508	0.678040745	213	5.346259289	0.86480924	0.125764459	3.55E-06	182.4200497	1.37058576	0	52.69166667	233381219	0.296837902	3
446	0.356617121	0.181873294	57	6.40126571	0.473823533	0.095259384	3.57E-06	78	8.722506918	0	60.23333333	234524841	0.461509584	3
447	0.22307281	0.823870258	82	5.292164582	0.165707926	0.067552694	5.44E-06	46	7.966934534	0	9.183333333	783579284	0	3
448	0.12705101	0.241170514	7.752297668	3.404970787	0.010070489	0.013936917	8.49E-06	50.10307419	2.294256567	-0.611905202	-37.9	646589150	0.631778475	3
449	0.391104179	0.396004082	49	3.446660034	0.088297085	0.011333362	4.60E-06	107	10.52273598	0	-39.39166667	429519651	0.212891739	3
450	0.22307281	0.823870258	82	5.292164582	0.165707926	0.067552694	5.44E-06	46	7.966934534	0	9.183333333	783579284	0	3
451	0.156894627	0.750800519	34	1.554129589	0.169429086	0.064671758	6.03E-06	134	7.063222873	0	-52.28333333	619706222	0.092304854	3
452	0.22307281	0.396004082	49	3.446660034	0.165707926	0.067552694	5.44E-06	46	2.838531249	0	-52.5	340255921	0.380923107	3
453	0.391104179	0.823870258	82	5.292164582	0.088297085	0.011333362	4.60E-06	107	1.30609197	0	128.4333333	454312370	0	3
454	0.506522106	0.447097208	208.7800865	3.150525907	0.348479759	0.006987442	2.92E-06	121.3083855	6.773897356	0	-44.99166667	508852346	0.046380687	3
455	0.450551744	0.197870306	34.41760414	3.432694428	0.104439908	0.003067372	2.60E-06	12.67616143	0.408780989	0	-54.625	403952242	0.35157795	3
456	0.22307281	0.823870258	82	5.292164582	0.165707926	0.067552694	5.44E-06	46	7.966934534	0	9.183333333	783579284	0	3
457	0.35187175	0.279057103	83	5.653844307	0.091465108	0.01110862	2.47E-06	119	8.011979341	0	180.5916667	797905029	0.369071147	3
458	0.391104179	0.396004082	49	3.446660034	0.088297085	0.011333362	4.60E-06	107	10.52273598	0	-39.39166667	176175177	0.212891739	3
459	0.024286806	0.824011105	167	3.637456544	0.594407744	0.125230409	2.07E-06	108	7.882569463	0	-37.40833333	506188016	0.151702089	3
460	0.165586816	0.547304658	86	1.457681675	0.512538753	0.190252963	2.13E-06	144	7.782069968	0	-50.90833333	534351572	0.287108527	3
461	0.263728027	0.392806404	90.56706975	1.381653217	0.31534565	0.200260349	3.41E-07	213	2.076725599	0	41.00833333	647471438	0.343465569	3
462	0.356617121	0.279057103	83	6.40126571	0.473823533	0.095259384	3.57E-06	78	7.62595985	0	58.88333333	646857902	0.364325775	3
463	0.35187175	0.181873294	57	5.653844307	0.091465108	0.01110862	2.47E-06	119	9.623510214	0	127.6166667	706171065	0.466254955	3
464	0.35187175	0.279057103	83	5.653844307	0.091465108	0.01110862	2.47E-06	119	8.011979341	0	180.5916667	797905029	0.369071147	3
465	0.020499585	0.73663085	213	4.01356189	0.676269464	0.150769753	5.55E-06	85.37596677	6.252518854	0	-51.85	171374077	0.242869691	3
466	0.476136979	0.352192387	58.55475929	3.373733391	0.05578664	0.01502498	6.88E-06	158.3506954	4.947094516	0	104.075	217426622	0.171670634	3
467	0.273784749	0.479120654	83.36813301	5.531351328	0.159485813	0.089442448	1.12E-06	29.93531376	2.942715278	0	-58.05833333	344271927	0.247094597	3
468	0.109901776	0.184387004	29.73458527	5.89983541	0.204341147	0.157926655	4.72E-06	165.3144076	0.646424923	-5.780328819	52.925	436299816	0.705711219	3
469	0.018029453	1.266293374	0.015903648	3.483478849	1.06606959	0.107959681	2.13E-06	191.0608455	-50	-50	-50	357669621	0	3
470	0.35187175	0.279057103	83	5.653844307	0.091465108	0.01110862	2.47E-06	119	8.011979341	0	180.5916667	797905029	0.369071147	3
471	0.35187175	0.279057103	83	5.653844307	0.091465108	0.01110862	2.47E-06	119	8.011979341	0	180.5916667	797905029	0.369071147	3
472	0.022400906	0.942251523	162.0684632	3.666258148	0.578883867	0.10921301	7.76E-07	60.72230969	0.642054652	0	-35.50833333	264854336	0.035347571	3
473	0.024286806	0.824011105	167	3.637456544	0.594407744	0.125230409	2.07E-06	108	7.882569463	0	-37.40833333	258112633	0.151702089	3
474	0.026092721	0.175498623	56.53397009	10.38677504	0.601136618	0.040462237	1.20E-06	91.43609079	10.27353939	0	72.65833333	418593654	0.798408655	3
475	0.01899056	0.619640119	84.99291119	1.20480707	0.151703422	0.070424606	4.39E-06	80.71615293	2.217010549	0	-45.59166667	832046460	0.361369322	3
476	0.356617121	0.181873294	57	6.40126571	0.473823533	0.095259384	3.57E-06	78	8.722506918	0	60.23333333	234524841	0.461509584	3
477	0.024286806	0.824011105	167	3.637456544	0.594407744	0.125230409	2.07E-06	108	7.882569463	0	-37.40833333	273408096	0.151702089	3
478	0.391104179	0.396004082	49	3.446660034	0.088297085	0.011333362	4.60E-06	107	10.52273598	0	-39.39166667	176175177	0.212891739	3
479	0.38593089	0.189167046	26.84570095	9.360834488	0.642271623	0.048103879	3.68E-06	111.9081421	5.477432441	0	60.90833333	877236415	0.424902064	3
480	0.257867116	0.431073145	50.68678327	2.19072377	0.95438605	0.259369264	2.15E-06	96.23138655	7.513272271	0	-55.75833333	409258292	0.311059739	3
481	0.169452219	0.229651177	6.901461303	0.16948966	0.484959741	0.033602822	1.70E-06	131.5094362	1.182518201	0	-43.525	406907137	0.600896604	3
482	0.542398847	0.26349714	52.11540872	3.102028255	0.053230652	0.001505251	1.63E-06	56.17930557	5.224024753	0	-37.95	323834102	0.194104013	3
483	0.357583192	0.462792849	132.3094775	11.3831342	0.190187066	0.017912688	3.60E-06	117.6255926	4.006790249	0	161.7666667	809885406	0.17962396	3
484	0.335516087	0.510416824	67.31861274	4.741145027	0.124510046	0.012318324	4.83E-06	164.9488528	4.053921843	0	90.89166667	813899452	0.154067089	3
485	0.035808502	0.144748565	42.03671029	8.710229101	0.115886769	0.060444441	2.38E-06	88.40230483	9.062057838	0	-48.45833333	657875592	0.819442933	3
486	0.1833951	0.85787923	20.06088608	6.288515535	0.092833325	0.01972991	4.46E-07	49.83210218	-50	-50	-50	230052040	0	3
487	0.391104179	0.396004082	82	5.292164582	0.165707926	0.067552694	5.44E-06	107	4.044378035	0	60.825	682424377	0.212891739	3
488	0.22307281	0.823870258	82	5.292164582	0.165707926	0.067552694	5.44E-06	46	7.966934534	0	9.183333333	783579284	0	3
489	0.168162762	0.701605826	71	5.552861825	0.348384718	0.114936852	4.95E-06	78	8.291836721	0	59.475	419784477	0.130231411	3
490	0.356617121	0.181873294	57	6.40126571	0.473823533	0.095259384	3.57E-06	78	8.722506918	0	60.23333333	234524841	0.461509584	4
491	0.391104179	0.396004082	49	3.446660034	0.088297085	0.011333362	4.60E-06	107	10.52273598	0	-39.39166667	176175177	0.212891739	4
492	0.356617121	0.181873294	57	6.40126571	0.473823533	0.095259384	3.57E-06	78	8.722506918	0	60.23333333	234524841	0.461509584	4
493	0.257181329	0.485933244	48.72762893	4.406452107	0.180666884	0.005437043	3.39E-06	117.4255516	10.93782555	0	-42.15	865339825	0.256885428	4
494	0.391104179	0.396004082	49	3.446660034	0.088297085	0.011333362	4.60E-06	107	10.52273598	0	-39.39166667	176175177	0.212891739	4
495	0.391104179	0.396004082	49	3.446660034	0.088297085	0.011333362	4.60E-06	107	10.52273598	0	-39.39166667	176175177	0.212891739	4
496	0.391104179	0.396004082	49	3.446660034	0.088297085	0.011333362	3.57E-06	107	10.67995022	0	-39.20833333	364342226	0.212891739	4
497	0.391104179	0.396004082	49	3.446660034	0.088297085	0.011333362	4.60E-06	107	10.52273598	0	-39.39166667	176175177	0.212891739	4
498	0.391104179	0.200744682	12.79191682	3.268592002	0.09133761	0.072842506	1.50E-06	147.9251073	8.368418304	0	66.2	605404437	0.408151139	4
499	0.257181329	0.485933244	48.72762893	4.406452107	0.180666884	0.005437043	3.39E-06	117.4255516	10.93782555	0	-42.15	865339825	0.256885428	4
500	0.391104179	0.396004082	49	3.446660034	0.088297085	0.011333362	4.60E-06	107	10.52273598	0	-39.39166667	176175177	0.212891739	4
501	0.391104179	0.396004082	49	3.446660034	0.088297085	0.011333362	4.60E-06	107	10.52273598	0	-39.39166667	176175177	0.212891739	4
502	0.391104179	0.396004082	49	3.446660034	0.088297085	0.011333362	4.60E-06	107	10.52273598	0	-39.39166667	176175177	0.212891739	4
503	0.257181329	0.485933244	48.72762893	4.406452107	0.180666884	0.005437043	3.39E-06	117.4255516	10.93782555	0	-42.15	865339825	0.256885428	4
504	0.391104179	0.396004082	49	3.446660034	0.088297085	0.011333362	4.60E-06	107	10.52273598	0	-39.39166667	176175177	0.212891739	4
505	0.391104179	0.396004082	49	3.446660034	0.088297085	0.011333362	4.60E-06	107	10.52273598	0	-39.39166667	176175177	0.212891739	4
506	0.391104179	0.396004082	49	3.446660034	0.088297085	0.011333362	4.60E-06	107	10.52273598	0	-39.39166667	429519651	0.212891739	4
507	0.391104179	0.396004082	49	3.446660034	0.088297085	0.011333362	4.60E-06	107	10.52273598	0	-39.39166667	176175177	0.212891739	4
508	0.257181329	0.485933244	48.72762893	4.406452107	0.180666884	0.005437043	3.39E-06	117.4255516	10.93782555	0	-42.15	865339825	0.256885428	4
509	0.391104179	0.396004082	49	3.446660034	0.088297085	0.011333362	4.60E-06	107	10.52273598	0	-39.39166667	176175177	0.212891739	4
510	0.035808502	0.144748565	42.03671029	8.710229101	0.115886769	0.060444441	2.38E-06	88.40230483	9.062057838	0	-48.45833333	657875592	0.819442933	4
511	0.35187175	0.279057103	83	5.653844307	0.091465108	0.01110862	2.47E-06	119	8.011979341	0	180.5916667	797905029	0.369071147	4
512	0.035808502	0.144748565	42.03671029	8.710229101	0.115886769	0.060444441	2.38E-06	88.40230483	9.062057838	0	-48.45833333	657875592	0.819442933	4
513	0.22307281	0.823870258	82	5.292164582	0.165707926	0.067552694	5.44E-06	46	7.966934534	0	9.183333333	783579284	0	4
514	0.035808502	0.144748565	42.03671029	8.710229101	0.115886769	0.060444441	2.38E-06	88.40230483	9.062057838	0	-48.45833333	657875592	0.819442933	4
515	0.391104179	0.396004082	49	3.446660034	0.088297085	0.011333362	4.60E-06	107	10.52273598	0	-39.39166667	176175177	0.212891739	4
516	0.35187175	0.279057103	83	5.653844307	0.091465108	0.01110862	2.47E-06	119	8.011979341	0	180.5916667	797905029	0.369071147	4
517	0.391104179	0.396004082	49	3.446660034	0.088297085	0.011333362	4.60E-06	107	10.52273598	0	-39.39166667	176175177	0.212891739	4
518	0.035808502	0.144748565	42.03671029	8.710229101	0.115886769	0.060444441	2.38E-06	88.40230483	9.062057838	0	-48.45833333	657875592	0.819442933	4
519	0.391104179	0.396004082	49	3.446660034	0.088297085	0.011333362	4.60E-06	107	10.52273598	0	-39.39166667	176175177	0.212891739	4
520	0.391104179	0.396004082	49	3.446660034	0.088297085	0.011333362	4.60E-06	107	10.52273598	0	-39.39166667	176175177	0.212891739	4
521	0.391104179	0.396004082	49	3.446660034	0.088297085	0.011333362	4.60E-06	107	10.52273598	0	-39.39166667	429519651	0.212891739	4
522	0.356617121	0.181873294	57	6.40126571	0.473823533	0.095259384	3.57E-06	78	8.722506918	0	60.23333333	234524841	0.461509584	4
523	0.391104179	0.396004082	49	3.446660034	0.088297085	0.011333362	4.60E-06	107	10.52273598	0	-39.39166667	176175177	0.212891739	4
524	0.391104179	0.396004082	49	3.446660034	0.088297085	0.011333362	3.57E-06	107	10.67995022	0	-39.20833333	364342226	0.212891739	4
525	0.35187175	0.279057103	83	5.653844307	0.091465108	0.01110862	2.47E-06	119	8.011979341	0	180.5916667	797905029	0.369071147	4
526	0.391104179	0.396004082	49	3.446660034	0.088297085	0.011333362	4.60E-06	107	10.52273598	0	-39.39166667	176175177	0.212891739	4
527	0.391104179	0.396004082	49	3.446660034	0.088297085	0.011333362	4.60E-06	107	10.52273598	0	-39.39166667	176175177	0.212891739	4
528	0.391104179	0.396004082	49	3.446660034	0.088297085	0.011333362	4.60E-06	107	10.52273598	0	-39.39166667	176175177	0.212891739	4
529	0.391104179	0.396004082	49	3.446660034	0.088297085	0.011333362	4.60E-06	107	10.52273598	0	-39.39166667	176175177	0.212891739	4
530	0.391104179	0.396004082	49	3.446660034	0.088297085	0.011333362	4.60E-06	107	10.52273598	0	-39.39166667	176175177	0.212891739	4
531	0.391104179	0.396004082	49	3.446660034	0.088297085	0.011333362	4.60E-06	107	10.52273598	0	-39.39166667	176175177	0.212891739	4
532	0.356617121	0.181873294	57	6.40126571	0.473823533	0.095259384	3.57E-06	78	8.722506918	0	60.23333333	234524841	0.461509584	4
533	0.696561399	0.044653203	62.3182299	4.152947643	0.421987587	0.019650055	1.61E-06	75.41668456	8.31181426	0	55.00833333	339407361	0.258785398	4
534	0.356617121	0.181873294	57	6.40126571	0.473823533	0.095259384	3.57E-06	78	8.722506918	0	60.23333333	234524841	0.461509584	4
535	0.391104179	0.396004082	49	3.446660034	0.088297085	0.011333362	4.60E-06	107	10.52273598	0	-39.39166667	176175177	0.212891739	4
536	0.035808502	0.144748565	42.03671029	8.710229101	0.115886769	0.060444441	2.38E-06	88.40230483	9.062057838	0	-48.45833333	657875592	0.819442933	4
537	0.356617121	0.181873294	57	6.40126571	0.473823533	0.095259384	3.57E-06	78	8.722506918	0	60.23333333	234524841	0.461509584	4
538	0.356617121	0.181873294	57	6.40126571	0.473823533	0.095259384	3.57E-06	78	8.722506918	0	60.23333333	234524841	0.461509584	4
539	0.391104179	0.396004082	49	3.446660034	0.088297085	0.011333362	4.60E-06	107	10.52273598	0	-39.39166667	176175177	0.212891739	4
540	0.22307281	0.823870258	82	5.292164582	0.165707926	0.067552694	5.44E-06	46	7.966934534	0	9.183333333	783579284	0	4
541	0.391104179	0.396004082	49	3.446660034	0.088297085	0.011333362	4.60E-06	107	10.52273598	0	-39.39166667	176175177	0.212891739	4
542	0.391104179	0.396004082	49	3.446660034	0.088297085	0.011333362	4.60E-06	107	10.52273598	0	-39.39166667	176175177	0.212891739	4
543	0.391104179	0.396004082	49	3.446660034	0.088297085	0.011333362	4.60E-06	107	10.52273598	0	-39.39166667	176175177	0.212891739	4
544	0.391104179	0.396004082	49	3.446660034	0.088297085	0.011333362	4.60E-06	107	10.52273598	0	-39.39166667	176175177	0.212891739	4
545	0.391104179	0.396004082	49	3.446660034	0.088297085	0.011333362	4.60E-06	107	10.52273598	0	-39.39166667	176175177	0.212891739	4
546	0.026092721	0.175498623	56.53397009	10.38677504	0.601136618	0.040462237	1.20E-06	91.43609079	10.27353939	0	72.65833333	418593654	0.798408655	4
547	0.391104179	0.396004082	49	3.446660034	0.088297085	0.011333362	4.60E-06	107	10.52273598	0	-39.39166667	176175177	0.212891739	4
548	0.024286806	0.824011105	167	3.637456544	0.594407744	0.125230409	2.95E-06	108	8.739606128	0	-37.375	871987954	0.151702089	4
549	0.024286806	0.824011105	167	3.637456544	0.594407744	0.125230409	2.07E-06	108	7.882569463	0	-37.40833333	273408096	0.151702089	4
550	0.391104179	0.396004082	49	3.446660034	0.088297085	0.011333362	4.60E-06	107	10.52273598	0	-39.39166667	176175177	0.212891739	4
551	0.35187175	0.279057103	83	5.653844307	0.091465108	0.01110862	2.47E-06	119	8.011979341	0	180.5916667	797905029	0.369071147	4
552	0.391104179	0.396004082	49	3.446660034	0.088297085	0.011333362	4.60E-06	107	10.52273598	0	-39.39166667	176175177	0.212891739	4
553	0.391104179	0.396004082	49	3.446660034	0.088297085	0.011333362	4.60E-06	107	10.52273598	0	-39.39166667	429519651	0.212891739	4
554	0.391104179	0.396004082	49	3.446660034	0.088297085	0.011333362	4.60E-06	107	10.52273598	0	-39.39166667	176175177	0.212891739	4
555	0.391104179	0.396004082	49	3.446660034	0.088297085	0.011333362	4.60E-06	107	10.52273598	0	-39.39166667	176175177	0.212891739	4
556	0.391104179	0.396004082	49	3.446660034	0.088297085	0.011333362	4.60E-06	107	10.52273598	0	-39.39166667	176175177	0.212891739	4
557	0.391104179	0.396004082	49	3.446660034	0.088297085	0.011333362	4.60E-06	107	10.52273598	0	-39.39166667	176175177	0.212891739	4
558	0.22307281	0.823870258	82	5.292164582	0.165707926	0.067552694	5.44E-06	46	7.966934534	0	9.183333333	783579284	0	4
559	0.391104179	0.396004082	49	3.446660034	0.088297085	0.011333362	4.60E-06	107	10.52273598	0	-39.39166667	176175177	0.212891739	4
560	0.582101707	0.213458389	17.2715952	11.56658247	0.00436076	0.052940779	5.07E-06	85.47748019	9.377439376	0	122.9666667	114109327	0.204439904	4
561	0.391104179	0.396004082	49	3.446660034	0.088297085	0.011333362	4.60E-06	107	10.52273598	0	-39.39166667	176175177	0.212891739	4
562	0.44070181	0.14830777	112.8025902	4.726657682	0.401659902	0.103559591	1.29E-06	111.9347878	5.975621293	0	53.625	500085374	0.410990419	4
563	0.339091145	0.160467775	73.01049969	6.573512382	0.182384317	0.008446713	5.19E-06	139.1950597	3.223353204	-3.348295456	110.9333333	577967779	0.50044108	4
564	0.391104179	0.396004082	49	3.446660034	0.088297085	0.011333362	4.60E-06	107	10.52273598	0	-39.39166667	614194714	0.212891739	4
565	0.391104179	0.396004082	49	3.446660034	0.088297085	0.011333362	4.60E-06	107	10.52273598	0	-39.39166667	287337759	0.212891739	4
566	0.391104179	0.396004082	49	3.446660034	0.088297085	0.011333362	3.57E-06	107	10.67995022	0	-39.20833333	364342226	0.212891739	4
567	0.434168127	0.375089838	62.90652241	3.777896214	0.081679803	0.014328749	6.65E-06	154.8280297	4.686002284	0	97.05833333	845919941	0.190742035	4
568	0.511602303	0.163884187	8.367500903	4.718170744	0.079772137	0.098138529	1.80E-06	200.3229773	1.814627714	0	50.14166667	272616397	0.324513511	4
569	0.257181329	0.485933244	48.72762893	4.406452107	0.180666884	0.005437043	3.39E-06	117.4255516	10.93782555	0	-42.15	865339825	0.256885428	4
570	0.391104179	0.396004082	49	3.446660034	0.088297085	0.011333362	4.60E-06	107	10.52273598	0	-39.39166667	181916731	0.212891739	4
571	0.391104179	0.396004082	49	3.446660034	0.088297085	0.011333362	4.60E-06	107	10.52273598	0	-39.39166667	587036870	0.212891739	4
572	0.391104179	0.396004082	49	3.446660034	0.088297085	0.011333362	4.60E-06	107	10.52273598	0	-39.39166667	176175177	0.212891739	4
573	0.257181329	0.485933244	48.72762893	4.406452107	0.180666884	0.005437043	3.39E-06	117.4255516	10.93782555	0	-42.15	865339825	0.256885428	4
574	0.391104179	0.396004082	49	3.446660034	0.088297085	0.011333362	4.60E-06	107	10.52273598	0	-39.39166667	176175177	0.212891739	4
575	0.507393479	0.608556384	24.55239627	3.928538727	0.108654545	0.009190222	5.00E-06	60.02371784	-0.051882555	0	41.675	479163643	0	4
576	0.391104179	0.396004082	49	3.446660034	0.088297085	0.011333362	4.60E-06	107	10.52273598	0	-39.39166667	631591637	0.212891739	4
577	0.337543124	0.498673246	30.41397385	3.52761627	0.065748712	0.022083186	3.18E-06	156.8817904	7.610845907	0	96.025	569490499	0.16378363	4
578	0.257181329	0.485933244	48.72762893	4.406452107	0.180666884	0.005437043	3.39E-06	117.4255516	10.93782555	0	-42.15	865339825	0.256885428	4
579	0.231417901	0.275335651	61.80730383	1.381742366	0.021622676	0.011760544	2.19E-06	52.69687859	3.534107904	0	-32.54166667	120961749	0.493246447	4
580	0.035808502	0.144748565	83	5.653844307	0.091465108	0.060444441	2.38E-06	88.40230483	7.756070182	0	-48.675	767185261	0.819442933	4
581	0.455032366	0.285161542	49.71484938	11.62997466	0.059101211	0.002248641	2.37E-06	112.6402756	9.642205069	0	175.1166667	336937189	0.259806092	4
582	0.030629091	0.038085616	88.61618044	2.175855675	0.137028639	0.110933315	2.25E-06	85.18495027	4.091151509	0	-49.96666667	499390247	0.931285293	4
583	0.133295287	0.404759428	89.82533633	4.371667414	0.307424195	0.033316834	2.46E-06	42.95988125	3.23780252	0	-52.28333333	658413030	0.461945284	4
584	0.035808502	0.144748565	42.03671029	8.710229101	0.115886769	0.060444441	4.60E-06	107	4.047852879	-4.162585935	122.875	761444779	0.819442933	4
585	0.548418686	0.552542687	35.58018358	0.31513564	0.020806647	0.013321512	5.08E-06	13.07688416	0.833030432	0	0.925	697953543	0	4
586	0.35187175	0.279057103	49	3.446660034	0.088297085	0.011333362	4.60E-06	107	7.801500435	0	-41.14166667	873483332	0.369071147	4
587	0.391104179	0.396004082	83	5.653844307	0.091465108	0.01110862	2.47E-06	119	6.342066585	0	104.6333333	567854494	0.212891739	4
588	0.035808502	0.144748565	42.03671029	8.710229101	0.115886769	0.060444441	2.38E-06	88.40230483	9.062057838	0	-48.45833333	657875592	0.819442933	4
589	0.391104179	0.396004082	49	3.446660034	0.088297085	0.011333362	4.60E-06	107	10.52273598	0	-39.39166667	176175177	0.212891739	4
590	0.652779932	0.201684665	65.68453909	7.291138918	0.068195969	0.010548865	4.44E-06	116.9539877	4.540487989	0	110.7916667	887484471	0.145535403	4
591	0.391104179	0.396004082	49	3.446660034	0.088297085	0.011333362	4.60E-06	107	10.52273598	0	-39.39166667	429803086	0.212891739	4
592	0.356617121	0.181873294	57	6.40126571	0.473823533	0.095259384	3.57E-06	78	8.722506918	0	60.23333333	234524841	0.461509584	4
593	0.208076431	0.220336978	41.44043956	3.414398003	0.116863713	0.013113125	8.32E-08	136.6894284	2.146641806	0	-24.44166667	386812927	0.571586592	4
594	0.173075075	0.301201025	47.58436652	0.640731843	0.071745404	0.017686954	4.00E-07	111.0775706	1.821246267	0	-27.56666667	769146578	0.5257239	4
595	0.35187175	0.396004082	83	5.653844307	0.091465108	0.01110862	2.47E-06	119	7.141489667	0	114.5083333	783977149	0.252124167	4
596	0.441054503	0.249828699	70.43203217	6.896674019	0.032502769	0.007015988	3.44E-06	74.6835761	9.017609194	0	-35.9	586662094	0.309116798	4
597	0.391104179	0.396004082	49	3.446660034	0.088297085	0.011333362	4.60E-06	107	10.52273598	0	-39.39166667	720468335	0.212891739	4
598	0.391104179	0.396004082	49	3.446660034	0.088297085	0.011333362	4.60E-06	107	10.52273598	0	-39.39166667	176175177	0.212891739	4
599	0.391104179	0.396004082	49	3.446660034	0.088297085	0.011333362	4.60E-06	107	10.52273598	0	-39.39166667	176175177	0.212891739	4
600	0.391104179	0.396004082	49	3.446660034	0.088297085	0.011333362	4.60E-06	107	10.52273598	0	-39.39166667	176175177	0.212891739	4
601	0.391104179	0.396004082	49	3.446660034	0.088297085	0.011333362	4.60E-06	107	10.52273598	0	-39.39166667	176175177	0.212891739	4
602	0.356617121	0.181873294	57	6.40126571	0.473823533	0.095259384	3.57E-06	78	8.722506918	0	60.23333333	234524841	0.461509584	4
603	0.529082425	0.007825291	58.22698456	5.456357665	0.281218927	0.017542237	1.08E-06	11.99859733	1.053749874	0	-59.275	549476808	0.463092284	4
604	0.356617121	0.181873294	49	6.40126571	0.473823533	0.095259384	3.57E-06	78	9.061251865	0	-55.40833333	793994370	0.461509584	4
605	0.391104179	0.396004082	57	3.446660034	0.088297085	0.011333362	4.60E-06	107	10.77011995	0	79	388310329	0.212891739	4
606	0.035808502	0.144748565	42.03671029	8.710229101	0.115886769	0.060444441	2.38E-06	88.40230483	9.062057838	0	-48.45833333	657875592	0.819442933	4
607	0.356617121	0.181873294	57	6.40126571	0.473823533	0.095259384	3.57E-06	78	8.722506918	0	60.23333333	234524841	0.461509584	4
608	0.696267608	0.10126949	64.74966108	2.550073616	0.27591359	0.158096721	4.06E-06	60.7102437	6.229159707	0	47.525	615668790	0.202462902	4
609	0.391104179	0.396004082	49	3.446660034	0.088297085	0.011333362	4.60E-06	107	10.52273598	0	-39.39166667	176175177	0.212891739	4
610	0.323077037	1.043092194	28.39947588	5.300219672	0.083999394	0.016868166	4.78E-06	87.30921341	-50	-50	-50	201926154	0	4
611	0.391104179	0.396004082	49	3.446660034	0.165707926	0.067552694	5.44E-06	46	5.220736551	0	-57.125	191728383	0.212891739	4
612	0.038460322	0.166710312	41.56225866	3.258773621	0.074355934	0.012080735	4.33E-06	181.8865687	3.2615456	-2.607606279	80.125	713053188	0.794829365	4
613	0.0440973	0.122081295	28.29263819	0.003226538	0.032469687	0.008871605	5.94E-06	89.48404517	1.550422109	0	-27.19166667	125419013	0.833821405	4
614	0.391104179	0.396004082	49	3.446660034	0.088297085	0.011333362	4.60E-06	107	10.52273598	0	-39.39166667	176175177	0.212891739	4
615	0.364070081	0.262124379	25.42005545	0.156238312	0.09718168	0.007367245	4.62E-06	150.3985862	2.597383275	0	-33.275	561203416	0.373805541	4
616	0.009880528	0.10279274	68.43591999	14.36954269	1.013805395	0.008145065	1.23E-06	86.32519442	10.34498393	0	68.725	426557779	0.887326732	4
617	0.391104179	0.396004082	49	3.446660034	0.088297085	0.011333362	4.60E-06	107	10.52273598	0	-39.39166667	176175177	0.212891739	4
618	0.02975165	1.590309164	181.7770723	1.339638716	0.695986005	0.046281854	1.94E-06	82.82813897	-50	-50	-50	561307894	0	4
619	0.000843867	0.547631696	167.1599053	2.438439538	0.773494857	0.112057147	3.08E-06	71.90981736	3.392270997	0	-51.73333333	483109797	0.451524437	4
620	0.391104179	0.396004082	83	5.653844307	0.091465108	0.01110862	2.47E-06	119	6.342066585	0	104.6333333	325367054	0.212891739	4
621	0.16841809	0.264059827	60.8572528	6.140310101	0.031650659	0.018380849	3.90E-06	126.5022618	7.204999208	0	78.25	767162528	0.567522083	4
622	0.391104179	0.396004082	49	3.446660034	0.088297085	0.011333362	4.60E-06	107	10.52273598	0	-39.39166667	449454216	0.212891739	4
623	0.391104179	0.396004082	49	3.446660034	0.088297085	0.011333362	4.60E-06	107	10.52273598	0	-39.39166667	606315390	0.212891739	4
624	0.391104179	0.396004082	49	3.446660034	0.088297085	0.011333362	4.60E-06	107	10.52273598	0	-39.39166667	176175177	0.212891739	4
625	0.391104179	0.396004082	49	3.446660034	0.088297085	0.011333362	4.60E-06	107	10.52273598	0	-39.39166667	176175177	0.212891739	4
626	0.391104179	0.396004082	49	3.446660034	0.088297085	0.011333362	4.60E-06	107	10.52273598	0	-39.39166667	176175177	0.212891739	4
627	0.391104179	0.396004082	49	3.446660034	0.088297085	0.011333362	4.60E-06	107	10.52273598	0	-39.39166667	176175177	0.212891739	4
628	0.22307281	0.823870258	82	5.292164582	0.165707926	0.011333362	4.60E-06	46	6.87057765	0	-17.09166667	678983503	0	4
629	0.391104179	0.396004082	49	3.446660034	0.088297085	0.067552694	5.44E-06	107	7.879957063	0	58.00833333	227988868	0.212891739	4
630	0.391104179	0.396004082	49	3.446660034	0.088297085	0.011333362	4.60E-06	107	10.52273598	0	-39.39166667	429519651	0.212891739	5
631	0.391104179	0.396004082	49	3.446660034	0.088297085	0.011333362	4.60E-06	107	10.52273598	0	-39.39166667	429519651	0.212891739	5
632	0.391104179	0.396004082	49	3.446660034	0.088297085	0.011333362	4.60E-06	107	10.52273598	0	-39.39166667	181916731	0.212891739	5
633	0.257181329	0.485933244	48.72762893	4.406452107	0.180666884	0.005437043	3.39E-06	117.4255516	10.93782555	0	-42.15	865339825	0.256885428	5
634	0.391104179	0.396004082	49	3.446660034	0.088297085	0.011333362	4.60E-06	107	10.52273598	0	-39.39166667	176175177	0.212891739	5
635	0.391104179	0.396004082	49	3.446660034	0.088297085	0.011333362	4.60E-06	107	10.52273598	0	-39.39166667	176175177	0.212891739	5
636	0.391104179	0.396004082	49	3.446660034	0.088297085	0.011333362	4.60E-06	107	10.52273598	0	-39.39166667	176175177	0.212891739	5
637	0.356617121	0.181873294	57	6.40126571	0.473823533	0.095259384	3.57E-06	78	8.722506918	0	60.23333333	234524841	0.461509584	5
638	0.391104179	0.396004082	49	3.446660034	0.088297085	0.011333362	4.60E-06	107	10.52273598	0	-39.39166667	287337759	0.212891739	5
639	0.391104179	0.396004082	49	3.446660034	0.088297085	0.011333362	4.60E-06	107	10.52273598	0	-39.39166667	176175177	0.212891739	5
640	0.391104179	0.396004082	49	3.446660034	0.088297085	0.011333362	3.57E-06	107	10.67995022	0	-39.20833333	364342226	0.212891739	5
641	0.257181329	0.485933244	48.72762893	4.406452107	0.180666884	0.005437043	3.39E-06	117.4255516	10.93782555	0	-42.15	865339825	0.256885428	5
642	0.391104179	0.396004082	49	3.446660034	0.088297085	0.011333362	4.60E-06	107	10.52273598	0	-39.39166667	176175177	0.212891739	5
643	0.391104179	0.396004082	49	3.446660034	0.088297085	0.011333362	4.60E-06	107	10.52273598	0	-39.39166667	176175177	0.212891739	5
644	0.257181329	0.485933244	48.72762893	4.406452107	0.180666884	0.005437043	3.39E-06	117.4255516	10.93782555	0	-42.15	865339825	0.256885428	5
645	0.391104179	0.396004082	49	3.446660034	0.088297085	0.011333362	4.60E-06	107	10.52273598	0	-39.39166667	449454216	0.212891739	5
646	0.391104179	0.396004082	49	3.446660034	0.088297085	0.011333362	4.60E-06	107	10.52273598	0	-39.39166667	449454216	0.212891739	5
647	0.391104179	0.396004082	49	3.446660034	0.088297085	0.011333362	4.60E-06	107	10.52273598	0	-39.39166667	176175177	0.212891739	5
648	0.257181329	0.485933244	48.72762893	4.406452107	0.180666884	0.005437043	3.39E-06	117.4255516	10.93782555	0	-42.15	865339825	0.256885428	5
649	0.391104179	0.396004082	49	3.446660034	0.088297085	0.011333362	4.60E-06	107	10.52273598	0	-39.39166667	176175177	0.212891739	5
650	0.391104179	0.396004082	49	3.446660034	0.088297085	0.011333362	4.60E-06	107	10.52273598	0	-39.39166667	429803086	0.212891739	5
651	0.391104179	0.396004082	49	3.446660034	0.088297085	0.011333362	4.60E-06	107	10.52273598	0	-39.39166667	176175177	0.212891739	5
652	0.257181329	0.485933244	48.72762893	4.406452107	0.180666884	0.005437043	3.39E-06	117.4255516	10.93782555	0	-42.15	865339825	0.256885428	5
653	0.582101707	0.213458389	17.2715952	11.56658247	0.00436076	0.052940779	5.07E-06	85.47748019	9.377439376	0	122.9666667	114109327	0.204439904	5
654	0.257181329	0.485933244	48.72762893	4.406452107	0.180666884	0.005437043	3.39E-06	117.4255516	10.93782555	0	-42.15	865339825	0.256885428	5
655	0.391104179	0.396004082	49	3.446660034	0.088297085	0.011333362	4.60E-06	107	10.52273598	0	-39.39166667	429519651	0.212891739	5
656	0.257181329	0.485933244	48.72762893	4.406452107	0.180666884	0.005437043	3.39E-06	117.4255516	10.93782555	0	-42.15	865339825	0.256885428	5
657	0.391104179	0.396004082	49	3.446660034	0.088297085	0.011333362	3.57E-06	107	10.67995022	0	-39.20833333	364342226	0.212891739	5
658	0.257181329	0.485933244	48.72762893	4.406452107	0.180666884	0.005437043	3.39E-06	117.4255516	10.93782555	0	-42.15	865339825	0.256885428	5
659	0.391104179	0.396004082	49	3.446660034	0.088297085	0.011333362	3.57E-06	107	10.67995022	0	-39.20833333	364342226	0.212891739	5
660	0.391104179	0.396004082	49	3.446660034	0.088297085	0.011333362	4.60E-06	107	10.52273598	0	-39.39166667	176175177	0.212891739	5
661	0.391104179	0.396004082	49	3.446660034	0.088297085	0.011333362	4.60E-06	107	10.52273598	0	-39.39166667	429803086	0.212891739	5
662	0.391104179	0.396004082	49	3.446660034	0.088297085	0.011333362	4.60E-06	107	10.52273598	0	-39.39166667	176175177	0.212891739	5
663	0.257181329	0.485933244	48.72762893	4.406452107	0.180666884	0.005437043	3.39E-06	117.4255516	10.93782555	0	-42.15	865339825	0.256885428	5
664	0.257181329	0.485933244	48.72762893	4.406452107	0.180666884	0.005437043	3.39E-06	117.4255516	10.93782555	0	-42.15	865339825	0.256885428	5
665	0.257181329	0.485933244	48.72762893	4.406452107	0.180666884	0.005437043	3.39E-06	117.4255516	10.93782555	0	-42.15	865339825	0.256885428	5
666	0.391104179	0.396004082	49	3.446660034	0.088297085	0.011333362	4.60E-06	107	10.52273598	0	-39.39166667	176175177	0.212891739	5
667	0.391104179	0.396004082	49	3.446660034	0.088297085	0.011333362	4.60E-06	107	10.52273598	0	-39.39166667	176175177	0.212891739	5
668	0.257181329	0.485933244	48.72762893	4.406452107	0.180666884	0.005437043	3.39E-06	117.4255516	10.93782555	0	-42.15	865339825	0.256885428	5
669	0.391104179	0.396004082	49	3.446660034	0.088297085	0.011333362	4.60E-06	107	10.52273598	0	-39.39166667	429519651	0.212891739	5
670	0.257181329	0.485933244	48.72762893	4.406452107	0.180666884	0.005437043	3.39E-06	117.4255516	10.93782555	0	-42.15	865339825	0.256885428	5
671	0.391104179	0.396004082	49	3.446660034	0.088297085	0.011333362	4.60E-06	107	10.52273598	0	-39.39166667	176175177	0.212891739	5
672	0.391104179	0.396004082	49	3.446660034	0.088297085	0.011333362	4.60E-06	107	10.52273598	0	-39.39166667	429519651	0.212891739	5
673	0.391104179	0.396004082	49	3.446660034	0.088297085	0.011333362	4.60E-06	107	10.52273598	0	-39.39166667	429519651	0.212891739	5
674	0.257181329	0.485933244	48.72762893	4.406452107	0.180666884	0.005437043	3.39E-06	117.4255516	10.93782555	0	-42.15	865339825	0.256885428	5
675	0.391104179	0.396004082	49	3.446660034	0.088297085	0.011333362	3.57E-06	107	10.67995022	0	-39.20833333	364342226	0.212891739	5
676	0.391104179	0.396004082	49	3.446660034	0.088297085	0.011333362	4.60E-06	107	10.52273598	0	-39.39166667	287337759	0.212891739	5
677	0.391104179	0.396004082	49	3.446660034	0.088297085	0.011333362	4.60E-06	107	10.52273598	0	-39.39166667	720468335	0.212891739	5
678	0.391104179	0.396004082	49	3.446660034	0.088297085	0.011333362	4.60E-06	107	10.52273598	0	-39.39166667	176175177	0.212891739	5
679	0.391104179	0.396004082	49	3.446660034	0.088297085	0.011333362	3.57E-06	107	10.67995022	0	-39.20833333	364342226	0.212891739	5
680	0.257181329	0.485933244	48.72762893	4.406452107	0.180666884	0.005437043	3.39E-06	117.4255516	10.93782555	0	-42.15	865339825	0.256885428	5
681	0.391104179	0.396004082	49	3.446660034	0.088297085	0.011333362	3.57E-06	107	10.67995022	0	-39.20833333	364342226	0.212891739	5
682	0.257181329	0.485933244	48.72762893	4.406452107	0.180666884	0.005437043	3.39E-06	117.4255516	10.93782555	0	-42.15	865339825	0.256885428	5
683	0.391104179	0.396004082	49	3.446660034	0.088297085	0.011333362	4.60E-06	107	10.52273598	0	-39.39166667	176175177	0.212891739	5
684	0.257181329	0.485933244	48.72762893	4.406452107	0.180666884	0.005437043	3.39E-06	117.4255516	10.93782555	0	-42.15	865339825	0.256885428	5
685	0.391104179	0.396004082	49	3.446660034	0.088297085	0.011333362	4.60E-06	107	10.52273598	0	-39.39166667	606315390	0.212891739	5
686	0.257181329	0.485933244	48.72762893	4.406452107	0.180666884	0.005437043	3.39E-06	117.4255516	10.93782555	0	-42.15	865339825	0.256885428	5
687	0.257181329	0.485933244	48.72762893	4.406452107	0.180666884	0.005437043	3.39E-06	117.4255516	10.93782555	0	-42.15	865339825	0.256885428	5
688	0.391104179	0.396004082	49	3.446660034	0.088297085	0.011333362	4.60E-06	107	10.52273598	0	-39.39166667	176175177	0.212891739	5
689	0.257181329	0.485933244	48.72762893	4.406452107	0.180666884	0.005437043	3.39E-06	117.4255516	10.93782555	0	-42.15	865339825	0.256885428	5
690	0.257181329	0.485933244	48.72762893	4.406452107	0.180666884	0.005437043	3.39E-06	117.4255516	10.93782555	0	-42.15	865339825	0.256885428	5
691	0.391104179	0.396004082	49	3.446660034	0.088297085	0.011333362	4.60E-06	107	10.52273598	0	-39.39166667	176175177	0.212891739	5
692	0.391104179	0.396004082	49	3.446660034	0.088297085	0.011333362	4.60E-06	107	10.52273598	0	-39.39166667	176175177	0.212891739	5
693	0.391104179	0.396004082	49	3.446660034	0.088297085	0.011333362	4.60E-06	107	10.52273598	0	-39.39166667	587036870	0.212891739	5
694	0.391104179	0.396004082	49	3.446660034	0.088297085	0.011333362	4.60E-06	107	10.52273598	0	-39.39166667	449454216	0.212891739	5
695	0.391104179	0.396004082	49	3.446660034	0.088297085	0.011333362	4.60E-06	107	10.52273598	0	-39.39166667	587036870	0.212891739	5
696	0.257181329	0.485933244	48.72762893	4.406452107	0.180666884	0.005437043	3.39E-06	117.4255516	10.93782555	0	-42.15	865339825	0.256885428	5
697	0.257181329	0.485933244	48.72762893	4.406452107	0.180666884	0.005437043	3.39E-06	117.4255516	10.93782555	0	-42.15	865339825	0.256885428	5
698	0.391104179	0.396004082	49	3.446660034	0.088297085	0.011333362	4.60E-06	107	10.52273598	0	-39.39166667	631591637	0.212891739	5
699	0.257181329	0.485933244	48.72762893	4.406452107	0.180666884	0.005437043	3.39E-06	117.4255516	10.93782555	0	-42.15	865339825	0.256885428	5
700	0.391104179	0.396004082	49	3.446660034	0.088297085	0.011333362	4.60E-06	107	10.52273598	0	-39.39166667	429519651	0.212891739	5
701	0.391104179	0.396004082	49	3.446660034	0.088297085	0.011333362	4.60E-06	107	10.52273598	0	-39.39166667	429519651	0.212891739	5
702	0.391104179	0.396004082	49	4.406452107	0.180666884	0.005437043	4.60E-06	107	9.881266191	0	81.38333333	722177679	0.212891739	5
703	0.207119721	0.378267093	22.06315857	3.90715019	0.175115658	0.01062629	1.37E-06	123.4238042	9.253629899	0	-33.55833333	573703524	0.414613186	5
704	0.277124448	0.109857316	68.35081615	2.051843219	0.037854732	0.006714716	4.52E-06	52.01317797	2.923292816	0	-39.35	829450169	0.613018236	5
705	0.391104179	0.396004082	49	3.446660034	0.088297085	0.011333362	4.60E-06	107	10.52273598	0	-39.39166667	176175177	0.212891739	5
706	0.232854101	0.277782372	42.48740333	7.69942242	0.424864939	0.13085519	4.42E-06	159.6961759	0.907395408	-4.332500373	53.59166667	554241760	0.489363527	5
707	0.286906257	0.185051478	26.16372326	2.837746762	0.084239874	0.00617259	1.21E-06	48.03541968	2.884516152	0	-38.08333333	200065540	0.528042265	5
708	0.391104179	0.396004082	49	3.446660034	0.088297085	0.011333362	4.60E-06	107	10.52273598	0	-39.39166667	287337759	0.212891739	5
709	0.391104179	0.396004082	49	3.446660034	0.088297085	0.011333362	4.60E-06	107	10.52273598	0	-39.39166667	176175177	0.212891739	5
710	0.391104179	0.396004082	49	3.446660034	0.088297085	0.011333362	3.57E-06	107	10.67995022	0	-39.20833333	364342226	0.212891739	5
711	0.696457068	0.888515469	58.52028154	3.477027922	0.098265055	0.007421264	3.53E-06	213	0.040651465	0	-29.85	210539032	0	5
712	0.391104179	0.396004082	49	3.446660034	0.088297085	0.011333362	4.60E-06	107	10.52273598	0	-39.39166667	646263057	0.212891739	5
713	0.391104179	0.396004082	49	3.446660034	0.088297085	0.011333362	4.60E-06	107	10.52273598	0	-39.39166667	287827527	0.212891739	5
714	0.150399298	0.264090713	43.07195522	6.830755542	0.237452682	0.003766131	5.35E-06	200.7382887	0.674968754	-5.355402157	118.85	572479744	0.585509989	5
715	0.391104179	0.396004082	49	3.446660034	0.088297085	0.011333362	4.60E-06	107	10.52273598	0	-39.39166667	449454216	0.212891739	5
716	0.380944376	0.562666523	69.10171561	4.954967742	0.022091091	0.006224117	4.11E-06	40.78443225	3.591634688	0	43.45833333	340896993	0.0563891	5
717	0.337815379	0.186278887	3.280485137	0.655265647	0.14026246	0.018903503	2.09E-06	48.8660185	1.300396519	0	-41.06666667	347100507	0.475905734	5
718	0.257181329	0.485933244	48.72762893	4.406452107	0.180666884	0.005437043	3.39E-06	117.4255516	10.93782555	0	-42.15	865339825	0.256885428	5
719	0.83992124	0.307584099	75.15311262	1.094710306	0.087754321	0.006874197	1.78E-06	56.99791973	4.456445473	0	-9.508333333	315168763	0	5
720	0.391104179	0.396004082	49	3.446660034	0.088297085	0.011333362	4.60E-06	107	10.52273598	0	-39.39166667	429803086	0.212891739	5
721	0.512870358	0.57071306	56.97394247	1.847937519	0.120142941	0.005387189	2.37E-06	134.202458	0.996736379	0	6.95	603976401	0	5
722	0.371711162	1.001099639	16.84186338	4.316059206	0.113890347	0.010041866	5.97E-07	109.1632396	-50	-50	-50	698704099	0	5
723	0.582101707	0.213458389	17.2715952	11.56658247	0.00436076	0.052940779	5.07E-06	85.47748019	9.377439376	0	122.9666667	114109327	0.204439904	5
724	0.035990763	0.509177897	46.68629348	6.379297364	0.020062842	0.006244485	6.18E-06	198.0363919	0.868584676	0	31.375	242839107	0.45483134	5
725	0.391104179	0.396004082	49	3.446660034	0.088297085	0.011333362	4.60E-06	107	10.52273598	0	-39.39166667	429519651	0.212891739	5
726	0.257181329	0.485933244	48.72762893	4.406452107	0.180666884	0.005437043	3.39E-06	117.4255516	10.93782555	0	-42.15	865339825	0.256885428	5
727	0.391104179	0.396004082	49	3.446660034	0.088297085	0.011333362	3.57E-06	107	10.67995022	0	-39.20833333	364342226	0.212891739	5
728	0.257181329	0.485933244	48.72762893	4.406452107	0.088297085	0.005437043	3.39E-06	117.4255516	10.71093101	0	-31.45	120892117	0.256885428	5
729	0.391104179	0.396004082	49	3.446660034	0.180666884	0.011333362	3.57E-06	107	10.74160524	0	-46.375	374602537	0.212891739	5
730	0.695081029	0.487939467	58.45566246	4.623457603	0.102959881	0.013580957	6.50E-06	89.71581647	1.54898632	0	90.95833333	146667742	0	5
731	0.391104179	0.396004082	49	3.446660034	0.088297085	0.011333362	4.60E-06	107	10.52273598	0	-39.39166667	429803086	0.212891739	5
732	0.115065298	0.009034009	34.32665132	5.530732542	0.114627043	0.014541878	3.64E-06	68.38151454	4.21860226	0	-43.55833333	816216308	0.875900693	5
733	0.257181329	0.485933244	48.72762893	4.406452107	0.180666884	0.005437043	3.39E-06	117.4255516	10.93782555	0	-42.15	865339825	0.256885428	5
734	0.192162535	0.199015581	97.2316487	3.789282859	0.23862482	0.002251993	2.82E-06	124.9780673	8.804179721	0	-41.20833333	515429668	0.608821884	5
735	0.257181329	0.485933244	48.72762893	4.406452107	0.180666884	0.005437043	3.39E-06	117.4255516	10.93782555	0	-42.15	540839455	0.256885428	5
736	0.619289326	0.526160028	81.36644462	3.456203051	0.115599675	0.006399564	3.34E-06	211.8598253	0.23421994	0	56.5	881767365	0	5
737	0.391104179	0.396004082	49	3.446660034	0.088297085	0.011333362	4.60E-06	107	10.52273598	0	-39.39166667	176175177	0.212891739	5
738	0.257181329	0.485933244	49	3.446660034	0.088297085	0.011333362	3.39E-06	117.4255516	10.14718011	0	-39.2	359955758	0.256885428	5
739	0.391104179	0.396004082	48.72762893	4.406452107	0.180666884	0.005437043	4.60E-06	107	10.02065525	0	90.20833333	528747781	0.212891739	5
740	0.334365303	0.833935733	59.33075834	2.969987307	0.069753602	0.002010778	3.41E-06	14.61672277	1.399024706	0	-3.475	589251289	0	5
741	0.391104179	0.396004082	49	3.446660034	0.088297085	0.011333362	4.60E-06	107	10.52273598	0	-39.39166667	176175177	0.212891739	5
742	0.647347662	0.296592577	21.43339618	2.31923262	0.026945701	0.015350101	4.54E-06	64.65933951	6.280504604	0	-56.20833333	321516418	0.05605976	5
743	0.391104179	0.396004082	49	3.446660034	0.088297085	0.011333362	4.60E-06	107	10.52273598	0	-39.39166667	595957052	0.212891739	5
744	0.242587409	0.280151156	34.27785077	6.54168663	0.231408207	0.00746571	3.86E-07	3.101392492	0.334681915	0	-54.55833333	490361835	0.477261435	5
745	0.346088459	0.285502007	63.04817259	3.078964566	0.106748597	0.008752005	2.37E-06	56.58923824	4.566138959	0	-45.675	443348259	0.368409534	5
746	0.391104179	0.396004082	49	3.446660034	0.088297085	0.011333362	4.60E-06	107	10.52273598	0	-39.39166667	193644355	0.212891739	5
747	0.391104179	0.396004082	49	3.446660034	0.088297085	0.011333362	4.60E-06	107	10.52273598	0	-39.39166667	535106059	0.212891739	5
748	0.459343319	0.630617472	36.36640527	5.431784167	0.060108392	0.005444123	6.92E-06	163.2401539	-0.14097369	0	38.65	827889482	0	5
749	0.391104179	0.396004082	49	3.446660034	0.088297085	0.011333362	3.57E-06	107	10.67995022	0	-39.20833333	523985847	0.212891739	5
750	0.257181329	0.485933244	48.72762893	3.446660034	0.088297085	0.011333362	3.57E-06	117.4255516	10.10461538	0	-37.125	806194012	0.256885428	5
751	0.391104179	0.396004082	49	4.406452107	0.180666884	0.005437043	3.39E-06	107	10.2240973	0	90.425	445854927	0.212891739	5
752	0.298120799	0.558266837	32.55154799	3.317593454	0.123017081	0.003683688	8.04E-07	53.31887627	2.06432002	0	-40.2	469619287	0.143612364	5
753	0.391104179	0.485933244	48.72762893	4.406452107	0.088297085	0.011333362	4.60E-06	107	9.054406717	0	127.9916667	557272029	0.122962578	5
754	0.257181329	0.485933244	48.72762893	4.406452107	0.180666884	0.005437043	3.39E-06	117.4255516	10.93782555	0	-42.15	865339825	0.256885428	5
755	0.391104179	0.396004082	49	3.446660034	0.088297085	0.011333362	4.60E-06	107	10.52273598	0	-39.39166667	606315390	0.212891739	5
756	0.182899224	0.625338804	24.31967384	8.997075023	0.115748814	0.007620258	5.04E-06	79.77197761	8.402834631	0	-42.125	312333217	0.191761972	5
757	0.32898116	0.64085368	29.82548606	6.901507194	0.228092381	0.007803546	3.07E-06	22.8123367	2.500895702	0	33.05	384265340	0.03016516	5
758	0.058790852	0.197639899	45.26451404	1.504003356	0.115733916	0.01300646	6.34E-06	105.3454247	2.739574654	-1.322871603	-41.06666667	145764544	0.743569249	5
759	0.257181329	0.485933244	48.72762893	4.406452107	0.180666884	0.005437043	3.39E-06	117.4255516	10.93782555	0	-42.15	865339825	0.256885428	5
760	0.246540184	0.441886454	17.05973204	2.150752084	0.264731218	0.000220713	6.48E-06	213	5.058857439	0	-24.5	607728935	0.311573362	5
761	0.391104179	0.396004082	49	3.446660034	0.088297085	0.011333362	4.60E-06	107	10.52273598	0	-39.39166667	176175177	0.212891739	5
762	0.391104179	0.396004082	49	3.446660034	0.088297085	0.011333362	4.60E-06	107	10.52273598	0	-39.39166667	176175177	0.212891739	5
763	0.193965195	0.376278949	62.09405538	5.18425145	0.182446649	0.009505844	5.47E-07	66.11743337	4.228269797	0	-45.61666667	787562041	0.429755857	5
764	0.513152528	0.382439682	33.181143	3.321827533	0.101537647	0.000551558	4.86E-06	56.16607239	7.348998204	0	-51.775	184692420	0.104407791	5
765	0.391104179	0.396004082	49	3.446660034	0.088297085	0.011333362	4.60E-06	107	10.52273598	0	-39.39166667	587036870	0.212891739	5
766	0.257181329	0.485933244	48.72762893	4.406452107	0.180666884	0.005437043	3.39E-06	117.4255516	10.93782555	0	-42.15	865339825	0.256885428	5
767	0.189318149	0.651185052	46.94700158	2.108024989	0.182815892	0.00754471	4.07E-06	136.1758106	8.597433535	0	-32.325	682204954	0.159496799	5
768	0.391104179	0.396004082	49	3.446660034	0.088297085	0.011333362	3.39E-06	107	10.67015237	0	-39.06666667	782263650	0.212891739	5
769	0.322501471	0.445453022	42.2480604	2.867429468	0.121791031	0.00748336	4.19E-06	44.37190893	3.786059391	0	-50.50833333	463895106	0.232045507	5
770	0.257181329	0.485933244	48.72762893	4.406452107	0.180666884	0.005437043	3.39E-06	117.4255516	10.93782555	0	-42.15	865339825	0.256885428	6
771	0.257181329	0.485933244	48.72762893	4.406452107	0.180666884	0.005437043	3.39E-06	117.4255516	10.93782555	0	-42.15	865339825	0.256885428	6
772	0.391104179	0.396004082	49	3.446660034	0.088297085	0.011333362	4.60E-06	107	10.52273598	0	-39.39166667	646263057	0.212891739	6
773	0.257181329	0.485933244	48.72762893	4.406452107	0.180666884	0.005437043	3.39E-06	117.4255516	10.93782555	0	-42.15	865339825	0.256885428	6
774	0.257181329	0.485933244	48.72762893	4.406452107	0.180666884	0.005437043	3.39E-06	117.4255516	10.93782555	0	-42.15	865339825	0.256885428	6
775	0.391104179	0.396004082	49	3.446660034	0.088297085	0.011333362	4.60E-06	107	10.52273598	0	-39.39166667	429519651	0.212891739	6
776	0.257181329	0.485933244	48.72762893	4.406452107	0.180666884	0.005437043	3.39E-06	117.4255516	10.93782555	0	-42.15	865339825	0.256885428	6
777	0.257181329	0.485933244	48.72762893	4.406452107	0.180666884	0.005437043	3.39E-06	117.4255516	10.93782555	0	-42.15	865339825	0.256885428	6
778	0.257181329	0.485933244	48.72762893	4.406452107	0.180666884	0.005437043	3.39E-06	117.4255516	10.93782555	0	-42.15	865339825	0.256885428	6
779	0.257181329	0.485933244	48.72762893	4.406452107	0.180666884	0.005437043	3.39E-06	117.4255516	10.93782555	0	-42.15	865339825	0.256885428	6
780	0.257181329	0.485933244	48.72762893	4.406452107	0.180666884	0.005437043	3.39E-06	117.4255516	10.93782555	0	-42.15	865339825	0.256885428	6
781	0.391104179	0.396004082	49	3.446660034	0.088297085	0.011333362	3.57E-06	107	10.67995022	0	-39.20833333	364342226	0.212891739	6
782	0.257181329	0.485933244	48.72762893	4.406452107	0.180666884	0.005437043	3.39E-06	117.4255516	10.93782555	0	-42.15	865339825	0.256885428	6
783	0.257181329	0.485933244	48.72762893	4.406452107	0.180666884	0.005437043	3.39E-06	117.4255516	10.93782555	0	-42.15	865339825	0.256885428	6
784	0.257181329	0.485933244	48.72762893	4.406452107	0.180666884	0.005437043	3.39E-06	117.4255516	10.93782555	0	-42.15	865339825	0.256885428	6
785	0.257181329	0.485933244	48.72762893	4.406452107	0.180666884	0.005437043	3.39E-06	117.4255516	10.93782555	0	-42.15	865339825	0.256885428	6
786	0.257181329	0.485933244	48.72762893	4.406452107	0.180666884	0.005437043	3.39E-06	117.4255516	10.93782555	0	-42.15	865339825	0.256885428	6
787	0.257181329	0.485933244	48.72762893	4.406452107	0.180666884	0.005437043	3.39E-06	117.4255516	10.93782555	0	-42.15	865339825	0.256885428	6
788	0.391104179	0.396004082	49	3.446660034	0.088297085	0.011333362	4.60E-06	107	10.52273598	0	-39.39166667	287337759	0.212891739	6
789	0.257181329	0.485933244	48.72762893	4.406452107	0.180666884	0.005437043	3.39E-06	117.4255516	10.93782555	0	-42.15	865339825	0.256885428	6
790	0.257181329	0.485933244	48.72762893	4.406452107	0.180666884	0.005437043	3.39E-06	117.4255516	10.93782555	0	-42.15	865339825	0.256885428	6
791	0.257181329	0.485933244	48.72762893	4.406452107	0.180666884	0.005437043	3.39E-06	117.4255516	10.93782555	0	-42.15	865339825	0.256885428	6
792	0.257181329	0.485933244	48.72762893	4.406452107	0.180666884	0.005437043	3.39E-06	117.4255516	10.93782555	0	-42.15	865339825	0.256885428	6
793	0.257181329	0.485933244	48.72762893	4.406452107	0.180666884	0.005437043	3.39E-06	117.4255516	10.93782555	0	-42.15	865339825	0.256885428	6
794	0.257181329	0.485933244	48.72762893	4.406452107	0.180666884	0.005437043	3.39E-06	117.4255516	10.93782555	0	-42.15	865339825	0.256885428	6
795	0.257181329	0.485933244	48.72762893	4.406452107	0.180666884	0.005437043	3.39E-06	117.4255516	10.93782555	0	-42.15	865339825	0.256885428	6
796	0.257181329	0.485933244	48.72762893	4.406452107	0.180666884	0.005437043	3.39E-06	117.4255516	10.93782555	0	-42.15	865339825	0.256885428	6
797	0.391104179	0.396004082	49	3.446660034	0.088297085	0.011333362	3.57E-06	107	10.67995022	0	-39.20833333	364342226	0.212891739	6
798	0.257181329	0.485933244	48.72762893	4.406452107	0.180666884	0.005437043	3.39E-06	117.4255516	10.93782555	0	-42.15	865339825	0.256885428	6
799	0.257181329	0.485933244	48.72762893	4.406452107	0.180666884	0.005437043	3.39E-06	117.4255516	10.93782555	0	-42.15	865339825	0.256885428	6
800	0.391104179	0.396004082	49	3.446660034	0.088297085	0.011333362	3.39E-06	107	10.67015237	0	-39.06666667	782263650	0.212891739	6
801	0.257181329	0.485933244	48.72762893	4.406452107	0.180666884	0.005437043	3.39E-06	117.4255516	10.93782555	0	-42.15	865339825	0.256885428	6
802	0.257181329	0.485933244	48.72762893	4.406452107	0.180666884	0.005437043	3.39E-06	117.4255516	10.93782555	0	-42.15	865339825	0.256885428	6
803	0.257181329	0.485933244	48.72762893	4.406452107	0.180666884	0.005437043	3.39E-06	117.4255516	10.93782555	0	-42.15	865339825	0.256885428	6
804	0.257181329	0.485933244	48.72762893	4.406452107	0.180666884	0.005437043	3.39E-06	117.4255516	10.93782555	0	-42.15	865339825	0.256885428	6
805	0.257181329	0.485933244	48.72762893	4.406452107	0.180666884	0.005437043	3.39E-06	117.4255516	10.93782555	0	-42.15	865339825	0.256885428	6
806	0.257181329	0.485933244	48.72762893	4.406452107	0.180666884	0.005437043	3.39E-06	117.4255516	10.93782555	0	-42.15	865339825	0.256885428	6
807	0.391104179	0.396004082	49	3.446660034	0.088297085	0.011333362	3.57E-06	107	10.67995022	0	-39.20833333	364342226	0.212891739	6
808	0.257181329	0.485933244	48.72762893	4.406452107	0.180666884	0.005437043	3.39E-06	117.4255516	10.93782555	0	-42.15	865339825	0.256885428	6
809	0.257181329	0.485933244	48.72762893	4.406452107	0.180666884	0.005437043	3.39E-06	117.4255516	10.93782555	0	-42.15	865339825	0.256885428	6
810	0.257181329	0.485933244	48.72762893	4.406452107	0.180666884	0.005437043	3.39E-06	117.4255516	10.93782555	0	-42.15	865339825	0.256885428	6
811	0.257181329	0.485933244	48.72762893	4.406452107	0.180666884	0.005437043	3.39E-06	117.4255516	10.93782555	0	-42.15	865339825	0.256885428	6
812	0.257181329	0.485933244	48.72762893	4.406452107	0.180666884	0.005437043	3.39E-06	117.4255516	10.93782555	0	-42.15	865339825	0.256885428	6
813	0.257181329	0.485933244	48.72762893	4.406452107	0.180666884	0.005437043	3.39E-06	117.4255516	10.93782555	0	-42.15	865339825	0.256885428	6
814	0.257181329	0.485933244	48.72762893	4.406452107	0.088297085	0.005437043	3.39E-06	117.4255516	10.71093101	0	-31.45	120892117	0.256885428	6
815	0.257181329	0.485933244	48.72762893	4.406452107	0.180666884	0.005437043	3.39E-06	117.4255516	10.93782555	0	-42.15	865339825	0.256885428	6
816	0.391104179	0.396004082	49	3.446660034	0.088297085	0.011333362	4.60E-06	107	10.52273598	0	-39.39166667	429803086	0.212891739	6
817	0.257181329	0.485933244	48.72762893	4.406452107	0.180666884	0.005437043	3.39E-06	117.4255516	10.93782555	0	-42.15	865339825	0.256885428	6
818	0.257181329	0.485933244	48.72762893	4.406452107	0.180666884	0.005437043	3.39E-06	117.4255516	10.93782555	0	-42.15	865339825	0.256885428	6
819	0.257181329	0.485933244	48.72762893	4.406452107	0.180666884	0.005437043	3.39E-06	117.4255516	10.93782555	0	-42.15	865339825	0.256885428	6
820	0.257181329	0.485933244	48.72762893	4.406452107	0.180666884	0.005437043	3.39E-06	117.4255516	10.93782555	0	-42.15	865339825	0.256885428	6
821	0.257181329	0.485933244	48.72762893	4.406452107	0.180666884	0.005437043	3.39E-06	117.4255516	10.93782555	0	-42.15	865339825	0.256885428	6
822	0.257181329	0.485933244	48.72762893	4.406452107	0.180666884	0.005437043	3.39E-06	117.4255516	10.93782555	0	-42.15	865339825	0.256885428	6
823	0.391104179	0.396004082	49	3.446660034	0.088297085	0.011333362	4.60E-06	107	10.52273598	0	-39.39166667	595957052	0.212891739	6
824	0.257181329	0.485933244	48.72762893	4.406452107	0.180666884	0.005437043	3.39E-06	117.4255516	10.93782555	0	-42.15	865339825	0.256885428	6
825	0.257181329	0.485933244	48.72762893	4.406452107	0.180666884	0.005437043	3.39E-06	117.4255516	10.93782555	0	-42.15	865339825	0.256885428	6
826	0.257181329	0.485933244	48.72762893	4.406452107	0.180666884	0.005437043	3.39E-06	117.4255516	10.93782555	0	-42.15	540839455	0.256885428	6
827	0.257181329	0.485933244	48.72762893	4.406452107	0.180666884	0.005437043	3.39E-06	117.4255516	10.93782555	0	-42.15	865339825	0.256885428	6
828	0.257181329	0.485933244	48.72762893	4.406452107	0.180666884	0.005437043	3.39E-06	117.4255516	10.93782555	0	-42.15	865339825	0.256885428	6
829	0.391104179	0.396004082	49	3.446660034	0.088297085	0.011333362	4.60E-06	107	10.52273598	0	-39.39166667	631591637	0.212891739	6
830	0.257181329	0.485933244	48.72762893	4.406452107	0.180666884	0.005437043	3.39E-06	117.4255516	10.93782555	0	-42.15	865339825	0.256885428	6
831	0.257181329	0.485933244	48.72762893	4.406452107	0.180666884	0.005437043	3.39E-06	117.4255516	10.93782555	0	-42.15	865339825	0.256885428	6
832	0.257181329	0.485933244	48.72762893	4.406452107	0.180666884	0.005437043	3.39E-06	117.4255516	10.93782555	0	-42.15	865339825	0.256885428	6
833	0.391104179	0.396004082	49	3.446660034	0.088297085	0.011333362	4.60E-06	107	10.52273598	0	-39.39166667	287337759	0.212891739	6
834	0.257181329	0.485933244	48.72762893	4.406452107	0.180666884	0.005437043	3.39E-06	117.4255516	10.93782555	0	-42.15	865339825	0.256885428	6
835	0.257181329	0.485933244	48.72762893	4.406452107	0.180666884	0.005437043	3.39E-06	117.4255516	10.93782555	0	-42.15	865339825	0.256885428	6
836	0.257181329	0.485933244	48.72762893	4.406452107	0.180666884	0.005437043	3.39E-06	117.4255516	10.93782555	0	-42.15	865339825	0.256885428	6
837	0.257181329	0.485933244	48.72762893	4.406452107	0.180666884	0.005437043	3.39E-06	117.4255516	10.93782555	0	-42.15	865339825	0.256885428	6
838	0.257181329	0.485933244	48.72762893	4.406452107	0.180666884	0.005437043	3.39E-06	117.4255516	10.93782555	0	-42.15	865339825	0.256885428	6
839	0.257181329	0.485933244	48.72762893	4.406452107	0.180666884	0.005437043	3.39E-06	117.4255516	10.93782555	0	-42.15	865339825	0.256885428	6
840	0.257181329	0.485933244	48.72762893	4.406452107	0.180666884	0.005437043	3.39E-06	117.4255516	10.93782555	0	-42.15	865339825	0.256885428	6
841	0.311988659	0.320211341	71.41640192	2.654454237	0.160115258	0.006356052	2.94E-06	60.66202276	4.094859671	0	-46.84166667	315901596	0.367799999	6
842	0.391104179	0.396004082	49	3.446660034	0.180666884	0.005437043	3.39E-06	107	10.49848118	0	-44.63333333	291795222	0.212891739	6
843	0.257181329	0.485933244	48.72762893	4.406452107	0.088297085	0.011333362	4.60E-06	117.4255516	10.68669325	0	-41.525	260662171	0.256885428	6
844	0.257181329	0.485933244	49	3.446660034	0.088297085	0.005437043	3.39E-06	117.4255516	9.793424953	0	-31.29166667	387070607	0.256885428	6
845	0.157879942	0.438804761	17.56948496	0.223830399	0.274717587	0.014466777	2.06E-06	46.54961788	0.535487491	0	-44.49166667	830041791	0.403315296	6
846	0.304091624	0.571738486	5.329864836	2.842658994	0.049032805	0.005442871	2.49E-06	111.5580789	5.135092531	0	-18.90833333	479773373	0.12416989	6
847	0.164807946	0.723098902	3.551115608	5.766768403	0.245342655	0.00255344	2.71E-06	110.3061793	7.971095879	0	-36.34166667	346868299	0.112093152	6
848	0.59686872	0.593876183	73.1329366	3.615423188	0.395615485	0.006264866	5.79E-06	40.73634991	6.718803714	0	-12.275	793799532	0	6
849	0.257181329	0.485933244	48.72762893	4.406452107	0.180666884	0.005437043	3.39E-06	117.4255516	10.93782555	0	-42.15	865339825	0.256885428	6
850	0.216728378	0.448477494	57.10216945	1.167461993	0.057698806	0.015488799	3.88E-06	102.2147791	4.726311505	0	-40.28333333	592491454	0.334794128	6
851	0.391104179	0.396004082	48.72762893	4.406452107	0.180666884	0.005437043	3.39E-06	107	10.36460101	0	90.575	230969966	0.212891739	6
852	0.257181329	0.485933244	48.72762893	4.406452107	0.180666884	0.005437043	3.39E-06	117.4255516	10.93782555	0	-42.15	865339825	0.256885428	6
853	0.257181329	0.485933244	48.72762893	4.406452107	0.180666884	0.005437043	3.39E-06	117.4255516	10.93782555	0	-42.15	865339825	0.256885428	6
854	0.257181329	0.485933244	48.72762893	4.406452107	0.180666884	0.005437043	3.39E-06	117.4255516	10.93782555	0	-42.15	400101793	0.256885428	6
855	0.257181329	0.485933244	48.72762893	4.406452107	0.180666884	0.005437043	3.39E-06	117.4255516	10.93782555	0	-42.15	322481410	0.256885428	6
856	0.257181329	0.485933244	48.72762893	4.406452107	0.180666884	0.005437043	3.39E-06	117.4255516	10.93782555	0	-42.15	865339825	0.256885428	6
857	0.257181329	0.485933244	48.72762893	4.406452107	0.180666884	0.005437043	3.39E-06	117.4255516	10.93782555	0	-42.15	865339825	0.256885428	6
858	0.391104179	0.396004082	49	3.446660034	0.180666884	0.005437043	3.39E-06	107	10.49848118	0	-44.63333333	577435495	0.212891739	6
859	0.240086639	0.699798411	23.85629071	1.26107287	0.187093109	0.008998178	6.81E-06	176.822974	6.182565884	0	-46.73333333	789321762	0.06011495	6
860	0.256553988	0.546391173	63.31605342	2.048601399	0.077226349	0.007029987	4.44E-06	35.91267022	2.607829388	0	-49.73333333	895601605	0.197054839	6
861	0.257181329	0.485933244	48.72762893	4.406452107	0.180666884	0.005437043	3.39E-06	117.4255516	10.93782555	0	-42.15	865339825	0.256885428	6
862	0.413475842	0.538874305	27.29117853	7.081152586	0.043633532	0.004621028	1.73E-06	151.9072168	2.388023182	0	121.95	738767932	0.047649853	6
863	0.257181329	0.485933244	48.72762893	4.406452107	0.180666884	0.005437043	3.39E-06	117.4255516	10.93782555	0	-42.15	693540188	0.256885428	6
864	0.257181329	0.485933244	48.72762893	4.406452107	0.180666884	0.005437043	3.39E-06	117.4255516	10.93782555	0	-42.15	865339825	0.256885428	6
865	0.257181329	0.485933244	48.72762893	4.406452107	0.180666884	0.005437043	3.39E-06	117.4255516	10.93782555	0	-42.15	865339825	0.256885428	6
866	0.257181329	0.485933244	48.72762893	4.406452107	0.180666884	0.005437043	3.39E-06	117.4255516	10.93782555	0	-42.15	865339825	0.256885428	6
867	0.328593374	0.398401396	66.22369431	2.904903923	0.112748387	0.007609812	3.94E-06	84.66020336	7.349413999	0	-44.675	828601223	0.27300523	6
868	0.257181329	0.485933244	48.72762893	4.406452107	0.180666884	0.005437043	3.39E-06	117.4255516	10.93782555	0	-42.15	781766989	0.256885428	6
869	0.257181329	0.485933244	48.72762893	4.406452107	0.180666884	0.005437043	3.39E-06	117.4255516	10.93782555	0	-42.15	144150204	0.256885428	6
870	0.407909514	0.331963798	66.05960699	2.583950498	0.116091589	0.010697726	3.97E-06	163.8749662	6.989300266	0	63.275	642213179	0.260126688	6
871	0.257181329	0.485933244	48.72762893	4.406452107	0.180666884	0.005437043	3.39E-06	117.4255516	10.93782555	0	-42.15	865339825	0.256885428	6
872	0.257181329	0.485933244	48.72762893	4.406452107	0.180666884	0.005437043	3.39E-06	117.4255516	10.93782555	0	-42.15	865339825	0.256885428	6
873	0.170768711	0.926296942	15.19268904	8.279401788	0.160499485	0.005912586	4.97E-06	176.183531	-50	-50	-50	423892512	0	6
874	0.243044897	0.451779737	57.73614226	6.548242445	0.259083612	0.004072176	4.84E-06	19.73777587	1.200395753	0	-55.75	151622320	0.305175366	6
875	0.257181329	0.485933244	48.72762893	4.406452107	0.180666884	0.005437043	3.39E-06	117.4255516	10.93782555	0	-42.15	762180054	0.256885428	6
876	0.257181329	0.485933244	48.72762893	4.406452107	0.180666884	0.005437043	3.39E-06	117.4255516	10.93782555	0	-42.15	865339825	0.256885428	6
877	0.439899148	0.742919607	62.13400134	3.398270588	0.053215233	0.015661938	3.05E-06	137.6474396	-50	-50	-50	122044132	0	6
878	0.428001751	0.213460845	57.92661323	3.815213479	0.016281287	0.005478511	3.81E-06	174.3117427	3.669525484	0	32.45833333	164463973	0.358537404	6
879	0.257181329	0.485933244	48.72762893	4.406452107	0.180666884	0.005437043	3.39E-06	117.4255516	10.93782555	0	-42.15	865339825	0.256885428	6
880	0.257181329	0.485933244	48.72762893	4.406452107	0.180666884	0.005437043	3.39E-06	117.4255516	10.93782555	0	-42.15	865339825	0.256885428	6
881	0.257181329	0.485933244	48.72762893	4.406452107	0.180666884	0.005437043	3.39E-06	117.4255516	10.93782555	0	-42.15	865339825	0.256885428	6
882	0.255389125	0.883239281	62.81429751	4.852723357	0.104418749	0.000862759	2.24E-06	121.3714773	-0.04937182	0	-51.70833333	289425590	0	6
883	0.257181329	0.485933244	48.72762893	4.406452107	0.180666884	0.005437043	3.39E-06	117.4255516	10.93782555	0	-42.15	471374757	0.256885428	6
884	0.08485971	0.672745402	22.42212481	1.425748418	0.146805635	0.004325108	4.51E-06	140.2671373	6.205275415	0	-33.41666667	384462687	0.242394888	6
885	0.257181329	0.485933244	48.72762893	4.406452107	0.180666884	0.005437043	3.39E-06	117.4255516	10.93782555	0	-42.15	865339825	0.256885428	6
886	0.391104179	0.396004082	49	4.406452107	0.180666884	0.011333362	4.60E-06	107	9.432302829	0	79.89166667	836115689	0.212891739	6
887	0.257181329	0.485933244	48.72762893	3.446660034	0.088297085	0.005437043	3.39E-06	117.4255516	9.734672697	0	-31.65833333	237913465	0.256885428	6
888	0.494720989	0.251649904	41.51448821	2.319252549	0.223300928	0.00466134	6.19E-06	40.49903623	2.603643883	0	-54.36666667	895898560	0.253629107	6
889	0.257181329	0.485933244	48.72762893	4.406452107	0.180666884	0.005437043	3.39E-06	117.4255516	10.93782555	0	-42.15	342316990	0.256885428	6
890	0.257181329	0.485933244	48.72762893	4.406452107	0.180666884	0.005437043	3.39E-06	117.4255516	10.93782555	0	-42.15	865339825	0.256885428	6
891	0.46680957	0.473923792	54.40457528	1.805239099	0.214720922	0.001315097	2.32E-06	155.3008144	2.944844808	0	48.03333333	801688807	0.059266638	6
892	0.005561753	0.585623722	67.38826866	2.098467642	0.253917849	0.007018642	3.51E-06	128.0241964	5.816017906	0	-37.49166667	114844535	0.408814524	6
893	0.391104179	0.396004082	49	3.446660034	0.088297085	0.011333362	4.60E-06	107	10.52273598	0	-39.39166667	595957052	0.212891739	6
894	0.073455991	0.614998245	81.15647338	7.692163873	0.005301569	0.004013746	5.23E-06	12.23913901	2.365226319	0	-23.625	793861012	0.311545764	6
895	0.257181329	0.485933244	48.72762893	4.406452107	0.180666884	0.005437043	3.39E-06	117.4255516	10.93782555	0	-42.15	865339825	0.256885428	6
896	0.257181329	0.485933244	48.72762893	4.406452107	0.180666884	0.005437043	3.39E-06	117.4255516	10.93782555	0	-42.15	540839455	0.256885428	6
897	0.257181329	0.485933244	48.72762893	4.406452107	0.180666884	0.005437043	3.39E-06	117.4255516	10.93782555	0	-42.15	865339825	0.256885428	6
898	0.257181329	0.485933244	48.72762893	4.406452107	0.180666884	0.005437043	3.39E-06	117.4255516	10.93782555	0	-42.15	865339825	0.256885428	6
899	0.58840169	0.537674608	44.55401937	4.557957577	0.168495959	0.020651582	8.18E-06	144.4964149	0.109194907	0	-32.25833333	172406877	0	6
900	0.257181329	0.485933244	48.72762893	4.406452107	0.180666884	0.005437043	3.39E-06	117.4255516	10.93782555	0	-42.15	865339825	0.256885428	6
901	0.257181329	0.485933244	48.72762893	4.406452107	0.180666884	0.005437043	3.39E-06	117.4255516	10.93782555	0	-42.15	865339825	0.256885428	6
902	0.257181329	0.485933244	48.72762893	3.446660034	0.088297085	0.011333362	4.60E-06	107	8.928914256	0	-42.425	754899736	0.256885428	6
903	0.667665665	0.554884287	70.21714168	1.001025229	0.156633664	0.007148796	3.98E-06	127.1305426	3.343595755	0	-3.108333333	144604572	0	6
904	0.257181329	0.485933244	48.72762893	4.406452107	0.180666884	0.005437043	3.39E-06	117.4255516	10.93782555	0	-42.15	869492904	0.256885428	6
905	0.257181329	0.485933244	48.72762893	4.406452107	0.180666884	0.005437043	3.39E-06	117.4255516	10.93782555	0	-42.15	371059394	0.256885428	6
906	0.257181329	0.485933244	48.72762893	4.406452107	0.180666884	0.005437043	3.39E-06	117.4255516	10.93782555	0	-42.15	865339825	0.256885428	6
907	0.257181329	0.485933244	48.72762893	4.406452107	0.180666884	0.005437043	3.39E-06	117.4255516	10.93782555	0	-42.15	865339825	0.256885428	6
908	0.257181329	0.485933244	48.72762893	4.406452107	0.180666884	0.005437043	3.39E-06	117.4255516	10.93782555	0	-42.15	431833899	0.256885428	6
909	0.257181329	0.485933244	48.72762893	4.406452107	0.180666884	0.005437043	3.39E-06	117.4255516	10.93782555	0	-42.15	662210220	0.256885428	6
910	0.257181329	0.485933244	48.72762893	4.406452107	0.180666884	0.005437043	3.39E-06	117.4255516	10.93782555	0	-42.15	865339825	0.256885428	7
911	0.257181329	0.485933244	48.72762893	4.406452107	0.180666884	0.005437043	3.39E-06	117.4255516	10.93782555	0	-42.15	869492904	0.256885428	7
912	0.257181329	0.485933244	48.72762893	4.406452107	0.180666884	0.005437043	3.39E-06	117.4255516	10.93782555	0	-42.15	865339825	0.256885428	7
913	0.257181329	0.485933244	48.72762893	4.406452107	0.180666884	0.005437043	3.39E-06	117.4255516	10.93782555	0	-42.15	865339825	0.256885428	7
914	0.257181329	0.485933244	48.72762893	4.406452107	0.180666884	0.005437043	3.39E-06	117.4255516	10.93782555	0	-42.15	865339825	0.256885428	7
915	0.257181329	0.485933244	48.72762893	4.406452107	0.180666884	0.005437043	3.39E-06	117.4255516	10.93782555	0	-42.15	865339825	0.256885428	7
916	0.257181329	0.485933244	48.72762893	4.406452107	0.180666884	0.005437043	3.39E-06	117.4255516	10.93782555	0	-42.15	865339825	0.256885428	7
917	0.257181329	0.485933244	48.72762893	4.406452107	0.180666884	0.005437043	3.39E-06	117.4255516	10.93782555	0	-42.15	865339825	0.256885428	7
918	0.257181329	0.485933244	48.72762893	4.406452107	0.180666884	0.005437043	3.39E-06	117.4255516	10.93782555	0	-42.15	865339825	0.256885428	7
919	0.257181329	0.485933244	48.72762893	4.406452107	0.180666884	0.005437043	3.39E-06	117.4255516	10.93782555	0	-42.15	865339825	0.256885428	7
920	0.257181329	0.485933244	48.72762893	4.406452107	0.180666884	0.005437043	3.39E-06	117.4255516	10.93782555	0	-42.15	865339825	0.256885428	7
921	0.257181329	0.485933244	48.72762893	4.406452107	0.180666884	0.005437043	3.39E-06	117.4255516	10.93782555	0	-42.15	865339825	0.256885428	7
922	0.257181329	0.485933244	48.72762893	4.406452107	0.180666884	0.005437043	3.39E-06	117.4255516	10.93782555	0	-42.15	865339825	0.256885428	7
923	0.257181329	0.485933244	48.72762893	4.406452107	0.180666884	0.005437043	3.39E-06	117.4255516	10.93782555	0	-42.15	865339825	0.256885428	7
924	0.257181329	0.485933244	48.72762893	4.406452107	0.180666884	0.005437043	3.39E-06	117.4255516	10.93782555	0	-42.15	865339825	0.256885428	7
925	0.257181329	0.485933244	48.72762893	4.406452107	0.180666884	0.005437043	3.39E-06	117.4255516	10.93782555	0	-42.15	865339825	0.256885428	7
926	0.257181329	0.485933244	48.72762893	4.406452107	0.180666884	0.005437043	3.39E-06	117.4255516	10.93782555	0	-42.15	865339825	0.256885428	7
927	0.257181329	0.485933244	48.72762893	4.406452107	0.180666884	0.005437043	3.39E-06	117.4255516	10.93782555	0	-42.15	865339825	0.256885428	7
928	0.257181329	0.485933244	48.72762893	4.406452107	0.180666884	0.005437043	3.39E-06	117.4255516	10.93782555	0	-42.15	865339825	0.256885428	7
929	0.257181329	0.485933244	48.72762893	4.406452107	0.180666884	0.005437043	3.39E-06	117.4255516	10.93782555	0	-42.15	865339825	0.256885428	7
930	0.257181329	0.485933244	48.72762893	4.406452107	0.180666884	0.005437043	3.39E-06	117.4255516	10.93782555	0	-42.15	865339825	0.256885428	7
931	0.257181329	0.485933244	48.72762893	4.406452107	0.180666884	0.005437043	3.39E-06	117.4255516	10.93782555	0	-42.15	865339825	0.256885428	7
932	0.257181329	0.485933244	48.72762893	4.406452107	0.180666884	0.005437043	3.39E-06	117.4255516	10.93782555	0	-42.15	865339825	0.256885428	7
933	0.257181329	0.485933244	48.72762893	4.406452107	0.180666884	0.005437043	3.39E-06	117.4255516	10.93782555	0	-42.15	865339825	0.256885428	7
934	0.257181329	0.485933244	48.72762893	4.406452107	0.180666884	0.005437043	3.39E-06	117.4255516	10.93782555	0	-42.15	865339825	0.256885428	7
935	0.257181329	0.485933244	48.72762893	4.406452107	0.180666884	0.005437043	3.39E-06	117.4255516	10.93782555	0	-42.15	865339825	0.256885428	7
936	0.257181329	0.485933244	48.72762893	4.406452107	0.180666884	0.005437043	3.39E-06	117.4255516	10.93782555	0	-42.15	865339825	0.256885428	7
937	0.257181329	0.485933244	48.72762893	4.406452107	0.180666884	0.005437043	3.39E-06	117.4255516	10.93782555	0	-42.15	865339825	0.256885428	7
938	0.257181329	0.485933244	48.72762893	4.406452107	0.180666884	0.005437043	3.39E-06	117.4255516	10.93782555	0	-42.15	865339825	0.256885428	7
939	0.257181329	0.485933244	48.72762893	4.406452107	0.180666884	0.005437043	3.39E-06	117.4255516	10.93782555	0	-42.15	865339825	0.256885428	7
940	0.257181329	0.485933244	48.72762893	4.406452107	0.180666884	0.005437043	3.39E-06	117.4255516	10.93782555	0	-42.15	865339825	0.256885428	7
941	0.257181329	0.485933244	48.72762893	4.406452107	0.180666884	0.005437043	3.39E-06	117.4255516	10.93782555	0	-42.15	865339825	0.256885428	7
942	0.257181329	0.485933244	48.72762893	4.406452107	0.180666884	0.005437043	3.39E-06	117.4255516	10.93782555	0	-42.15	865339825	0.256885428	7
943	0.257181329	0.485933244	48.72762893	4.406452107	0.180666884	0.005437043	3.39E-06	117.4255516	10.93782555	0	-42.15	865339825	0.256885428	7
944	0.257181329	0.485933244	48.72762893	4.406452107	0.180666884	0.005437043	3.39E-06	117.4255516	10.93782555	0	-42.15	865339825	0.256885428	7
945	0.257181329	0.485933244	48.72762893	4.406452107	0.180666884	0.005437043	3.39E-06	117.4255516	10.93782555	0	-42.15	865339825	0.256885428	7
946	0.257181329	0.485933244	48.72762893	4.406452107	0.180666884	0.005437043	3.39E-06	117.4255516	10.93782555	0	-42.15	865339825	0.256885428	7
947	0.257181329	0.485933244	48.72762893	4.406452107	0.180666884	0.005437043	3.39E-06	117.4255516	10.93782555	0	-42.15	865339825	0.256885428	7
948	0.257181329	0.485933244	48.72762893	4.406452107	0.180666884	0.005437043	3.39E-06	117.4255516	10.93782555	0	-42.15	865339825	0.256885428	7
949	0.257181329	0.485933244	48.72762893	4.406452107	0.180666884	0.005437043	3.39E-06	117.4255516	10.93782555	0	-42.15	865339825	0.256885428	7
950	0.257181329	0.485933244	48.72762893	4.406452107	0.180666884	0.005437043	3.39E-06	117.4255516	10.93782555	0	-42.15	865339825	0.256885428	7
951	0.257181329	0.485933244	48.72762893	4.406452107	0.180666884	0.005437043	3.39E-06	117.4255516	10.93782555	0	-42.15	865339825	0.256885428	7
952	0.257181329	0.485933244	48.72762893	4.406452107	0.180666884	0.005437043	3.39E-06	117.4255516	10.93782555	0	-42.15	865339825	0.256885428	7
953	0.257181329	0.485933244	48.72762893	4.406452107	0.180666884	0.005437043	3.39E-06	117.4255516	10.93782555	0	-42.15	865339825	0.256885428	7
954	0.257181329	0.485933244	48.72762893	4.406452107	0.180666884	0.005437043	3.39E-06	117.4255516	10.93782555	0	-42.15	865339825	0.256885428	7
955	0.257181329	0.485933244	48.72762893	4.406452107	0.180666884	0.005437043	3.39E-06	117.4255516	10.93782555	0	-42.15	865339825	0.256885428	7
956	0.257181329	0.485933244	48.72762893	4.406452107	0.180666884	0.005437043	3.39E-06	117.4255516	10.93782555	0	-42.15	865339825	0.256885428	7
957	0.257181329	0.485933244	48.72762893	4.406452107	0.180666884	0.005437043	3.39E-06	117.4255516	10.93782555	0	-42.15	865339825	0.256885428	7
958	0.257181329	0.485933244	48.72762893	4.406452107	0.180666884	0.005437043	3.39E-06	117.4255516	10.93782555	0	-42.15	865339825	0.256885428	7
959	0.257181329	0.485933244	48.72762893	4.406452107	0.180666884	0.005437043	3.39E-06	117.4255516	10.93782555	0	-42.15	865339825	0.256885428	7
960	0.257181329	0.485933244	48.72762893	4.406452107	0.180666884	0.005437043	3.39E-06	117.4255516	10.93782555	0	-42.15	865339825	0.256885428	7
961	0.257181329	0.485933244	48.72762893	4.406452107	0.180666884	0.005437043	3.39E-06	117.4255516	10.93782555	0	-42.15	865339825	0.256885428	7
962	0.257181329	0.485933244	48.72762893	4.406452107	0.180666884	0.005437043	3.39E-06	117.4255516	10.93782555	0	-42.15	865339825	0.256885428	7
963	0.257181329	0.485933244	48.72762893	4.406452107	0.180666884	0.005437043	3.39E-06	117.4255516	10.93782555	0	-42.15	865339825	0.256885428	7
964	0.257181329	0.485933244	48.72762893	4.406452107	0.180666884	0.005437043	3.39E-06	117.4255516	10.93782555	0	-42.15	865339825	0.256885428	7
965	0.257181329	0.485933244	48.72762893	4.406452107	0.180666884	0.005437043	3.39E-06	117.4255516	10.93782555	0	-42.15	865339825	0.256885428	7
966	0.257181329	0.485933244	48.72762893	4.406452107	0.180666884	0.005437043	3.39E-06	117.4255516	10.93782555	0	-42.15	865339825	0.256885428	7
967	0.257181329	0.485933244	48.72762893	4.406452107	0.180666884	0.005437043	3.39E-06	117.4255516	10.93782555	0	-42.15	869492904	0.256885428	7
968	0.257181329	0.485933244	48.72762893	4.406452107	0.180666884	0.005437043	3.39E-06	117.4255516	10.93782555	0	-42.15	865339825	0.256885428	7
969	0.257181329	0.485933244	48.72762893	4.406452107	0.180666884	0.005437043	3.39E-06	117.4255516	10.93782555	0	-42.15	865339825	0.256885428	7
970	0.257181329	0.485933244	48.72762893	4.406452107	0.180666884	0.005437043	3.39E-06	117.4255516	10.93782555	0	-42.15	865339825	0.256885428	7
971	0.257181329	0.485933244	48.72762893	4.406452107	0.180666884	0.005437043	3.39E-06	117.4255516	10.93782555	0	-42.15	865339825	0.256885428	7
972	0.257181329	0.485933244	48.72762893	4.406452107	0.180666884	0.005437043	3.39E-06	117.4255516	10.93782555	0	-42.15	865339825	0.256885428	7
973	0.257181329	0.485933244	48.72762893	4.406452107	0.180666884	0.005437043	3.39E-06	117.4255516	10.93782555	0	-42.15	865339825	0.256885428	7
974	0.257181329	0.485933244	48.72762893	4.406452107	0.180666884	0.005437043	3.39E-06	117.4255516	10.93782555	0	-42.15	865339825	0.256885428	7
975	0.257181329	0.485933244	48.72762893	4.406452107	0.180666884	0.005437043	3.39E-06	117.4255516	10.93782555	0	-42.15	865339825	0.256885428	7
976	0.257181329	0.485933244	48.72762893	4.406452107	0.180666884	0.005437043	3.39E-06	117.4255516	10.93782555	0	-42.15	865339825	0.256885428	7
977	0.257181329	0.485933244	48.72762893	4.406452107	0.180666884	0.005437043	3.39E-06	117.4255516	10.93782555	0	-42.15	865339825	0.256885428	7
978	0.257181329	0.485933244	48.72762893	4.406452107	0.180666884	0.005437043	3.39E-06	117.4255516	10.93782555	0	-42.15	865339825	0.256885428	7
979	0.257181329	0.485933244	48.72762893	4.406452107	0.180666884	0.005437043	3.39E-06	117.4255516	10.93782555	0	-42.15	865339825	0.256885428	7
980	0.257181329	0.485933244	48.72762893	4.406452107	0.180666884	0.005437043	3.39E-06	117.4255516	10.93782555	0	-42.15	330890097	0.256885428	7
981	0.209938498	0.338192507	39.52540694	4.594929701	0.234308343	0.005515655	1.13E-07	133.5158323	2.450580147	0	148.5416667	309227169	0.451868995	7
982	0.257181329	0.485933244	48.72762893	4.406452107	0.180666884	0.005437043	3.39E-06	117.4255516	10.93782555	0	-42.15	865339825	0.256885428	7
983	0.257181329	0.485933244	48.72762893	4.406452107	0.180666884	0.005437043	3.39E-06	117.4255516	10.93782555	0	-42.15	865339825	0.256885428	7
984	0.154109923	0.646270778	45.03307026	4.473358599	0.005044175	0.006042373	5.90E-06	156.4460075	3.386988116	0	31.8	347230806	0.1996193	7
985	0.257181329	0.485933244	48.72762893	4.406452107	0.180666884	0.005437043	3.39E-06	117.4255516	10.93782555	0	-42.15	865339825	0.256885428	7
986	0.257181329	0.485933244	48.72762893	4.406452107	0.180666884	0.005437043	3.39E-06	117.4255516	10.93782555	0	-42.15	865339825	0.256885428	7
987	0.257181329	0.485933244	48.72762893	4.406452107	0.180666884	0.005437043	3.39E-06	117.4255516	10.93782555	0	-42.15	865339825	0.256885428	7
988	0.085609455	0.339515789	28.62765015	6.901810721	0.234851638	0.004701711	2.13E-06	94.59669799	8.520473279	0	-41.5	305200177	0.574874756	7
989	0.257181329	0.485933244	48.72762893	4.406452107	0.180666884	0.005437043	3.39E-06	117.4255516	10.93782555	0	-42.15	865339825	0.256885428	7
990	0.060559051	0.904017196	39.56062107	5.026786508	0.369136607	0.004064489	2.01E-06	126.4059111	2.964254226	0	121.5166667	476047857	0.035423754	7
991	0.383028125	0.407923973	43.16969983	2.291914895	0.238351845	0.009336487	3.03E-06	148.576187	9.765383614	0	68.375	331779912	0.209047902	7
992	0.520507358	0.73981302	25.73343178	8.271689425	0.194098878	0.004935143	3.42E-06	146.5504533	-50	-50	-50	381974631	0	7
993	0.186308205	0.076735158	71.39844187	9.384739227	0.381979332	0.008804954	9.32E-07	123.1684898	6.741115663	0	142.1583333	209215671	0.736956637	7
994	0.257181329	0.485933244	48.72762893	4.406452107	0.180666884	0.005437043	3.39E-06	117.4255516	10.93782555	0	-42.15	477307526	0.256885428	7
995	0.257181329	0.485933244	48.72762893	4.406452107	0.180666884	0.005437043	3.39E-06	117.4255516	10.93782555	0	-42.15	283910855	0.256885428	7
996	0.190479763	0.189508419	66.69597133	0.809945767	0.30031146	0.009020719	1.94E-07	78.0935723	0.827571911	0	-42.28333333	881943214	0.620011818	7
997	0.346527548	0.412782277	32.30433998	7.915932857	0.112751352	0.009470887	3.50E-06	100.1086604	11.10986095	0	163.7333333	771661962	0.240690175	7
998	0.257181329	0.485933244	48.72762893	4.406452107	0.180666884	0.005437043	3.39E-06	117.4255516	10.93782555	0	-42.15	865339825	0.256885428	7
999	0.33199247	0.647475165	54.59085964	1.271444195	0.274621992	0.005671575	3.77E-06	123.3394792	2.580034127	0	108.975	172956388	0.020532365	7
1000	0.238105338	0.337471581	65.94161741	0.406142984	0.055516095	0.005728364	2.61E-06	131.3961012	3.947280256	0	-28.89166667	592924919	0.424423081	7
1001	0.120377512	0.274059272	7.955600788	7.390683863	0.162980796	0.005248259	4.93E-06	209.3338723	0.495086943	-5.192378564	57.025	174198912	0.605563216	7
1002	0.257181329	0.485933244	48.72762893	4.406452107	0.180666884	0.005437043	3.39E-06	117.4255516	10.93782555	0	-42.15	783872836	0.256885428	7
1003	0.257181329	0.485933244	48.72762893	4.406452107	0.180666884	0.005437043	3.39E-06	117.4255516	10.93782555	0	-42.15	725323640	0.256885428	7
1004	0.283527838	0.5331624	56.64325954	3.59202084	0.160171024	0.00634364	3.92E-06	88.45873378	9.289041877	0	-46.85	114779289	0.183309761	7
1005	0.434861361	0.05133256	29.42568837	4.248194299	0.024800153	0.002365613	1.91E-06	199.1347386	2.274203428	0	62.05833333	688114297	0.513806079	7
1006	0.107100684	1.181678792	85.4784584	1.22753654	0.271380482	0.002924871	2.10E-06	37.04508614	-50	-50	-50	658331527	0	7
1007	0.257181329	0.485933244	48.72762893	4.406452107	0.180666884	0.005437043	3.39E-06	117.4255516	10.93782555	0	-42.15	263740265	0.256885428	7
1008	0.156170522	0.768396814	79.45160729	3.531246491	0.264388095	0.005426384	4.98E-06	57.66484925	6.047550222	0	10.7	254875833	0.075432664	7
1009	0.257181329	0.485933244	48.72762893	4.406452107	0.180666884	0.005437043	3.39E-06	117.4255516	10.93782555	0	-42.15	699996635	0.256885428	7
1010	0.257181329	0.485933244	48.72762893	4.406452107	0.180666884	0.005437043	3.39E-06	117.4255516	10.93782555	0	-42.15	865339825	0.256885428	7
1011	0.257181329	0.485933244	48.72762893	4.406452107	0.180666884	0.005437043	3.39E-06	117.4255516	10.93782555	0	-42.15	865339825	0.256885428	7
1012	0.257181329	0.485933244	48.72762893	4.406452107	0.180666884	0.005437043	3.39E-06	117.4255516	10.93782555	0	-42.15	677287483	0.256885428	7
1013	0.257181329	0.485933244	48.72762893	4.406452107	0.180666884	0.005437043	3.39E-06	117.4255516	10.93782555	0	-42.15	515379127	0.256885428	7
1014	0.257181329	0.485933244	48.72762893	4.406452107	0.180666884	0.005437043	3.39E-06	117.4255516	10.93782555	0	-42.15	264443362	0.256885428	7
1015	0.257181329	0.485933244	48.72762893	4.406452107	0.180666884	0.005437043	3.39E-06	117.4255516	10.93782555	0	-42.15	656241296	0.256885428	7
1016	0.28579252	0.78569145	26.86108488	6.973620286	0.17369516	0.00701769	4.23E-06	189.6910108	-50	-50	-50	851196607	0	7
1017	0.257181329	0.485933244	48.72762893	4.406452107	0.180666884	0.005437043	3.39E-06	117.4255516	10.93782555	0	-42.15	865339825	0.256885428	7
1018	0.063911543	0.142459843	50.9673235	5.142954281	0.204549581	0.007426528	1.67E-06	177.5892903	3.626164877	0	98.86666667	283897350	0.793628615	7
1019	0.214229053	0.623436573	41.8528472	2.171946376	0.270046082	0.006437484	4.71E-06	151.1564454	8.704789028	0	-35.70833333	196876694	0.162334374	7
1020	0.257181329	0.485933244	48.72762893	4.406452107	0.180666884	0.005437043	3.39E-06	117.4255516	10.93782555	0	-42.15	865339825	0.256885428	7
1021	0.479383127	0.347570037	4.836564859	8.071729745	0.225583472	0.004937281	2.69E-06	148.1807357	5.526354158	0	140.1166667	245506608	0.173046837	7
1022	0.362282714	0.350395759	83.67594439	2.081838908	0.179542717	0.004013024	2.30E-06	129.9676881	9.954931065	0	-39.75	766786485	0.287321526	7
1023	0.257181329	0.485933244	48.72762893	4.406452107	0.180666884	0.005437043	3.39E-06	117.4255516	10.93782555	0	-42.15	668545936	0.256885428	7
1024	0.276358102	0.795512385	37.84515552	3.176962502	0.064041518	0.008059331	8.06E-06	127.3716154	-50	-50	-50	499254864	0	7
1025	0.257181329	0.485933244	48.72762893	4.406452107	0.180666884	0.005437043	3.39E-06	117.4255516	10.93782555	0	-42.15	865339825	0.256885428	7
1026	0.33282946	0.103331573	108.8871324	7.642537635	0.396300634	0.006229252	1.44E-06	203.4939279	0.895849559	0	78.2	765986276	0.563838968	7
1027	0.387311204	0.405355477	28.48009906	1.366471936	0.229825368	0.007777864	1.63E-06	125.7218277	4.721601869	0	-39.90833333	747309230	0.207333319	7
1028	0.257181329	0.485933244	48.72762893	4.406452107	0.180666884	0.005437043	3.39E-06	117.4255516	10.93782555	0	-42.15	816492283	0.256885428	7
1029	0.384429282	0.693879125	63.66213931	4.497080252	0.196921381	0.003078455	4.18E-06	176.8257345	0.104179134	0	37.34166667	866064771	0	7
1030	0.257181329	0.485933244	48.72762893	4.406452107	0.180666884	0.005437043	3.39E-06	117.4255516	10.93782555	0	-42.15	865339825	0.256885428	7
1031	0.257181329	0.485933244	48.72762893	4.406452107	0.180666884	0.005437043	3.39E-06	117.4255516	10.93782555	0	-42.15	865339825	0.256885428	7
1032	0.257181329	0.485933244	48.72762893	4.406452107	0.180666884	0.005437043	3.39E-06	117.4255516	10.93782555	0	-42.15	865339825	0.256885428	7
1033	0.257181329	0.485933244	48.72762893	4.406452107	0.180666884	0.005437043	3.39E-06	117.4255516	10.93782555	0	-42.15	865339825	0.256885428	7
1034	0.257181329	0.485933244	48.72762893	4.406452107	0.180666884	0.005437043	3.39E-06	117.4255516	10.93782555	0	-42.15	865339825	0.256885428	7
1035	0.257181329	0.485933244	48.72762893	4.406452107	0.180666884	0.005437043	3.39E-06	117.4255516	10.93782555	0	-42.15	865339825	0.256885428	7
1036	0.257181329	0.485933244	48.72762893	4.406452107	0.180666884	0.005437043	3.39E-06	117.4255516	10.93782555	0	-42.15	571058516	0.256885428	7
1037	0.257181329	0.485933244	48.72762893	4.406452107	0.180666884	0.005437043	3.39E-06	117.4255516	10.93782555	0	-42.15	724105342	0.256885428	7
1038	0.197223158	0.148457699	37.38174833	2.006832027	0.140695975	0.006517279	1.57E-06	93.67342179	4.630681961	0	-38.68333333	175037684	0.654319142	7
1039	0.257181329	0.485933244	48.72762893	4.406452107	0.180666884	0.005437043	3.39E-06	117.4255516	10.93782555	0	-42.15	745263420	0.256885428	7
1040	0.257181329	0.485933244	48.72762893	4.406452107	0.180666884	0.005437043	3.39E-06	117.4255516	10.93782555	0	-42.15	865339825	0.256885428	7
1041	0.257181329	0.485933244	48.72762893	4.406452107	0.180666884	0.005437043	3.39E-06	117.4255516	10.93782555	0	-42.15	865339825	0.256885428	7
1042	0.26086687	0.013575709	59.58206733	5.866565675	0.177169833	0.008552361	3.07E-06	124.5614224	6.347444495	-0.147104826	81.8	215199881	0.725557421	7
1043	0.257181329	0.485933244	48.72762893	4.406452107	0.180666884	0.005437043	3.39E-06	117.4255516	10.93782555	0	-42.15	865339825	0.256885428	7
1044	0.257181329	0.485933244	48.72762893	4.406452107	0.180666884	0.005437043	3.39E-06	117.4255516	10.93782555	0	-42.15	893470511	0.256885428	7
1045	0.28548234	0.776046385	96.44296184	7.673328779	0.179828552	0.005525364	1.71E-06	109.5035052	2.152763739	0	122.35	509767137	0	7
1046	0.257181329	0.485933244	48.72762893	4.406452107	0.180666884	0.005437043	3.39E-06	117.4255516	10.93782555	0	-42.15	865339825	0.256885428	7
1047	0.257181329	0.485933244	48.72762893	4.406452107	0.180666884	0.005437043	3.39E-06	117.4255516	10.93782555	0	-42.15	865339825	0.256885428	7
1048	0.257181329	0.485933244	48.72762893	4.406452107	0.180666884	0.005437043	3.39E-06	117.4255516	10.93782555	0	-42.15	865339825	0.256885428	7
1049	0.257181329	0.485933244	48.72762893	4.406452107	0.180666884	0.005437043	3.39E-06	117.4255516	10.93782555	0	-42.15	865339825	0.256885428	7
1050	0.257181329	0.485933244	48.72762893	4.406452107	0.180666884	0.005437043	3.39E-06	117.4255516	10.93782555	0	-42.15	865339825	0.256885428	8
1051	0.257181329	0.485933244	48.72762893	4.406452107	0.180666884	0.005437043	3.39E-06	117.4255516	10.93782555	0	-42.15	865339825	0.256885428	8
1052	0.257181329	0.485933244	48.72762893	4.406452107	0.180666884	0.005437043	3.39E-06	117.4255516	10.93782555	0	-42.15	865339825	0.256885428	8
1053	0.257181329	0.485933244	48.72762893	4.406452107	0.180666884	0.005437043	3.39E-06	117.4255516	10.93782555	0	-42.15	865339825	0.256885428	8
1054	0.257181329	0.485933244	48.72762893	4.406452107	0.180666884	0.005437043	3.39E-06	117.4255516	10.93782555	0	-42.15	869492904	0.256885428	8
1055	0.257181329	0.485933244	48.72762893	4.406452107	0.180666884	0.005437043	3.39E-06	117.4255516	10.93782555	0	-42.15	865339825	0.256885428	8
1056	0.346527548	0.412782277	32.30433998	7.915932857	0.112751352	0.009470887	3.50E-06	100.1086604	11.10986095	0	163.7333333	771661962	0.240690175	8
1057	0.257181329	0.485933244	48.72762893	4.406452107	0.180666884	0.005437043	3.39E-06	117.4255516	10.93782555	0	-42.15	869492904	0.256885428	8
1058	0.257181329	0.485933244	48.72762893	4.406452107	0.180666884	0.005437043	3.39E-06	117.4255516	10.93782555	0	-42.15	865339825	0.256885428	8
1059	0.257181329	0.485933244	48.72762893	4.406452107	0.180666884	0.005437043	3.39E-06	117.4255516	10.93782555	0	-42.15	865339825	0.256885428	8
1060	0.257181329	0.485933244	48.72762893	4.406452107	0.180666884	0.005437043	3.39E-06	117.4255516	10.93782555	0	-42.15	893470511	0.256885428	8
1061	0.257181329	0.485933244	48.72762893	4.406452107	0.180666884	0.005437043	3.39E-06	117.4255516	10.93782555	0	-42.15	865339825	0.256885428	8
1062	0.257181329	0.485933244	48.72762893	4.406452107	0.180666884	0.005437043	3.39E-06	117.4255516	10.93782555	0	-42.15	865339825	0.256885428	8
1063	0.257181329	0.485933244	48.72762893	4.406452107	0.180666884	0.005437043	3.39E-06	117.4255516	10.93782555	0	-42.15	865339825	0.256885428	8
1064	0.257181329	0.485933244	48.72762893	4.406452107	0.180666884	0.005437043	3.39E-06	117.4255516	10.93782555	0	-42.15	865339825	0.256885428	8
1065	0.257181329	0.485933244	48.72762893	4.406452107	0.180666884	0.005437043	3.39E-06	117.4255516	10.93782555	0	-42.15	869492904	0.256885428	8
1066	0.257181329	0.485933244	48.72762893	4.406452107	0.180666884	0.005437043	3.39E-06	117.4255516	10.93782555	0	-42.15	865339825	0.256885428	8
1067	0.257181329	0.485933244	48.72762893	4.406452107	0.180666884	0.005437043	3.39E-06	117.4255516	10.93782555	0	-42.15	865339825	0.256885428	8
1068	0.257181329	0.485933244	48.72762893	4.406452107	0.180666884	0.005437043	3.39E-06	117.4255516	10.93782555	0	-42.15	865339825	0.256885428	8
1069	0.257181329	0.485933244	48.72762893	4.406452107	0.180666884	0.005437043	3.39E-06	117.4255516	10.93782555	0	-42.15	865339825	0.256885428	8
1070	0.257181329	0.485933244	48.72762893	4.406452107	0.180666884	0.005437043	3.39E-06	117.4255516	10.93782555	0	-42.15	865339825	0.256885428	8
1071	0.257181329	0.485933244	48.72762893	4.406452107	0.180666884	0.005437043	3.39E-06	117.4255516	10.93782555	0	-42.15	865339825	0.256885428	8
1072	0.257181329	0.485933244	48.72762893	4.406452107	0.180666884	0.005437043	3.39E-06	117.4255516	10.93782555	0	-42.15	865339825	0.256885428	8
1073	0.257181329	0.485933244	48.72762893	4.406452107	0.180666884	0.005437043	3.39E-06	117.4255516	10.93782555	0	-42.15	865339825	0.256885428	8
1074	0.257181329	0.485933244	48.72762893	4.406452107	0.180666884	0.005437043	3.39E-06	117.4255516	10.93782555	0	-42.15	865339825	0.256885428	8
1075	0.257181329	0.485933244	48.72762893	4.406452107	0.180666884	0.005437043	3.39E-06	117.4255516	10.93782555	0	-42.15	865339825	0.256885428	8
1076	0.257181329	0.485933244	48.72762893	4.406452107	0.180666884	0.005437043	3.39E-06	117.4255516	10.93782555	0	-42.15	865339825	0.256885428	8
1077	0.257181329	0.485933244	48.72762893	4.406452107	0.180666884	0.005437043	3.39E-06	117.4255516	10.93782555	0	-42.15	865339825	0.256885428	8
1078	0.257181329	0.485933244	48.72762893	4.406452107	0.180666884	0.005437043	3.39E-06	117.4255516	10.93782555	0	-42.15	865339825	0.256885428	8
1079	0.257181329	0.485933244	48.72762893	4.406452107	0.180666884	0.005437043	3.39E-06	117.4255516	10.93782555	0	-42.15	869492904	0.256885428	8
1080	0.257181329	0.485933244	48.72762893	4.406452107	0.180666884	0.005437043	3.39E-06	117.4255516	10.93782555	0	-42.15	865339825	0.256885428	8
1081	0.257181329	0.485933244	48.72762893	4.406452107	0.180666884	0.005437043	3.39E-06	117.4255516	10.93782555	0	-42.15	865339825	0.256885428	8
1082	0.257181329	0.485933244	48.72762893	4.406452107	0.180666884	0.005437043	3.39E-06	117.4255516	10.93782555	0	-42.15	865339825	0.256885428	8
1083	0.257181329	0.485933244	48.72762893	4.406452107	0.180666884	0.005437043	3.39E-06	117.4255516	10.93782555	0	-42.15	865339825	0.256885428	8
1084	0.257181329	0.485933244	48.72762893	4.406452107	0.180666884	0.005437043	3.39E-06	117.4255516	10.93782555	0	-42.15	865339825	0.256885428	8
1085	0.257181329	0.485933244	48.72762893	4.406452107	0.180666884	0.005437043	3.39E-06	117.4255516	10.93782555	0	-42.15	865339825	0.256885428	8
1086	0.257181329	0.485933244	48.72762893	4.406452107	0.180666884	0.005437043	3.39E-06	117.4255516	10.93782555	0	-42.15	869492904	0.256885428	8
1087	0.257181329	0.485933244	48.72762893	4.406452107	0.180666884	0.005437043	3.39E-06	117.4255516	10.93782555	0	-42.15	865339825	0.256885428	8
1088	0.257181329	0.485933244	48.72762893	4.406452107	0.180666884	0.005437043	3.39E-06	117.4255516	10.93782555	0	-42.15	865339825	0.256885428	8
1089	0.257181329	0.485933244	48.72762893	4.406452107	0.180666884	0.005437043	3.39E-06	117.4255516	10.93782555	0	-42.15	865339825	0.256885428	8
1090	0.257181329	0.485933244	48.72762893	4.406452107	0.180666884	0.005437043	3.39E-06	117.4255516	10.93782555	0	-42.15	865339825	0.256885428	8
1091	0.257181329	0.485933244	48.72762893	4.406452107	0.180666884	0.005437043	3.39E-06	117.4255516	10.93782555	0	-42.15	865339825	0.256885428	8
1092	0.257181329	0.485933244	48.72762893	4.406452107	0.180666884	0.005437043	3.39E-06	117.4255516	10.93782555	0	-42.15	865339825	0.256885428	8
1093	0.257181329	0.485933244	48.72762893	4.406452107	0.180666884	0.005437043	3.39E-06	117.4255516	10.93782555	0	-42.15	865339825	0.256885428	8
1094	0.257181329	0.485933244	48.72762893	4.406452107	0.180666884	0.005437043	3.39E-06	117.4255516	10.93782555	0	-42.15	865339825	0.256885428	8
1095	0.346527548	0.412782277	32.30433998	7.915932857	0.112751352	0.009470887	3.50E-06	100.1086604	11.10986095	0	163.7333333	771661962	0.240690175	8
1096	0.257181329	0.485933244	48.72762893	4.406452107	0.180666884	0.005437043	3.39E-06	117.4255516	10.93782555	0	-42.15	865339825	0.256885428	8
1097	0.257181329	0.485933244	48.72762893	4.406452107	0.180666884	0.005437043	3.39E-06	117.4255516	10.93782555	0	-42.15	865339825	0.256885428	8
1098	0.257181329	0.485933244	48.72762893	4.406452107	0.180666884	0.005437043	3.39E-06	117.4255516	10.93782555	0	-42.15	865339825	0.256885428	8
1099	0.257181329	0.485933244	48.72762893	4.406452107	0.180666884	0.005437043	3.39E-06	117.4255516	10.93782555	0	-42.15	865339825	0.256885428	8
1100	0.257181329	0.485933244	48.72762893	4.406452107	0.180666884	0.005437043	3.39E-06	117.4255516	10.93782555	0	-42.15	865339825	0.256885428	8
1101	0.257181329	0.485933244	48.72762893	4.406452107	0.180666884	0.005437043	3.39E-06	117.4255516	10.93782555	0	-42.15	865339825	0.256885428	8
1102	0.257181329	0.485933244	48.72762893	4.406452107	0.180666884	0.005437043	3.39E-06	117.4255516	10.93782555	0	-42.15	865339825	0.256885428	8
1103	0.257181329	0.485933244	48.72762893	4.406452107	0.180666884	0.005437043	3.39E-06	117.4255516	10.93782555	0	-42.15	865339825	0.256885428	8
1104	0.257181329	0.485933244	48.72762893	4.406452107	0.180666884	0.005437043	3.39E-06	117.4255516	10.93782555	0	-42.15	865339825	0.256885428	8
1105	0.257181329	0.485933244	48.72762893	4.406452107	0.180666884	0.005437043	3.39E-06	117.4255516	10.93782555	0	-42.15	865339825	0.256885428	8
1106	0.257181329	0.485933244	48.72762893	4.406452107	0.180666884	0.005437043	3.39E-06	117.4255516	10.93782555	0	-42.15	865339825	0.256885428	8
1107	0.257181329	0.485933244	48.72762893	4.406452107	0.180666884	0.005437043	3.39E-06	117.4255516	10.93782555	0	-42.15	865339825	0.256885428	8
1108	0.257181329	0.485933244	48.72762893	4.406452107	0.180666884	0.005437043	3.39E-06	117.4255516	10.93782555	0	-42.15	865339825	0.256885428	8
1109	0.257181329	0.485933244	48.72762893	4.406452107	0.180666884	0.005437043	3.39E-06	117.4255516	10.93782555	0	-42.15	865339825	0.256885428	8
1110	0.257181329	0.485933244	48.72762893	4.406452107	0.180666884	0.005437043	3.39E-06	117.4255516	10.93782555	0	-42.15	865339825	0.256885428	8
1111	0.257181329	0.485933244	48.72762893	4.406452107	0.180666884	0.005437043	3.39E-06	117.4255516	10.93782555	0	-42.15	865339825	0.256885428	8
1112	0.257181329	0.485933244	48.72762893	4.406452107	0.180666884	0.005437043	3.39E-06	117.4255516	10.93782555	0	-42.15	865339825	0.256885428	8
1113	0.257181329	0.485933244	48.72762893	4.406452107	0.180666884	0.005437043	3.39E-06	117.4255516	10.93782555	0	-42.15	865339825	0.256885428	8
1114	0.257181329	0.485933244	48.72762893	4.406452107	0.180666884	0.005437043	3.39E-06	117.4255516	10.93782555	0	-42.15	865339825	0.256885428	8
1115	0.257181329	0.485933244	48.72762893	4.406452107	0.180666884	0.005437043	3.39E-06	117.4255516	10.93782555	0	-42.15	865339825	0.256885428	8
1116	0.346527548	0.412782277	32.30433998	7.915932857	0.112751352	0.009470887	3.50E-06	100.1086604	11.10986095	0	163.7333333	771661962	0.240690175	8
1117	0.257181329	0.485933244	48.72762893	4.406452107	0.180666884	0.005437043	3.39E-06	117.4255516	10.93782555	0	-42.15	865339825	0.256885428	8
1118	0.257181329	0.485933244	48.72762893	4.406452107	0.180666884	0.005437043	3.39E-06	117.4255516	10.93782555	0	-42.15	865339825	0.256885428	8
1119	0.257181329	0.485933244	48.72762893	4.406452107	0.180666884	0.005437043	3.39E-06	117.4255516	10.93782555	0	-42.15	865339825	0.256885428	8
1120	0.257181329	0.485933244	48.72762893	4.406452107	0.180666884	0.005437043	3.39E-06	117.4255516	10.93782555	0	-42.15	773108016	0.256885428	8
1121	0.257181329	0.485933244	48.72762893	4.406452107	0.180666884	0.005437043	3.39E-06	117.4255516	10.93782555	0	-42.15	375089107	0.256885428	8
1122	0.030894569	0.453302404	48.52430472	3.259409131	0.089946106	0.006925377	3.81E-07	43.06060646	1.393731581	0	-34.84166667	553750878	0.515803027	8
1123	0.253205474	0.554170464	40.75877735	3.688278125	0.114172784	0.00410784	2.98E-06	46.12077034	4.216287054	0	-37.55	380142796	0.192624062	8
1124	0.257181329	0.485933244	48.72762893	4.406452107	0.180666884	0.005437043	3.39E-06	117.4255516	10.93782555	0	-42.15	869492904	0.256885428	8
1125	0.257181329	0.485933244	48.72762893	4.406452107	0.180666884	0.005437043	3.39E-06	117.4255516	10.93782555	0	-42.15	865339825	0.256885428	8
1126	0.417250672	0.253122411	30.69692939	5.239575857	0.27650415	0.006181879	4.91E-06	124.0099681	7.92112144	0	185.5	244430302	0.329626917	8
1127	0.309503905	0.007381885	29.73730539	16.12726901	0.150025195	0.009737061	4.58E-06	134.5742017	2.050248867	-4.921776798	107.425	816007398	0.68311421	8
1128	0.380116451	0.230223982	23.80850856	9.001779378	0.111095963	0.007885773	4.37E-06	101.0062417	8.998968509	0	-40.7	193420773	0.389659567	8
1129	0.180493464	0.303183313	3.251140676	6.987208706	0.369976215	0.003308169	2.63E-06	91.51341284	7.968928708	0	-44.225	386353984	0.516323223	8
1130	0.257181329	0.485933244	48.72762893	4.406452107	0.180666884	0.005437043	3.39E-06	117.4255516	10.93782555	0	-42.15	366987324	0.256885428	8
1131	0.257181329	0.485933244	48.72762893	4.406452107	0.180666884	0.005437043	3.39E-06	117.4255516	10.93782555	0	-42.15	162813801	0.256885428	8
1132	0.261362056	0.583946156	60.29192431	5.797073673	0.179773536	0.00676234	7.46E-07	111.9258281	4.624765868	0	144.8166667	737143703	0.154691787	8
1133	0.154021221	0.728024248	64.59943016	4.797051159	0.234272637	0.006805648	3.01E-06	126.200498	7.202835173	0	114.25	800041907	0.117954531	8
1134	0.257181329	0.485933244	48.72762893	4.406452107	0.180666884	0.005437043	3.39E-06	117.4255516	10.93782555	0	-42.15	585834859	0.256885428	8
1135	0.257181329	0.485933244	48.72762893	4.406452107	0.180666884	0.005437043	3.39E-06	117.4255516	10.93782555	0	-42.15	248768685	0.256885428	8
1136	0.257181329	0.485933244	48.72762893	4.406452107	0.180666884	0.005437043	3.39E-06	117.4255516	10.93782555	0	-42.15	865339825	0.256885428	8
1137	0.275198582	0.572558575	48.80617142	5.505556068	0.112679367	0.007694755	2.19E-06	27.8790392	2.439034055	0	-44.15	587227737	0.152242843	8
1138	0.257181329	0.485933244	48.72762893	4.406452107	0.180666884	0.005437043	3.39E-06	117.4255516	10.93782555	0	-42.15	865339825	0.256885428	8
1139	0.257181329	0.485933244	48.72762893	4.406452107	0.180666884	0.005437043	3.39E-06	117.4255516	10.93782555	0	-42.15	865339825	0.256885428	8
1140	0.257181329	0.485933244	48.72762893	4.406452107	0.180666884	0.005437043	3.39E-06	117.4255516	10.93782555	0	-42.15	865339825	0.256885428	8
1141	0.257181329	0.485933244	48.72762893	4.406452107	0.180666884	0.005437043	3.39E-06	117.4255516	10.93782555	0	-42.15	865339825	0.256885428	8
1142	0.086083555	0.447724462	63.25859418	5.099774516	0.299251406	0.002806656	9.27E-07	85.85903893	6.728443026	0	-42.475	553523690	0.466191983	8
1143	0.257181329	0.485933244	48.72762893	4.406452107	0.180666884	0.005437043	3.39E-06	117.4255516	10.93782555	0	-42.15	865339825	0.256885428	8
1144	0.269276298	0.110166504	79.36724283	3.492271081	0.187875082	0.005690407	3.78E-06	75.18475856	4.536693428	0	-45.84166667	618960002	0.620557198	8
1145	0.257181329	0.485933244	48.72762893	4.406452107	0.180666884	0.005437043	3.39E-06	117.4255516	10.93782555	0	-42.15	865339825	0.256885428	8
1146	0.266501182	0.320237503	75.43654701	5.558958339	0.387192921	0.003441087	6.19E-06	183.6875055	1.362208896	-4.33785534	96.25833333	253845203	0.413261316	8
1147	0.257181329	0.485933244	48.72762893	4.406452107	0.180666884	0.005437043	3.39E-06	117.4255516	10.93782555	0	-42.15	865339825	0.256885428	8
1148	0.257181329	0.485933244	48.72762893	4.406452107	0.180666884	0.005437043	3.39E-06	117.4255516	10.93782555	0	-42.15	865339825	0.256885428	8
1149	0.183933885	0.709025172	82.41795589	3.254671223	0.355650363	0.00306921	3.46E-06	81.61881595	8.070058582	0	-49.75833333	599457042	0.107040943	8
1150	0.257181329	0.485933244	48.72762893	4.406452107	0.180666884	0.005437043	3.39E-06	117.4255516	10.93782555	0	-42.15	572781382	0.256885428	8
1151	0.257181329	0.485933244	48.72762893	4.406452107	0.180666884	0.005437043	3.39E-06	117.4255516	10.93782555	0	-42.15	708990266	0.256885428	8
1152	0.257181329	0.485933244	48.72762893	4.406452107	0.180666884	0.005437043	3.39E-06	117.4255516	10.93782555	0	-42.15	865339825	0.256885428	8
1153	0.257181329	0.485933244	48.72762893	4.406452107	0.180666884	0.005437043	3.39E-06	117.4255516	10.93782555	0	-42.15	865339825	0.256885428	8
1154	0.257181329	0.485933244	48.72762893	4.406452107	0.180666884	0.005437043	3.39E-06	117.4255516	10.93782555	0	-42.15	684977129	0.256885428	8
1155	0.257181329	0.485933244	48.72762893	4.406452107	0.180666884	0.005437043	3.39E-06	117.4255516	10.93782555	0	-42.15	859067617	0.256885428	8
1156	0.257181329	0.485933244	48.72762893	4.406452107	0.180666884	0.005437043	3.39E-06	117.4255516	10.93782555	0	-42.15	871629032	0.256885428	8
1157	0.181284824	0.439190107	21.91229589	3.892910418	0.178911691	0.008410615	2.31E-06	64.69866939	4.246360415	0	-43.475	382128555	0.37952507	8
1158	0.257181329	0.485933244	48.72762893	4.406452107	0.180666884	0.005437043	3.39E-06	117.4255516	10.93782555	0	-42.15	865339825	0.256885428	8
1159	0.212270596	0.924641168	64.38304758	6.695912853	0.159508326	0.004366163	4.82E-06	49.57587165	2.302303709	0	13.1	168762383	0	8
1160	0.257181329	0.485933244	48.72762893	4.406452107	0.180666884	0.005437043	3.39E-06	117.4255516	10.93782555	0	-42.15	865339825	0.256885428	8
1161	0.257181329	0.485933244	48.72762893	4.406452107	0.180666884	0.005437043	3.39E-06	117.4255516	10.93782555	0	-42.15	865339825	0.256885428	8
1162	0.350701384	0.145468773	40.68746519	7.887135489	0.163364657	0.008773342	4.84E-06	191.5405073	0.841473139	-4.322032316	83.49166667	624774824	0.503829842	8
1163	0.257181329	0.485933244	48.72762893	4.406452107	0.180666884	0.005437043	3.39E-06	117.4255516	10.93782555	0	-42.15	676872189	0.256885428	8
1164	0.127977508	0.491171285	69.04415126	6.745955565	0.204897204	0.004180139	2.91E-06	47.53813336	4.206644315	0	-47.33333333	254379430	0.380851207	8
1165	0.267568753	0.661252366	12.34517272	6.600043015	0.032254112	0.005303302	2.99E-06	133.1814844	5.693447311	0	97.375	895132095	0.071178881	8
1166	0.270209666	0.285641922	53.09095838	1.64798918	0.155282003	0.0090962	3.23E-06	213	6.201314418	0	-31.425	712694494	0.444148412	8
1167	0.257181329	0.485933244	48.72762893	4.406452107	0.180666884	0.005437043	3.39E-06	117.4255516	10.93782555	0	-42.15	292847545	0.256885428	8
1168	0.504528836	0.335157149	60.48076201	5.703838226	0.230743665	0.003146403	2.23E-06	43.00717785	6.800175677	0	-47.01666667	465210027	0.160314015	8
1169	0.257181329	0.485933244	48.72762893	4.406452107	0.180666884	0.005437043	3.39E-06	117.4255516	10.93782555	0	-42.15	754811649	0.256885428	8
1170	0.257181329	0.485933244	48.72762893	4.406452107	0.180666884	0.005437043	3.39E-06	117.4255516	10.93782555	0	-42.15	865339825	0.256885428	8
1171	0.257181329	0.485933244	48.72762893	4.406452107	0.180666884	0.005437043	3.39E-06	117.4255516	10.93782555	0	-42.15	865339825	0.256885428	8
1172	0.19390186	0.512596093	18.59175774	3.519302097	0.127582658	0.004556696	3.02E-06	213	3.69984029	0	84.625	450315443	0.293502047	8
1173	0.257181329	0.485933244	48.72762893	4.406452107	0.180666884	0.005437043	3.39E-06	117.4255516	10.93782555	0	-42.15	473254249	0.256885428	8
1174	0.188980728	0.059919743	35.91006066	3.780331359	0.100979573	0.007676002	1.80E-06	19.78930949	1.506852726	0	-48.05	796569260	0.75109953	8
1175	0.212180359	0.419353146	95.24389045	3.346070613	0.160399995	0.003311744	1.99E-06	65.02163392	4.889802213	0	-43.925	582395403	0.368466496	8
1176	0.257181329	0.485933244	48.72762893	4.406452107	0.180666884	0.005437043	3.39E-06	117.4255516	10.93782555	0	-42.15	865339825	0.256885428	8
1177	0.230583315	0.379980918	91.59353567	1.450873902	0.057324771	0.004788695	4.55E-06	154.3428794	7.411057765	0	-27.30833333	139292360	0.389435767	8
1178	0.080852225	0.760851431	20.25335825	0.825840275	0.178107978	0.003120158	3.24E-06	113.0496135	2.89154444	0	-27.49166667	766443178	0.158296344	8
1179	0.175596111	0.293818359	59.92659146	2.107658902	0.313288199	0.005951695	4.91E-07	205.1295257	5.58855073	0	67.95	262602253	0.53058553	8
1180	0.257181329	0.485933244	48.72762893	4.406452107	0.180666884	0.005437043	3.39E-06	117.4255516	10.93782555	0	-42.15	418527785	0.256885428	8
1181	0.257181329	0.485933244	48.72762893	4.406452107	0.180666884	0.005437043	3.39E-06	117.4255516	10.93782555	0	-42.15	864306179	0.256885428	8
1182	0.257181329	0.485933244	48.72762893	4.406452107	0.180666884	0.005437043	3.39E-06	117.4255516	10.93782555	0	-42.15	757182947	0.256885428	8
1183	0.257181329	0.485933244	48.72762893	4.406452107	0.180666884	0.005437043	3.39E-06	117.4255516	10.93782555	0	-42.15	166858563	0.256885428	8
1184	0.487616013	0.24340426	74.30913804	4.437277142	0.203801515	0.006380581	6.09E-06	19.68371269	1.449726063	0	-57.425	895690193	0.268979727	8
1185	0.257181329	0.485933244	48.72762893	4.406452107	0.180666884	0.005437043	3.39E-06	117.4255516	10.93782555	0	-42.15	865339825	0.256885428	8
1186	0.518777853	0.340446202	41.57760234	0.236084962	0.040407841	0.00804754	7.04E-07	165.9900129	1.449175831	0	-45.55833333	769388765	0.140775945	8
1187	0.141373253	0.921844015	9.162194106	2.073270862	0.14353496	0.006342294	1.50E-06	104.0794505	-50	-50	-50	701977396	0	8
1188	0.230181176	0.306081033	81.77742929	4.583891777	0.257252992	0.004179005	5.98E-06	174.7295599	2.268554155	-3.70303916	96.58333333	200155263	0.463737791	8
1189	0.257181329	0.485933244	48.72762893	4.406452107	0.180666884	0.005437043	3.39E-06	117.4255516	10.93782555	0	-42.15	256242088	0.256885428	8
1190	0.257181329	0.485933244	48.72762893	4.406452107	0.180666884	0.005437043	3.39E-06	117.4255516	10.93782555	0	-42.15	893470511	0.256885428	9
1191	0.257181329	0.485933244	48.72762893	4.406452107	0.180666884	0.005437043	3.39E-06	117.4255516	10.93782555	0	-42.15	869492904	0.256885428	9
1192	0.346527548	0.412782277	32.30433998	7.915932857	0.112751352	0.009470887	3.50E-06	100.1086604	11.10986095	0	163.7333333	771661962	0.240690175	9
1193	0.257181329	0.485933244	48.72762893	4.406452107	0.180666884	0.005437043	3.39E-06	117.4255516	10.93782555	0	-42.15	869492904	0.256885428	9
1194	0.257181329	0.485933244	48.72762893	4.406452107	0.180666884	0.005437043	3.39E-06	117.4255516	10.93782555	0	-42.15	865339825	0.256885428	9
1195	0.257181329	0.485933244	48.72762893	4.406452107	0.180666884	0.005437043	3.39E-06	117.4255516	10.93782555	0	-42.15	865339825	0.256885428	9
1196	0.257181329	0.485933244	48.72762893	4.406452107	0.180666884	0.005437043	3.39E-06	117.4255516	10.93782555	0	-42.15	865339825	0.256885428	9
1197	0.257181329	0.485933244	48.72762893	4.406452107	0.180666884	0.005437043	3.39E-06	117.4255516	10.93782555	0	-42.15	869492904	0.256885428	9
1198	0.257181329	0.485933244	48.72762893	4.406452107	0.180666884	0.005437043	3.39E-06	117.4255516	10.93782555	0	-42.15	865339825	0.256885428	9
1199	0.257181329	0.485933244	48.72762893	4.406452107	0.180666884	0.005437043	3.39E-06	117.4255516	10.93782555	0	-42.15	865339825	0.256885428	9
1200	0.257181329	0.485933244	48.72762893	4.406452107	0.180666884	0.005437043	3.39E-06	117.4255516	10.93782555	0	-42.15	869492904	0.256885428	9
1201	0.257181329	0.485933244	48.72762893	4.406452107	0.180666884	0.005437043	3.39E-06	117.4255516	10.93782555	0	-42.15	869492904	0.256885428	9
1202	0.257181329	0.485933244	48.72762893	4.406452107	0.180666884	0.005437043	3.39E-06	117.4255516	10.93782555	0	-42.15	865339825	0.256885428	9
1203	0.257181329	0.485933244	48.72762893	4.406452107	0.180666884	0.005437043	3.39E-06	117.4255516	10.93782555	0	-42.15	865339825	0.256885428	9
1204	0.257181329	0.485933244	48.72762893	4.406452107	0.180666884	0.005437043	3.39E-06	117.4255516	10.93782555	0	-42.15	865339825	0.256885428	9
1205	0.257181329	0.485933244	48.72762893	4.406452107	0.180666884	0.005437043	3.39E-06	117.4255516	10.93782555	0	-42.15	869492904	0.256885428	9
1206	0.257181329	0.485933244	48.72762893	4.406452107	0.180666884	0.005437043	3.39E-06	117.4255516	10.93782555	0	-42.15	865339825	0.256885428	9
1207	0.257181329	0.485933244	48.72762893	4.406452107	0.180666884	0.005437043	3.39E-06	117.4255516	10.93782555	0	-42.15	869492904	0.256885428	9
1208	0.257181329	0.485933244	48.72762893	4.406452107	0.180666884	0.005437043	3.39E-06	117.4255516	10.93782555	0	-42.15	865339825	0.256885428	9
1209	0.346527548	0.412782277	32.30433998	7.915932857	0.112751352	0.009470887	3.50E-06	100.1086604	11.10986095	0	163.7333333	771661962	0.240690175	9
1210	0.257181329	0.485933244	48.72762893	4.406452107	0.180666884	0.005437043	3.39E-06	117.4255516	10.93782555	0	-42.15	869492904	0.256885428	9
1211	0.257181329	0.485933244	48.72762893	4.406452107	0.180666884	0.005437043	3.39E-06	117.4255516	10.93782555	0	-42.15	869492904	0.256885428	9
1212	0.257181329	0.485933244	48.72762893	4.406452107	0.180666884	0.005437043	3.39E-06	117.4255516	10.93782555	0	-42.15	869492904	0.256885428	9
1213	0.257181329	0.485933244	48.72762893	4.406452107	0.180666884	0.005437043	3.39E-06	117.4255516	10.93782555	0	-42.15	869492904	0.256885428	9
1214	0.257181329	0.485933244	48.72762893	4.406452107	0.180666884	0.005437043	3.39E-06	117.4255516	10.93782555	0	-42.15	865339825	0.256885428	9
1215	0.257181329	0.485933244	48.72762893	4.406452107	0.180666884	0.005437043	3.39E-06	117.4255516	10.93782555	0	-42.15	865339825	0.256885428	9
1216	0.257181329	0.485933244	48.72762893	4.406452107	0.180666884	0.005437043	3.39E-06	117.4255516	10.93782555	0	-42.15	865339825	0.256885428	9
1217	0.257181329	0.485933244	48.72762893	4.406452107	0.180666884	0.005437043	3.39E-06	117.4255516	10.93782555	0	-42.15	893470511	0.256885428	9
1218	0.257181329	0.485933244	48.72762893	4.406452107	0.180666884	0.005437043	3.39E-06	117.4255516	10.93782555	0	-42.15	865339825	0.256885428	9
1219	0.257181329	0.485933244	48.72762893	4.406452107	0.180666884	0.005437043	3.39E-06	117.4255516	10.93782555	0	-42.15	865339825	0.256885428	9
1220	0.257181329	0.485933244	48.72762893	4.406452107	0.180666884	0.005437043	3.39E-06	117.4255516	10.93782555	0	-42.15	865339825	0.256885428	9
1221	0.257181329	0.485933244	48.72762893	4.406452107	0.180666884	0.005437043	3.39E-06	117.4255516	10.93782555	0	-42.15	865339825	0.256885428	9
1222	0.257181329	0.485933244	48.72762893	4.406452107	0.180666884	0.005437043	3.39E-06	117.4255516	10.93782555	0	-42.15	865339825	0.256885428	9
1223	0.346527548	0.412782277	32.30433998	7.915932857	0.112751352	0.009470887	3.50E-06	100.1086604	11.10986095	0	163.7333333	771661962	0.240690175	9
1224	0.257181329	0.485933244	48.72762893	4.406452107	0.180666884	0.005437043	3.39E-06	117.4255516	10.93782555	0	-42.15	865339825	0.256885428	9
1225	0.346527548	0.412782277	32.30433998	7.915932857	0.112751352	0.009470887	3.50E-06	100.1086604	11.10986095	0	163.7333333	771661962	0.240690175	9
1226	0.257181329	0.485933244	48.72762893	4.406452107	0.180666884	0.005437043	3.39E-06	117.4255516	10.93782555	0	-42.15	865339825	0.256885428	9
1227	0.257181329	0.485933244	48.72762893	4.406452107	0.180666884	0.005437043	3.39E-06	117.4255516	10.93782555	0	-42.15	869492904	0.256885428	9
1228	0.257181329	0.485933244	48.72762893	4.406452107	0.180666884	0.005437043	3.39E-06	117.4255516	10.93782555	0	-42.15	869492904	0.256885428	9
1229	0.257181329	0.485933244	48.72762893	4.406452107	0.180666884	0.005437043	3.39E-06	117.4255516	10.93782555	0	-42.15	865339825	0.256885428	9
1230	0.257181329	0.485933244	48.72762893	4.406452107	0.180666884	0.005437043	3.39E-06	117.4255516	10.93782555	0	-42.15	865339825	0.256885428	9
1231	0.257181329	0.485933244	48.72762893	4.406452107	0.180666884	0.005437043	3.39E-06	117.4255516	10.93782555	0	-42.15	869492904	0.256885428	9
1232	0.257181329	0.485933244	48.72762893	4.406452107	0.180666884	0.005437043	3.39E-06	117.4255516	10.93782555	0	-42.15	865339825	0.256885428	9
1233	0.257181329	0.485933244	48.72762893	4.406452107	0.180666884	0.005437043	3.39E-06	117.4255516	10.93782555	0	-42.15	865339825	0.256885428	9
1234	0.257181329	0.485933244	48.72762893	4.406452107	0.180666884	0.005437043	3.39E-06	117.4255516	10.93782555	0	-42.15	865339825	0.256885428	9
1235	0.346527548	0.412782277	32.30433998	7.915932857	0.112751352	0.009470887	3.50E-06	100.1086604	11.10986095	0	163.7333333	771661962	0.240690175	9
1236	0.257181329	0.485933244	48.72762893	4.406452107	0.180666884	0.005437043	3.39E-06	117.4255516	10.93782555	0	-42.15	865339825	0.256885428	9
1237	0.257181329	0.485933244	48.72762893	4.406452107	0.180666884	0.005437043	3.39E-06	117.4255516	10.93782555	0	-42.15	865339825	0.256885428	9
1238	0.257181329	0.485933244	48.72762893	4.406452107	0.180666884	0.005437043	3.39E-06	117.4255516	10.93782555	0	-42.15	865339825	0.256885428	9
1239	0.257181329	0.485933244	48.72762893	4.406452107	0.180666884	0.005437043	3.39E-06	117.4255516	10.93782555	0	-42.15	869492904	0.256885428	9
1240	0.257181329	0.485933244	48.72762893	4.406452107	0.180666884	0.005437043	3.39E-06	117.4255516	10.93782555	0	-42.15	865339825	0.256885428	9
1241	0.257181329	0.485933244	48.72762893	4.406452107	0.180666884	0.005437043	3.39E-06	117.4255516	10.93782555	0	-42.15	871629032	0.256885428	9
1242	0.346527548	0.412782277	32.30433998	7.915932857	0.112751352	0.009470887	3.50E-06	100.1086604	11.10986095	0	163.7333333	771661962	0.240690175	9
1243	0.257181329	0.485933244	48.72762893	4.406452107	0.180666884	0.005437043	3.39E-06	117.4255516	10.93782555	0	-42.15	865339825	0.256885428	9
1244	0.257181329	0.485933244	48.72762893	4.406452107	0.180666884	0.005437043	3.39E-06	117.4255516	10.93782555	0	-42.15	869492904	0.256885428	9
1245	0.257181329	0.485933244	48.72762893	4.406452107	0.180666884	0.005437043	3.39E-06	117.4255516	10.93782555	0	-42.15	893470511	0.256885428	9
1246	0.257181329	0.485933244	48.72762893	4.406452107	0.180666884	0.005437043	3.39E-06	117.4255516	10.93782555	0	-42.15	865339825	0.256885428	9
1247	0.346527548	0.412782277	32.30433998	7.915932857	0.112751352	0.009470887	3.50E-06	100.1086604	11.10986095	0	163.7333333	771661962	0.240690175	9
1248	0.257181329	0.485933244	48.72762893	4.406452107	0.180666884	0.005437043	3.39E-06	117.4255516	10.93782555	0	-42.15	865339825	0.256885428	9
1249	0.346527548	0.412782277	32.30433998	7.915932857	0.112751352	0.009470887	3.50E-06	100.1086604	11.10986095	0	163.7333333	771661962	0.240690175	9
1250	0.257181329	0.485933244	48.72762893	4.406452107	0.180666884	0.005437043	3.39E-06	117.4255516	10.93782555	0	-42.15	865339825	0.256885428	9
1251	0.257181329	0.485933244	48.72762893	4.406452107	0.180666884	0.005437043	3.39E-06	117.4255516	10.93782555	0	-42.15	865339825	0.256885428	9
1252	0.257181329	0.485933244	48.72762893	4.406452107	0.180666884	0.005437043	3.39E-06	117.4255516	10.93782555	0	-42.15	869492904	0.256885428	9
1253	0.257181329	0.485933244	48.72762893	4.406452107	0.180666884	0.005437043	3.39E-06	117.4255516	10.93782555	0	-42.15	865339825	0.256885428	9
1254	0.257181329	0.485933244	48.72762893	4.406452107	0.180666884	0.005437043	3.39E-06	117.4255516	10.93782555	0	-42.15	865339825	0.256885428	9
1255	0.257181329	0.485933244	48.72762893	4.406452107	0.180666884	0.005437043	3.39E-06	117.4255516	10.93782555	0	-42.15	865339825	0.256885428	9
1256	0.257181329	0.485933244	48.72762893	4.406452107	0.180666884	0.005437043	3.39E-06	117.4255516	10.93782555	0	-42.15	893470511	0.256885428	9
1257	0.346527548	0.412782277	32.30433998	7.915932857	0.112751352	0.009470887	3.50E-06	100.1086604	11.10986095	0	163.7333333	771661962	0.240690175	9
1258	0.257181329	0.485933244	48.72762893	4.406452107	0.180666884	0.005437043	3.39E-06	117.4255516	10.93782555	0	-42.15	865339825	0.256885428	9
1259	0.257181329	0.485933244	48.72762893	4.406452107	0.180666884	0.005437043	3.39E-06	117.4255516	10.93782555	0	-42.15	869492904	0.256885428	9
1260	0.308064945	0.327908599	42.41256585	0.995409873	0.232021535	0.007560702	1.51E-06	72.75483452	2.188922577	0	-47.3	555283724	0.364026456	9
1261	0.257181329	0.485933244	48.72762893	4.406452107	0.180666884	0.005437043	3.39E-06	117.4255516	10.93782555	0	-42.15	869492904	0.256885428	9
1262	0.346527548	0.412782277	32.30433998	7.915932857	0.112751352	0.009470887	3.50E-06	100.1086604	11.10986095	0	163.7333333	771661962	0.240690175	9
1263	0.257181329	0.485933244	48.72762893	4.406452107	0.180666884	0.005437043	3.39E-06	117.4255516	10.93782555	0	-42.15	869492904	0.256885428	9
1264	0.07651593	0.354401984	36.46978567	3.762719797	0.26169492	0.001479481	1.82E-06	129.4546369	9.234979658	0	-37.2	311337181	0.569082086	9
1265	0.258346979	0.00370965	66.56883761	3.54144528	0.285675628	0.004818248	1.84E-06	51.9445645	3.63387149	0	-49.475	179173905	0.737943371	9
1266	0.161659332	0.276827918	20.47225046	0.103217679	0.18541418	0.007920088	2.99E-06	56.85933682	0.710308631	0	-44.875	298877890	0.561512751	9
1267	0.207810874	0.735023468	56.95404374	3.724060415	0.040513006	0.001795628	4.42E-06	98.84660102	7.633834095	0	84.01666667	803523755	0.057165658	9
1268	0.257181329	0.485933244	48.72762893	4.406452107	0.180666884	0.005437043	3.39E-06	117.4255516	10.93782555	0	-42.15	865339825	0.256885428	9
1269	0.252128328	0.437597397	62.50892159	4.299194833	0.164646206	0.00577857	4.78E-06	191.4211679	2.811189799	0	107	260821552	0.310274275	9
1270	0.332656986	0.479860127	57.70992506	3.708441088	0.230080456	0.004776481	1.73E-06	35.5313846	2.979602925	0	-49.025	685122378	0.187482887	9
1271	0.000781191	0.434756546	54.08066599	4.489091523	0.175405116	0.007668365	1.06E-06	213	2.977488858	0	115.825	735385808	0.564462264	9
1272	0.330642369	0.710581354	114.1204589	0.678867592	0.176981879	0.001804401	2.63E-06	5.01795494	1.281425742	0	-37.00833333	147823588	0	9
1273	0.37880651	0.489357441	48.76189896	5.224439385	0.117241741	0.000258937	2.45E-06	35.92728034	4.448933712	0	-54.425	842211479	0.131836049	9
1274	0.284157053	0.040057981	23.64318943	1.237704536	0.003421769	0.00210081	5.81E-06	174.0665806	1.997606147	0	17.26666667	897864918	0.675784966	9
1275	0.257181329	0.485933244	48.72762893	4.406452107	0.180666884	0.005437043	3.39E-06	117.4255516	10.93782555	0	-42.15	538180033	0.256885428	9
1276	0.257181329	0.485933244	48.72762893	4.406452107	0.180666884	0.005437043	3.39E-06	117.4255516	10.93782555	0	-42.15	865339825	0.256885428	9
1277	0.10495496	0.562212043	44.44408117	6.97454942	0.227521891	0.005447332	8.41E-06	43.00021262	2.356683051	0	-37.825	349801676	0.332832997	9
1278	0.257181329	0.485933244	48.72762893	4.406452107	0.180666884	0.009470887	3.39E-06	117.4255516	10.76493576	0	121.025	407279034	0.256885428	9
1279	0.346527548	0.412782277	32.30433998	7.915932857	0.112751352	0.005437043	3.50E-06	100.1086604	11.21502119	0	-40.65833333	802479915	0.240690175	9
1280	0.257181329	0.485933244	48.72762893	4.406452107	0.180666884	0.005437043	3.39E-06	117.4255516	10.93782555	0	-42.15	869492904	0.256885428	9
1281	0.257181329	0.485933244	48.72762893	4.406452107	0.180666884	0.005437043	3.39E-06	117.4255516	10.93782555	0	-42.15	869492904	0.256885428	9
1282	0.257181329	0.485933244	48.72762893	4.406452107	0.180666884	0.005437043	3.39E-06	117.4255516	10.93782555	0	-42.15	159187099	0.256885428	9
1283	0.257181329	0.485933244	48.72762893	4.406452107	0.180666884	0.005437043	3.39E-06	117.4255516	10.93782555	0	-42.15	511970242	0.256885428	9
1284	0.257181329	0.485933244	48.72762893	4.406452107	0.180666884	0.005437043	3.39E-06	117.4255516	10.93782555	0	-42.15	865339825	0.256885428	9
1285	0.271648334	1.112905595	62.66984114	1.63998293	0.191905452	0.003669344	3.24E-06	136.6969635	-50	-50	-50	502167632	0	9
1286	0.094578185	0.40573054	57.50329803	5.086531007	0.161482496	0.005123719	3.37E-06	137.4137853	7.71784326	0	94.45	687793448	0.499691275	9
1287	0.257181329	0.485933244	48.72762893	4.406452107	0.180666884	0.005437043	3.39E-06	117.4255516	10.93782555	0	-42.15	280570525	0.256885428	9
1288	0.255410203	0.052670873	112.3250942	5.640322325	0.168485062	0.005833161	3.27E-07	103.0480807	7.927393816	0	142.5166667	199873960	0.691918924	9
1289	0.293475049	0.192826726	33.28637899	8.135911415	0.204045104	0.004001225	2.71E-06	66.89559354	7.089659716	0	-47.675	534628516	0.513698225	9
1290	0.233413786	0.494448035	61.69910819	4.28451133	0.029849097	0.008089339	2.99E-06	79.53055344	7.014804924	0	-30.75833333	646925040	0.272138179	9
1291	0.257181329	0.485933244	48.72762893	4.406452107	0.180666884	0.005437043	3.39E-06	117.4255516	10.93782555	0	-42.15	865339825	0.256885428	9
1292	0.257181329	0.485933244	48.72762893	4.406452107	0.180666884	0.005437043	3.39E-06	117.4255516	10.93782555	0	-42.15	865339825	0.256885428	9
1293	0.346527548	0.412782277	32.30433998	7.915932857	0.112751352	0.009470887	3.50E-06	100.1086604	11.10986095	0	163.7333333	771661962	0.240690175	9
1294	0.309105081	0.353750941	67.8031496	3.776861169	0.337004884	0.00473113	2.21E-06	37.15215514	2.295931174	0	-54.19166667	341030776	0.337143978	9
1295	0.346527548	0.412782277	32.30433998	7.915932857	0.112751352	0.009470887	3.50E-06	100.1086604	11.10986095	0	163.7333333	771661962	0.240690175	9
1296	0.257181329	0.485933244	48.72762893	4.406452107	0.180666884	0.005437043	3.39E-06	117.4255516	10.93782555	0	-42.15	865339825	0.256885428	9
1297	0.257181329	0.485933244	48.72762893	4.406452107	0.180666884	0.005437043	3.39E-06	117.4255516	10.93782555	0	-42.15	869492904	0.256885428	9
1298	0.257181329	0.485933244	48.72762893	4.406452107	0.180666884	0.005437043	3.39E-06	117.4255516	10.93782555	0	-42.15	869492904	0.256885428	9
1299	0.257181329	0.485933244	48.72762893	4.406452107	0.180666884	0.005437043	3.39E-06	117.4255516	10.93782555	0	-42.15	865339825	0.256885428	9
1300	0.257181329	0.485933244	48.72762893	4.406452107	0.180666884	0.005437043	3.39E-06	117.4255516	10.93782555	0	-42.15	865339825	0.256885428	9
1301	0.385999816	0.35608522	53.69611308	5.4671891	0.065904254	0.000376307	2.36E-06	85.7856328	8.876130296	0	-30.63333333	111559513	0.257914963	9
1302	0.341670769	0.210600596	17.36224799	1.316558685	0.172624791	0.004105829	1.56E-06	127.5781906	4.985891367	0	-31.38333333	285154515	0.447728635	9
1303	0.163712525	0.203295611	110.2075472	6.549487886	0.12680785	0.001241033	3.21E-06	126.7942735	6.263953173	0	121.5166667	259581156	0.632991865	9
1304	0.260262894	0.356499648	25.53350968	6.455607477	0.22743063	0.003372034	1.95E-06	213	1.576476563	0	81.975	512336643	0.383237458	9
1305	0.346527548	0.412782277	32.30433998	7.915932857	0.112751352	0.009470887	3.50E-06	100.1086604	11.10986095	0	163.7333333	771661962	0.240690175	9
1306	0.257181329	0.485933244	48.72762893	4.406452107	0.180666884	0.005437043	3.39E-06	117.4255516	10.93782555	0	-42.15	865339825	0.256885428	9
1307	0.257181329	0.485933244	48.72762893	4.406452107	0.180666884	0.005437043	3.39E-06	117.4255516	10.93782555	0	-42.15	865339825	0.256885428	9
1308	0.129023377	0.606553166	76.74721027	0.681125774	0.2052483	0.007135997	5.07E-06	143.8532127	3.898998312	0	-39.85833333	294419306	0.264423457	9
1309	0.257181329	0.485933244	48.72762893	4.406452107	0.180666884	0.005437043	3.39E-06	117.4255516	10.93782555	0	-42.15	869492904	0.256885428	9
1310	0.161560082	0.450713561	8.248435279	1.450168085	0.113883389	0.005116628	4.91E-06	213	4.736837434	0	-22.28333333	814826008	0.387726357	9
1311	0.478770739	0.152855177	39.55435645	3.249957337	0.127133556	0.006693515	3.03E-06	126.7330473	9.600953642	0	-40.45	775433422	0.368374083	9
1312	0.124125536	0.671645941	13.5933243	8.34960299	0.090779803	0.004317698	4.45E-06	158.3229597	4.452559341	0	128.2333333	162992191	0.204228523	9
1313	0.19772965	0.366602794	68.99904867	0.111855456	0.148565536	0.002444615	1.62E-06	144.9322942	2.287671054	0	-32.95833333	227178893	0.435667556	9
1314	0.220483472	0.697880851	63.12438221	8.119858492	0.23724804	0.001221518	4.78E-06	84.1833169	5.682923084	0	138.2333333	332858383	0.081635678	9
1315	0.257181329	0.485933244	48.72762893	4.406452107	0.180666884	0.005437043	3.39E-06	117.4255516	10.93782555	0	-42.15	893470511	0.256885428	9
1316	0.06717709	0.823427885	51.61745821	1.275919179	0.172261394	0.007332307	6.61E-06	213	6.031287655	0	-33.7	469764493	0.109395026	9
1317	0.346527548	0.412782277	32.30433998	7.915932857	0.112751352	0.009470887	3.50E-06	100.1086604	11.10986095	0	163.7333333	771661962	0.240690175	9
1318	0.257181329	0.485933244	48.72762893	4.406452107	0.180666884	0.009470887	3.39E-06	117.4255516	10.76493576	0	121.025	615096395	0.256885428	9
1319	0.148401107	0.362191908	28.20645579	9.553973597	0.046567827	0.00512323	1.76E-06	102.9566472	8.858335679	0	-21.50833333	683488075	0.489406986	9
1320	0.394059063	0.816696066	24.96038367	7.308380187	0.211634164	0.008684988	1.59E-06	95.88871278	-50	-50	-50	303327107	0	9
1321	0.328454108	0.768282687	56.82747733	8.757821845	0.10728709	0.010845453	1.19E-06	8.064169198	0.407923458	0	-10.90833333	574964073	0	9
1322	0.257181329	0.485933244	48.72762893	4.406452107	0.180666884	0.005437043	3.39E-06	117.4255516	10.93782555	0	-42.15	869492904	0.256885428	9
1323	0.281489199	0.891388334	59.93190638	5.414641569	0.271667829	0.008379181	4.07E-06	54.70386645	2.672726737	0	12.83333333	169079612	0	9
1324	0.257181329	0.485933244	48.72762893	4.406452107	0.180666884	0.005437043	3.39E-06	117.4255516	10.93782555	0	-42.15	865339825	0.256885428	9
1325	0.257181329	0.485933244	48.72762893	4.406452107	0.180666884	0.005437043	3.39E-06	117.4255516	10.93782555	0	-42.15	865339825	0.256885428	9
1326	0.271909132	0.617829129	56.98606795	4.733335721	0.038030483	0.002007206	3.17E-06	14.85953165	1.105766344	0	-50.99166667	189197846	0.110261739	9
1327	0.346527548	0.412782277	32.30433998	7.915932857	0.112751352	0.009470887	3.50E-06	100.1086604	11.10986095	0	163.7333333	771661962	0.240690175	9
1328	0.257181329	0.485933244	48.72762893	4.406452107	0.180666884	0.005437043	3.39E-06	117.4255516	10.93782555	0	-42.15	865339825	0.256885428	9
1329	0.257181329	0.485933244	48.72762893	4.406452107	0.180666884	0.005437043	3.39E-06	117.4255516	10.93782555	0	-42.15	869492904	0.256885428	9
1330	0.346527548	0.412782277	32.30433998	7.915932857	0.112751352	0.005437043	3.50E-06	100.1086604	11.21502119	0	-40.65833333	802479915	0.240690175	10
1331	0.257181329	0.485933244	48.72762893	4.406452107	0.180666884	0.005437043	3.39E-06	117.4255516	10.93782555	0	-42.15	869492904	0.256885428	10
1332	0.346527548	0.412782277	32.30433998	7.915932857	0.112751352	0.009470887	3.50E-06	100.1086604	11.10986095	0	163.7333333	771661962	0.240690175	10
1333	0.346527548	0.412782277	32.30433998	7.915932857	0.112751352	0.009470887	3.50E-06	100.1086604	11.10986095	0	163.7333333	771661962	0.240690175	10
1334	0.346527548	0.412782277	32.30433998	7.915932857	0.112751352	0.009470887	3.50E-06	100.1086604	11.10986095	0	163.7333333	771661962	0.240690175	10
1335	0.257181329	0.485933244	48.72762893	4.406452107	0.180666884	0.005437043	3.39E-06	117.4255516	10.93782555	0	-42.15	869492904	0.256885428	10
1336	0.257181329	0.485933244	48.72762893	4.406452107	0.180666884	0.005437043	3.39E-06	117.4255516	10.93782555	0	-42.15	865339825	0.256885428	10
1337	0.346527548	0.412782277	32.30433998	7.915932857	0.112751352	0.009470887	3.50E-06	100.1086604	11.10986095	0	163.7333333	771661962	0.240690175	10
1338	0.257181329	0.485933244	48.72762893	4.406452107	0.180666884	0.005437043	3.39E-06	117.4255516	10.93782555	0	-42.15	893470511	0.256885428	10
1339	0.257181329	0.485933244	48.72762893	4.406452107	0.180666884	0.005437043	3.39E-06	117.4255516	10.93782555	0	-42.15	869492904	0.256885428	10
1340	0.346527548	0.412782277	32.30433998	7.915932857	0.112751352	0.009470887	3.50E-06	100.1086604	11.10986095	0	163.7333333	771661962	0.240690175	10
1341	0.346527548	0.412782277	32.30433998	7.915932857	0.112751352	0.009470887	3.50E-06	100.1086604	11.10986095	0	163.7333333	771661962	0.240690175	10
1342	0.346527548	0.412782277	32.30433998	7.915932857	0.112751352	0.009470887	3.50E-06	100.1086604	11.10986095	0	163.7333333	771661962	0.240690175	10
1343	0.257181329	0.485933244	48.72762893	4.406452107	0.180666884	0.005437043	3.39E-06	117.4255516	10.93782555	0	-42.15	869492904	0.256885428	10
1344	0.346527548	0.412782277	32.30433998	7.915932857	0.112751352	0.009470887	3.50E-06	100.1086604	11.10986095	0	163.7333333	771661962	0.240690175	10
1345	0.257181329	0.485933244	48.72762893	4.406452107	0.180666884	0.005437043	3.39E-06	117.4255516	10.93782555	0	-42.15	869492904	0.256885428	10
1346	0.257181329	0.485933244	48.72762893	4.406452107	0.180666884	0.005437043	3.39E-06	117.4255516	10.93782555	0	-42.15	865339825	0.256885428	10
1347	0.257181329	0.485933244	48.72762893	4.406452107	0.180666884	0.005437043	3.39E-06	117.4255516	10.93782555	0	-42.15	893470511	0.256885428	10
1348	0.257181329	0.485933244	48.72762893	4.406452107	0.180666884	0.005437043	3.39E-06	117.4255516	10.93782555	0	-42.15	869492904	0.256885428	10
1349	0.257181329	0.485933244	48.72762893	4.406452107	0.180666884	0.005437043	3.39E-06	117.4255516	10.93782555	0	-42.15	869492904	0.256885428	10
1350	0.257181329	0.485933244	48.72762893	4.406452107	0.180666884	0.005437043	3.39E-06	117.4255516	10.93782555	0	-42.15	893470511	0.256885428	10
1351	0.346527548	0.412782277	32.30433998	7.915932857	0.112751352	0.009470887	3.50E-06	100.1086604	11.10986095	0	163.7333333	771661962	0.240690175	10
1352	0.346527548	0.412782277	32.30433998	7.915932857	0.112751352	0.005437043	3.50E-06	100.1086604	11.21502119	0	-40.65833333	802479915	0.240690175	10
1353	0.346527548	0.412782277	32.30433998	7.915932857	0.112751352	0.009470887	3.50E-06	100.1086604	11.10986095	0	163.7333333	771661962	0.240690175	10
1354	0.346527548	0.412782277	32.30433998	7.915932857	0.112751352	0.009470887	3.50E-06	100.1086604	11.10986095	0	163.7333333	771661962	0.240690175	10
1355	0.257181329	0.485933244	48.72762893	4.406452107	0.180666884	0.005437043	3.39E-06	117.4255516	10.93782555	0	-42.15	869492904	0.256885428	10
1356	0.257181329	0.485933244	48.72762893	4.406452107	0.180666884	0.005437043	3.39E-06	117.4255516	10.93782555	0	-42.15	865339825	0.256885428	10
1357	0.346527548	0.412782277	32.30433998	7.915932857	0.112751352	0.009470887	3.50E-06	100.1086604	11.10986095	0	163.7333333	771661962	0.240690175	10
1358	0.257181329	0.485933244	48.72762893	4.406452107	0.180666884	0.005437043	3.39E-06	117.4255516	10.93782555	0	-42.15	869492904	0.256885428	10
1359	0.346527548	0.412782277	32.30433998	7.915932857	0.112751352	0.009470887	3.50E-06	100.1086604	11.10986095	0	163.7333333	771661962	0.240690175	10
1360	0.257181329	0.485933244	48.72762893	4.406452107	0.180666884	0.005437043	3.39E-06	117.4255516	10.93782555	0	-42.15	893470511	0.256885428	10
1361	0.257181329	0.485933244	48.72762893	4.406452107	0.180666884	0.005437043	3.39E-06	117.4255516	10.93782555	0	-42.15	865339825	0.256885428	10
1362	0.257181329	0.485933244	48.72762893	4.406452107	0.180666884	0.005437043	3.39E-06	117.4255516	10.93782555	0	-42.15	893470511	0.256885428	10
1363	0.257181329	0.485933244	48.72762893	4.406452107	0.180666884	0.005437043	3.39E-06	117.4255516	10.93782555	0	-42.15	893470511	0.256885428	10
1364	0.257181329	0.485933244	48.72762893	4.406452107	0.180666884	0.005437043	3.39E-06	117.4255516	10.93782555	0	-42.15	869492904	0.256885428	10
1365	0.346527548	0.412782277	32.30433998	7.915932857	0.112751352	0.005437043	3.50E-06	100.1086604	11.21502119	0	-40.65833333	802479915	0.240690175	10
1366	0.257181329	0.485933244	48.72762893	4.406452107	0.180666884	0.005437043	3.39E-06	117.4255516	10.93782555	0	-42.15	869492904	0.256885428	10
1367	0.257181329	0.485933244	48.72762893	4.406452107	0.180666884	0.005437043	3.39E-06	117.4255516	10.93782555	0	-42.15	869492904	0.256885428	10
1368	0.346527548	0.412782277	32.30433998	7.915932857	0.112751352	0.009470887	3.50E-06	100.1086604	11.10986095	0	163.7333333	771661962	0.240690175	10
1369	0.257181329	0.485933244	48.72762893	4.406452107	0.180666884	0.005437043	3.39E-06	117.4255516	10.93782555	0	-42.15	869492904	0.256885428	10
1370	0.257181329	0.485933244	48.72762893	4.406452107	0.180666884	0.005437043	3.39E-06	117.4255516	10.93782555	0	-42.15	865339825	0.256885428	10
1371	0.346527548	0.412782277	32.30433998	7.915932857	0.112751352	0.009470887	3.50E-06	100.1086604	11.10986095	0	163.7333333	771661962	0.240690175	10
1372	0.257181329	0.485933244	48.72762893	4.406452107	0.180666884	0.005437043	3.39E-06	117.4255516	10.93782555	0	-42.15	893470511	0.256885428	10
1373	0.257181329	0.485933244	48.72762893	4.406452107	0.180666884	0.005437043	3.39E-06	117.4255516	10.93782555	0	-42.15	893470511	0.256885428	10
1374	0.257181329	0.485933244	48.72762893	4.406452107	0.180666884	0.005437043	3.39E-06	117.4255516	10.93782555	0	-42.15	869492904	0.256885428	10
1375	0.346527548	0.412782277	32.30433998	7.915932857	0.112751352	0.009470887	3.50E-06	100.1086604	11.10986095	0	163.7333333	771661962	0.240690175	10
1376	0.257181329	0.485933244	48.72762893	4.406452107	0.180666884	0.005437043	3.39E-06	117.4255516	10.93782555	0	-42.15	893470511	0.256885428	10
1377	0.346527548	0.412782277	32.30433998	7.915932857	0.112751352	0.009470887	3.50E-06	100.1086604	11.10986095	0	163.7333333	771661962	0.240690175	10
1378	0.346527548	0.412782277	32.30433998	7.915932857	0.112751352	0.009470887	3.50E-06	100.1086604	11.10986095	0	163.7333333	771661962	0.240690175	10
1379	0.257181329	0.485933244	48.72762893	4.406452107	0.180666884	0.005437043	3.39E-06	117.4255516	10.93782555	0	-42.15	865339825	0.256885428	10
1380	0.346527548	0.412782277	32.30433998	7.915932857	0.112751352	0.009470887	3.50E-06	100.1086604	11.10986095	0	163.7333333	771661962	0.240690175	10
1381	0.257181329	0.485933244	48.72762893	4.406452107	0.180666884	0.005437043	3.39E-06	117.4255516	10.93782555	0	-42.15	869492904	0.256885428	10
1382	0.257181329	0.485933244	48.72762893	4.406452107	0.180666884	0.005437043	3.39E-06	117.4255516	10.93782555	0	-42.15	893470511	0.256885428	10
1383	0.346527548	0.412782277	32.30433998	7.915932857	0.112751352	0.009470887	3.50E-06	100.1086604	11.10986095	0	163.7333333	771661962	0.240690175	10
1384	0.257181329	0.485933244	48.72762893	4.406452107	0.180666884	0.005437043	3.39E-06	117.4255516	10.93782555	0	-42.15	893470511	0.256885428	10
1385	0.257181329	0.485933244	48.72762893	4.406452107	0.180666884	0.005437043	3.39E-06	117.4255516	10.93782555	0	-42.15	869492904	0.256885428	10
1386	0.257181329	0.485933244	48.72762893	4.406452107	0.180666884	0.005437043	3.39E-06	117.4255516	10.93782555	0	-42.15	865339825	0.256885428	10
1387	0.257181329	0.485933244	48.72762893	4.406452107	0.180666884	0.005437043	3.39E-06	117.4255516	10.93782555	0	-42.15	865339825	0.256885428	10
1388	0.346527548	0.412782277	32.30433998	7.915932857	0.112751352	0.009470887	3.50E-06	100.1086604	11.10986095	0	163.7333333	771661962	0.240690175	10
1389	0.346527548	0.412782277	32.30433998	7.915932857	0.112751352	0.009470887	3.50E-06	100.1086604	11.10986095	0	163.7333333	771661962	0.240690175	10
1390	0.257181329	0.485933244	48.72762893	4.406452107	0.180666884	0.005437043	3.39E-06	117.4255516	10.93782555	0	-42.15	865339825	0.256885428	10
1391	0.346527548	0.412782277	32.30433998	7.915932857	0.112751352	0.009470887	3.50E-06	100.1086604	11.10986095	0	163.7333333	771661962	0.240690175	10
1392	0.257181329	0.485933244	48.72762893	4.406452107	0.180666884	0.005437043	3.39E-06	117.4255516	10.93782555	0	-42.15	865339825	0.256885428	10
1393	0.257181329	0.485933244	48.72762893	4.406452107	0.180666884	0.005437043	3.39E-06	117.4255516	10.93782555	0	-42.15	869492904	0.256885428	10
1394	0.346527548	0.412782277	32.30433998	7.915932857	0.112751352	0.009470887	3.50E-06	100.1086604	11.10986095	0	163.7333333	771661962	0.240690175	10
1395	0.257181329	0.485933244	48.72762893	4.406452107	0.180666884	0.005437043	3.39E-06	117.4255516	10.93782555	0	-42.15	893470511	0.256885428	10
1396	0.257181329	0.485933244	48.72762893	4.406452107	0.180666884	0.005437043	3.39E-06	117.4255516	10.93782555	0	-42.15	893470511	0.256885428	10
1397	0.257181329	0.485933244	48.72762893	4.406452107	0.180666884	0.005437043	3.39E-06	117.4255516	10.93782555	0	-42.15	869492904	0.256885428	10
1398	0.346527548	0.412782277	32.30433998	7.915932857	0.112751352	0.009470887	3.50E-06	100.1086604	11.10986095	0	163.7333333	771661962	0.240690175	10
1399	0.257181329	0.485933244	48.72762893	4.406452107	0.180666884	0.005437043	3.39E-06	117.4255516	10.93782555	0	-42.15	869492904	0.256885428	10
1400	0.346527548	0.412782277	48.72762893	4.406452107	0.180666884	0.005437043	3.50E-06	100.1086604	10.60214368	0	-46.50833333	520977690	0.240690175	10
1401	0.3041145	0.672912757	56.73765249	11.12473306	0.130322883	0.005679877	2.05E-06	90.31129743	1.201575629	0	7.483333333	182636627	0.022972743	10
1402	0.346527548	0.412782277	32.30433998	7.915932857	0.112751352	0.009470887	3.50E-06	100.1086604	11.10986095	0	163.7333333	323268705	0.240690175	10
1403	0.676334366	0.203519576	25.11256651	7.459589833	0.080726573	0.015909936	3.16E-06	126.3240348	6.913431754	0	145.7833333	414890816	0.120146059	10
1404	0.688110926	0.249316207	52.95317026	3.814153946	0.155242557	0.001759198	3.41E-06	105.8520329	3.85911007	0	61.55	243905314	0.062572867	10
1405	0.237040635	0.508249743	33.07761145	6.26663601	0.075287759	0.010161851	2.36E-06	142.7848687	7.449868898	0	181.3083333	674421278	0.254709622	10
1406	0.210907441	0.62999441	23.5179767	0.312527473	0.104303237	0.004434592	3.66E-06	32.04622776	0.616005199	0	-35.9	369820843	0.159098149	10
1407	0.053073227	0.563984114	29.97712321	12.37656508	0.154438703	0.012678515	4.13E-06	123.5094412	5.193465004	0	115.5583333	279784770	0.382942658	10
1408	0.257181329	0.485933244	48.72762893	4.406452107	0.180666884	0.005437043	3.39E-06	117.4255516	10.93782555	0	-42.15	429235187	0.256885428	10
1409	0.257181329	0.485933244	48.72762893	4.406452107	0.180666884	0.005437043	3.39E-06	117.4255516	10.93782555	0	-42.15	781333167	0.256885428	10
1410	0.407597784	0.559623496	3.492928846	9.922906922	0.098779883	0.012844561	6.36E-07	91.1526252	0.868239926	0	-42.45833333	718582679	0.032778719	10
1411	0.346527548	0.412782277	32.30433998	7.915932857	0.112751352	0.009470887	3.50E-06	100.1086604	11.10986095	0	163.7333333	753238385	0.240690175	10
1412	0.21613991	0.47237578	29.68882964	1.318502362	0.028115708	0.015639234	7.20E-06	201.0451146	5.266597493	0	-36.83333333	718533222	0.31148431	10
1413	0.278872773	0.477687758	68.33141422	4.766702647	0.277842607	0.002149723	5.54E-06	213	1.483254264	-0.129775203	73.20833333	701593174	0.243439468	10
1414	0.346527548	0.412782277	32.30433998	7.915932857	0.112751352	0.009470887	3.50E-06	100.1086604	11.10986095	0	163.7333333	771661962	0.240690175	10
1415	0.257181329	0.485933244	48.72762893	4.406452107	0.180666884	0.005437043	3.39E-06	117.4255516	10.93782555	0	-42.15	869492904	0.256885428	10
1416	0.257181329	0.485933244	48.72762893	4.406452107	0.180666884	0.005437043	3.39E-06	117.4255516	10.93782555	0	-42.15	428859872	0.256885428	10
1417	0.278450608	0.646319564	77.19079009	7.324928376	0.226512053	0.006914909	6.12E-06	151.2827237	2.084206419	0	106.375	158531383	0.075229829	10
1418	0.130577903	0.372398488	57.90845924	4.427313314	0.367395984	0.009877301	6.69E-06	139.6257943	4.93794436	-3.140023035	73.31666667	569276701	0.497023609	10
1419	0.447550191	0.828744138	68.02230402	2.508452637	0.069738954	5.08E-05	3.57E-06	150.4648762	-50	-50	-50	612635425	0	10
1420	0.264660402	0.410520341	49.18948517	3.605087964	0.132569937	0.008790625	4.35E-06	110.4624846	7.938882632	0	-41.525	374762657	0.324819257	10
1421	0.346527548	0.412782277	32.30433998	7.915932857	0.112751352	0.009470887	3.50E-06	100.1086604	11.10986095	0	163.7333333	771661962	0.240690175	10
1422	0.346527548	0.412782277	32.30433998	7.915932857	0.112751352	0.009470887	3.50E-06	100.1086604	11.10986095	0	163.7333333	506514546	0.240690175	10
1423	0.370584551	0.219431634	56.27844764	8.538974406	0.049683506	0.006792949	1.89E-06	91.95868875	9.661555149	0	-29.88333333	628237794	0.409983815	10
1424	0.357472405	0.152606519	17.21918206	6.077891058	0.314809428	0.012035834	3.20E-06	65.42900438	5.533627452	0	-50.21666667	468805327	0.489921076	10
1425	0.127033893	0.372471152	53.42579234	4.693659375	0.047935056	0.00983264	4.93E-06	69.69218893	4.496837587	0	-40.8	797862437	0.500494955	10
1426	0.257181329	0.485933244	48.72762893	4.406452107	0.180666884	0.005437043	3.39E-06	117.4255516	10.93782555	0	-42.15	865339825	0.256885428	10
1427	0.296042819	0.205033026	18.96117614	3.673846406	0.238751421	0.011842517	7.51E-08	61.31497591	0.615369165	0	-41.9	427488066	0.498924156	10
1428	0.245132473	1.022080205	2.207432067	0.124682645	0.032842369	0.004665347	2.42E-06	187.3275525	-50	-50	-50	645278806	0	10
1429	0.346527548	0.412782277	48.72762893	4.406452107	0.180666884	0.009470887	3.50E-06	100.1086604	10.8177389	0	-47.425	322235335	0.240690175	10
1430	0.274140138	0.988743043	48.18997626	2.965830434	0.103912785	0.005793753	1.93E-06	50.75946978	-50	-50	-50	430268274	0	10
1431	0.168161232	0.790230551	20.98159155	6.418777186	0.160691792	0.004246291	1.29E-06	9.393872867	0.063173348	0	-60.30833333	123898666	0.041608217	10
1432	0.228468604	0.781370336	37.75007339	3.863297444	0.081386206	0.006720869	3.85E-06	58.25699182	0.270724831	0	22.33333333	543338590	0	10
1433	0.257181329	0.485933244	48.72762893	4.406452107	0.180666884	0.005437043	3.39E-06	117.4255516	10.93782555	0	-42.15	423447504	0.256885428	10
1434	0.257181329	0.485933244	32.30433998	7.915932857	0.180666884	0.005437043	3.39E-06	117.4255516	8.745293079	0	174.5416667	590017471	0.256885428	10
1435	0.569879484	0.427001794	0.286093283	4.602620198	0.053800448	0.004849299	2.64E-06	12.60351712	-50	-50	-50	250547500	0.003118722	10
1436	0.257181329	0.485933244	48.72762893	4.406452107	0.180666884	0.005437043	3.39E-06	117.4255516	10.93782555	0	-42.15	552408807	0.256885428	10
1437	0.257181329	0.485933244	48.72762893	4.406452107	0.180666884	0.005437043	3.39E-06	117.4255516	10.93782555	0	-42.15	527153295	0.256885428	10
1438	0.346527548	0.485933244	48.72762893	4.406452107	0.180666884	0.005437043	3.50E-06	100.1086604	10.40714301	0	123.9583333	652473283	0.167539209	10
1439	0.264189761	0.031171446	42.73214098	18.18175342	0.10686785	0.015757561	4.06E-06	135.4974537	1.90676942	-4.575107089	127.1666667	452654891	0.704638793	10
1440	0.257181329	0.412782277	32.30433998	7.915932857	0.112751352	0.009470887	3.50E-06	117.4255516	9.026210036	0	156.0416667	213891868	0.330036394	10
1441	0.346527548	0.485933244	48.72762893	4.406452107	0.180666884	0.005437043	3.39E-06	100.1086604	10.38177971	0	123.8833333	323227183	0.167539209	10
1442	0.313793168	0.649184228	36.59463926	6.093548858	0.177978521	0.000129349	4.95E-06	147.2987758	4.204323403	0	108.325	446933461	0.037022604	10
1443	0.257181329	0.485933244	48.72762893	4.406452107	0.180666884	0.005437043	3.39E-06	117.4255516	10.93782555	0	-42.15	893470511	0.256885428	10
1444	0.379880587	0.479623719	42.75892265	13.34389364	0.004104272	0.006019381	5.22E-06	130.4652574	3.8959772	0	19.625	866208989	0.140495694	10
1445	0.346527548	0.485933244	48.72762893	4.406452107	0.180666884	0.009470887	3.50E-06	100.1086604	10.18512753	0	122.5583333	221011897	0.167539209	10
1446	0.257181329	0.485933244	32.30433998	7.915932857	0.112751352	0.009470887	3.50E-06	117.4255516	9.321929715	0	148.4083333	386613416	0.256885428	10
1447	0.346527548	0.412782277	48.72762893	4.406452107	0.180666884	0.005437043	3.39E-06	100.1086604	10.63127579	0	-46.475	276173638	0.240690175	10
1448	0.403862656	0.722753462	21.07617223	6.294202288	0.05936565	0.006801104	4.85E-06	127.3611726	-50	-50	-50	642175937	0	10
1449	0.257181329	0.485933244	48.72762893	4.406452107	0.180666884	0.005437043	3.39E-06	117.4255516	10.93782555	0	-42.15	865339825	0.256885428	10
1450	0.476010077	0.180195527	38.51485375	6.118239797	0.171919415	0.019274379	3.94E-06	139.4629656	5.260698359	0	128.125	684910116	0.343794396	10
1451	0.165450604	0.337002136	62.3985033	5.887702712	0.082486511	0.005237565	6.05E-07	119.5093386	8.906642997	0	-20.61666667	320609148	0.49754726	10
1452	0.257181329	0.485933244	48.72762893	4.406452107	0.180666884	0.005437043	3.39E-06	117.4255516	10.93782555	0	-42.15	893470511	0.256885428	10
1453	0.346527548	0.412782277	32.30433998	7.915932857	0.112751352	0.009470887	3.50E-06	100.1086604	11.10986095	0	163.7333333	771661962	0.240690175	10
1454	0.123172608	0.488321178	54.56369967	1.082981284	0.298816255	0.007421973	6.22E-06	78.75737207	1.592991616	0	-46	123619865	0.388506214	10
1455	0.195170682	0.241379205	15.32640166	5.932775547	0.198062946	0.008200956	3.58E-06	95.74042017	6.791705736	0	-42.91666667	579236757	0.563450113	10
1456	0.098815008	0.86636986	96.73576795	2.970115147	0.209033011	0.008936973	2.46E-06	132.7389042	3.010502014	0	75.725	470768520	0.034815132	10
1457	0.257181329	0.485933244	48.72762893	4.406452107	0.180666884	0.005437043	3.39E-06	117.4255516	10.93782555	0	-42.15	865339825	0.256885428	10
1458	0.355368931	0.684457286	34.16641256	9.726249126	0.129387847	0.010613339	2.12E-06	166.1666958	-50	-50	-50	214654858	0	10
1459	0.346527548	0.412782277	32.30433998	7.915932857	0.112751352	0.009470887	3.50E-06	100.1086604	11.10986095	0	163.7333333	771661962	0.240690175	10
1460	0.257181329	0.485933244	48.72762893	4.406452107	0.180666884	0.005437043	3.39E-06	117.4255516	10.93782555	0	-42.15	865339825	0.256885428	10
1461	0.170366572	0.458794344	20.20661353	7.871638854	0.043594619	0.009257382	4.38E-06	158.1881705	3.715130287	0	126	516571395	0.370839084	10
1462	0.257181329	0.485933244	48.72762893	4.406452107	0.180666884	0.005437043	3.39E-06	117.4255516	10.93782555	0	-42.15	184599981	0.256885428	10
1463	0.257181329	0.485933244	48.72762893	4.406452107	0.180666884	0.005437043	3.39E-06	117.4255516	10.93782555	0	-42.15	155659162	0.256885428	10
1464	0.152293491	0.156638337	44.93713539	17.15198683	0.155296306	0.012218524	2.68E-06	45.52999524	5.077349838	0	-48.04166667	151871716	0.691068172	10
1465	0.168047372	0.545156289	102.1698924	1.309278249	0.187983419	0.000366231	2.14E-06	76.60161927	3.065009532	0	-41.475	162438644	0.286796339	10
1466	0.257181329	0.485933244	48.72762893	4.406452107	0.180666884	0.005437043	3.39E-06	117.4255516	10.93782555	0	-42.15	893470511	0.256885428	10
1467	0.257181329	0.485933244	48.72762893	4.406452107	0.180666884	0.005437043	3.39E-06	117.4255516	10.93782555	0	-42.15	869492904	0.256885428	10
1468	0.029361264	0.518951749	14.20580389	8.296835573	0.2167923	0.010410059	5.72E-06	148.7945312	2.734938516	-3.448198769	142.3083333	237795114	0.451686986	10
1469	0.24432731	0.324216636	76.84118797	7.914157689	0.244545646	0.00512084	2.94E-06	83.45637415	10.00697765	0	-45.28333333	692706963	0.431456054	10
1470	0.346527548	0.412782277	32.30433998	7.915932857	0.112751352	0.009470887	3.50E-06	100.1086604	11.10986095	0	163.7333333	771661962	0.240690175	11
1471	0.346527548	0.412782277	32.30433998	7.915932857	0.112751352	0.009470887	3.50E-06	100.1086604	11.10986095	0	163.7333333	771661962	0.240690175	11
1472	0.346527548	0.412782277	32.30433998	7.915932857	0.112751352	0.009470887	3.50E-06	100.1086604	11.10986095	0	163.7333333	771661962	0.240690175	11
1473	0.346527548	0.412782277	32.30433998	7.915932857	0.112751352	0.009470887	3.50E-06	100.1086604	11.10986095	0	163.7333333	323268705	0.240690175	11
1474	0.346527548	0.412782277	32.30433998	7.915932857	0.112751352	0.009470887	3.50E-06	100.1086604	11.10986095	0	163.7333333	771661962	0.240690175	11
1475	0.346527548	0.412782277	32.30433998	7.915932857	0.112751352	0.009470887	3.50E-06	100.1086604	11.10986095	0	163.7333333	771661962	0.240690175	11
1476	0.346527548	0.412782277	32.30433998	7.915932857	0.112751352	0.009470887	3.50E-06	100.1086604	11.10986095	0	163.7333333	771661962	0.240690175	11
1477	0.346527548	0.412782277	32.30433998	7.915932857	0.112751352	0.009470887	3.50E-06	100.1086604	11.10986095	0	163.7333333	771661962	0.240690175	11
1478	0.346527548	0.412782277	32.30433998	7.915932857	0.112751352	0.009470887	3.50E-06	100.1086604	11.10986095	0	163.7333333	771661962	0.240690175	11
1479	0.346527548	0.412782277	32.30433998	7.915932857	0.112751352	0.009470887	3.50E-06	100.1086604	11.10986095	0	163.7333333	771661962	0.240690175	11
1480	0.346527548	0.412782277	32.30433998	7.915932857	0.112751352	0.009470887	3.50E-06	100.1086604	11.10986095	0	163.7333333	771661962	0.240690175	11
1481	0.257181329	0.485933244	48.72762893	4.406452107	0.180666884	0.005437043	3.39E-06	117.4255516	10.93782555	0	-42.15	893470511	0.256885428	11
1482	0.346527548	0.412782277	32.30433998	7.915932857	0.112751352	0.005437043	3.50E-06	100.1086604	11.21502119	0	-40.65833333	802479915	0.240690175	11
1483	0.257181329	0.485933244	48.72762893	4.406452107	0.180666884	0.005437043	3.39E-06	117.4255516	10.93782555	0	-42.15	869492904	0.256885428	11
1484	0.346527548	0.412782277	32.30433998	7.915932857	0.112751352	0.009470887	3.50E-06	100.1086604	11.10986095	0	163.7333333	771661962	0.240690175	11
1485	0.346527548	0.412782277	32.30433998	7.915932857	0.112751352	0.005437043	3.50E-06	100.1086604	11.21502119	0	-40.65833333	802479915	0.240690175	11
1486	0.346527548	0.412782277	32.30433998	7.915932857	0.112751352	0.009470887	3.50E-06	100.1086604	11.10986095	0	163.7333333	771661962	0.240690175	11
1487	0.346527548	0.412782277	32.30433998	7.915932857	0.112751352	0.009470887	3.50E-06	100.1086604	11.10986095	0	163.7333333	506514546	0.240690175	11
1488	0.346527548	0.412782277	32.30433998	7.915932857	0.112751352	0.009470887	3.50E-06	100.1086604	11.10986095	0	163.7333333	771661962	0.240690175	11
1489	0.346527548	0.412782277	32.30433998	7.915932857	0.112751352	0.009470887	3.50E-06	100.1086604	11.10986095	0	163.7333333	771661962	0.240690175	11
1490	0.346527548	0.412782277	32.30433998	7.915932857	0.112751352	0.009470887	3.50E-06	100.1086604	11.10986095	0	163.7333333	771661962	0.240690175	11
1491	0.346527548	0.412782277	32.30433998	7.915932857	0.112751352	0.009470887	3.50E-06	100.1086604	11.10986095	0	163.7333333	771661962	0.240690175	11
1492	0.257181329	0.485933244	48.72762893	4.406452107	0.180666884	0.005437043	3.39E-06	117.4255516	10.93782555	0	-42.15	869492904	0.256885428	11
1493	0.257181329	0.485933244	48.72762893	4.406452107	0.180666884	0.005437043	3.39E-06	117.4255516	10.93782555	0	-42.15	869492904	0.256885428	11
1494	0.257181329	0.485933244	48.72762893	4.406452107	0.180666884	0.005437043	3.39E-06	117.4255516	10.93782555	0	-42.15	869492904	0.256885428	11
1495	0.346527548	0.412782277	32.30433998	7.915932857	0.112751352	0.009470887	3.50E-06	100.1086604	11.10986095	0	163.7333333	771661962	0.240690175	11
1496	0.346527548	0.412782277	32.30433998	7.915932857	0.112751352	0.009470887	3.50E-06	100.1086604	11.10986095	0	163.7333333	771661962	0.240690175	11
1497	0.346527548	0.412782277	32.30433998	7.915932857	0.112751352	0.009470887	3.50E-06	100.1086604	11.10986095	0	163.7333333	771661962	0.240690175	11
1498	0.346527548	0.412782277	32.30433998	7.915932857	0.112751352	0.009470887	3.50E-06	100.1086604	11.10986095	0	163.7333333	771661962	0.240690175	11
1499	0.346527548	0.412782277	32.30433998	7.915932857	0.112751352	0.009470887	3.50E-06	100.1086604	11.10986095	0	163.7333333	771661962	0.240690175	11
1500	0.346527548	0.412782277	32.30433998	7.915932857	0.112751352	0.009470887	3.50E-06	100.1086604	11.10986095	0	163.7333333	771661962	0.240690175	11
1501	0.346527548	0.412782277	32.30433998	7.915932857	0.112751352	0.009470887	3.50E-06	100.1086604	11.10986095	0	163.7333333	771661962	0.240690175	11
1502	0.346527548	0.412782277	32.30433998	7.915932857	0.112751352	0.005437043	3.50E-06	100.1086604	11.21502119	0	-40.65833333	802479915	0.240690175	11
1503	0.346527548	0.412782277	32.30433998	7.915932857	0.112751352	0.009470887	3.50E-06	100.1086604	11.10986095	0	163.7333333	771661962	0.240690175	11
1504	0.346527548	0.412782277	32.30433998	7.915932857	0.112751352	0.009470887	3.50E-06	100.1086604	11.10986095	0	163.7333333	771661962	0.240690175	11
1505	0.346527548	0.412782277	32.30433998	7.915932857	0.112751352	0.005437043	3.50E-06	100.1086604	11.21502119	0	-40.65833333	802479915	0.240690175	11
1506	0.346527548	0.412782277	32.30433998	7.915932857	0.112751352	0.009470887	3.50E-06	100.1086604	11.10986095	0	163.7333333	771661962	0.240690175	11
1507	0.346527548	0.412782277	32.30433998	7.915932857	0.112751352	0.009470887	3.50E-06	100.1086604	11.10986095	0	163.7333333	771661962	0.240690175	11
1508	0.346527548	0.412782277	32.30433998	7.915932857	0.112751352	0.009470887	3.50E-06	100.1086604	11.10986095	0	163.7333333	771661962	0.240690175	11
1509	0.346527548	0.412782277	32.30433998	7.915932857	0.112751352	0.009470887	3.50E-06	100.1086604	11.10986095	0	163.7333333	771661962	0.240690175	11
1510	0.346527548	0.412782277	32.30433998	7.915932857	0.112751352	0.009470887	3.50E-06	100.1086604	11.10986095	0	163.7333333	771661962	0.240690175	11
1511	0.346527548	0.412782277	32.30433998	7.915932857	0.112751352	0.005437043	3.50E-06	100.1086604	11.21502119	0	-40.65833333	802479915	0.240690175	11
1512	0.346527548	0.412782277	32.30433998	7.915932857	0.112751352	0.009470887	3.50E-06	100.1086604	11.10986095	0	163.7333333	771661962	0.240690175	11
1513	0.257181329	0.485933244	48.72762893	4.406452107	0.180666884	0.005437043	3.39E-06	117.4255516	10.93782555	0	-42.15	893470511	0.256885428	11
1514	0.346527548	0.412782277	32.30433998	7.915932857	0.112751352	0.009470887	3.50E-06	100.1086604	11.10986095	0	163.7333333	771661962	0.240690175	11
1515	0.257181329	0.485933244	48.72762893	4.406452107	0.180666884	0.005437043	3.39E-06	117.4255516	10.93782555	0	-42.15	893470511	0.256885428	11
1516	0.346527548	0.412782277	32.30433998	7.915932857	0.112751352	0.005437043	3.50E-06	100.1086604	11.21502119	0	-40.65833333	802479915	0.240690175	11
1517	0.346527548	0.412782277	32.30433998	7.915932857	0.112751352	0.009470887	3.50E-06	100.1086604	11.10986095	0	163.7333333	771661962	0.240690175	11
1518	0.257181329	0.485933244	48.72762893	4.406452107	0.180666884	0.005437043	3.39E-06	117.4255516	10.93782555	0	-42.15	893470511	0.256885428	11
1519	0.346527548	0.412782277	32.30433998	7.915932857	0.112751352	0.009470887	3.50E-06	100.1086604	11.10986095	0	163.7333333	771661962	0.240690175	11
1520	0.346527548	0.412782277	32.30433998	7.915932857	0.112751352	0.009470887	3.50E-06	100.1086604	11.10986095	0	163.7333333	771661962	0.240690175	11
1521	0.346527548	0.412782277	32.30433998	7.915932857	0.112751352	0.009470887	3.50E-06	100.1086604	11.10986095	0	163.7333333	771661962	0.240690175	11
1522	0.346527548	0.412782277	32.30433998	7.915932857	0.112751352	0.009470887	3.50E-06	100.1086604	11.10986095	0	163.7333333	771661962	0.240690175	11
1523	0.346527548	0.412782277	32.30433998	7.915932857	0.112751352	0.005437043	3.50E-06	100.1086604	11.21502119	0	-40.65833333	802479915	0.240690175	11
1524	0.346527548	0.412782277	32.30433998	7.915932857	0.112751352	0.009470887	3.50E-06	100.1086604	11.10986095	0	163.7333333	771661962	0.240690175	11
1525	0.346527548	0.412782277	32.30433998	7.915932857	0.112751352	0.009470887	3.50E-06	100.1086604	11.10986095	0	163.7333333	771661962	0.240690175	11
1526	0.346527548	0.412782277	32.30433998	7.915932857	0.112751352	0.009470887	3.50E-06	100.1086604	11.10986095	0	163.7333333	506514546	0.240690175	11
1527	0.257181329	0.485933244	48.72762893	4.406452107	0.180666884	0.005437043	3.39E-06	117.4255516	10.93782555	0	-42.15	869492904	0.256885428	11
1528	0.346527548	0.412782277	32.30433998	7.915932857	0.112751352	0.009470887	3.50E-06	100.1086604	11.10986095	0	163.7333333	771661962	0.240690175	11
1529	0.346527548	0.412782277	32.30433998	7.915932857	0.112751352	0.009470887	3.50E-06	100.1086604	11.10986095	0	163.7333333	771661962	0.240690175	11
1530	0.257181329	0.485933244	48.72762893	4.406452107	0.180666884	0.005437043	3.39E-06	117.4255516	10.93782555	0	-42.15	893470511	0.256885428	11
1531	0.346527548	0.412782277	32.30433998	7.915932857	0.112751352	0.009470887	3.50E-06	100.1086604	11.10986095	0	163.7333333	771661962	0.240690175	11
1532	0.346527548	0.412782277	32.30433998	7.915932857	0.112751352	0.009470887	3.50E-06	100.1086604	11.10986095	0	163.7333333	771661962	0.240690175	11
1533	0.257181329	0.485933244	48.72762893	4.406452107	0.180666884	0.005437043	3.39E-06	117.4255516	10.93782555	0	-42.15	869492904	0.256885428	11
1534	0.346527548	0.412782277	32.30433998	7.915932857	0.112751352	0.009470887	3.50E-06	100.1086604	11.10986095	0	163.7333333	771661962	0.240690175	11
1535	0.346527548	0.412782277	32.30433998	7.915932857	0.112751352	0.009470887	3.50E-06	100.1086604	11.10986095	0	163.7333333	771661962	0.240690175	11
1536	0.346527548	0.412782277	32.30433998	7.915932857	0.112751352	0.009470887	3.50E-06	100.1086604	11.10986095	0	163.7333333	771661962	0.240690175	11
1537	0.346527548	0.412782277	32.30433998	7.915932857	0.112751352	0.009470887	3.50E-06	100.1086604	11.10986095	0	163.7333333	771661962	0.240690175	11
1538	0.346527548	0.412782277	32.30433998	7.915932857	0.112751352	0.009470887	3.50E-06	100.1086604	11.10986095	0	163.7333333	753238385	0.240690175	11
1539	0.346527548	0.412782277	32.30433998	7.915932857	0.112751352	0.009470887	3.50E-06	100.1086604	11.10986095	0	163.7333333	771661962	0.240690175	11
1540	0.346527548	0.412782277	32.30433998	7.915932857	0.112751352	0.009470887	3.50E-06	100.1086604	11.10986095	0	163.7333333	771661962	0.240690175	11
1541	0.346527548	0.412782277	32.30433998	7.915932857	0.112751352	0.009470887	3.50E-06	100.1086604	11.10986095	0	163.7333333	771661962	0.240690175	11
1542	0.491429746	0.280231602	49.54480383	16.45412986	0.124385733	0.007009478	4.92E-06	42.79818384	9.183124491	0	-52.11666667	201423785	0.228338651	11
1543	0.346527548	0.412782277	32.30433998	7.915932857	0.112751352	0.009470887	3.50E-06	100.1086604	11.10986095	0	163.7333333	323268705	0.240690175	11
1544	0.346527548	0.412782277	32.30433998	7.915932857	0.112751352	0.009470887	3.50E-06	100.1086604	11.10986095	0	163.7333333	771661962	0.240690175	11
1545	0.346527548	0.412782277	32.30433998	7.915932857	0.112751352	0.009470887	3.50E-06	100.1086604	11.10986095	0	163.7333333	771661962	0.240690175	11
1546	0.346527548	0.412782277	32.30433998	7.915932857	0.112751352	0.009470887	3.50E-06	100.1086604	11.10986095	0	163.7333333	454913557	0.240690175	11
1547	0.221049767	0.494031851	73.86090824	5.773371741	0.101481129	0.001128766	2.85E-06	63.35234575	6.435351663	0	-41.25	310645080	0.284918382	11
1548	0.346527548	0.412782277	32.30433998	7.915932857	0.112751352	0.009470887	3.50E-06	100.1086604	11.10986095	0	163.7333333	771661962	0.240690175	11
1549	0.191096576	0.385612263	38.11254016	5.028223327	0.200796507	0.010904826	5.48E-07	213	2.363184255	0	109	172007531	0.423291161	11
1550	0.286762072	0.275924309	26.57411489	6.523428428	0.073227936	0.003161928	3.31E-06	141.5031562	7.284560528	0	114.9166667	741591347	0.437313619	11
1551	0.366464253	0.980851425	18.89780288	4.695353274	0.129109923	0.011745485	3.39E-07	184.4884288	-50	-50	-50	210451537	0	11
1552	0.346527548	0.412782277	32.30433998	7.915932857	0.112751352	0.005437043	3.50E-06	100.1086604	11.21502119	0	-40.65833333	802479915	0.240690175	11
1553	0.257181329	0.485933244	48.72762893	4.406452107	0.180666884	0.005437043	3.39E-06	117.4255516	10.93782555	0	-42.15	869492904	0.256885428	11
1554	0.379083785	0.886607078	40.73880521	8.994962553	0.165663569	0.002989037	5.24E-06	187.2516504	-0.064437425	0	82.025	459372319	0	11
1555	0.346527548	0.412782277	32.30433998	7.915932857	0.112751352	0.009470887	3.50E-06	100.1086604	11.10986095	0	163.7333333	766129384	0.240690175	11
1556	0.346527548	0.412782277	32.30433998	7.915932857	0.112751352	0.009470887	3.50E-06	100.1086604	11.10986095	0	163.7333333	771661962	0.240690175	11
1557	0.287047774	0.380099418	25.13314951	7.281208403	0.10285098	0.024443291	2.06E-06	24.96011576	2.40404374	0	-51.18333333	896954092	0.332852808	11
1558	0.184582205	0.321263451	47.6038802	3.132437482	0.146438573	0.005700408	5.07E-06	139.7245578	7.17894993	0	-40.14166667	139418494	0.494154344	11
1559	0.061054813	0.307653358	62.64664009	7.663932958	0.000868332	0.003539908	4.95E-06	111.5534151	2.498612129	0	2.483333333	180932466	0.631291829	11
1560	0.346527548	0.412782277	32.30433998	7.915932857	0.112751352	0.009470887	3.50E-06	100.1086604	11.10986095	0	163.7333333	771661962	0.240690175	11
1561	0.346527548	0.412782277	32.30433998	7.915932857	0.112751352	0.009470887	3.50E-06	100.1086604	11.10986095	0	163.7333333	771661962	0.240690175	11
1562	0.028744563	0.332339638	43.29658324	0.450493554	0.052056462	0.007011615	6.21E-06	30.38417552	0.719762092	0	-40.55	578634738	0.638915799	11
1563	0.257181329	0.485933244	48.72762893	4.406452107	0.180666884	0.005437043	3.39E-06	117.4255516	10.93782555	0	-42.15	869492904	0.256885428	11
1564	0.218189055	0.508507839	51.03705944	5.221437666	0.223271412	0.007038043	2.79E-06	194.8486037	2.76630202	0	92.55	844674723	0.273303105	11
1565	0.322649271	0.493101518	21.3928918	9.174503168	0.078535438	0.011803308	2.81E-06	213	0.877357249	0	67.675	769066224	0.184249211	11
1566	0.346527548	0.412782277	32.30433998	7.915932857	0.112751352	0.009470887	3.50E-06	100.1086604	11.10986095	0	163.7333333	153341498	0.240690175	11
1567	0.346527548	0.412782277	32.30433998	7.915932857	0.112751352	0.009470887	3.50E-06	100.1086604	11.10986095	0	163.7333333	291821044	0.240690175	11
1568	0.346527548	0.412782277	32.30433998	7.915932857	0.112751352	0.009470887	3.50E-06	100.1086604	11.10986095	0	163.7333333	484841911	0.240690175	11
1569	0.346527548	0.412782277	32.30433998	7.915932857	0.112751352	0.009470887	3.50E-06	100.1086604	11.10986095	0	163.7333333	209345412	0.240690175	11
1570	0.346527548	0.412782277	32.30433998	7.915932857	0.112751352	0.009470887	3.50E-06	100.1086604	11.10986095	0	163.7333333	771661962	0.240690175	11
1571	0.346527548	0.412782277	32.30433998	7.915932857	0.112751352	0.009470887	3.50E-06	100.1086604	11.10986095	0	163.7333333	771661962	0.240690175	11
1572	0.06023432	0.464953246	38.1615542	5.865122825	0.17694061	0.007994416	4.22E-06	77.48455207	5.379820985	0	-43.325	397773875	0.474812434	11
1573	0.297534275	0.711866294	19.89077265	6.590798169	0.125713682	0.012417932	5.74E-07	173.0563718	-50	-50	-50	102038354	0	11
1574	0.346527548	0.412782277	32.30433998	7.915932857	0.112751352	0.005437043	3.50E-06	100.1086604	11.21502119	0	-40.65833333	392892882	0.240690175	11
1575	0.346527548	0.412782277	32.30433998	7.915932857	0.112751352	0.009470887	3.50E-06	100.1086604	11.10986095	0	163.7333333	132703536	0.240690175	11
1576	0.072065463	0.304178622	7.251808849	7.062966142	0.061475683	0.0082746	2.62E-06	173.1890907	2.609250557	0	83.675	583673755	0.623755914	11
1577	0.346527548	0.412782277	32.30433998	7.915932857	0.112751352	0.009470887	3.50E-06	100.1086604	11.10986095	0	163.7333333	159584950	0.240690175	11
1578	0.346527548	0.412782277	32.30433998	7.915932857	0.112751352	0.009470887	3.50E-06	100.1086604	11.10986095	0	163.7333333	771661962	0.240690175	11
1579	0.346527548	0.412782277	32.30433998	7.915932857	0.112751352	0.009470887	3.50E-06	100.1086604	11.10986095	0	163.7333333	771661962	0.240690175	11
1580	0.026895156	0.422819737	33.41966431	11.26486475	0.139560168	0.005289272	2.94E-08	38.02126235	0.242229053	0	-40.275	677759725	0.550285107	11
1581	0.195226528	0.657734704	24.55915813	7.229244791	0.112545895	0.002004571	6.90E-06	151.8617813	5.322247389	0	105.0666667	392660612	0.147038768	11
1582	0.346527548	0.412782277	32.30433998	4.406452107	0.180666884	0.005437043	3.50E-06	100.1086604	9.381048178	0	-45.95	889425608	0.240690175	11
1583	0.430828868	0.338328509	60.93737411	5.107580377	0.142361588	0.010415249	4.49E-06	98.74063802	8.475473477	0	111.9833333	112773287	0.230842623	11
1584	0.346527548	0.412782277	32.30433998	7.915932857	0.112751352	0.009470887	3.50E-06	100.1086604	11.10986095	0	163.7333333	771661962	0.240690175	11
1585	0.257181329	0.485933244	48.72762893	4.406452107	0.180666884	0.005437043	3.39E-06	117.4255516	10.93782555	0	-42.15	893470511	0.256885428	11
1586	0.346527548	0.412782277	32.30433998	7.915932857	0.112751352	0.005437043	3.50E-06	100.1086604	11.21502119	0	-40.65833333	802479915	0.240690175	11
1587	0.346527548	0.412782277	32.30433998	7.915932857	0.112751352	0.009470887	3.50E-06	100.1086604	11.10986095	0	163.7333333	771661962	0.240690175	11
1588	0.257181329	0.485933244	48.72762893	4.406452107	0.180666884	0.005437043	3.39E-06	117.4255516	10.93782555	0	-42.15	893470511	0.256885428	11
1589	0.420970748	0.585826584	11.30535525	6.659004642	0.077367825	0.008214781	1.25E-06	123.5499747	-50	-50	-50	224311967	0	11
1590	0.346527548	0.412782277	32.30433998	7.915932857	0.112751352	0.009470887	3.50E-06	100.1086604	11.10986095	0	163.7333333	771661962	0.240690175	11
1591	0.346527548	0.412782277	32.30433998	7.915932857	0.112751352	0.009470887	3.50E-06	100.1086604	11.10986095	0	163.7333333	771661962	0.240690175	11
1592	0.346527548	0.412782277	32.30433998	7.915932857	0.112751352	0.005437043	3.50E-06	100.1086604	11.21502119	0	-40.65833333	369582749	0.240690175	11
1593	0.346527548	0.412782277	32.30433998	7.915932857	0.112751352	0.009470887	3.50E-06	100.1086604	11.10986095	0	163.7333333	886871653	0.240690175	11
1594	0.151257753	0.050759379	24.77477603	3.371694354	0.005943861	0.018456032	3.88E-06	80.92181482	4.246076984	0	-41.2	547656512	0.797982868	11
1595	0.369252306	0.334121035	17.21449822	13.3037645	0.179181081	0.019382647	2.53E-08	101.6994883	0.422583911	0	193.925	374370018	0.296626659	11
1596	0.092885986	0.224868256	48.5262724	8.473479976	0.115781889	0.003854393	3.73E-06	1.61239985	0.259841984	0	-55.90833333	533251221	0.682245757	11
1597	0.257181329	0.485933244	48.72762893	4.406452107	0.180666884	0.005437043	3.39E-06	117.4255516	10.93782555	0	-42.15	869492904	0.256885428	11
1598	0.034371201	0.548049001	23.9143837	9.063255657	0.021935766	0.014921885	4.98E-06	98.68859438	7.079056627	0	-33.71666667	883047586	0.417579799	11
1599	0.513826236	0.175287361	28.99236593	12.31709386	0.114632759	0.00805023	2.10E-06	121.0139123	7.508634823	0	142.8833333	489719727	0.310886403	11
1600	0.257181329	0.485933244	48.72762893	7.915932857	0.180666884	0.005437043	3.39E-06	117.4255516	7.647179014	0	163.1166667	588409859	0.256885428	11
1601	0.346527548	0.412782277	32.30433998	4.406452107	0.112751352	0.009470887	3.50E-06	100.1086604	9.43385436	0	-43.475	202451485	0.240690175	11
1602	0.346527548	0.412782277	32.30433998	7.915932857	0.112751352	0.009470887	3.50E-06	100.1086604	11.10986095	0	163.7333333	771661962	0.240690175	11
1603	0.36921287	0.549918386	68.69850654	6.367534123	0.060055669	0.007164684	6.58E-06	176.5630123	2.644672983	0	108.7833333	776385389	0.080868744	11
1604	0.436523243	0.424917922	51.60828353	5.919553537	0.159547651	0.014254882	3.88E-06	147.6344976	4.154641686	0	124.6916667	760276985	0.138558835	11
1605	0.346527548	0.412782277	32.30433998	7.915932857	0.112751352	0.009470887	3.50E-06	100.1086604	11.10986095	0	163.7333333	771661962	0.240690175	11
1606	0.194215882	0.750229643	4.059278629	9.403433189	0.087511093	0.008920487	2.79E-06	52.36194931	2.248955849	0	-36.125	696960143	0.055554475	11
1607	0.346527548	0.412782277	32.30433998	7.915932857	0.112751352	0.009470887	3.50E-06	100.1086604	11.10986095	0	163.7333333	771661962	0.240690175	11
1608	0.346527548	0.412782277	32.30433998	7.915932857	0.112751352	0.009470887	3.50E-06	100.1086604	11.10986095	0	163.7333333	674695426	0.240690175	11
1609	0.346527548	0.412782277	32.30433998	7.915932857	0.112751352	0.009470887	3.50E-06	100.1086604	11.10986095	0	163.7333333	289656789	0.240690175	11
1610	0.346527548	0.412782277	32.30433998	7.915932857	0.112751352	0.005437043	3.50E-06	100.1086604	11.21502119	0	-40.65833333	802479915	0.240690175	12
1611	0.346527548	0.412782277	32.30433998	7.915932857	0.112751352	0.009470887	3.50E-06	100.1086604	11.10986095	0	163.7333333	771661962	0.240690175	12
1612	0.346527548	0.412782277	32.30433998	7.915932857	0.112751352	0.005437043	3.50E-06	100.1086604	11.21502119	0	-40.65833333	802479915	0.240690175	12
1613	0.346527548	0.412782277	32.30433998	7.915932857	0.112751352	0.005437043	3.50E-06	100.1086604	11.21502119	0	-40.65833333	802479915	0.240690175	12
1614	0.346527548	0.412782277	32.30433998	7.915932857	0.112751352	0.005437043	3.50E-06	100.1086604	11.21502119	0	-40.65833333	802479915	0.240690175	12
1615	0.346527548	0.412782277	32.30433998	7.915932857	0.112751352	0.005437043	3.50E-06	100.1086604	11.21502119	0	-40.65833333	802479915	0.240690175	12
1616	0.346527548	0.412782277	32.30433998	7.915932857	0.112751352	0.009470887	3.50E-06	100.1086604	11.10986095	0	163.7333333	771661962	0.240690175	12
1617	0.346527548	0.412782277	32.30433998	7.915932857	0.112751352	0.009470887	3.50E-06	100.1086604	11.10986095	0	163.7333333	771661962	0.240690175	12
1618	0.346527548	0.412782277	32.30433998	7.915932857	0.112751352	0.009470887	3.50E-06	100.1086604	11.10986095	0	163.7333333	771661962	0.240690175	12
1619	0.346527548	0.412782277	32.30433998	7.915932857	0.112751352	0.005437043	3.50E-06	100.1086604	11.21502119	0	-40.65833333	802479915	0.240690175	12
1620	0.346527548	0.412782277	32.30433998	7.915932857	0.112751352	0.005437043	3.50E-06	100.1086604	11.21502119	0	-40.65833333	369582749	0.240690175	12
1621	0.346527548	0.412782277	32.30433998	7.915932857	0.112751352	0.005437043	3.50E-06	100.1086604	11.21502119	0	-40.65833333	802479915	0.240690175	12
1622	0.346527548	0.412782277	32.30433998	7.915932857	0.112751352	0.009470887	3.50E-06	100.1086604	11.10986095	0	163.7333333	886871653	0.240690175	12
1623	0.346527548	0.412782277	32.30433998	7.915932857	0.112751352	0.005437043	3.50E-06	100.1086604	11.21502119	0	-40.65833333	802479915	0.240690175	12
1624	0.346527548	0.412782277	32.30433998	7.915932857	0.112751352	0.005437043	3.50E-06	100.1086604	11.21502119	0	-40.65833333	392892882	0.240690175	12
1625	0.346527548	0.412782277	32.30433998	7.915932857	0.112751352	0.005437043	3.50E-06	100.1086604	11.21502119	0	-40.65833333	802479915	0.240690175	12
1626	0.346527548	0.412782277	32.30433998	7.915932857	0.112751352	0.009470887	3.50E-06	100.1086604	11.10986095	0	163.7333333	771661962	0.240690175	12
1627	0.346527548	0.412782277	32.30433998	7.915932857	0.112751352	0.005437043	3.50E-06	100.1086604	11.21502119	0	-40.65833333	802479915	0.240690175	12
1628	0.346527548	0.412782277	32.30433998	7.915932857	0.112751352	0.009470887	3.50E-06	100.1086604	11.10986095	0	163.7333333	771661962	0.240690175	12
1629	0.346527548	0.412782277	32.30433998	7.915932857	0.112751352	0.005437043	3.50E-06	100.1086604	11.21502119	0	-40.65833333	802479915	0.240690175	12
1630	0.346527548	0.412782277	32.30433998	7.915932857	0.112751352	0.009470887	3.50E-06	100.1086604	11.10986095	0	163.7333333	771661962	0.240690175	12
1631	0.346527548	0.412782277	32.30433998	7.915932857	0.112751352	0.009470887	3.50E-06	100.1086604	11.10986095	0	163.7333333	771661962	0.240690175	12
1632	0.346527548	0.412782277	32.30433998	7.915932857	0.112751352	0.009470887	3.50E-06	100.1086604	11.10986095	0	163.7333333	771661962	0.240690175	12
1633	0.346527548	0.412782277	32.30433998	7.915932857	0.112751352	0.009470887	3.50E-06	100.1086604	11.10986095	0	163.7333333	771661962	0.240690175	12
1634	0.346527548	0.412782277	32.30433998	7.915932857	0.112751352	0.009470887	3.50E-06	100.1086604	11.10986095	0	163.7333333	771661962	0.240690175	12
1635	0.346527548	0.412782277	32.30433998	7.915932857	0.112751352	0.009470887	3.50E-06	100.1086604	11.10986095	0	163.7333333	771661962	0.240690175	12
1636	0.346527548	0.412782277	32.30433998	7.915932857	0.112751352	0.009470887	3.50E-06	100.1086604	11.10986095	0	163.7333333	771661962	0.240690175	12
1637	0.346527548	0.412782277	32.30433998	7.915932857	0.112751352	0.009470887	3.50E-06	100.1086604	11.10986095	0	163.7333333	771661962	0.240690175	12
1638	0.346527548	0.412782277	32.30433998	7.915932857	0.112751352	0.009470887	3.50E-06	100.1086604	11.10986095	0	163.7333333	771661962	0.240690175	12
1639	0.346527548	0.412782277	32.30433998	7.915932857	0.112751352	0.009470887	3.50E-06	100.1086604	11.10986095	0	163.7333333	771661962	0.240690175	12
1640	0.346527548	0.412782277	32.30433998	7.915932857	0.112751352	0.009470887	3.50E-06	100.1086604	11.10986095	0	163.7333333	771661962	0.240690175	12
1641	0.346527548	0.412782277	32.30433998	7.915932857	0.112751352	0.005437043	3.50E-06	100.1086604	11.21502119	0	-40.65833333	802479915	0.240690175	12
1642	0.346527548	0.412782277	32.30433998	7.915932857	0.112751352	0.009470887	3.50E-06	100.1086604	11.10986095	0	163.7333333	771661962	0.240690175	12
1643	0.346527548	0.412782277	32.30433998	7.915932857	0.112751352	0.005437043	3.50E-06	100.1086604	11.21502119	0	-40.65833333	802479915	0.240690175	12
1644	0.346527548	0.412782277	32.30433998	7.915932857	0.112751352	0.005437043	3.50E-06	100.1086604	11.21502119	0	-40.65833333	802479915	0.240690175	12
1645	0.346527548	0.412782277	32.30433998	7.915932857	0.112751352	0.009470887	3.50E-06	100.1086604	11.10986095	0	163.7333333	771661962	0.240690175	12
1646	0.346527548	0.412782277	32.30433998	7.915932857	0.112751352	0.009470887	3.50E-06	100.1086604	11.10986095	0	163.7333333	771661962	0.240690175	12
1647	0.346527548	0.412782277	32.30433998	7.915932857	0.112751352	0.009470887	3.50E-06	100.1086604	11.10986095	0	163.7333333	886871653	0.240690175	12
1648	0.346527548	0.412782277	32.30433998	7.915932857	0.112751352	0.009470887	3.50E-06	100.1086604	11.10986095	0	163.7333333	771661962	0.240690175	12
1649	0.346527548	0.412782277	32.30433998	7.915932857	0.112751352	0.009470887	3.50E-06	100.1086604	11.10986095	0	163.7333333	323268705	0.240690175	12
1650	0.346527548	0.412782277	32.30433998	7.915932857	0.112751352	0.005437043	3.50E-06	100.1086604	11.21502119	0	-40.65833333	802479915	0.240690175	12
1651	0.346527548	0.412782277	32.30433998	7.915932857	0.112751352	0.009470887	3.50E-06	100.1086604	11.10986095	0	163.7333333	771661962	0.240690175	12
1652	0.346527548	0.412782277	32.30433998	7.915932857	0.112751352	0.009470887	3.50E-06	100.1086604	11.10986095	0	163.7333333	771661962	0.240690175	12
1653	0.346527548	0.412782277	32.30433998	7.915932857	0.112751352	0.009470887	3.50E-06	100.1086604	11.10986095	0	163.7333333	771661962	0.240690175	12
1654	0.346527548	0.412782277	32.30433998	7.915932857	0.112751352	0.009470887	3.50E-06	100.1086604	11.10986095	0	163.7333333	771661962	0.240690175	12
1655	0.346527548	0.412782277	32.30433998	7.915932857	0.112751352	0.009470887	3.50E-06	100.1086604	11.10986095	0	163.7333333	771661962	0.240690175	12
1656	0.346527548	0.412782277	32.30433998	7.915932857	0.112751352	0.009470887	3.50E-06	100.1086604	11.10986095	0	163.7333333	771661962	0.240690175	12
1657	0.346527548	0.412782277	32.30433998	7.915932857	0.112751352	0.009470887	3.50E-06	100.1086604	11.10986095	0	163.7333333	771661962	0.240690175	12
1658	0.346527548	0.412782277	32.30433998	7.915932857	0.112751352	0.009470887	3.50E-06	100.1086604	11.10986095	0	163.7333333	771661962	0.240690175	12
1659	0.346527548	0.412782277	32.30433998	7.915932857	0.112751352	0.005437043	3.50E-06	100.1086604	11.21502119	0	-40.65833333	802479915	0.240690175	12
1660	0.346527548	0.412782277	32.30433998	7.915932857	0.112751352	0.005437043	3.50E-06	100.1086604	11.21502119	0	-40.65833333	802479915	0.240690175	12
1661	0.346527548	0.412782277	32.30433998	7.915932857	0.112751352	0.005437043	3.50E-06	100.1086604	11.21502119	0	-40.65833333	802479915	0.240690175	12
1662	0.346527548	0.412782277	32.30433998	7.915932857	0.112751352	0.005437043	3.50E-06	100.1086604	11.21502119	0	-40.65833333	392892882	0.240690175	12
1663	0.346527548	0.412782277	32.30433998	7.915932857	0.112751352	0.005437043	3.50E-06	100.1086604	11.21502119	0	-40.65833333	802479915	0.240690175	12
1664	0.346527548	0.412782277	32.30433998	7.915932857	0.112751352	0.009470887	3.50E-06	100.1086604	11.10986095	0	163.7333333	771661962	0.240690175	12
1665	0.346527548	0.412782277	32.30433998	7.915932857	0.112751352	0.009470887	3.50E-06	100.1086604	11.10986095	0	163.7333333	771661962	0.240690175	12
1666	0.346527548	0.412782277	32.30433998	7.915932857	0.112751352	0.009470887	3.50E-06	100.1086604	11.10986095	0	163.7333333	886871653	0.240690175	12
1667	0.346527548	0.412782277	32.30433998	7.915932857	0.112751352	0.009470887	3.50E-06	100.1086604	11.10986095	0	163.7333333	771661962	0.240690175	12
1668	0.346527548	0.412782277	32.30433998	7.915932857	0.112751352	0.009470887	3.50E-06	100.1086604	11.10986095	0	163.7333333	771661962	0.240690175	12
1669	0.346527548	0.412782277	32.30433998	7.915932857	0.112751352	0.009470887	3.50E-06	100.1086604	11.10986095	0	163.7333333	886871653	0.240690175	12
1670	0.346527548	0.412782277	32.30433998	7.915932857	0.112751352	0.009470887	3.50E-06	100.1086604	11.10986095	0	163.7333333	771661962	0.240690175	12
1671	0.346527548	0.412782277	32.30433998	7.915932857	0.112751352	0.009470887	3.50E-06	100.1086604	11.10986095	0	163.7333333	771661962	0.240690175	12
1672	0.346527548	0.412782277	32.30433998	7.915932857	0.112751352	0.009470887	3.50E-06	100.1086604	11.10986095	0	163.7333333	771661962	0.240690175	12
1673	0.346527548	0.412782277	32.30433998	7.915932857	0.112751352	0.009470887	3.50E-06	100.1086604	11.10986095	0	163.7333333	771661962	0.240690175	12
1674	0.346527548	0.412782277	32.30433998	7.915932857	0.112751352	0.009470887	3.50E-06	100.1086604	11.10986095	0	163.7333333	771661962	0.240690175	12
1675	0.346527548	0.412782277	32.30433998	7.915932857	0.112751352	0.009470887	3.50E-06	100.1086604	11.10986095	0	163.7333333	771661962	0.240690175	12
1676	0.346527548	0.412782277	32.30433998	7.915932857	0.112751352	0.009470887	3.50E-06	100.1086604	11.10986095	0	163.7333333	771661962	0.240690175	12
1677	0.346527548	0.412782277	32.30433998	7.915932857	0.112751352	0.009470887	3.50E-06	100.1086604	11.10986095	0	163.7333333	771661962	0.240690175	12
1678	0.346527548	0.412782277	32.30433998	7.915932857	0.112751352	0.009470887	3.50E-06	100.1086604	11.10986095	0	163.7333333	771661962	0.240690175	12
1679	0.346527548	0.412782277	32.30433998	7.915932857	0.112751352	0.009470887	3.50E-06	100.1086604	11.10986095	0	163.7333333	771661962	0.240690175	12
1680	0.221647315	0.358345899	7.663149165	12.7330368	0.047953875	0.011449414	1.93E-06	48.88392454	4.407377201	0	-34.01666667	283723198	0.420006786	12
1681	0.346527548	0.412782277	32.30433998	7.915932857	0.112751352	0.005437043	3.50E-06	100.1086604	11.21502119	0	-40.65833333	428567129	0.240690175	12
1682	0.346527548	0.412782277	32.30433998	7.915932857	0.112751352	0.005437043	3.50E-06	100.1086604	11.21502119	0	-40.65833333	562998001	0.240690175	12
1683	0.346527548	0.412782277	32.30433998	7.915932857	0.112751352	0.005437043	3.50E-06	100.1086604	11.21502119	0	-40.65833333	430096213	0.240690175	12
1684	0.169637817	0.578699443	37.89892809	7.652784547	0.092883497	0.005655414	1.36E-06	96.19331439	7.946125894	0	-25.4	255311914	0.25166274	12
1685	0.346527548	0.412782277	32.30433998	7.915932857	0.112751352	0.005437043	3.50E-06	100.1086604	11.21502119	0	-40.65833333	763575781	0.240690175	12
1686	0.346527548	0.412782277	32.30433998	7.915932857	0.112751352	0.009470887	3.50E-06	100.1086604	11.10986095	0	163.7333333	771661962	0.240690175	12
1687	0.346527548	0.412782277	32.30433998	7.915932857	0.112751352	0.009470887	3.50E-06	100.1086604	11.10986095	0	163.7333333	771661962	0.240690175	12
1688	0.346527548	0.412782277	32.30433998	7.915932857	0.112751352	0.009470887	3.50E-06	100.1086604	11.10986095	0	163.7333333	771661962	0.240690175	12
1689	0.152415534	0.46188435	27.69611061	2.476149347	0.156760778	0.008229974	3.29E-06	70.97051367	3.549235911	0	-42.775	458023831	0.385700116	12
1690	0.40817087	0.654318828	39.65328476	8.722750435	0.035716964	0.00025526	2.47E-06	88.24426192	0.041639036	0	-23.95833333	892150317	0	12
1691	0.346527548	0.412782277	32.30433998	7.915932857	0.112751352	0.005437043	3.50E-06	100.1086604	11.21502119	0	-40.65833333	676970527	0.240690175	12
1692	0.400239054	0.864615427	58.49434828	7.713121243	0.113365101	0.005048564	4.46E-06	6.87538577	0.652637765	0	-11.59166667	468243539	0	12
1693	0.346527548	0.412782277	32.30433998	7.915932857	0.112751352	0.005437043	3.50E-06	100.1086604	11.21502119	0	-40.65833333	802479915	0.240690175	12
1694	0.346361194	0.673170682	35.06690999	11.0857566	0.152270789	0.008937496	2.77E-06	137.3927638	-50	-50	-50	546899811	0	12
1695	0.399279777	0.309938003	37.24779707	12.88231218	0.157298444	0.000469575	3.86E-06	139.058658	4.133038804	0	136.0916667	706696315	0.29078222	12
1696	0.346527548	0.412782277	32.30433998	7.915932857	0.112751352	0.009470887	3.50E-06	100.1086604	11.10986095	0	163.7333333	771661962	0.240690175	12
1697	0.346527548	0.412782277	32.30433998	7.915932857	0.112751352	0.005437043	3.50E-06	100.1086604	11.21502119	0	-40.65833333	802479915	0.240690175	12
1698	0.346527548	0.412782277	32.30433998	7.915932857	0.112751352	0.009470887	3.50E-06	100.1086604	11.10986095	0	163.7333333	771661962	0.240690175	12
1699	0.171934745	0.101815339	18.75465467	6.933751559	0.208055908	0.004326717	6.54E-06	132.3095795	3.232028113	-5.298867459	133.7916667	142394488	0.726249916	12
1700	0.346527548	0.412782277	32.30433998	7.915932857	0.112751352	0.009470887	3.50E-06	100.1086604	11.10986095	0	163.7333333	214639009	0.240690175	12
1701	0.346527548	0.412782277	32.30433998	7.915932857	0.112751352	0.009470887	3.50E-06	100.1086604	11.10986095	0	163.7333333	491319523	0.240690175	12
1702	0.281939714	0.056935365	38.00261198	6.521625211	0.090127575	0.004591699	1.37E-06	155.2445864	5.821914245	0	111.3916667	381833850	0.661124921	12
1703	0.346527548	0.412782277	32.30433998	7.915932857	0.112751352	0.009470887	3.50E-06	100.1086604	11.10986095	0	163.7333333	377512535	0.240690175	12
1704	0.346527548	0.412782277	32.30433998	7.915932857	0.112751352	0.009470887	3.50E-06	100.1086604	11.10986095	0	163.7333333	771661962	0.240690175	12
1705	0.346527548	0.412782277	32.30433998	7.915932857	0.112751352	0.009470887	3.50E-06	100.1086604	11.10986095	0	163.7333333	771661962	0.240690175	12
1706	0.346527548	0.412782277	32.30433998	7.915932857	0.112751352	0.009470887	3.50E-06	100.1086604	11.10986095	0	163.7333333	771661962	0.240690175	12
1707	0.346527548	0.412782277	32.30433998	7.915932857	0.112751352	0.009470887	3.50E-06	100.1086604	11.10986095	0	163.7333333	771661962	0.240690175	12
1708	0.346527548	0.412782277	32.30433998	7.915932857	0.112751352	0.009470887	3.50E-06	100.1086604	11.10986095	0	163.7333333	771661962	0.240690175	12
1709	0.346527548	0.412782277	32.30433998	7.915932857	0.112751352	0.009470887	3.50E-06	100.1086604	11.10986095	0	163.7333333	771661962	0.240690175	12
1710	0.393757756	0.388750323	60.67662878	8.395604898	0.071944689	0.013384095	3.75E-06	66.63923997	11.062881	0	119.15	772367554	0.217491921	12
1711	0.012745002	0.409596463	39.38147306	5.4353052	0.146922992	0.004549952	2.12E-06	187.352392	2.958409491	0	116.8083333	144238712	0.577658535	12
1712	0.346527548	0.412782277	32.30433998	7.915932857	0.112751352	0.009470887	3.50E-06	100.1086604	11.10986095	0	163.7333333	771661962	0.240690175	12
1713	0.545687925	0.52840846	52.88702754	2.631746182	0.119764916	0.00540392	5.58E-06	187.564846	0.137003002	0	38.39166667	656111387	0	12
1714	0.266017621	0.550829578	26.83637071	4.010271521	0.064882257	0.006333774	4.21E-06	104.7709921	8.177328909	0	-29.55	133228293	0.1831528	12
1715	0.346527548	0.412782277	32.30433998	7.915932857	0.112751352	0.009470887	3.50E-06	100.1086604	11.10986095	0	163.7333333	771661962	0.240690175	12
1716	0.346527548	0.412782277	32.30433998	7.915932857	0.112751352	0.009470887	3.50E-06	100.1086604	11.10986095	0	163.7333333	409413028	0.240690175	12
1717	0.346527548	0.412782277	32.30433998	7.915932857	0.112751352	0.009470887	3.50E-06	100.1086604	11.10986095	0	163.7333333	148526786	0.240690175	12
1718	0.346527548	0.412782277	32.30433998	7.915932857	0.112751352	0.009470887	3.50E-06	100.1086604	11.10986095	0	163.7333333	771661962	0.240690175	12
1719	0.346527548	0.412782277	32.30433998	7.915932857	0.112751352	0.009470887	3.50E-06	100.1086604	11.10986095	0	163.7333333	323268705	0.240690175	12
1720	0.346527548	0.412782277	32.30433998	7.915932857	0.112751352	0.005437043	3.50E-06	100.1086604	11.21502119	0	-40.65833333	802479915	0.240690175	12
1721	0.346527548	0.412782277	32.30433998	7.915932857	0.112751352	0.009470887	3.50E-06	100.1086604	11.10986095	0	163.7333333	771661962	0.240690175	12
1722	0.346527548	0.412782277	32.30433998	7.915932857	0.112751352	0.009470887	3.50E-06	100.1086604	11.10986095	0	163.7333333	771661962	0.240690175	12
1723	0.470370509	0.282643171	29.0446224	11.66066716	0.055955763	0.007640325	3.76E-06	200.0664372	0.807950462	0	74.28333333	475339872	0.246986321	12
1724	0.529567047	0.475906261	48.30265127	0.723290976	0.175639393	0.004748926	2.84E-06	52.38346892	2.843879815	0	0.941666667	891104827	0	12
1725	0.346527548	0.412782277	32.30433998	7.915932857	0.112751352	0.009470887	3.50E-06	100.1086604	11.10986095	0	163.7333333	189128100	0.240690175	12
1726	0.302003701	0.593134048	38.73452495	10.2425829	0.080552585	0.004873794	4.09E-06	38.01369151	6.196927424	0	-49.925	543316873	0.104862252	12
1727	0.291086658	0.496354241	18.82727688	14.56130609	0.134015045	0.011019299	5.22E-06	37.49854105	4.898584488	0	-50.91666667	376059424	0.2125591	12
1728	0.195895628	0.111684492	17.11966056	11.78412012	0.225831282	0.000906747	3.70E-06	52.65987734	4.438455352	0	-47.10833333	781905816	0.69241988	12
1729	0.346527548	0.412782277	32.30433998	7.915932857	0.112751352	0.005437043	3.50E-06	100.1086604	11.21502119	0	-40.65833333	802479915	0.240690175	12
1730	0.649329329	0.469158219	52.43557044	6.161379035	0.086591368	0.009503432	1.61E-06	60.15298765	1.093894364	0	122.925	278772351	0	12
1731	0.346527548	0.412782277	32.30433998	7.915932857	0.112751352	0.005437043	3.50E-06	100.1086604	11.21502119	0	-40.65833333	802479915	0.240690175	12
1732	0.346527548	0.412782277	32.30433998	7.915932857	0.112751352	0.005437043	3.50E-06	100.1086604	11.21502119	0	-40.65833333	392892882	0.240690175	12
1733	0.346527548	0.412782277	32.30433998	7.915932857	0.112751352	0.005437043	3.50E-06	100.1086604	11.21502119	0	-40.65833333	802479915	0.240690175	12
1734	0.346527548	0.412782277	32.30433998	7.915932857	0.112751352	0.009470887	3.50E-06	100.1086604	11.10986095	0	163.7333333	771661962	0.240690175	12
1735	0.433566057	0.334966945	30.2140027	12.65424918	0.046354161	0.009150129	6.15E-06	58.10847166	6.717511137	0	-39.025	564486944	0.231466998	12
1736	0.346527548	0.412782277	32.30433998	7.915932857	0.112751352	0.009470887	3.50E-06	100.1086604	11.10986095	0	163.7333333	886871653	0.240690175	12
1737	0.346527548	0.412782277	32.30433998	7.915932857	0.112751352	0.009470887	3.50E-06	100.1086604	11.10986095	0	163.7333333	771661962	0.240690175	12
1738	0.371267454	0.056931941	12.85955923	1.335213163	0.023630292	0.005264044	4.99E-06	141.5964445	5.000746636	0	-30.525	664588083	0.571800606	12
1739	0.346527548	0.412782277	32.30433998	7.915932857	0.112751352	0.009470887	3.50E-06	100.1086604	11.10986095	0	163.7333333	619452614	0.240690175	12
1740	0.346527548	0.412782277	32.30433998	7.915932857	0.112751352	0.009470887	3.50E-06	100.1086604	11.10986095	0	163.7333333	771661962	0.240690175	12
1741	0.346527548	0.412782277	32.30433998	7.915932857	0.112751352	0.009470887	3.50E-06	100.1086604	11.10986095	0	163.7333333	771661962	0.240690175	12
1742	0.346527548	0.412782277	32.30433998	7.915932857	0.112751352	0.009470887	3.50E-06	100.1086604	11.10986095	0	163.7333333	771661962	0.240690175	12
1743	0.671502833	0.474375682	41.19571762	7.025834614	0.12273472	0.009427914	2.17E-06	121.8364933	-50	-50	-50	506835191	0	12
1744	0.346527548	0.412782277	32.30433998	7.915932857	0.112751352	0.009470887	3.50E-06	100.1086604	11.10986095	0	163.7333333	771661962	0.240690175	12
1745	0.553123633	0.499787788	39.48955493	12.11167394	0.081520776	0.006058892	3.97E-06	99.43676585	-50	-50	-50	137561471	0	12
1746	0.346527548	0.412782277	32.30433998	7.915932857	0.112751352	0.009470887	3.50E-06	100.1086604	11.10986095	0	163.7333333	771661962	0.240690175	12
1747	0.346527548	0.412782277	32.30433998	7.915932857	0.112751352	0.009470887	3.50E-06	100.1086604	11.10986095	0	163.7333333	771661962	0.240690175	12
1748	0.386179656	0.409093789	36.80359382	8.607428336	0.129125946	0.007922838	6.20E-06	139.1975519	4.551604799	0	144.5833333	163751137	0.204726555	12
1749	0.346527548	0.412782277	32.30433998	7.915932857	0.112751352	0.009470887	3.50E-06	100.1086604	11.10986095	0	163.7333333	206476855	0.240690175	12
1750	0.346527548	0.412782277	32.30433998	7.915932857	0.112751352	0.005437043	3.50E-06	100.1086604	11.21502119	0	-40.65833333	802479915	0.240690175	13
1751	0.346527548	0.412782277	32.30433998	7.915932857	0.112751352	0.009470887	3.50E-06	100.1086604	11.10986095	0	163.7333333	771661962	0.240690175	13
1752	0.346527548	0.412782277	32.30433998	7.915932857	0.112751352	0.005437043	3.50E-06	100.1086604	11.21502119	0	-40.65833333	802479915	0.240690175	13
1753	0.346527548	0.412782277	32.30433998	7.915932857	0.112751352	0.009470887	3.50E-06	100.1086604	11.10986095	0	163.7333333	771661962	0.240690175	13
1754	0.346527548	0.412782277	32.30433998	7.915932857	0.112751352	0.009470887	3.50E-06	100.1086604	11.10986095	0	163.7333333	771661962	0.240690175	13
1755	0.346527548	0.412782277	32.30433998	7.915932857	0.112751352	0.005437043	3.50E-06	100.1086604	11.21502119	0	-40.65833333	802479915	0.240690175	13
1756	0.346527548	0.412782277	32.30433998	7.915932857	0.112751352	0.005437043	3.50E-06	100.1086604	11.21502119	0	-40.65833333	802479915	0.240690175	13
1757	0.346527548	0.412782277	32.30433998	7.915932857	0.112751352	0.005437043	3.50E-06	100.1086604	11.21502119	0	-40.65833333	802479915	0.240690175	13
1758	0.346527548	0.412782277	32.30433998	7.915932857	0.112751352	0.005437043	3.50E-06	100.1086604	11.21502119	0	-40.65833333	428567129	0.240690175	13
1759	0.346527548	0.412782277	32.30433998	7.915932857	0.112751352	0.005437043	3.50E-06	100.1086604	11.21502119	0	-40.65833333	802479915	0.240690175	13
1760	0.346527548	0.412782277	32.30433998	7.915932857	0.112751352	0.005437043	3.50E-06	100.1086604	11.21502119	0	-40.65833333	802479915	0.240690175	13
1761	0.346527548	0.412782277	32.30433998	7.915932857	0.112751352	0.005437043	3.50E-06	100.1086604	11.21502119	0	-40.65833333	802479915	0.240690175	13
1762	0.346527548	0.412782277	32.30433998	7.915932857	0.112751352	0.005437043	3.50E-06	100.1086604	11.21502119	0	-40.65833333	802479915	0.240690175	13
1763	0.346527548	0.412782277	32.30433998	7.915932857	0.112751352	0.005437043	3.50E-06	100.1086604	11.21502119	0	-40.65833333	802479915	0.240690175	13
1764	0.346527548	0.412782277	32.30433998	7.915932857	0.112751352	0.005437043	3.50E-06	100.1086604	11.21502119	0	-40.65833333	802479915	0.240690175	13
1765	0.346527548	0.412782277	32.30433998	7.915932857	0.112751352	0.009470887	3.50E-06	100.1086604	11.10986095	0	163.7333333	771661962	0.240690175	13
1766	0.346527548	0.412782277	32.30433998	7.915932857	0.112751352	0.009470887	3.50E-06	100.1086604	11.10986095	0	163.7333333	771661962	0.240690175	13
1767	0.346527548	0.412782277	32.30433998	7.915932857	0.112751352	0.005437043	3.50E-06	100.1086604	11.21502119	0	-40.65833333	802479915	0.240690175	13
1768	0.346527548	0.412782277	32.30433998	7.915932857	0.112751352	0.005437043	3.50E-06	100.1086604	11.21502119	0	-40.65833333	802479915	0.240690175	13
1769	0.346527548	0.412782277	32.30433998	7.915932857	0.112751352	0.005437043	3.50E-06	100.1086604	11.21502119	0	-40.65833333	802479915	0.240690175	13
1770	0.346527548	0.412782277	32.30433998	7.915932857	0.112751352	0.005437043	3.50E-06	100.1086604	11.21502119	0	-40.65833333	802479915	0.240690175	13
1771	0.346527548	0.412782277	32.30433998	7.915932857	0.112751352	0.005437043	3.50E-06	100.1086604	11.21502119	0	-40.65833333	802479915	0.240690175	13
1772	0.346527548	0.412782277	32.30433998	7.915932857	0.112751352	0.005437043	3.50E-06	100.1086604	11.21502119	0	-40.65833333	802479915	0.240690175	13
1773	0.346527548	0.412782277	32.30433998	7.915932857	0.112751352	0.005437043	3.50E-06	100.1086604	11.21502119	0	-40.65833333	428567129	0.240690175	13
1774	0.346527548	0.412782277	32.30433998	7.915932857	0.112751352	0.005437043	3.50E-06	100.1086604	11.21502119	0	-40.65833333	802479915	0.240690175	13
1775	0.346527548	0.412782277	32.30433998	7.915932857	0.112751352	0.005437043	3.50E-06	100.1086604	11.21502119	0	-40.65833333	802479915	0.240690175	13
1776	0.346527548	0.412782277	32.30433998	7.915932857	0.112751352	0.009470887	3.50E-06	100.1086604	11.10986095	0	163.7333333	771661962	0.240690175	13
1777	0.346527548	0.412782277	32.30433998	7.915932857	0.112751352	0.005437043	3.50E-06	100.1086604	11.21502119	0	-40.65833333	802479915	0.240690175	13
1778	0.346527548	0.412782277	32.30433998	7.915932857	0.112751352	0.005437043	3.50E-06	100.1086604	11.21502119	0	-40.65833333	802479915	0.240690175	13
1779	0.346527548	0.412782277	32.30433998	7.915932857	0.112751352	0.009470887	3.50E-06	100.1086604	11.10986095	0	163.7333333	886871653	0.240690175	13
1780	0.346527548	0.412782277	32.30433998	7.915932857	0.112751352	0.009470887	3.50E-06	100.1086604	11.10986095	0	163.7333333	886871653	0.240690175	13
1781	0.346527548	0.412782277	32.30433998	7.915932857	0.112751352	0.005437043	3.50E-06	100.1086604	11.21502119	0	-40.65833333	802479915	0.240690175	13
1782	0.346527548	0.412782277	32.30433998	7.915932857	0.112751352	0.005437043	3.50E-06	100.1086604	11.21502119	0	-40.65833333	802479915	0.240690175	13
1783	0.346527548	0.412782277	32.30433998	7.915932857	0.112751352	0.005437043	3.50E-06	100.1086604	11.21502119	0	-40.65833333	802479915	0.240690175	13
1784	0.346527548	0.412782277	32.30433998	7.915932857	0.112751352	0.005437043	3.50E-06	100.1086604	11.21502119	0	-40.65833333	802479915	0.240690175	13
1785	0.346527548	0.412782277	32.30433998	7.915932857	0.112751352	0.005437043	3.50E-06	100.1086604	11.21502119	0	-40.65833333	802479915	0.240690175	13
1786	0.346527548	0.412782277	32.30433998	7.915932857	0.112751352	0.005437043	3.50E-06	100.1086604	11.21502119	0	-40.65833333	802479915	0.240690175	13
1787	0.346527548	0.412782277	32.30433998	7.915932857	0.112751352	0.009470887	3.50E-06	100.1086604	11.10986095	0	163.7333333	771661962	0.240690175	13
1788	0.346527548	0.412782277	32.30433998	7.915932857	0.112751352	0.005437043	3.50E-06	100.1086604	11.21502119	0	-40.65833333	676970527	0.240690175	13
1789	0.346527548	0.412782277	32.30433998	7.915932857	0.112751352	0.005437043	3.50E-06	100.1086604	11.21502119	0	-40.65833333	802479915	0.240690175	13
1790	0.346527548	0.412782277	32.30433998	7.915932857	0.112751352	0.005437043	3.50E-06	100.1086604	11.21502119	0	-40.65833333	802479915	0.240690175	13
1791	0.346527548	0.412782277	32.30433998	7.915932857	0.112751352	0.005437043	3.50E-06	100.1086604	11.21502119	0	-40.65833333	802479915	0.240690175	13
1792	0.346527548	0.412782277	32.30433998	7.915932857	0.112751352	0.009470887	3.50E-06	100.1086604	11.10986095	0	163.7333333	771661962	0.240690175	13
1793	0.346527548	0.412782277	32.30433998	7.915932857	0.112751352	0.005437043	3.50E-06	100.1086604	11.21502119	0	-40.65833333	802479915	0.240690175	13
1794	0.346527548	0.412782277	32.30433998	7.915932857	0.112751352	0.005437043	3.50E-06	100.1086604	11.21502119	0	-40.65833333	802479915	0.240690175	13
1795	0.346527548	0.412782277	32.30433998	7.915932857	0.112751352	0.005437043	3.50E-06	100.1086604	11.21502119	0	-40.65833333	802479915	0.240690175	13
1796	0.346527548	0.412782277	32.30433998	7.915932857	0.112751352	0.005437043	3.50E-06	100.1086604	11.21502119	0	-40.65833333	802479915	0.240690175	13
1797	0.346527548	0.412782277	32.30433998	7.915932857	0.112751352	0.005437043	3.50E-06	100.1086604	11.21502119	0	-40.65833333	430096213	0.240690175	13
1798	0.346527548	0.412782277	32.30433998	7.915932857	0.112751352	0.009470887	3.50E-06	100.1086604	11.10986095	0	163.7333333	771661962	0.240690175	13
1799	0.346527548	0.412782277	32.30433998	7.915932857	0.112751352	0.005437043	3.50E-06	100.1086604	11.21502119	0	-40.65833333	802479915	0.240690175	13
1800	0.346527548	0.412782277	32.30433998	7.915932857	0.112751352	0.009470887	3.50E-06	100.1086604	11.10986095	0	163.7333333	771661962	0.240690175	13
1801	0.346527548	0.412782277	32.30433998	7.915932857	0.112751352	0.009470887	3.50E-06	100.1086604	11.10986095	0	163.7333333	771661962	0.240690175	13
1802	0.346527548	0.412782277	32.30433998	7.915932857	0.112751352	0.005437043	3.50E-06	100.1086604	11.21502119	0	-40.65833333	802479915	0.240690175	13
1803	0.346527548	0.412782277	32.30433998	7.915932857	0.112751352	0.009470887	3.50E-06	100.1086604	11.10986095	0	163.7333333	771661962	0.240690175	13
1804	0.346527548	0.412782277	32.30433998	7.915932857	0.112751352	0.009470887	3.50E-06	100.1086604	11.10986095	0	163.7333333	771661962	0.240690175	13
1805	0.346527548	0.412782277	32.30433998	7.915932857	0.112751352	0.005437043	3.50E-06	100.1086604	11.21502119	0	-40.65833333	802479915	0.240690175	13
1806	0.346527548	0.412782277	32.30433998	7.915932857	0.112751352	0.005437043	3.50E-06	100.1086604	11.21502119	0	-40.65833333	802479915	0.240690175	13
1807	0.346527548	0.412782277	32.30433998	7.915932857	0.112751352	0.005437043	3.50E-06	100.1086604	11.21502119	0	-40.65833333	802479915	0.240690175	13
1808	0.346527548	0.412782277	32.30433998	7.915932857	0.112751352	0.005437043	3.50E-06	100.1086604	11.21502119	0	-40.65833333	802479915	0.240690175	13
1809	0.346527548	0.412782277	32.30433998	7.915932857	0.112751352	0.005437043	3.50E-06	100.1086604	11.21502119	0	-40.65833333	802479915	0.240690175	13
1810	0.346527548	0.412782277	32.30433998	7.915932857	0.112751352	0.009470887	3.50E-06	100.1086604	11.10986095	0	163.7333333	771661962	0.240690175	13
1811	0.346527548	0.412782277	32.30433998	7.915932857	0.112751352	0.009470887	3.50E-06	100.1086604	11.10986095	0	163.7333333	886871653	0.240690175	13
1812	0.346527548	0.412782277	32.30433998	7.915932857	0.112751352	0.005437043	3.50E-06	100.1086604	11.21502119	0	-40.65833333	802479915	0.240690175	13
1813	0.346527548	0.412782277	32.30433998	7.915932857	0.112751352	0.009470887	3.50E-06	100.1086604	11.10986095	0	163.7333333	886871653	0.240690175	13
1814	0.346527548	0.412782277	32.30433998	7.915932857	0.112751352	0.005437043	3.50E-06	100.1086604	11.21502119	0	-40.65833333	802479915	0.240690175	13
1815	0.346527548	0.412782277	32.30433998	7.915932857	0.112751352	0.005437043	3.50E-06	100.1086604	11.21502119	0	-40.65833333	802479915	0.240690175	13
1816	0.346527548	0.412782277	32.30433998	7.915932857	0.112751352	0.005437043	3.50E-06	100.1086604	11.21502119	0	-40.65833333	802479915	0.240690175	13
1817	0.346527548	0.412782277	32.30433998	7.915932857	0.112751352	0.005437043	3.50E-06	100.1086604	11.21502119	0	-40.65833333	392892882	0.240690175	13
1818	0.346527548	0.412782277	32.30433998	7.915932857	0.112751352	0.005437043	3.50E-06	100.1086604	11.21502119	0	-40.65833333	562998001	0.240690175	13
1819	0.346527548	0.412782277	32.30433998	7.915932857	0.112751352	0.005437043	3.50E-06	100.1086604	11.21502119	0	-40.65833333	802479915	0.240690175	13
1820	0.350670399	0.482906986	39.32600777	6.13146413	0.115776246	0.006846214	6.95E-06	115.815321	8.968573197	0	159.6833333	116733327	0.166422616	13
1821	0.592803725	0.290388221	12.81599423	5.931586818	0.042628648	0.005767975	3.14E-06	61.22762674	4.443120846	0	-38.25833333	508248963	0.116808053	13
1822	0.346527548	0.412782277	32.30433998	7.915932857	0.112751352	0.005437043	3.50E-06	100.1086604	11.21502119	0	-40.65833333	802479915	0.240690175	13
1823	0.346527548	0.412782277	32.30433998	7.915932857	0.112751352	0.009470887	3.50E-06	100.1086604	11.10986095	0	163.7333333	771661962	0.240690175	13
1824	0.553591442	0.419124942	14.83048819	10.15842915	0.088078215	0.004796686	5.07E-06	35.18742729	5.053794565	0	209.7666667	426386960	0.027283616	13
1825	0.758116158	0.708017056	42.88241569	7.91841827	0.144577223	0.00641905	1.27E-06	129.1879054	-50	-50	-50	647729969	0	13
1826	0.346527548	0.412782277	32.30433998	7.915932857	0.112751352	0.005437043	3.50E-06	100.1086604	11.21502119	0	-40.65833333	273211492	0.240690175	13
1827	0.346527548	0.412782277	32.30433998	7.915932857	0.112751352	0.005437043	3.50E-06	100.1086604	11.21502119	0	-40.65833333	482250680	0.240690175	13
1828	0.346527548	0.412782277	32.30433998	7.915932857	0.112751352	0.005437043	3.50E-06	100.1086604	11.21502119	0	-40.65833333	746210318	0.240690175	13
1829	0.346527548	0.412782277	32.30433998	7.915932857	0.112751352	0.005437043	3.50E-06	100.1086604	11.21502119	0	-40.65833333	318088249	0.240690175	13
1830	0.346527548	0.412782277	32.30433998	7.915932857	0.112751352	0.005437043	3.50E-06	100.1086604	11.21502119	0	-40.65833333	802479915	0.240690175	13
1831	0.540099241	0.324506787	52.70483849	3.89010148	0.169250229	0.002958296	5.63E-06	47.84552485	8.258428327	0	-55.33333333	161223195	0.135393972	13
1832	0.346527548	0.412782277	32.30433998	7.915932857	0.112751352	0.005437043	3.50E-06	100.1086604	11.21502119	0	-40.65833333	280502198	0.240690175	13
1833	0.346527548	0.412782277	32.30433998	7.915932857	0.112751352	0.005437043	3.50E-06	100.1086604	11.21502119	0	-40.65833333	681571579	0.240690175	13
1834	0.346527548	0.412782277	32.30433998	7.915932857	0.112751352	0.005437043	3.50E-06	100.1086604	11.21502119	0	-40.65833333	802479915	0.240690175	13
1835	0.346527548	0.412782277	32.30433998	7.915932857	0.112751352	0.009470887	3.50E-06	100.1086604	11.10986095	0	163.7333333	771661962	0.240690175	13
1836	0.346527548	0.412782277	32.30433998	7.915932857	0.112751352	0.009470887	3.50E-06	100.1086604	11.10986095	0	163.7333333	771661962	0.240690175	13
1837	0.622006993	0.497114245	31.8390948	11.03282936	0.080889904	0.002479779	2.07E-06	62.5892908	-50	-50	-50	820246857	0	13
1838	0.346527548	0.412782277	32.30433998	7.915932857	0.112751352	0.005437043	3.50E-06	100.1086604	11.21502119	0	-40.65833333	455712143	0.240690175	13
1839	0.346527548	0.412782277	32.30433998	7.915932857	0.112751352	0.005437043	3.50E-06	100.1086604	11.21502119	0	-40.65833333	711568800	0.240690175	13
1840	0.346527548	0.412782277	32.30433998	7.915932857	0.112751352	0.005437043	3.50E-06	100.1086604	11.21502119	0	-40.65833333	711596416	0.240690175	13
1841	0.346527548	0.412782277	32.30433998	7.915932857	0.112751352	0.005437043	3.50E-06	100.1086604	11.21502119	0	-40.65833333	507105704	0.240690175	13
1842	0.346527548	0.412782277	32.30433998	7.915932857	0.112751352	0.005437043	3.50E-06	100.1086604	11.21502119	0	-40.65833333	802479915	0.240690175	13
1843	0.346527548	0.412782277	32.30433998	7.915932857	0.112751352	0.005437043	3.50E-06	100.1086604	11.21502119	0	-40.65833333	428567129	0.240690175	13
1844	0.346527548	0.412782277	32.30433998	7.915932857	0.112751352	0.005437043	3.50E-06	100.1086604	11.21502119	0	-40.65833333	802479915	0.240690175	13
1845	0.5302251	0.337540323	47.08769917	1.830407746	0.163088418	0.003801669	2.23E-06	136.4559956	7.919340052	0	63.825	243870532	0.132234576	13
1846	0.278857501	0.342829013	24.06088645	7.885164039	0.200517026	0.013745356	3.33E-06	64.27474284	6.453674592	0	-48.675	204347656	0.378313486	13
1847	0.346527548	0.412782277	32.30433998	7.915932857	0.112751352	0.005437043	3.50E-06	100.1086604	11.21502119	0	-40.65833333	802479915	0.240690175	13
1848	0.346527548	0.412782277	32.30433998	7.915932857	0.112751352	0.005437043	3.50E-06	100.1086604	11.21502119	0	-40.65833333	802479915	0.240690175	13
1849	0.120271769	0.303167526	40.53364089	6.86296256	0.139249667	0.007274444	4.59E-06	108.2452433	7.297595883	-0.402302295	-39.99166667	470054333	0.576560705	13
1850	0.346527548	0.412782277	32.30433998	7.915932857	0.112751352	0.009470887	3.50E-06	100.1086604	11.10986095	0	163.7333333	701031911	0.240690175	13
1851	0.249232285	0.238637421	36.17084619	8.057994301	0.047540496	0.013846757	2.19E-06	72.41445478	6.969058438	0	-38.89166667	319485795	0.512130294	13
1852	0.346527548	0.412782277	32.30433998	7.915932857	0.112751352	0.005437043	3.50E-06	100.1086604	11.21502119	0	-40.65833333	802479915	0.240690175	13
1853	0.324026718	0.476966478	36.57472858	8.553202928	0.059176421	0.005941223	2.74E-06	141.5694895	6.799163216	0	106.6	731577921	0.199006804	13
1854	0.346527548	0.412782277	32.30433998	7.915932857	0.112751352	0.005437043	3.50E-06	100.1086604	11.21502119	0	-40.65833333	802479915	0.240690175	13
1855	0.406075525	0.423397345	66.36741096	10.34841466	0.063009474	0.006984773	5.67E-06	197.2370923	0.78974783	0	83.36666667	386092639	0.17052713	13
1856	0.346527548	0.412782277	32.30433998	7.915932857	0.112751352	0.005437043	3.50E-06	100.1086604	11.21502119	0	-40.65833333	802479915	0.240690175	13
1857	0.346527548	0.412782277	32.30433998	7.915932857	0.112751352	0.009470887	3.50E-06	100.1086604	11.10986095	0	163.7333333	771661962	0.240690175	13
1858	0.376426383	0.320433261	35.17621183	10.73482683	0.133665837	0.006045397	3.81E-06	148.8120495	3.595895125	0	93.96666667	647980264	0.303140356	13
1859	0.11180178	0.720611193	25.20989691	16.94188291	0.147941211	0.005044949	5.02E-06	137.3594213	4.038492031	0	114.225	310873629	0.167587027	13
1860	0.346527548	0.412782277	32.30433998	7.915932857	0.112751352	0.005437043	3.50E-06	100.1086604	11.21502119	0	-40.65833333	802479915	0.240690175	13
1861	0.346527548	0.412782277	32.30433998	7.915932857	0.112751352	0.005437043	3.50E-06	100.1086604	11.21502119	0	-40.65833333	802479915	0.240690175	13
1862	0.346527548	0.412782277	32.30433998	7.915932857	0.112751352	0.009470887	3.50E-06	100.1086604	11.10986095	0	163.7333333	771661962	0.240690175	13
1863	0.346527548	0.412782277	32.30433998	7.915932857	0.112751352	0.005437043	3.50E-06	100.1086604	11.21502119	0	-40.65833333	802479915	0.240690175	13
1864	0.666424329	0.543076811	29.8099483	12.92128079	0.136229815	0.000823336	1.05E-06	176.1536542	-50	-50	-50	436735076	0	13
1865	0.346527548	0.412782277	32.30433998	7.915932857	0.112751352	0.005437043	3.50E-06	100.1086604	11.21502119	0	-40.65833333	802479915	0.240690175	13
1866	0.346527548	0.412782277	32.30433998	7.915932857	0.112751352	0.005437043	3.50E-06	100.1086604	11.21502119	0	-40.65833333	802479915	0.240690175	13
1867	0.346527548	0.412782277	32.30433998	7.915932857	0.112751352	0.005437043	3.50E-06	100.1086604	11.21502119	0	-40.65833333	430096213	0.240690175	13
1868	0.346527548	0.412782277	32.30433998	7.915932857	0.112751352	0.009470887	3.50E-06	100.1086604	11.10986095	0	163.7333333	650465639	0.240690175	13
1869	0.346527548	0.412782277	32.30433998	7.915932857	0.112751352	0.005437043	3.50E-06	100.1086604	11.21502119	0	-40.65833333	803235682	0.240690175	13
1870	0.54145877	0.356825724	56.46185797	9.646165308	0.056658134	0.020663036	2.26E-06	113.4319761	4.2253872	0	150.2083333	751846172	0.101715506	13
1871	0.346527548	0.412782277	32.30433998	7.915932857	0.112751352	0.009470887	3.50E-06	100.1086604	11.10986095	0	163.7333333	771661962	0.240690175	13
1872	0.328852591	0.548043186	43.07211454	8.767989403	0.083667617	0.005077767	4.29E-06	156.9836775	4.504140269	0	112.1416667	704249535	0.123104223	13
1873	0.346527548	0.412782277	32.30433998	7.915932857	0.112751352	0.009470887	3.50E-06	100.1086604	11.10986095	0	163.7333333	771661962	0.240690175	13
1874	0.346527548	0.412782277	32.30433998	7.915932857	0.112751352	0.005437043	3.50E-06	100.1086604	11.21502119	0	-40.65833333	169942391	0.240690175	13
1875	0.346527548	0.412782277	32.30433998	7.915932857	0.112751352	0.009470887	3.50E-06	100.1086604	11.10986095	0	163.7333333	259343086	0.240690175	13
1876	0.346527548	0.412782277	32.30433998	7.915932857	0.112751352	0.005437043	3.50E-06	100.1086604	11.21502119	0	-40.65833333	802479915	0.240690175	13
1877	0.346527548	0.412782277	32.30433998	7.915932857	0.112751352	0.005437043	3.50E-06	100.1086604	11.21502119	0	-40.65833333	802479915	0.240690175	13
1878	0.346527548	0.412782277	32.30433998	7.915932857	0.112751352	0.005437043	3.50E-06	100.1086604	11.21502119	0	-40.65833333	802479915	0.240690175	13
1879	0.264888028	0.237166045	52.70443831	7.02995774	0.227677329	0.001167886	3.65E-06	96.41437091	8.804541793	0	-44.65833333	105013064	0.497945927	13
1880	0.346527548	0.412782277	32.30433998	7.915932857	0.112751352	0.009470887	3.50E-06	100.1086604	11.10986095	0	163.7333333	771661962	0.240690175	13
1881	0.346527548	0.412782277	32.30433998	7.915932857	0.112751352	0.009470887	3.50E-06	100.1086604	11.10986095	0	163.7333333	886871653	0.240690175	13
1882	0.346527548	0.412782277	32.30433998	7.915932857	0.112751352	0.005437043	3.50E-06	100.1086604	11.21502119	0	-40.65833333	802479915	0.240690175	13
1883	0.346527548	0.412782277	32.30433998	7.915932857	0.112751352	0.009470887	3.50E-06	100.1086604	11.10986095	0	163.7333333	886871653	0.240690175	13
1884	0.346527548	0.412782277	32.30433998	7.915932857	0.112751352	0.005437043	3.50E-06	100.1086604	11.21502119	0	-40.65833333	379233769	0.240690175	13
1885	0.346527548	0.412782277	32.30433998	7.915932857	0.112751352	0.005437043	3.50E-06	100.1086604	11.21502119	0	-40.65833333	680726908	0.240690175	13
1886	0.346527548	0.412782277	32.30433998	7.915932857	0.112751352	0.005437043	3.50E-06	100.1086604	11.21502119	0	-40.65833333	802479915	0.240690175	13
1887	0.343654942	0.546441733	11.21523882	6.969332958	0.119196772	0.005881084	2.75E-06	39.0950332	2.350606611	0	-45.25	527575502	0.109903325	13
1888	0.346527548	0.412782277	32.30433998	7.915932857	0.112751352	0.005437043	3.50E-06	100.1086604	11.21502119	0	-40.65833333	562998001	0.240690175	13
1889	0.113210223	0.535989871	45.94273761	4.489048777	0.120288942	0.003576147	4.60E-06	117.2051786	8.31101478	0	-33.73333333	783081023	0.350799906	13
1890	0.346527548	0.412782277	32.30433998	7.915932857	0.112751352	0.005437043	3.50E-06	100.1086604	11.21502119	0	-40.65833333	802479915	0.240690175	14
1891	0.346527548	0.412782277	32.30433998	7.915932857	0.112751352	0.005437043	3.50E-06	100.1086604	11.21502119	0	-40.65833333	802479915	0.240690175	14
1892	0.346527548	0.412782277	32.30433998	7.915932857	0.112751352	0.005437043	3.50E-06	100.1086604	11.21502119	0	-40.65833333	802479915	0.240690175	14
1893	0.346527548	0.412782277	32.30433998	7.915932857	0.112751352	0.005437043	3.50E-06	100.1086604	11.21502119	0	-40.65833333	802479915	0.240690175	14
1894	0.346527548	0.412782277	32.30433998	7.915932857	0.112751352	0.005437043	3.50E-06	100.1086604	11.21502119	0	-40.65833333	802479915	0.240690175	14
1895	0.346527548	0.412782277	32.30433998	7.915932857	0.112751352	0.005437043	3.50E-06	100.1086604	11.21502119	0	-40.65833333	802479915	0.240690175	14
1896	0.346527548	0.412782277	32.30433998	7.915932857	0.112751352	0.005437043	3.50E-06	100.1086604	11.21502119	0	-40.65833333	802479915	0.240690175	14
1897	0.346527548	0.412782277	32.30433998	7.915932857	0.112751352	0.005437043	3.50E-06	100.1086604	11.21502119	0	-40.65833333	803235682	0.240690175	14
1898	0.346527548	0.412782277	32.30433998	7.915932857	0.112751352	0.005437043	3.50E-06	100.1086604	11.21502119	0	-40.65833333	802479915	0.240690175	14
1899	0.346527548	0.412782277	32.30433998	7.915932857	0.112751352	0.005437043	3.50E-06	100.1086604	11.21502119	0	-40.65833333	802479915	0.240690175	14
1900	0.346527548	0.412782277	32.30433998	7.915932857	0.112751352	0.005437043	3.50E-06	100.1086604	11.21502119	0	-40.65833333	802479915	0.240690175	14
1901	0.346527548	0.412782277	32.30433998	7.915932857	0.112751352	0.005437043	3.50E-06	100.1086604	11.21502119	0	-40.65833333	802479915	0.240690175	14
1902	0.346527548	0.412782277	32.30433998	7.915932857	0.112751352	0.005437043	3.50E-06	100.1086604	11.21502119	0	-40.65833333	802479915	0.240690175	14
1903	0.346527548	0.412782277	32.30433998	7.915932857	0.112751352	0.005437043	3.50E-06	100.1086604	11.21502119	0	-40.65833333	802479915	0.240690175	14
1904	0.346527548	0.412782277	32.30433998	7.915932857	0.112751352	0.005437043	3.50E-06	100.1086604	11.21502119	0	-40.65833333	802479915	0.240690175	14
1905	0.346527548	0.412782277	32.30433998	7.915932857	0.112751352	0.005437043	3.50E-06	100.1086604	11.21502119	0	-40.65833333	802479915	0.240690175	14
1906	0.346527548	0.412782277	32.30433998	7.915932857	0.112751352	0.005437043	3.50E-06	100.1086604	11.21502119	0	-40.65833333	802479915	0.240690175	14
1907	0.346527548	0.412782277	32.30433998	7.915932857	0.112751352	0.005437043	3.50E-06	100.1086604	11.21502119	0	-40.65833333	802479915	0.240690175	14
1908	0.346527548	0.412782277	32.30433998	7.915932857	0.112751352	0.005437043	3.50E-06	100.1086604	11.21502119	0	-40.65833333	802479915	0.240690175	14
1909	0.346527548	0.412782277	32.30433998	7.915932857	0.112751352	0.005437043	3.50E-06	100.1086604	11.21502119	0	-40.65833333	802479915	0.240690175	14
1910	0.346527548	0.412782277	32.30433998	7.915932857	0.112751352	0.005437043	3.50E-06	100.1086604	11.21502119	0	-40.65833333	802479915	0.240690175	14
1911	0.346527548	0.412782277	32.30433998	7.915932857	0.112751352	0.005437043	3.50E-06	100.1086604	11.21502119	0	-40.65833333	802479915	0.240690175	14
1912	0.346527548	0.412782277	32.30433998	7.915932857	0.112751352	0.005437043	3.50E-06	100.1086604	11.21502119	0	-40.65833333	802479915	0.240690175	14
1913	0.346527548	0.412782277	32.30433998	7.915932857	0.112751352	0.005437043	3.50E-06	100.1086604	11.21502119	0	-40.65833333	802479915	0.240690175	14
1914	0.346527548	0.412782277	32.30433998	7.915932857	0.112751352	0.005437043	3.50E-06	100.1086604	11.21502119	0	-40.65833333	802479915	0.240690175	14
1915	0.346527548	0.412782277	32.30433998	7.915932857	0.112751352	0.005437043	3.50E-06	100.1086604	11.21502119	0	-40.65833333	802479915	0.240690175	14
1916	0.346527548	0.412782277	32.30433998	7.915932857	0.112751352	0.005437043	3.50E-06	100.1086604	11.21502119	0	-40.65833333	802479915	0.240690175	14
1917	0.346527548	0.412782277	32.30433998	7.915932857	0.112751352	0.005437043	3.50E-06	100.1086604	11.21502119	0	-40.65833333	802479915	0.240690175	14
1918	0.346527548	0.412782277	32.30433998	7.915932857	0.112751352	0.005437043	3.50E-06	100.1086604	11.21502119	0	-40.65833333	802479915	0.240690175	14
1919	0.346527548	0.412782277	32.30433998	7.915932857	0.112751352	0.005437043	3.50E-06	100.1086604	11.21502119	0	-40.65833333	802479915	0.240690175	14
1920	0.346527548	0.412782277	32.30433998	7.915932857	0.112751352	0.005437043	3.50E-06	100.1086604	11.21502119	0	-40.65833333	802479915	0.240690175	14
1921	0.346527548	0.412782277	32.30433998	7.915932857	0.112751352	0.005437043	3.50E-06	100.1086604	11.21502119	0	-40.65833333	802479915	0.240690175	14
1922	0.346527548	0.412782277	32.30433998	7.915932857	0.112751352	0.005437043	3.50E-06	100.1086604	11.21502119	0	-40.65833333	802479915	0.240690175	14
1923	0.346527548	0.412782277	32.30433998	7.915932857	0.112751352	0.005437043	3.50E-06	100.1086604	11.21502119	0	-40.65833333	803235682	0.240690175	14
1924	0.346527548	0.412782277	32.30433998	7.915932857	0.112751352	0.005437043	3.50E-06	100.1086604	11.21502119	0	-40.65833333	802479915	0.240690175	14
1925	0.346527548	0.412782277	32.30433998	7.915932857	0.112751352	0.005437043	3.50E-06	100.1086604	11.21502119	0	-40.65833333	803235682	0.240690175	14
1926	0.346527548	0.412782277	32.30433998	7.915932857	0.112751352	0.005437043	3.50E-06	100.1086604	11.21502119	0	-40.65833333	802479915	0.240690175	14
1927	0.346527548	0.412782277	32.30433998	7.915932857	0.112751352	0.005437043	3.50E-06	100.1086604	11.21502119	0	-40.65833333	802479915	0.240690175	14
1928	0.346527548	0.412782277	32.30433998	7.915932857	0.112751352	0.005437043	3.50E-06	100.1086604	11.21502119	0	-40.65833333	802479915	0.240690175	14
1929	0.346527548	0.412782277	32.30433998	7.915932857	0.112751352	0.005437043	3.50E-06	100.1086604	11.21502119	0	-40.65833333	802479915	0.240690175	14
1930	0.346527548	0.412782277	32.30433998	7.915932857	0.112751352	0.005437043	3.50E-06	100.1086604	11.21502119	0	-40.65833333	802479915	0.240690175	14
1931	0.346527548	0.412782277	32.30433998	7.915932857	0.112751352	0.005437043	3.50E-06	100.1086604	11.21502119	0	-40.65833333	803235682	0.240690175	14
1932	0.346527548	0.412782277	32.30433998	7.915932857	0.112751352	0.005437043	3.50E-06	100.1086604	11.21502119	0	-40.65833333	802479915	0.240690175	14
1933	0.346527548	0.412782277	32.30433998	7.915932857	0.112751352	0.005437043	3.50E-06	100.1086604	11.21502119	0	-40.65833333	802479915	0.240690175	14
1934	0.346527548	0.412782277	32.30433998	7.915932857	0.112751352	0.005437043	3.50E-06	100.1086604	11.21502119	0	-40.65833333	802479915	0.240690175	14
1935	0.346527548	0.412782277	32.30433998	7.915932857	0.112751352	0.005437043	3.50E-06	100.1086604	11.21502119	0	-40.65833333	802479915	0.240690175	14
1936	0.346527548	0.412782277	32.30433998	7.915932857	0.112751352	0.005437043	3.50E-06	100.1086604	11.21502119	0	-40.65833333	802479915	0.240690175	14
1937	0.346527548	0.412782277	32.30433998	7.915932857	0.112751352	0.005437043	3.50E-06	100.1086604	11.21502119	0	-40.65833333	802479915	0.240690175	14
1938	0.346527548	0.412782277	32.30433998	7.915932857	0.112751352	0.005437043	3.50E-06	100.1086604	11.21502119	0	-40.65833333	802479915	0.240690175	14
1939	0.346527548	0.412782277	32.30433998	7.915932857	0.112751352	0.005437043	3.50E-06	100.1086604	11.21502119	0	-40.65833333	802479915	0.240690175	14
1940	0.346527548	0.412782277	32.30433998	7.915932857	0.112751352	0.005437043	3.50E-06	100.1086604	11.21502119	0	-40.65833333	802479915	0.240690175	14
1941	0.346527548	0.412782277	32.30433998	7.915932857	0.112751352	0.005437043	3.50E-06	100.1086604	11.21502119	0	-40.65833333	802479915	0.240690175	14
1942	0.346527548	0.412782277	32.30433998	7.915932857	0.112751352	0.005437043	3.50E-06	100.1086604	11.21502119	0	-40.65833333	802479915	0.240690175	14
1943	0.346527548	0.412782277	32.30433998	7.915932857	0.112751352	0.005437043	3.50E-06	100.1086604	11.21502119	0	-40.65833333	802479915	0.240690175	14
1944	0.346527548	0.412782277	32.30433998	7.915932857	0.112751352	0.005437043	3.50E-06	100.1086604	11.21502119	0	-40.65833333	802479915	0.240690175	14
1945	0.346527548	0.412782277	32.30433998	7.915932857	0.112751352	0.005437043	3.50E-06	100.1086604	11.21502119	0	-40.65833333	803235682	0.240690175	14
1946	0.346527548	0.412782277	32.30433998	7.915932857	0.112751352	0.005437043	3.50E-06	100.1086604	11.21502119	0	-40.65833333	802479915	0.240690175	14
1947	0.346527548	0.412782277	32.30433998	7.915932857	0.112751352	0.005437043	3.50E-06	100.1086604	11.21502119	0	-40.65833333	802479915	0.240690175	14
1948	0.346527548	0.412782277	32.30433998	7.915932857	0.112751352	0.005437043	3.50E-06	100.1086604	11.21502119	0	-40.65833333	802479915	0.240690175	14
1949	0.346527548	0.412782277	32.30433998	7.915932857	0.112751352	0.005437043	3.50E-06	100.1086604	11.21502119	0	-40.65833333	802479915	0.240690175	14
1950	0.346527548	0.412782277	32.30433998	7.915932857	0.112751352	0.005437043	3.50E-06	100.1086604	11.21502119	0	-40.65833333	802479915	0.240690175	14
1951	0.346527548	0.412782277	32.30433998	7.915932857	0.112751352	0.005437043	3.50E-06	100.1086604	11.21502119	0	-40.65833333	802479915	0.240690175	14
1952	0.346527548	0.412782277	32.30433998	7.915932857	0.112751352	0.005437043	3.50E-06	100.1086604	11.21502119	0	-40.65833333	802479915	0.240690175	14
1953	0.346527548	0.412782277	32.30433998	7.915932857	0.112751352	0.005437043	3.50E-06	100.1086604	11.21502119	0	-40.65833333	802479915	0.240690175	14
1954	0.346527548	0.412782277	32.30433998	7.915932857	0.112751352	0.005437043	3.50E-06	100.1086604	11.21502119	0	-40.65833333	802479915	0.240690175	14
1955	0.346527548	0.412782277	32.30433998	7.915932857	0.112751352	0.005437043	3.50E-06	100.1086604	11.21502119	0	-40.65833333	802479915	0.240690175	14
1956	0.346527548	0.412782277	32.30433998	7.915932857	0.112751352	0.005437043	3.50E-06	100.1086604	11.21502119	0	-40.65833333	802479915	0.240690175	14
1957	0.346527548	0.412782277	32.30433998	7.915932857	0.112751352	0.005437043	3.50E-06	100.1086604	11.21502119	0	-40.65833333	802479915	0.240690175	14
1958	0.346527548	0.412782277	32.30433998	7.915932857	0.112751352	0.005437043	3.50E-06	100.1086604	11.21502119	0	-40.65833333	802479915	0.240690175	14
1959	0.346527548	0.412782277	32.30433998	7.915932857	0.112751352	0.005437043	3.50E-06	100.1086604	11.21502119	0	-40.65833333	802479915	0.240690175	14
1960	0.346527548	0.412782277	32.30433998	7.915932857	0.112751352	0.005437043	3.50E-06	100.1086604	11.21502119	0	-40.65833333	414573689	0.240690175	14
1961	0.346527548	0.412782277	32.30433998	7.915932857	0.112751352	0.005437043	3.50E-06	100.1086604	11.21502119	0	-40.65833333	188514720	0.240690175	14
1962	0.346527548	0.412782277	32.30433998	7.915932857	0.112751352	0.005437043	3.50E-06	100.1086604	11.21502119	0	-40.65833333	460597260	0.240690175	14
1963	0.346527548	0.412782277	32.30433998	7.915932857	0.112751352	0.005437043	3.50E-06	100.1086604	11.21502119	0	-40.65833333	554483023	0.240690175	14
1964	0.346527548	0.412782277	32.30433998	7.915932857	0.112751352	0.005437043	3.50E-06	100.1086604	11.21502119	0	-40.65833333	366228297	0.240690175	14
1965	0.346527548	0.412782277	32.30433998	7.915932857	0.112751352	0.005437043	3.50E-06	100.1086604	11.21502119	0	-40.65833333	156375347	0.240690175	14
1966	0.384619407	0.506685254	27.19326775	5.808830515	0.075195311	0.005303752	8.61E-07	109.9364494	4.077732972	0	-34.85833333	278601104	0.108695339	14
1967	0.350956931	0.357443227	27.27595951	9.372126464	0.012912387	0.006055254	4.47E-06	55.26858424	4.441352315	0	-35.83333333	516684272	0.291599842	14
1968	0.346527548	0.412782277	32.30433998	7.915932857	0.112751352	0.005437043	3.50E-06	100.1086604	11.21502119	0	-40.65833333	802479915	0.240690175	14
1969	0.478258523	0.141694248	27.83673073	13.33929045	0.075208606	0.006687407	5.41E-06	46.43184121	4.622976984	0	-45.98333333	534915371	0.380047229	14
1970	0.322042358	0.668669687	5.591058181	9.149426933	0.189280698	0.002287591	2.99E-06	145.4934996	1.278485397	0	154.55	356716878	0.009287955	14
1971	0.346527548	0.412782277	32.30433998	7.915932857	0.112751352	0.005437043	3.50E-06	100.1086604	11.21502119	0	-40.65833333	446451856	0.240690175	14
1972	0.315670078	0.139649391	68.92179073	12.15985749	0.121913075	0.001815976	3.90E-06	90.68433569	7.395804121	0	155.2583333	361609809	0.544680531	14
1973	0.346527548	0.412782277	32.30433998	7.915932857	0.112751352	0.005437043	3.50E-06	100.1086604	11.21502119	0	-40.65833333	802479915	0.240690175	14
1974	0.033830188	0.582577112	33.67092935	3.81464809	0.146017229	0.000219457	5.45E-06	37.60010578	1.378894917	0	-43.93333333	773798849	0.3835927	14
1975	0.201249448	0.314659623	28.61145555	3.4070612	0.186884593	0.005991968	3.35E-06	147.4445466	9.039447673	0	-35.14166667	776046359	0.484090928	14
1976	0.44726872	0.28127137	23.22009557	3.137867729	0.155632902	0.007027417	3.85E-06	108.8483812	7.704543492	0	-44.29166667	282013021	0.27145991	14
1977	0.186204384	0.403275632	53.24605423	8.013759702	0.06973	0.006771682	9.79E-07	72.01986735	6.423601254	0	-32.875	150323320	0.410519984	14
1978	0.637693856	0.209366408	16.58173091	1.604086533	0.143600297	0.008103631	2.02E-06	15.15124437	0.361665153	0	-53.29166667	403861076	0.152939736	14
1979	0.309293614	0.629467099	11.24397192	8.737479069	0.102622805	0.001932901	1.97E-06	118.7559463	4.707136108	0	165.9916667	865676565	0.061239287	14
1980	0.346527548	0.412782277	32.30433998	7.915932857	0.112751352	0.005437043	3.50E-06	100.1086604	11.21502119	0	-40.65833333	802479915	0.240690175	14
1981	0.556282847	0.359548947	33.26875769	10.4659685	0.153994229	0.005264718	3.48E-06	122.7248149	5.277218676	0	121.325	850061620	0.084168206	14
1982	0.434214664	0.372005205	24.59901562	5.255584317	0.111053131	0.004997622	3.23E-06	126.8840156	10.40444706	0	144.825	829663984	0.193780131	14
1983	0.346527548	0.412782277	32.30433998	7.915932857	0.112751352	0.005437043	3.50E-06	100.1086604	11.21502119	0	-40.65833333	119254361	0.240690175	14
1984	0.494229447	0.757206701	42.6375072	13.84047877	0.14835409	0.007164252	3.54E-06	210.0440245	-0.078542886	0	0.141666667	368698970	0	14
1985	0.074959348	0.522048818	23.46276173	4.630818123	0.137930614	0.000849916	3.40E-06	124.1036902	9.19250188	0	-31.58333333	873084699	0.402991834	14
1986	0.346527548	0.412782277	32.30433998	7.915932857	0.112751352	0.005437043	3.50E-06	100.1086604	11.21502119	0	-40.65833333	802479915	0.240690175	14
1987	0.343745914	0.233857267	40.41448792	7.070128829	0.108383538	0.006959059	2.07E-07	96.38677676	3.500837463	0	-26.64166667	450872738	0.422396819	14
1988	0.247230765	0.646748149	10.7823218	10.70866556	0.117251999	0.004937139	6.99E-07	85.67572916	2.76927525	0	-33.68333333	309654620	0.106021085	14
1989	0.656950101	0.03398925	13.25195771	6.156856841	0.123260761	0.004260515	2.70E-06	60.73793914	4.842366327	0	-40.925	347468743	0.309060648	14
1990	0.346527548	0.412782277	32.30433998	7.915932857	0.112751352	0.005437043	3.50E-06	100.1086604	11.21502119	0	-40.65833333	802479915	0.240690175	14
1991	0.127500859	0.447297709	10.53286005	2.924570379	0.112164923	0.004354508	3.69E-07	134.892601	4.427976615	0	-16.05	361391739	0.425201432	14
1992	0.158364854	0.678172383	30.40060936	5.391437446	0.128525634	0.008923228	5.60E-06	151.2425226	6.440964462	0	107.05	610962173	0.163462763	14
1993	0.346527548	0.412782277	32.30433998	7.915932857	0.112751352	0.005437043	3.50E-06	100.1086604	11.21502119	0	-40.65833333	803235682	0.240690175	14
1994	0.221319603	0.494258987	7.037754451	13.11896295	0.165194643	0.005529988	5.71E-06	112.3425507	6.3996695	0	175.8833333	766698071	0.28442141	14
1995	0.346527548	0.412782277	32.30433998	7.915932857	0.112751352	0.005437043	3.50E-06	100.1086604	11.21502119	0	-40.65833333	328091468	0.240690175	14
1996	0.728340739	0.319900522	43.62085812	10.84138697	0.107909566	0.002481464	1.94E-06	105.6194863	-50	-50	-50	805153459	0	14
1997	0.172551236	0.429540704	36.26642706	5.348730851	0.116848199	0.00356827	3.05E-06	207.5564478	1.966254409	0	113.1916667	427971574	0.39790806	14
1998	0.346527548	0.412782277	32.30433998	7.915932857	0.112751352	0.005437043	3.50E-06	100.1086604	11.21502119	0	-40.65833333	405144606	0.240690175	14
[truncated: 2,131 more rows]
