# Supplementary material for: Realistic retinal modeling unravels the differential role of excitation and inhibition to starburst amacrine cells in direction selectivity
Source: PLoS Comput Biol. 2021 Dec 30;17(12):e1009754. doi: 10.1371/journal.pcbi.1009754 (PMC8754344; doi:10.1371/journal.pcbi.1009754)
Supplement: S3 Data — Data from simulation of SACs generated by the genetic algorithm and of SAC responses within a SAC network. (ZIP) [file pcbi.1009754.s012.zip › SI_GA_SingleSAC&Network/all_data_seed3.csv]

	scale_factor	offset	transition_placement	refiling_rate	release_probability	offset_dyn	synaptic_weight	kinetic_change_end	DS_score	voltge_score	delay_score	note_dir	dist_at_end	gen
0	0.36102270547070525	0.2980537345059428	208.0	4.7932534110137555	0.4297278258615244	0.03708944526957439	1.7272796356133707e-06	80.0	6.2796190626532535	0.0	-49.12500000000001	149568224.0	0.3409235601240581	0
1	0.2498389841349474	0.10379169543883451	183.0	5.1212789338576	0.357456090698142	0.13408173220331673	3.1691502359940034e-06	27.0	1.6906828696876204	0.0	-57.34166666666666	152134214.0	0.6463693204262181	0
2	0.30305594176374717	0.36130673341723796	127.0	7.198538547028581	0.651703910550979	0.18682331879115224	5.806331625990687e-06	14.0	0.919086933749286	0.0	-24.974999999999994	204793358.0	0.33563732481901487	0
3	0.11833808270018084	0.6394081898258143	138.0	6.800313125542702	0.03058276802519387	0.11848753172403524	4.765088947488509e-06	180.0	0.5594558823928661	-2.1795989841301715	40.266666666666666	547162121.0	0.24225372747400487	0
4	0.07949538113780252	0.2434027661097975	16.0	3.4346353559946063	0.6893495811473448	0.15738182894302258	2.950921594349435e-06	164.0	2.773270409595776	-0.6048719662624649	58.124999999999986	701945882.0	0.6771018527524	0
5	0.2134698817397456	0.5290559271364834	161.0	0.9456901982987915	0.5456842967538968	0.11386868607883406	3.200069276131595e-06	61.0	1.6343792460999182	0.0	-57.70833333333334	100869299.0	0.257474191123771	0
6	0.3352050842575338	0.47969758016605935	140.0	1.949946483969664	0.25577667776496227	0.09839529068534829	6.142453702946747e-06	62.0	2.3113039577989163	0.0	-34.891666666666666	527029402.0	0.18509733557640684	0
7	0.16816276241471187	0.7016058262832966	71.0	5.552861825280125	0.348384718240326	0.1149368520036342	4.949244172423318e-06	78.0	8.291836721063671	0.0	59.47499999999998	142956585.0	0.13023141130199156	0
8	0.21555947485689106	0.1639425767157855	14.0	3.398654296824734	0.14722248477527375	0.1233474309270508	1.8811265227391323e-06	90.0	6.775708400528469	0.0	-50.50833333333335	552421267.0	0.6204979484273234	0
9	0.2583673254716347	0.24814176063007415	179.0	2.3393449324213704	0.38662800940161485	0.1192725419236673	4.614688409766285e-06	152.0	4.872678359864897	-2.288514809745636	56.60000000000004	489821211.0	0.49349091389829114	0
10	0.15999971798726856	0.20895712198464217	144.0	1.4111928004399723	0.5566827587690861	0.1916036206895806	3.437159677556605e-06	148.0	4.287496712074976	0.0	-40.866666666666674	525317286.0	0.6310431600280892	0
11	0.08523348305431845	0.4250444676128311	69.0	2.033953040709989	0.49803031933489017	0.06509736710737211	4.176162489518752e-06	107.0	4.8077626637661375	0.0	-50.24166666666669	828887869.0	0.48972204933285046	0
12	0.37640606411324523	0.7629078976373389	56.0	4.522910755022368	0.16265035656367058	0.09332020625378067	3.7899002021264845e-06	70.0	2.3545376546541092	0.0	10.716666666666669	137889765.0	-0.0	0
13	0.394270588405251	0.31455226867665	136.0	0.37721588747159096	0.38328656907842495	0.08271242811244528	5.135032798975252e-06	158.0	1.5313829253214664	0.0	-30.441666666666663	539750807.0	0.29117714291809904	0
14	0.038465854591348644	0.6362684877218069	60.0	0.6111581886685424	0.30135632265694545	0.03401178464927193	3.3349408973568326e-06	10.0	-0.47979087349393623	0.0	-50.966666666666676	739853112.0	0.32526565768684446	0
15	0.35756630126825534	0.5341532837984606	136.0	3.291374086231651	0.4084384378138531	0.18516774535888042	1.2815337522593737e-06	29.0	2.358511136131334	0.0	-42.46666666666666	308305868.0	0.10828041493328411	0
16	0.17047956841055897	0.5985713741454317	7.0	4.708033745616557	0.5213718727391963	0.15409196942318687	3.4636200229800224e-06	6.0	0.07400063088633857	0.0	-47.133333333333326	547750788.0	0.2309490574440093	0
17	0.36754850592814176	0.9366877107260115	14.0	0.7969314003531688	0.23446426073388038	0.15329620486062778	3.3135599004360226e-06	167.0	-50.0	-50.0	-50.0	743211550.0	-0.0	0
18	0.30488391301758017	0.5682343935523154	119.0	1.639312046162735	0.5769932833574368	0.04869048281238315	5.191508771556782e-06	159.0	4.824893024112274	0.0	-3.3333333333333144	288012621.0	0.12688169343010447	0
19	0.3795425772956612	0.9752917230596809	62.0	3.183386942358934	0.3610406599642531	0.17518912460086486	3.137793387768759e-06	57.0	0.5052752423297164	0.0	9.375000000000014	500517918.0	-0.0	0
20	0.0184921118797041	0.9291224354782498	133.0	7.561496116278496	0.3176302454430516	0.013684055653125641	2.6490282440355347e-06	194.0	1.6817363398526979	0.0	86.72500000000001	810394686.0	0.05238545264204608	0
21	0.3597533462350294	0.1505812597355514	146.0	1.832831122584764	0.4730719159777489	0.024974766885384886	1.1726966650180048e-06	16.0	0.4041047922435297	0.0	-45.633333333333326	214090834.0	0.4896653940294192	0
22	0.1126912903847617	0.957271707276156	5.0	6.636365808644344	0.08551129323101614	0.17204593350290687	4.031622162114718e-06	109.0	-50.0	-50.0	-50.0	563204849.0	-0.0	0
23	0.16558681576151155	0.5473046576918197	86.0	1.4576816747305779	0.5125387525214328	0.19025296317235554	2.1282649847868187e-06	144.0	7.782069968333804	0.0	-50.90833333333333	879632316.0000001	0.28710852654666874	0
24	0.09204255087357861	0.5384697152497724	144.0	7.662541685182525	0.6014921448576445	0.03128021834376412	4.967522205451564e-06	58.0	4.556164811093758	0.0	-52.90833333333334	713047457.0	0.369487733876649	0
25	0.15689462738046042	0.7508005186451303	34.0	1.5541295886640711	0.169429086029638	0.06467175784255581	6.027722737668729e-06	134.0	7.063222872909037	0.0	-52.28333333333334	389685381.0	0.09230485397440924	0
26	0.023152929018590465	0.29461208412388407	165.0	5.626159141873443	0.44136505046255975	0.12548110897451709	3.6018246730265503e-06	178.0	0.8047185335088347	-4.43669943478858	57.19166666666665	572629133.0	0.6822349868575255	0
27	0.16287151229300048	0.28451359378020236	143.0	0.03008503362514532	0.3848158597013058	0.13777211638049186	9.19831019347674e-07	16.0	0.6790109849282331	0.0	-38.49166666666666	899808403.0	0.5526148939267972	0
28	0.30016046863176643	0.35686522815856214	153.0	0.7334588441817927	0.5852482232660663	0.031804621552595974	5.24187902036517e-06	85.0	0.8893901069450383	0.0	-42.57500000000001	181888902.0	0.3429743032096715	0
29	0.378324147766223	0.8536458040507569	83.0	2.723941244027725	0.6154524655060774	0.13698216891089066	5.602491143720523e-06	55.0	5.300415556721923	0.0	4.783333333333331	472055162.0	-0.0	0
30	0.37515925574629755	0.770574124840584	179.0	0.17204328002254074	0.6195371813184172	0.07057924041475122	3.021806982759646e-06	31.0	0.33853484143884316	0.0	-66.48333333333332	297000678.0	-0.0	0
31	0.3779886231502965	0.7314243112429596	77.0	6.014642176188575	0.5770816818472794	0.05196617472409717	1.9520445976339152e-06	80.0	2.7282109521755302	0.0	73.77499999999999	229656815.0	-0.0	0
32	0.18158056411154327	0.666146976953902	194.0	3.3448940339184854	0.47023385449731636	0.09377961727010607	4.906632077924309e-06	63.0	2.6080480646251587	0.0	-49.725000000000016	257004518.0	0.15227245893455477	0
33	0.35016759036090417	0.5895771095881257	22.0	6.339538120107232	0.734097141679837	0.1781896342509973	6.070123088797659e-06	5.0	0.07438886607766193	0.0	-66.80000000000001	676910640.0	0.06025530005097013	0
34	0.11809386051656083	0.9879415540494025	194.0	7.750359517593785	0.703954978042412	0.1342684120643257	1.2278006085608417e-06	88.0	0.7839611742957899	0.0	-64.08333333333331	131764823.0	-0.0	0
35	0.22785259015036494	0.7196785916970908	25.0	2.123651518027122	0.18866827712856757	0.10577610589692447	1.551033229021067e-06	203.0	1.6621018176262297	0.0	27.558333333333337	580368595.0	0.05246881815254423	0
36	0.3222622861772044	0.6706221596059135	115.0	4.310505081243503	0.5013123197556293	0.04492358366617693	4.997709737620959e-06	23.0	2.7841005435083943	0.0	-48.09166666666668	207479806.0	0.007115554216882036	0
37	0.2457154294462007	0.3538955978150895	47.0	0.8245261830384557	0.6845428434757528	0.018789899978213866	6.29633482150623e-06	67.0	1.0794590930831909	0.0	-52.34166666666667	645708021.0	0.40038897273870977	0
38	0.245565457194599	0.7235330595946788	180.0	3.0528338073439776	0.23794369940206153	0.03980168050735621	3.5201802742436795e-06	85.0	5.0197907144230705	0.0	-61.658333333333324	788423547.0	0.03090148321072217	0
39	0.30877871937752627	0.8245226200212031	26.0	2.2321618085964854	0.4490036094933769	0.09490533866560179	4.923833648406357e-06	178.0	0.2051900888721434	0.0	0.05833333333333357	328783324.0	-0.0	0
40	0.3653550079710292	0.23036260592925725	122.0	0.9334483203111119	0.3183888769112872	0.08420593560139326	4.4386072248312325e-06	126.0	4.030295411705415	0.0	-14.841666666666669	211089241.0	0.40428238609971356	0
41	0.36165143260760785	0.14731231298419795	208.0	1.0690051226941522	0.29148901080081296	0.02400509004478231	4.510110607280363e-06	156.0	3.348787007547582	-0.2848424820623858	-45.916666666666686	240906536.0	0.49103625450907573	0
42	0.18654175890586644	0.9154700150165079	83.0	6.822637703708055	0.5322857089065717	0.1063111096135744	5.821332051806426e-06	146.0	0.4289607348418585	0.0	55.45	387589484.0	-0.0	0
43	0.29014897603218337	0.2544009765153521	24.0	7.725945336288708	0.15106033432710053	0.1730098565423077	5.545104101857966e-06	72.0	6.9370915115899265	0.0	-55.58333333333333	125934960.0	0.45545004745246453	0
44	0.20407723563714117	0.5331666331654846	140.0	6.371064095521889	0.41009056643181285	0.15447227960964102	5.876760117322068e-06	7.0	0.339670267889872	0.0	-36.71666666666668	236060993.0	0.2627561311973742	0
45	0.033847294584149056	0.1507108787506093	123.0	1.1400289957355971	0.16830207492538546	0.10939248299164515	4.365860075758331e-06	209.0	2.789234994020397	-1.1286892639663204	-37.72500000000001	600615596.0	0.8154418266652417	0
46	0.3132810678346921	0.8921404561685207	90.0	6.100768874959961	0.37018734427105804	0.011490324761175282	2.8895671447972457e-06	175.0	0.47072521935999134	0.0	116.91666666666666	205841839.0	-0.0	0
47	0.061300223809743	0.5006378326662027	168.0	1.4231889692163668	0.0678188292716205	0.13006166864364177	1.6016866058504718e-06	47.0	1.893836564668419	0.0	-47.59166666666667	796691255.0	0.43806194352405436	0
48	0.3336915999939329	0.6969021708968992	35.0	4.121470666462086	0.01918589334960858	0.038684052890984956	6.163600410227048e-06	159.0	-0.06375795485993763	0.0	37.625	864922237.0	-0.0	0
49	0.22307281023057873	0.8238702576543249	82.0	5.2921645822990175	0.1657079258715412	0.06755269389507491	5.44099555704382e-06	46.0	7.9669345337466595	0.0	9.183333333333337	835471442.0	-0.0	0
50	0.11810112750609912	0.1318059379469938	32.0	0.17657294041812946	0.2684585527258006	0.08004703071539426	3.925752997723536e-06	189.0	1.494744482381817	0.0	-49.97500000000001	865609797.0	0.7500929345469071	0
51	0.35661712139986323	0.18187329442472494	57.0	6.401265710361139	0.47382353280436557	0.09525938397476476	3.5722614707253387e-06	78.0	8.722506918076276	0.0	60.233333333333334	187016291.0	0.46150958417541177	0
52	0.06817514200832608	0.7283279456586228	182.0	7.49339190349582	0.6334968475994752	0.0863263424984589	3.898917869489952e-06	43.0	3.724389593569235	0.0	-55.84166666666666	154400242.0	0.20349691233305112	0
53	0.1205173674527913	0.8603614275921733	171.0	6.3837550843806	0.5176740719766032	0.14518760013509902	5.8716443341775905e-06	185.0	1.1052070173577686	0.0	23.56666666666665	183769397.00000003	0.019121204955035442	0
54	0.3911041787769009	0.39600408237291873	49.0	3.4466600336759434	0.08829708512696596	0.011333362281021747	4.604634507293687e-06	107.0	10.522735975257202	0.0	-39.391666666666666	851932938.0	0.2128917388501803	0
55	0.05010789373332351	0.623125889838076	16.0	4.716833834961818	0.29931236132259587	0.07977755893375472	2.950124497474707e-06	78.0	5.919000439896596	0.0	-48.77500000000001	157851714.0	0.3267662164286005	0
56	0.11177930317019834	0.8911686370896255	191.0	4.236912684592753	0.4322904196830544	0.10904099314168943	3.936039946987644e-06	155.0	5.368014112230153	0.0	50.29999999999997	848477639.0	-0.0	0
57	0.0974747360020118	0.8013556467831999	131.0	3.508509213828284	0.300945901565089	0.12846626399113878	1.5489056339905158e-06	28.0	0.6701301375547928	0.0	-33.716666666666676	505363855.0	0.10116961721478823	0
58	0.3405875662452815	0.346359186414136	143.0	2.2620467004083857	0.1543194429612052	0.1211373207994556	1.4656462398242633e-06	66.0	3.8915969844697287	0.0	-37.483333333333356	269162057.0	0.3130532473405825	0
59	0.389257893115774	0.12205679075200719	13.0	2.5992433300921562	0.23016379407652485	0.13519187002104296	4.901721403379659e-06	2.0	0.3898875154313757	0.0	-59.15000000000001	225555946.0	0.48868531613221877	0
60	0.34357527854690334	0.8692590750225062	30.0	5.721449870418586	0.33785818947188656	0.015737192622539403	3.475924032694379e-06	36.0	0.4586461316136834	0.0	4.408333333333335	837045957.0	-0.0	0
61	0.29321722727838484	0.8791154274018336	36.0	1.3249449769828658	0.48559896558527643	0.13272735658023038	5.1226283332887985e-06	200.0	0.13765681737875468	0.0	1.1666666666666679	721494001.0	-0.0	0
62	0.19750017930264477	0.37062350322142057	106.0	3.637456544275831	0.5944077435303461	0.12468773951278705	5.248674548092077e-06	31.0	1.795762286437693	0.0	-55.84166666666667	282777605.0	0.4318763174759347	0
63	0.024286805661919146	0.8240111051573819	167.0	2.340718117174986	0.40166501518796405	0.12523040946848227	2.0704747066112802e-06	108.0	5.523884233099622	0.0	-36.80833333333333	564443927.0	0.15170208918069905	0
64	0.201891996677052	0.6807231360730357	3.0	6.738190556857702	0.15810614936760192	0.10890184435058738	1.9395183579247756e-06	65.0	4.704053166183293	0.0	-47.824999999999996	292188048.0	0.11738486724991226	0
65	0.16485460496001073	0.830713566783705	45.0	0.8561621106189093	0.6082311969862859	0.12733299897611594	1.4216735543108855e-06	162.0	0.13968656815609393	0.0	-1.375000000000007	108652548.0	0.004431828256284298	0
66	0.2210123972810435	0.6205611669188125	171.0	3.2610254734087896	0.555360122310873	0.016218240297926134	2.9526301098638594e-06	28.0	1.1434906554393969	0.0	-66.04166666666666	884783353.0	0.15842643580014404	0
67	0.20098570662160137	0.8557388567077887	5.0	4.849858906556937	0.631748470372744	0.1371353737798137	4.459340087125243e-06	88.0	-50.0	-50.0	-50.0	307473967.0	-0.0	0
68	0.1482618167900223	0.5176473186556079	175.0	3.300331664541223	0.20975883430713194	0.07997415233600859	5.959910008398685e-06	57.0	2.7496642138735403	0.0	-53.67499999999999	896715238.0	0.33409086455436987	0
69	0.3518717502029799	0.27905710327797767	83.0	5.653844306906688	0.0914651076770695	0.01110861971714867	2.4733199405101574e-06	119.0	8.011979341452669	0.0	180.5916666666667	104203428.0	0.3690711465190424	0
70	0.36102270547070525	0.2980537345059428	208.0	4.7932534110137555	0.4297278258615244	0.03708944526957439	1.7272796356133707e-06	80.0	6.2796190626532535	0.0	-49.12500000000001	149568224.0	0.3409235601240581	1
71	0.2498389841349474	0.10379169543883451	183.0	5.1212789338576	0.357456090698142	0.13408173220331673	3.1691502359940034e-06	27.0	1.6906828696876204	0.0	-57.34166666666666	152134214.0	0.6463693204262181	1
72	0.30305594176374717	0.36130673341723796	127.0	7.198538547028581	0.651703910550979	0.18682331879115224	5.806331625990687e-06	14.0	0.919086933749286	0.0	-24.974999999999994	204793358.0	0.33563732481901487	1
73	0.11833808270018084	0.6394081898258143	138.0	6.800313125542702	0.03058276802519387	0.11848753172403524	4.765088947488509e-06	180.0	0.5594558823928661	-2.1795989841301715	40.266666666666666	547162121.0	0.24225372747400487	1
74	0.07949538113780252	0.2434027661097975	16.0	3.4346353559946063	0.6893495811473448	0.15738182894302258	2.950921594349435e-06	164.0	2.773270409595776	-0.6048719662624649	58.124999999999986	701945882.0	0.6771018527524	1
75	0.2134698817397456	0.5290559271364834	161.0	0.9456901982987915	0.5456842967538968	0.11386868607883406	3.200069276131595e-06	61.0	1.6343792460999182	0.0	-57.70833333333334	100869299.0	0.257474191123771	1
76	0.3352050842575338	0.47969758016605935	140.0	1.949946483969664	0.25577667776496227	0.09839529068534829	6.142453702946747e-06	62.0	2.3113039577989163	0.0	-34.891666666666666	527029402.0	0.18509733557640684	1
77	0.16816276241471187	0.7016058262832966	71.0	5.552861825280125	0.348384718240326	0.1149368520036342	4.949244172423318e-06	78.0	8.291836721063671	0.0	59.47499999999998	142956585.0	0.13023141130199156	1
78	0.21555947485689106	0.1639425767157855	14.0	3.398654296824734	0.14722248477527375	0.1233474309270508	1.8811265227391323e-06	90.0	6.775708400528469	0.0	-50.50833333333335	552421267.0	0.6204979484273234	1
79	0.2583673254716347	0.24814176063007415	179.0	2.3393449324213704	0.38662800940161485	0.1192725419236673	4.614688409766285e-06	152.0	4.872678359864897	-2.288514809745636	56.60000000000004	489821211.0	0.49349091389829114	1
80	0.15999971798726856	0.20895712198464217	144.0	1.4111928004399723	0.5566827587690861	0.1916036206895806	3.437159677556605e-06	148.0	4.287496712074976	0.0	-40.866666666666674	525317286.0	0.6310431600280892	1
81	0.08523348305431845	0.4250444676128311	69.0	2.033953040709989	0.49803031933489017	0.06509736710737211	4.176162489518752e-06	107.0	4.8077626637661375	0.0	-50.24166666666669	828887869.0	0.48972204933285046	1
82	0.37640606411324523	0.7629078976373389	56.0	4.522910755022368	0.16265035656367058	0.09332020625378067	3.7899002021264845e-06	70.0	2.3545376546541092	0.0	10.716666666666669	137889765.0	-0.0	1
83	0.394270588405251	0.31455226867665	136.0	0.37721588747159096	0.38328656907842495	0.08271242811244528	5.135032798975252e-06	158.0	1.5313829253214664	0.0	-30.441666666666663	539750807.0	0.29117714291809904	1
84	0.038465854591348644	0.6362684877218069	60.0	0.6111581886685424	0.30135632265694545	0.03401178464927193	3.3349408973568326e-06	10.0	-0.47979087349393623	0.0	-50.966666666666676	739853112.0	0.32526565768684446	1
85	0.35756630126825534	0.5341532837984606	136.0	3.291374086231651	0.4084384378138531	0.18516774535888042	1.2815337522593737e-06	29.0	2.358511136131334	0.0	-42.46666666666666	308305868.0	0.10828041493328411	1
86	0.17047956841055897	0.5985713741454317	7.0	4.708033745616557	0.5213718727391963	0.15409196942318687	3.4636200229800224e-06	6.0	0.07400063088633857	0.0	-47.133333333333326	547750788.0	0.2309490574440093	1
87	0.36754850592814176	0.9366877107260115	14.0	0.7969314003531688	0.23446426073388038	0.15329620486062778	3.3135599004360226e-06	167.0	-50.0	-50.0	-50.0	743211550.0	-0.0	1
88	0.30488391301758017	0.5682343935523154	119.0	1.639312046162735	0.5769932833574368	0.04869048281238315	5.191508771556782e-06	159.0	4.824893024112274	0.0	-3.3333333333333144	288012621.0	0.12688169343010447	1
89	0.3795425772956612	0.9752917230596809	62.0	3.183386942358934	0.3610406599642531	0.17518912460086486	3.137793387768759e-06	57.0	0.5052752423297164	0.0	9.375000000000014	500517918.0	-0.0	1
90	0.0184921118797041	0.9291224354782498	133.0	7.561496116278496	0.3176302454430516	0.013684055653125641	2.6490282440355347e-06	194.0	1.6817363398526979	0.0	86.72500000000001	810394686.0	0.05238545264204608	1
91	0.3597533462350294	0.1505812597355514	146.0	1.832831122584764	0.4730719159777489	0.024974766885384886	1.1726966650180048e-06	16.0	0.4041047922435297	0.0	-45.633333333333326	214090834.0	0.4896653940294192	1
92	0.1126912903847617	0.957271707276156	5.0	6.636365808644344	0.08551129323101614	0.17204593350290687	4.031622162114718e-06	109.0	-50.0	-50.0	-50.0	563204849.0	-0.0	1
93	0.16558681576151155	0.5473046576918197	86.0	1.4576816747305779	0.5125387525214328	0.19025296317235554	2.1282649847868187e-06	144.0	7.782069968333804	0.0	-50.90833333333333	879632316.0000001	0.28710852654666874	1
94	0.09204255087357861	0.5384697152497724	144.0	7.662541685182525	0.6014921448576445	0.03128021834376412	4.967522205451564e-06	58.0	4.556164811093758	0.0	-52.90833333333334	713047457.0	0.369487733876649	1
95	0.15689462738046042	0.7508005186451303	34.0	1.5541295886640711	0.169429086029638	0.06467175784255581	6.027722737668729e-06	134.0	7.063222872909037	0.0	-52.28333333333334	389685381.0	0.09230485397440924	1
96	0.023152929018590465	0.29461208412388407	165.0	5.626159141873443	0.44136505046255975	0.12548110897451709	3.6018246730265503e-06	178.0	0.8047185335088347	-4.43669943478858	57.19166666666665	572629133.0	0.6822349868575255	1
97	0.16287151229300048	0.28451359378020236	143.0	0.03008503362514532	0.3848158597013058	0.13777211638049186	9.19831019347674e-07	16.0	0.6790109849282331	0.0	-38.49166666666666	899808403.0	0.5526148939267972	1
98	0.30016046863176643	0.35686522815856214	153.0	0.7334588441817927	0.5852482232660663	0.031804621552595974	5.24187902036517e-06	85.0	0.8893901069450383	0.0	-42.57500000000001	181888902.0	0.3429743032096715	1
99	0.378324147766223	0.8536458040507569	83.0	2.723941244027725	0.6154524655060774	0.13698216891089066	5.602491143720523e-06	55.0	5.300415556721923	0.0	4.783333333333331	472055162.0	-0.0	1
100	0.37515925574629755	0.770574124840584	179.0	0.17204328002254074	0.6195371813184172	0.07057924041475122	3.021806982759646e-06	31.0	0.33853484143884316	0.0	-66.48333333333332	297000678.0	-0.0	1
101	0.3779886231502965	0.7314243112429596	77.0	6.014642176188575	0.5770816818472794	0.05196617472409717	1.9520445976339152e-06	80.0	2.7282109521755302	0.0	73.77499999999999	229656815.0	-0.0	1
102	0.18158056411154327	0.666146976953902	194.0	3.3448940339184854	0.47023385449731636	0.09377961727010607	4.906632077924309e-06	63.0	2.6080480646251587	0.0	-49.725000000000016	257004518.0	0.15227245893455477	1
103	0.35016759036090417	0.5895771095881257	22.0	6.339538120107232	0.734097141679837	0.1781896342509973	6.070123088797659e-06	5.0	0.07438886607766193	0.0	-66.80000000000001	676910640.0	0.06025530005097013	1
104	0.11809386051656083	0.9879415540494025	194.0	7.750359517593785	0.703954978042412	0.1342684120643257	1.2278006085608417e-06	88.0	0.7839611742957899	0.0	-64.08333333333331	131764823.0	-0.0	1
105	0.22785259015036494	0.7196785916970908	25.0	2.123651518027122	0.18866827712856757	0.10577610589692447	1.551033229021067e-06	203.0	1.6621018176262297	0.0	27.558333333333337	580368595.0	0.05246881815254423	1
106	0.3222622861772044	0.6706221596059135	115.0	4.310505081243503	0.5013123197556293	0.04492358366617693	4.997709737620959e-06	23.0	2.7841005435083943	0.0	-48.09166666666668	207479806.0	0.007115554216882036	1
107	0.2457154294462007	0.3538955978150895	47.0	0.8245261830384557	0.6845428434757528	0.018789899978213866	6.29633482150623e-06	67.0	1.0794590930831909	0.0	-52.34166666666667	645708021.0	0.40038897273870977	1
108	0.245565457194599	0.7235330595946788	180.0	3.0528338073439776	0.23794369940206153	0.03980168050735621	3.5201802742436795e-06	85.0	5.0197907144230705	0.0	-61.658333333333324	788423547.0	0.03090148321072217	1
109	0.30877871937752627	0.8245226200212031	26.0	2.2321618085964854	0.4490036094933769	0.09490533866560179	4.923833648406357e-06	178.0	0.2051900888721434	0.0	0.05833333333333357	328783324.0	-0.0	1
110	0.3653550079710292	0.23036260592925725	122.0	0.9334483203111119	0.3183888769112872	0.08420593560139326	4.4386072248312325e-06	126.0	4.030295411705415	0.0	-14.841666666666669	211089241.0	0.40428238609971356	1
111	0.36165143260760785	0.14731231298419795	208.0	1.0690051226941522	0.29148901080081296	0.02400509004478231	4.510110607280363e-06	156.0	3.348787007547582	-0.2848424820623858	-45.916666666666686	240906536.0	0.49103625450907573	1
112	0.18654175890586644	0.9154700150165079	83.0	6.822637703708055	0.5322857089065717	0.1063111096135744	5.821332051806426e-06	146.0	0.4289607348418585	0.0	55.45	387589484.0	-0.0	1
113	0.29014897603218337	0.2544009765153521	24.0	7.725945336288708	0.15106033432710053	0.1730098565423077	5.545104101857966e-06	72.0	6.9370915115899265	0.0	-55.58333333333333	125934960.0	0.45545004745246453	1
114	0.20407723563714117	0.5331666331654846	140.0	6.371064095521889	0.41009056643181285	0.15447227960964102	5.876760117322068e-06	7.0	0.339670267889872	0.0	-36.71666666666668	236060993.0	0.2627561311973742	1
115	0.033847294584149056	0.1507108787506093	123.0	1.1400289957355971	0.16830207492538546	0.10939248299164515	4.365860075758331e-06	209.0	2.789234994020397	-1.1286892639663204	-37.72500000000001	600615596.0	0.8154418266652417	1
116	0.3132810678346921	0.8921404561685207	90.0	6.100768874959961	0.37018734427105804	0.011490324761175282	2.8895671447972457e-06	175.0	0.47072521935999134	0.0	116.91666666666666	205841839.0	-0.0	1
117	0.061300223809743	0.5006378326662027	168.0	1.4231889692163668	0.0678188292716205	0.13006166864364177	1.6016866058504718e-06	47.0	1.893836564668419	0.0	-47.59166666666667	796691255.0	0.43806194352405436	1
118	0.3336915999939329	0.6969021708968992	35.0	4.121470666462086	0.01918589334960858	0.038684052890984956	6.163600410227048e-06	159.0	-0.06375795485993763	0.0	37.625	864922237.0	-0.0	1
119	0.22307281023057873	0.8238702576543249	82.0	5.2921645822990175	0.1657079258715412	0.06755269389507491	5.44099555704382e-06	46.0	7.9669345337466595	0.0	9.183333333333337	835471442.0	-0.0	1
120	0.11810112750609912	0.1318059379469938	32.0	0.17657294041812946	0.2684585527258006	0.08004703071539426	3.925752997723536e-06	189.0	1.494744482381817	0.0	-49.97500000000001	865609797.0	0.7500929345469071	1
121	0.35661712139986323	0.18187329442472494	57.0	6.401265710361139	0.47382353280436557	0.09525938397476476	3.5722614707253387e-06	78.0	8.722506918076276	0.0	60.233333333333334	187016291.0	0.46150958417541177	1
122	0.06817514200832608	0.7283279456586228	182.0	7.49339190349582	0.6334968475994752	0.0863263424984589	3.898917869489952e-06	43.0	3.724389593569235	0.0	-55.84166666666666	154400242.0	0.20349691233305112	1
123	0.1205173674527913	0.8603614275921733	171.0	6.3837550843806	0.5176740719766032	0.14518760013509902	5.8716443341775905e-06	185.0	1.1052070173577686	0.0	23.56666666666665	183769397.00000003	0.019121204955035442	1
124	0.3911041787769009	0.39600408237291873	49.0	3.4466600336759434	0.08829708512696596	0.011333362281021747	4.604634507293687e-06	107.0	10.522735975257202	0.0	-39.391666666666666	851932938.0	0.2128917388501803	1
125	0.05010789373332351	0.623125889838076	16.0	4.716833834961818	0.29931236132259587	0.07977755893375472	2.950124497474707e-06	78.0	5.919000439896596	0.0	-48.77500000000001	157851714.0	0.3267662164286005	1
126	0.11177930317019834	0.8911686370896255	191.0	4.236912684592753	0.4322904196830544	0.10904099314168943	3.936039946987644e-06	155.0	5.368014112230153	0.0	50.29999999999997	848477639.0	-0.0	1
127	0.0974747360020118	0.8013556467831999	131.0	3.508509213828284	0.300945901565089	0.12846626399113878	1.5489056339905158e-06	28.0	0.6701301375547928	0.0	-33.716666666666676	505363855.0	0.10116961721478823	1
128	0.3405875662452815	0.346359186414136	143.0	2.2620467004083857	0.1543194429612052	0.1211373207994556	1.4656462398242633e-06	66.0	3.8915969844697287	0.0	-37.483333333333356	269162057.0	0.3130532473405825	1
129	0.389257893115774	0.12205679075200719	13.0	2.5992433300921562	0.23016379407652485	0.13519187002104296	4.901721403379659e-06	2.0	0.3898875154313757	0.0	-59.15000000000001	225555946.0	0.48868531613221877	1
130	0.34357527854690334	0.8692590750225062	30.0	5.721449870418586	0.33785818947188656	0.015737192622539403	3.475924032694379e-06	36.0	0.4586461316136834	0.0	4.408333333333335	837045957.0	-0.0	1
131	0.29321722727838484	0.8791154274018336	36.0	1.3249449769828658	0.48559896558527643	0.13272735658023038	5.1226283332887985e-06	200.0	0.13765681737875468	0.0	1.1666666666666679	721494001.0	-0.0	1
132	0.19750017930264477	0.37062350322142057	106.0	3.637456544275831	0.5944077435303461	0.12468773951278705	5.248674548092077e-06	31.0	1.795762286437693	0.0	-55.84166666666667	282777605.0	0.4318763174759347	1
133	0.024286805661919146	0.8240111051573819	167.0	2.340718117174986	0.40166501518796405	0.12523040946848227	2.0704747066112802e-06	108.0	5.523884233099622	0.0	-36.80833333333333	564443927.0	0.15170208918069905	1
134	0.201891996677052	0.6807231360730357	3.0	6.738190556857702	0.15810614936760192	0.10890184435058738	1.9395183579247756e-06	65.0	4.704053166183293	0.0	-47.824999999999996	292188048.0	0.11738486724991226	1
135	0.16485460496001073	0.830713566783705	45.0	0.8561621106189093	0.6082311969862859	0.12733299897611594	1.4216735543108855e-06	162.0	0.13968656815609393	0.0	-1.375000000000007	108652548.0	0.004431828256284298	1
136	0.2210123972810435	0.6205611669188125	171.0	3.2610254734087896	0.555360122310873	0.016218240297926134	2.9526301098638594e-06	28.0	1.1434906554393969	0.0	-66.04166666666666	884783353.0	0.15842643580014404	1
137	0.20098570662160137	0.8557388567077887	5.0	4.849858906556937	0.631748470372744	0.1371353737798137	4.459340087125243e-06	88.0	-50.0	-50.0	-50.0	307473967.0	-0.0	1
138	0.1482618167900223	0.5176473186556079	175.0	3.300331664541223	0.20975883430713194	0.07997415233600859	5.959910008398685e-06	57.0	2.7496642138735403	0.0	-53.67499999999999	896715238.0	0.33409086455436987	1
139	0.3518717502029799	0.27905710327797767	83.0	5.653844306906688	0.0914651076770695	0.01110861971714867	2.4733199405101574e-06	119.0	8.011979341452669	0.0	180.5916666666667	104203428.0	0.3690711465190424	1
140	0.36102270547070525	0.2980537345059428	183.0	5.1212789338576	0.4297278258615244	0.03708944526957439	1.7272796356133707e-06	80.0	6.59783616612328	0.0	-56.95833333333333	886398057.0	0.340923560023352	1
141	0.2498389841349474	0.10379169543883451	208.0	4.7932534110137555	0.357456090698142	0.13408173220331673	3.1691502359940034e-06	27.0	1.649253988940961	0.0	-55.44166666666666	520364627.0	0.6463693204959099	1
142	0.30305594176374717	0.36130673341723796	127.0	7.198538547028581	0.651703910550979	0.11848753172403524	4.765088947488509e-06	14.0	0.8957769777451325	0.0	-25.025000000000006	602510421.0	0.33563732481901487	1
143	0.11833808270018084	0.6394081898258143	138.0	6.800313125542702	0.03058276802519387	0.18682331879115224	5.806331625990687e-06	180.0	0.2109708312948495	-3.9142560666922757	34.21666666666667	343305223.0	0.24225372747400487	1
144	0.07949538113780252	0.2434027661097975	16.0	3.4346353559946063	0.6893495811473448	0.15738182894302258	3.200069276131595e-06	61.0	3.5594977315491754	0.0	-54.56666666666667	143917560.0	0.6771018527524	1
145	0.2134698817397456	0.5290559271364834	161.0	0.9456901982987915	0.5456842967538968	0.11386868607883406	2.950921594349435e-06	164.0	4.678310754448461	0.0	-55.00000000000001	820364366.0	0.257474191123771	1
146	0.3352050842575338	0.47969758016605935	140.0	1.949946483969664	0.25577667776496227	0.09839529068534829	6.142453702946747e-06	62.0	2.3113039577989163	0.0	-34.891666666666666	527029402.0	0.18509733557640684	1
147	0.09943382316561633	1.0738062804707549	84.41258965984188	6.489871619982809	0.22541004297153042	0.1823427687177237	5.434860401646361e-06	64.83193166242438	-50.0	-50.0	-50.0	712773547.0	-0.0	1
148	0.28921631297248795	0.23636210394951762	16.694205450421368	4.3922323557362555	0.05804276342240079	0.10374209485287268	1.7881300582546967e-06	164.81269794324965	3.893648338330788	0.0	56.94166666666668	382883813.0	0.4744215830779944	1
149	0.4687933475190277	0.0903217397927071	89.37330346457722	1.9658329291896328	0.19652952973568535	0.046435372051510174	5.877907988178345e-06	213.0	2.1816045076260675	-1.99827421044672	55.52499999999996	198668755.0	0.44088491268826524	1
150	0.1961044676874032	0.704915685733918	94.97375781782566	1.849235481401543	0.42478246545178255	0.3188031847349731	4.052463230236968e-06	29.437998765502797	1.5460087769406954	0.0	40.22500000000001	493093239.0	0.09897984657867875	1
151	0.08523348305431845	0.20895712198464217	144.0	1.4111928004399723	0.49803031933489017	0.06509736710737211	4.176162489518752e-06	107.0	3.0264421754229325	0.0	-49.758333333333326	577849559.0	0.7058093949610393	1
152	0.2889120374748379	0.8376958336834108	2.802514358767411	6.1376965396951295	0.6422040699993301	0.18630497421600747	4.457696942550321e-06	118.92296506668264	-50.0	-50.0	-50.0	806118425.0	-0.0	1
153	0.394270588405251	0.31455226867665	136.0	0.37721588747159096	0.16265035656367058	0.08271242811244528	5.135032798975252e-06	158.0	1.7753232660295364	0.0	-30.04166666666667	371244805.0	0.29117714291809904	1
154	0.038465854591348644	0.5341532837984606	136.0	3.291374086231651	0.30135632265694545	0.03401178464927193	3.3349408973568326e-06	10.0	0.13094664572664882	0.0	-52.625000000000014	892548326.0	0.42738086161019073	1
155	0.35756630126825534	0.6362684877218069	60.0	0.6111581886685424	0.4084384378138531	0.18516774535888042	1.2815337522593737e-06	29.0	0.9887853692046278	0.0	-15.05833333333333	899293473.0	0.006165211009937721	1
156	0.17047956841055897	0.5985713741454317	14.0	0.7969314003531688	0.5213718727391963	0.15409196942318687	3.4636200229800224e-06	6.0	-50.0	-50.0	-50.0	709571169.0	0.2309490574440093	1
157	0.36754850592814176	0.9366877107260115	7.0	4.708033745616557	0.23446426073388038	0.15329620486062778	3.3135599004360226e-06	167.0	-50.0	-50.0	-50.0	770936359.0	-0.0	1
158	0.30488391301758017	0.9752917230596809	62.0	3.183386942358934	0.3610406599642531	0.17518912460086486	5.191508771556782e-06	159.0	0.29563195046658564	0.0	7.558333333333337	316898664.0	-0.0	1
159	0.3795425772956612	0.5682343935523154	119.0	1.639312046162735	0.5769932833574368	0.04869048281238315	3.137793387768759e-06	57.0	3.0185520776458006	0.0	-13.925000000000004	241324980.0	0.05222302915202337	1
160	0.0184921118797041	0.9291224354782498	133.0	7.561496116278496	0.3176302454430516	0.013684055653125641	2.6490282440355347e-06	194.0	1.6817363398526979	0.0	86.72500000000001	810394686.0	0.05238545264204608	1
161	0.3500190330713148	0.12006541834220323	116.15818057137034	1.4672984193822547	0.9852212926120513	0.042142342522914704	2.526078515166791e-07	25.872437595778703	0.39839189862524904	0.0	-28.27499999999999	595390234.0	0.5299155485864819	1
162	0.06286804781380564	0.943751601077852	4.74552816095821	4.647696647245757	0.045393438632933845	0.013131499748961994	3.1462661403662438e-06	141.82049229354686	-50.0	-50.0	-50.0	463077229.0	-0.0	1
163	0.16558681576151155	0.5473046576918197	86.0	1.4576816747305779	0.5125387525214328	0.19025296317235554	2.1282649847868187e-06	144.0	7.782069968333804	0.0	-50.90833333333333	879632316.0000001	0.28710852654666874	1
164	0.09204255087357861	0.5384697152497724	144.0	7.662541685182525	0.6014921448576445	0.03128021834376412	4.967522205451564e-06	58.0	4.556164811093758	0.0	-52.90833333333334	713047457.0	0.369487733876649	1
165	0.15689462738046042	0.7508005186451303	34.0	1.5541295886640711	0.169429086029638	0.06467175784255581	6.027722737668729e-06	134.0	7.063222872909037	0.0	-52.28333333333334	389685381.0	0.09230485397440924	1
166	0.0104814441974311	0.2894642291155439	126.24995858636765	6.855999219976281	0.49450258242095235	0.00819690828777489	4.708963580175628e-06	213.0	0.42047956690891475	-6.024506153901673	85.87499999999999	625559313.0	0.7000543266870249	1
167	0.2529962915103405	0.4691821585290174	213.0	0.014482495936626044	0.35017754668091666	0.18238378901379976	8.498092250604496e-07	15.049483286205243	0.3903805568896672	0.0	-43.88333333333333	723847511.0	0.2778231044140309	1
168	0.20482406597841407	1.2695814832178067	163.82218935565874	0.9906611664014959	0.3757535977358697	0.028355094318018553	8.144897002598872e-06	77.93757322308534	-50.0	-50.0	-50.0	217587873.0	-0.0	1
169	0.378324147766223	0.35686522815856214	153.0	2.723941244027725	0.6154524655060774	0.13698216891089066	5.602491143720523e-06	55.0	1.9478152586208886	0.0	-48.72499999999999	754535426.0	0.26481062407521483	1
170	0.37515925574629755	0.770574124840584	179.0	0.17204328002254074	0.6195371813184172	0.07057924041475122	3.021806982759646e-06	31.0	0.33853484143884316	0.0	-66.48333333333332	297000678.0	-0.0	1
171	0.3779886231502965	0.7314243112429596	77.0	6.014642176188575	0.5770816818472794	0.05196617472409717	1.9520445976339152e-06	80.0	2.7282109521755302	0.0	73.77499999999999	229656815.0	-0.0	1
172	0.18158056411154327	0.666146976953902	194.0	3.3448940339184854	0.47023385449731636	0.09377961727010607	4.906632077924309e-06	63.0	2.6080480646251587	0.0	-49.725000000000016	257004518.0	0.15227245893455477	1
173	0.35016759036090417	0.5895771095881257	22.0	6.339538120107232	0.734097141679837	0.1781896342509973	6.070123088797659e-06	5.0	0.07438886607766193	0.0	-66.80000000000001	676910640.0	0.06025530005097013	1
174	0.12578697481736958	0.9375378179853077	154.66838924646706	1.0172730433306034	0.9936835108647997	0.2577439620688382	4.448307894208629e-07	118.38996317475787	0.5411814318026771	0.0	-62.47499999999999	329716248.0	-0.0	1
175	0.18552483452698285	0.9274657806738941	3.75791084750497	1.3864819491543823	0.11381138459557265	0.052826286370754774	1.6998703551745823e-06	150.68759457695134	-50.0	-50.0	-50.0	283588304.0	-0.0	1
176	0.7291030948061652	0.1425839091905462	97.46101801984855	0.7934127431376129	0.5473545808055424	0.024375873583534376	3.101846218572724e-06	39.28465610511452	0.9287001506299539	0.0	44.58333333333332	685581868.0	0.1283129960032886	1
177	0.38993182388182474	0.4721665801104868	66.18994988724457	5.163413731960019	0.4413442120857443	0.029763637369765374	5.880056731157928e-06	69.61765631830403	7.571566883163612	0.0	59.04166666666667	560962114.0	0.13790159600768848	1
178	0.40275229926002176	0.5454490548290277	213.0	4.45577522821279	0.10767369366348814	0.032549881294014815	6.3884209585266306e-06	213.0	1.0231680077636272	-4.005213665840443	106.65000000000002	685549006.0	0.05180112049139862	1
179	0.30877871937752627	0.8245226200212031	26.0	2.2321618085964854	0.4490036094933769	0.03980168050735621	3.5201802742436795e-06	85.0	0.2867688223481295	0.0	2.2666666666666657	241263237.0	-0.0	1
180	0.3653550079710292	0.23036260592925725	122.0	0.9334483203111119	0.3183888769112872	0.08420593560139326	4.4386072248312325e-06	126.0	4.030295411705415	0.0	-14.841666666666669	211089241.0	0.40428238609971356	1
181	0.33099430783759315	0.23991652035793642	115.93874494364019	0.25922212813748513	0.46159611156751434	0.009569209666611466	4.359403985888696e-06	213.0	1.7049879180516996	0.0	-15.591666666666669	583474019.0000001	0.4290891718044705	1
182	0.18654175890586644	0.9154700150165079	83.0	6.822637703708055	0.5322857089065717	0.1063111096135744	5.821332051806426e-06	146.0	0.4289607348418585	0.0	55.45	387589484.0	-0.0	1
183	0.28378448306591064	0.4132335256795989	43.9914469754083	0.9879838309779183	0.25431885236388185	0.1308139992341058	3.357020528353543e-07	86.56770650808107	1.155898865256951	0.0	-56.52500000000001	611010233.0	0.30298199125449043	1
184	0.20407723563714117	0.5331666331654846	140.0	6.371064095521889	0.41009056643181285	0.10939248299164515	5.876760117322068e-06	7.0	0.3133882900784215	0.0	-36.491666666666674	711347182.9999999	0.2627561311973742	1
185	0.033847294584149056	0.1507108787506093	123.0	1.1400289957355971	0.16830207492538546	0.15447227960964102	4.365860075758331e-06	209.0	2.693133052940164	-1.3539785043542167	-38.91666666666667	767217221.0	0.8154418266652417	1
186	0.27570039852731587	1.2221080420325774	115.81894198069539	5.7435420029794075	0.16185371993281267	0.013125869413061524	1.2471828427513416e-06	150.40817380155022	-50.0	-50.0	-50.0	492930210.0	-0.0	1
187	0.061300223809743	0.5006378326662027	168.0	1.4231889692163668	0.0678188292716205	0.13006166864364177	1.6016866058504718e-06	47.0	1.893836564668419	0.0	-47.59166666666667	796691255.0	0.43806194352405436	1
188	0.3336915999939329	0.6969021708968992	35.0	4.121470666462086	0.01918589334960858	0.038684052890984956	6.163600410227048e-06	159.0	-0.06375795485993763	0.0	37.625	864922237.0	-0.0	1
189	0.4253629201622997	0.67956683156421	91.9802874281534	7.824916799149923	0.03908663916147331	0.07630430653744277	7.394841526463069e-06	54.688764489718885	8.886533371581628	0.0	28.825000000000003	681826094.0	-0.0	1
190	0.11810112750609912	0.1318059379469938	32.0	0.17657294041812946	0.2684585527258006	0.08004703071539426	3.925752997723536e-06	189.0	1.494744482381817	0.0	-49.97500000000001	865609797.0	0.7500929345469071	1
191	0.35661712139986323	0.18187329442472494	57.0	6.401265710361139	0.47382353280436557	0.09525938397476476	3.5722614707253387e-06	78.0	8.722506918076276	0.0	60.233333333333334	187016291.0	0.46150958417541177	1
192	0.11763162943480654	0.25746480569305863	65.3169305634444	1.0789939946903795	0.44199591324688225	0.11331675245478176	4.699130709459266e-06	27.1592568884792	0.5178988408785337	0.0	-54.533333333333346	776771348.0	0.6249035648721348	1
193	0.04938462380078186	0.7660509429658234	164.47767734629477	7.5540982231136935	0.4573946533224858	0.10825293792904907	4.666980609857059e-06	213.0	0.3069832794964604	-0.976126122158897	41.16666666666667	425401547.0	0.18456443323339466	1
194	0.642589833289698	0.2670323172239382	41.55124647788619	6.296665360566937	0.10280354421375518	0.013197267174670523	7.640117072433644e-07	144.87341230730914	2.4049195408843715	0.0	111.025	181143118.0	0.09037784948636385	1
195	0.05010789373332351	0.623125889838076	16.0	4.716833834961818	0.29931236132259587	0.07977755893375472	2.950124497474707e-06	78.0	5.919000439896596	0.0	-48.77500000000001	157851714.0	0.3267662164286005	1
196	0.019824924783645517	0.7204802132903749	200.0690823939593	3.1261188936948443	0.3325689920971081	0.13879790894248878	4.730303228971556e-06	16.520710351121608	0.23948391094458543	0.0	-52.725	238550484.0	0.25969486192597957	1
197	0.0974747360020118	0.8013556467831999	131.0	3.508509213828284	0.300945901565089	0.12846626399113878	1.5489056339905158e-06	28.0	0.6701301375547928	0.0	-33.716666666666676	505363855.0	0.10116961721478823	1
198	0.3405875662452815	0.12205679075200719	13.0	2.5992433300921562	0.23016379407652485	0.13519187002104296	4.901721403379659e-06	66.0	2.8758582279330174	0.0	-53.96666666666667	657667800.0	0.5373556430027113	1
199	0.389257893115774	0.346359186414136	143.0	2.2620467004083857	0.1543194429612052	0.1211373207994556	1.4656462398242633e-06	2.0	0.5633801092505948	0.0	-40.75	727475650.0	0.26438292047009004	1
200	0.34357527854690334	0.8692590750225062	30.0	5.721449870418586	0.33785818947188656	0.015737192622539403	3.475924032694379e-06	36.0	0.4586461316136834	0.0	4.408333333333335	837045957.0	-0.0	1
201	0.29321722727838484	0.8791154274018336	36.0	1.3249449769828658	0.48559896558527643	0.13272735658023038	5.1226283332887985e-06	200.0	0.13765681737875468	0.0	1.1666666666666679	721494001.0	-0.0	1
202	0.19750017930264477	0.37062350322142057	106.0	2.340718117174986	0.40166501518796405	0.12468773951278705	5.248674548092077e-06	31.0	1.1866635493412758	0.0	-54.98333333333332	174441600.0	0.4318763174759347	1
203	0.024286805661919146	0.8240111051573819	167.0	3.637456544275831	0.5944077435303461	0.12523040946848227	2.0704747066112802e-06	108.0	7.882569462929226	0.0	-37.40833333333334	510414801.0	0.15170208918069905	1
204	0.201891996677052	0.6807231360730357	3.0	6.738190556857702	0.6082311969862859	0.10890184435058738	1.9395183579247756e-06	65.0	4.45422793950889	0.0	-49.38333333333332	614384783.0	0.11738486724991226	1
205	0.16485460496001073	0.830713566783705	45.0	0.8561621106189093	0.15810614936760192	0.12733299897611594	1.4216735543108855e-06	162.0	-50.0	-50.0	-50.0	520262053.0	0.004431828256284298	1
206	0.3636699163993098	0.18125404671346823	180.81987119286245	4.376109089082914	0.31653554132934203	0.08729302220199171	3.5570525375248033e-06	86.3643082031321	5.520555201195361	0.0	-61.73333333333333	587575425.0	0.455076036887222	1
207	0.21781917376206827	0.5839110021926844	3.1519201207382386	0.043742017966778235	0.8903820212370773	0.011107657344602593	4.95518085314894e-06	24.64083192080473	-50.0	-50.0	-50.0	496990398.0	0.1982698240452473	1
208	0.1482618167900223	0.27905710327797767	175.0	3.300331664541223	0.20975883430713194	0.07997415233600859	5.959910008398685e-06	57.0	2.1953546865435634	-0.5158431434484694	-61.53333333333333	336333147.0	0.572681079932	1
209	0.3518717502029799	0.5176473186556079	83.0	5.653844306906688	0.0914651076770695	0.01110861971714867	2.4733199405101574e-06	119.0	5.515552035158716	0.0	133.8	775911358.0	0.13048093114141224	1
210	0.0184921118797041	0.9291224354782498	133.0	7.561496116278496	0.3176302454430516	0.013684055653125641	2.6490282440355347e-06	194.0	1.6817363398526979	0.0	86.72500000000001	810394686.0	0.05238545264204608	2
211	0.0184921118797041	0.9291224354782498	133.0	7.561496116278496	0.3176302454430516	0.013684055653125641	2.6490282440355347e-06	194.0	1.6817363398526979	0.0	86.72500000000001	810394686.0	0.05238545264204608	2
212	0.16558681576151155	0.5473046576918197	86.0	1.4576816747305779	0.5125387525214328	0.19025296317235554	2.1282649847868187e-06	144.0	7.782069968333804	0.0	-50.90833333333333	879632316.0000001	0.28710852654666874	2
213	0.16558681576151155	0.5473046576918197	86.0	1.4576816747305779	0.5125387525214328	0.19025296317235554	2.1282649847868187e-06	144.0	7.782069968333804	0.0	-50.90833333333333	879632316.0000001	0.28710852654666874	2
214	0.16287151229300048	0.28451359378020236	143.0	0.03008503362514532	0.3848158597013058	0.13777211638049186	9.19831019347674e-07	16.0	0.6790109849282331	0.0	-38.49166666666666	899808403.0	0.5526148939267972	2
215	0.3336915999939329	0.6969021708968992	35.0	4.121470666462086	0.01918589334960858	0.038684052890984956	6.163600410227048e-06	159.0	-0.06375795485993763	0.0	37.625	864922237.0	-0.0	2
216	0.3336915999939329	0.6969021708968992	35.0	4.121470666462086	0.01918589334960858	0.038684052890984956	6.163600410227048e-06	159.0	-0.06375795485993763	0.0	37.625	864922237.0	-0.0	2
217	0.22307281023057873	0.8238702576543249	82.0	5.2921645822990175	0.1657079258715412	0.06755269389507491	5.44099555704382e-06	46.0	7.9669345337466595	0.0	9.183333333333337	835471442.0	-0.0	2
218	0.11810112750609912	0.1318059379469938	32.0	0.17657294041812946	0.2684585527258006	0.08004703071539426	3.925752997723536e-06	189.0	1.494744482381817	0.0	-49.97500000000001	865609797.0	0.7500929345469071	2
219	0.11810112750609912	0.1318059379469938	32.0	0.17657294041812946	0.2684585527258006	0.08004703071539426	3.925752997723536e-06	189.0	1.494744482381817	0.0	-49.97500000000001	865609797.0	0.7500929345469071	2
220	0.35661712139986323	0.18187329442472494	57.0	6.401265710361139	0.47382353280436557	0.09525938397476476	3.5722614707253387e-06	78.0	8.722506918076276	0.0	60.233333333333334	187016291.0	0.46150958417541177	2
221	0.35661712139986323	0.18187329442472494	57.0	6.401265710361139	0.47382353280436557	0.09525938397476476	3.5722614707253387e-06	78.0	8.722506918076276	0.0	60.233333333333334	187016291.0	0.46150958417541177	2
222	0.3911041787769009	0.39600408237291873	49.0	3.4466600336759434	0.08829708512696596	0.011333362281021747	4.604634507293687e-06	107.0	10.522735975257202	0.0	-39.391666666666666	851932938.0	0.2128917388501803	2
223	0.11177930317019834	0.8911686370896255	191.0	4.236912684592753	0.4322904196830544	0.10904099314168943	3.936039946987644e-06	155.0	5.368014112230153	0.0	50.29999999999997	848477639.0	-0.0	2
224	0.1482618167900223	0.5176473186556079	175.0	3.300331664541223	0.20975883430713194	0.07997415233600859	5.959910008398685e-06	57.0	2.7496642138735403	0.0	-53.67499999999999	896715238.0	0.33409086455436987	2
225	0.3518717502029799	0.27905710327797767	83.0	5.653844306906688	0.0914651076770695	0.01110861971714867	2.4733199405101574e-06	119.0	8.011979341452669	0.0	180.5916666666667	104203428.0	0.3690711465190424	2
226	0.36102270547070525	0.2980537345059428	183.0	5.1212789338576	0.4297278258615244	0.03708944526957439	1.7272796356133707e-06	80.0	6.59783616612328	0.0	-56.95833333333333	886398057.0	0.340923560023352	2
227	0.35756630126825534	0.6362684877218069	60.0	0.6111581886685424	0.4084384378138531	0.18516774535888042	1.2815337522593737e-06	29.0	0.9887853692046278	0.0	-15.05833333333333	899293473.0	0.006165211009937721	2
228	0.38993182388182474	0.4721665801104868	66.18994988724457	5.163413731960019	0.4413442120857443	0.029763637369765374	5.880056731157928e-06	69.61765631830403	7.571566883163612	0.0	59.04166666666667	560962114.0	0.13790159600768848	2
229	0.4253629201622997	0.67956683156421	91.9802874281534	7.824916799149923	0.03908663916147331	0.07630430653744277	7.394841526463069e-06	54.688764489718885	8.886533371581628	0.0	28.825000000000003	681826094.0	-0.0	2
230	0.3518717502029799	0.5176473186556079	83.0	5.653844306906688	0.0914651076770695	0.01110861971714867	2.4733199405101574e-06	119.0	5.515552035158716	0.0	133.8	775911358.0	0.13048093114141224	2
231	0.16816276241471187	0.7016058262832966	71.0	5.552861825280125	0.348384718240326	0.1149368520036342	4.949244172423318e-06	78.0	8.291836721063671	0.0	59.47499999999998	142956585.0	0.13023141130199156	2
232	0.08523348305431845	0.4250444676128311	69.0	2.033953040709989	0.49803031933489017	0.06509736710737211	4.176162489518752e-06	107.0	4.8077626637661375	0.0	-50.24166666666669	828887869.0	0.48972204933285046	2
233	0.061300223809743	0.5006378326662027	168.0	1.4231889692163668	0.0678188292716205	0.13006166864364177	1.6016866058504718e-06	47.0	1.893836564668419	0.0	-47.59166666666667	796691255.0	0.43806194352405436	2
234	0.061300223809743	0.5006378326662027	168.0	1.4231889692163668	0.0678188292716205	0.13006166864364177	1.6016866058504718e-06	47.0	1.893836564668419	0.0	-47.59166666666667	796691255.0	0.43806194352405436	2
235	0.34357527854690334	0.8692590750225062	30.0	5.721449870418586	0.33785818947188656	0.015737192622539403	3.475924032694379e-06	36.0	0.4586461316136834	0.0	4.408333333333335	837045957.0	-0.0	2
236	0.34357527854690334	0.8692590750225062	30.0	5.721449870418586	0.33785818947188656	0.015737192622539403	3.475924032694379e-06	36.0	0.4586461316136834	0.0	4.408333333333335	837045957.0	-0.0	2
237	0.245565457194599	0.7235330595946788	180.0	3.0528338073439776	0.23794369940206153	0.03980168050735621	3.5201802742436795e-06	85.0	5.0197907144230705	0.0	-61.658333333333324	788423547.0	0.03090148321072217	2
238	0.2210123972810435	0.6205611669188125	171.0	3.2610254734087896	0.555360122310873	0.016218240297926134	2.9526301098638594e-06	28.0	1.1434906554393969	0.0	-66.04166666666666	884783353.0	0.15842643580014404	2
239	0.038465854591348644	0.5341532837984606	136.0	3.291374086231651	0.30135632265694545	0.03401178464927193	3.3349408973568326e-06	10.0	0.13094664572664882	0.0	-52.625000000000014	892548326.0	0.42738086161019073	2
240	0.21555947485689106	0.1639425767157855	14.0	3.398654296824734	0.14722248477527375	0.1233474309270508	1.8811265227391323e-06	90.0	6.775708400528469	0.0	-50.50833333333335	552421267.0	0.6204979484273234	2
241	0.024286805661919146	0.8240111051573819	167.0	2.340718117174986	0.40166501518796405	0.12523040946848227	2.0704747066112802e-06	108.0	5.523884233099622	0.0	-36.80833333333333	564443927.0	0.15170208918069905	2
242	0.024286805661919146	0.8240111051573819	167.0	3.637456544275831	0.5944077435303461	0.12523040946848227	2.0704747066112802e-06	108.0	7.882569462929226	0.0	-37.40833333333334	510414801.0	0.15170208918069905	2
243	0.3636699163993098	0.18125404671346823	180.81987119286245	4.376109089082914	0.31653554132934203	0.08729302220199171	3.5570525375248033e-06	86.3643082031321	5.520555201195361	0.0	-61.73333333333333	587575425.0	0.455076036887222	2
244	0.07949538113780252	0.2434027661097975	16.0	3.4346353559946063	0.6893495811473448	0.15738182894302258	2.950921594349435e-06	164.0	2.773270409595776	-0.6048719662624649	58.124999999999986	701945882.0	0.6771018527524	2
245	0.3352050842575338	0.47969758016605935	140.0	1.949946483969664	0.25577667776496227	0.09839529068534829	6.142453702946747e-06	62.0	2.3113039577989163	0.0	-34.891666666666666	527029402.0	0.18509733557640684	2
246	0.3352050842575338	0.47969758016605935	140.0	1.949946483969664	0.25577667776496227	0.09839529068534829	6.142453702946747e-06	62.0	2.3113039577989163	0.0	-34.891666666666666	527029402.0	0.18509733557640684	2
247	0.2583673254716347	0.24814176063007415	179.0	2.3393449324213704	0.38662800940161485	0.1192725419236673	4.614688409766285e-06	152.0	4.872678359864897	-2.288514809745636	56.60000000000004	489821211.0	0.49349091389829114	2
248	0.378324147766223	0.8536458040507569	83.0	2.723941244027725	0.6154524655060774	0.13698216891089066	5.602491143720523e-06	55.0	5.300415556721923	0.0	4.783333333333331	472055162.0	-0.0	2
249	0.3779886231502965	0.7314243112429596	77.0	6.014642176188575	0.5770816818472794	0.05196617472409717	1.9520445976339152e-06	80.0	2.7282109521755302	0.0	73.77499999999999	229656815.0	-0.0	2
250	0.3779886231502965	0.7314243112429596	77.0	6.014642176188575	0.5770816818472794	0.05196617472409717	1.9520445976339152e-06	80.0	2.7282109521755302	0.0	73.77499999999999	229656815.0	-0.0	2
251	0.22785259015036494	0.7196785916970908	25.0	2.123651518027122	0.18866827712856757	0.10577610589692447	1.551033229021067e-06	203.0	1.6621018176262297	0.0	27.558333333333337	580368595.0	0.05246881815254423	2
252	0.18654175890586644	0.9154700150165079	83.0	6.822637703708055	0.5322857089065717	0.1063111096135744	5.821332051806426e-06	146.0	0.4289607348418585	0.0	55.45	387589484.0	-0.0	2
253	0.18654175890586644	0.9154700150165079	83.0	6.822637703708055	0.5322857089065717	0.1063111096135744	5.821332051806426e-06	146.0	0.4289607348418585	0.0	55.45	387589484.0	-0.0	2
254	0.033847294584149056	0.1507108787506093	123.0	1.1400289957355971	0.16830207492538546	0.10939248299164515	4.365860075758331e-06	209.0	2.789234994020397	-1.1286892639663204	-37.72500000000001	600615596.0	0.8154418266652417	2
255	0.3132810678346921	0.8921404561685207	90.0	6.100768874959961	0.37018734427105804	0.011490324761175282	2.8895671447972457e-06	175.0	0.47072521935999134	0.0	116.91666666666666	205841839.0	-0.0	2
256	0.28921631297248795	0.23636210394951762	16.694205450421368	4.3922323557362555	0.05804276342240079	0.10374209485287268	1.7881300582546967e-06	164.81269794324965	3.893648338330788	0.0	56.94166666666668	382883813.0	0.4744215830779944	2
257	0.1961044676874032	0.704915685733918	94.97375781782566	1.849235481401543	0.42478246545178255	0.3188031847349731	4.052463230236968e-06	29.437998765502797	1.5460087769406954	0.0	40.22500000000001	493093239.0	0.09897984657867875	2
258	0.378324147766223	0.35686522815856214	153.0	2.723941244027725	0.6154524655060774	0.13698216891089066	5.602491143720523e-06	55.0	1.9478152586208886	0.0	-48.72499999999999	754535426.0	0.26481062407521483	2
259	0.7291030948061652	0.1425839091905462	97.46101801984855	0.7934127431376129	0.5473545808055424	0.024375873583534376	3.101846218572724e-06	39.28465610511452	0.9287001506299539	0.0	44.58333333333332	685581868.0	0.1283129960032886	2
260	0.40275229926002176	0.5454490548290277	213.0	4.45577522821279	0.10767369366348814	0.032549881294014815	6.3884209585266306e-06	213.0	1.0231680077636272	-4.005213665840443	106.65000000000002	685549006.0	0.05180112049139862	2
261	0.33099430783759315	0.23991652035793642	115.93874494364019	0.25922212813748513	0.46159611156751434	0.009569209666611466	4.359403985888696e-06	213.0	1.7049879180516996	0.0	-15.591666666666669	583474019.0000001	0.4290891718044705	2
262	0.033847294584149056	0.1507108787506093	123.0	1.1400289957355971	0.16830207492538546	0.15447227960964102	4.365860075758331e-06	209.0	2.693133052940164	-1.3539785043542167	-38.91666666666667	767217221.0	0.8154418266652417	2
263	0.642589833289698	0.2670323172239382	41.55124647788619	6.296665360566937	0.10280354421375518	0.013197267174670523	7.640117072433644e-07	144.87341230730914	2.4049195408843715	0.0	111.025	181143118.0	0.09037784948636385	2
264	0.389257893115774	0.346359186414136	143.0	2.2620467004083857	0.1543194429612052	0.1211373207994556	1.4656462398242633e-06	2.0	0.5633801092505948	0.0	-40.75	727475650.0	0.26438292047009004	2
265	0.201891996677052	0.6807231360730357	3.0	6.738190556857702	0.6082311969862859	0.10890184435058738	1.9395183579247756e-06	65.0	4.45422793950889	0.0	-49.38333333333332	614384783.0	0.11738486724991226	2
266	0.2134698817397456	0.5290559271364834	161.0	0.9456901982987915	0.5456842967538968	0.11386868607883406	2.950921594349435e-06	164.0	4.678310754448461	0.0	-55.00000000000001	820364366.0	0.257474191123771	2
267	0.2889120374748379	0.8376958336834108	2.802514358767411	6.1376965396951295	0.6422040699993301	0.18630497421600747	4.457696942550321e-06	118.92296506668264	-50.0	-50.0	-50.0	806118425.0	-0.0	2
268	0.15689462738046042	0.7508005186451303	34.0	1.5541295886640711	0.169429086029638	0.06467175784255581	6.027722737668729e-06	134.0	7.063222872909037	0.0	-52.28333333333334	389685381.0	0.09230485397440924	2
269	0.0104814441974311	0.2894642291155439	126.24995858636765	6.855999219976281	0.49450258242095235	0.00819690828777489	4.708963580175628e-06	213.0	0.42047956690891475	-6.024506153901673	85.87499999999999	625559313.0	0.7000543266870249	2
270	0.37640606411324523	0.7629078976373389	56.0	4.522910755022368	0.16265035656367058	0.09332020625378067	3.7899002021264845e-06	70.0	2.3545376546541092	0.0	10.716666666666669	137889765.0	-0.0	2
271	0.038465854591348644	0.6362684877218069	60.0	0.6111581886685424	0.30135632265694545	0.03401178464927193	3.3349408973568326e-06	10.0	-0.47979087349393623	0.0	-50.966666666666676	739853112.0	0.32526565768684446	2
272	0.30488391301758017	0.5682343935523154	119.0	1.639312046162735	0.5769932833574368	0.04869048281238315	5.191508771556782e-06	159.0	4.824893024112274	0.0	-3.3333333333333144	288012621.0	0.12688169343010447	2
273	0.023152929018590465	0.29461208412388407	165.0	5.626159141873443	0.44136505046255975	0.12548110897451709	3.6018246730265503e-06	178.0	0.8047185335088347	-4.43669943478858	57.19166666666665	572629133.0	0.6822349868575255	2
274	0.04938462380078186	0.7660509429658234	164.47767734629477	7.5540982231136935	0.4573946533224858	0.10825293792904907	4.666980609857059e-06	213.0	0.3069832794964604	-0.976126122158897	41.16666666666667	425401547.0	0.18456443323339466	2
275	0.4687933475190277	0.0903217397927071	89.37330346457722	1.9658329291896328	0.19652952973568535	0.046435372051510174	5.877907988178345e-06	213.0	2.1816045076260675	-1.99827421044672	55.52499999999996	198668755.0	0.44088491268826524	2
276	0.1205173674527913	0.8603614275921733	171.0	6.3837550843806	0.5176740719766032	0.14518760013509902	5.8716443341775905e-06	185.0	1.1052070173577686	0.0	23.56666666666665	183769397.00000003	0.019121204955035442	2
277	0.30305594176374717	0.36130673341723796	127.0	7.198538547028581	0.651703910550979	0.11848753172403524	4.765088947488509e-06	14.0	0.8957769777451325	0.0	-25.025000000000006	602510421.0	0.33563732481901487	2
278	0.11833808270018084	0.6394081898258143	138.0	6.800313125542702	0.03058276802519387	0.11848753172403524	4.765088947488509e-06	180.0	0.5594558823928661	-2.1795989841301715	40.266666666666666	547162121.0	0.24225372747400487	2
279	0.3795425772956612	0.9752917230596809	62.0	3.183386942358934	0.3610406599642531	0.17518912460086486	3.137793387768759e-06	57.0	0.5052752423297164	0.0	9.375000000000014	500517918.0	-0.0	2
280	0.007308388394586475	0.6771348938379578	211.24308095622274	7.73057102164306	0.5707808730519452	0.009473043713960417	2.6131716463092624e-06	189.54376966865152	1.7415623811953793	0.0	106.22499999999998	533314658.0	0.3155567191048124	2
281	0.0184921118797041	0.9291224354782498	133.0	7.561496116278496	0.3176302454430516	0.013684055653125641	2.6490282440355347e-06	194.0	1.6817363398526979	0.0	86.72500000000001	810394686.0	0.05238545264204608	2
282	0.20616349427444727	0.23074155316147393	64.44888735778136	1.2625545365268365	0.16700727014326472	0.2517233597554976	1.3319300269318997e-06	152.1166840795423	6.564562370480729	0.0	-41.0	441339081.0	0.5630949525640788	2
283	0.16558681576151155	0.5473046576918197	86.0	1.4576816747305779	0.5125387525214328	0.19025296317235554	2.1282649847868187e-06	144.0	7.782069968333804	0.0	-50.90833333333333	879632316.0000001	0.28710852654666874	2
284	0.2504252394704274	0.12893070313969376	161.66940054329302	0.04109767257494943	0.5418525421207532	0.1267752518629107	1.5901622229717046e-07	16.910177020131066	0.2893081380946043	0.0	-34.558333333333344	700051927.0000001	0.6206440573898788	2
285	0.27477585679065536	1.1803002966722036	48.714828962161526	3.567520394318066	0.02248768457410819	0.03903448312027451	5.31127411457039e-07	160.93214021890262	-50.0	-50.0	-50.0	179960961.0	-0.0	2
286	0.3336915999939329	0.6969021708968992	35.0	4.121470666462086	0.01918589334960858	0.038684052890984956	6.163600410227048e-06	159.0	-0.06375795485993763	0.0	37.625	864922237.0	-0.0	2
287	0.13268613297829723	1.4768266300987238	82.6672382166311	4.188466707698944	0.2652844878407815	0.0713019359756707	1.275334688361323e-06	12.57803995677309	-50.0	-50.0	-50.0	375107832.0	-0.0	2
288	0.11810112750609912	0.1318059379469938	32.0	0.17657294041812946	0.2684585527258006	0.08004703071539426	3.925752997723536e-06	189.0	1.494744482381817	0.0	-49.97500000000001	865609797.0	0.7500929345469071	2
289	0.11810112750609912	0.1318059379469938	32.0	0.17657294041812946	0.2684585527258006	0.08004703071539426	3.925752997723536e-06	189.0	1.494744482381817	0.0	-49.97500000000001	865609797.0	0.7500929345469071	2
290	0.35661712139986323	0.18187329442472494	57.0	6.401265710361139	0.47382353280436557	0.09525938397476476	3.5722614707253387e-06	78.0	8.722506918076276	0.0	60.233333333333334	187016291.0	0.46150958417541177	2
291	0.35661712139986323	0.18187329442472494	57.0	6.401265710361139	0.47382353280436557	0.09525938397476476	3.5722614707253387e-06	78.0	8.722506918076276	0.0	60.233333333333334	187016291.0	0.46150958417541177	2
292	0.3911041787769009	0.39600408237291873	49.0	3.4466600336759434	0.08829708512696596	0.011333362281021747	4.604634507293687e-06	107.0	10.522735975257202	0.0	-39.391666666666666	851932938.0	0.2128917388501803	2
293	0.11177930317019834	0.8911686370896255	191.0	4.236912684592753	0.4322904196830544	0.10904099314168943	3.936039946987644e-06	155.0	5.368014112230153	0.0	50.29999999999997	848477639.0	-0.0	2
294	0.1482618167900223	0.5176473186556079	175.0	3.300331664541223	0.20975883430713194	0.07997415233600859	5.959910008398685e-06	57.0	2.7496642138735403	0.0	-53.67499999999999	896715238.0	0.33409086455436987	2
295	0.3518717502029799	0.27905710327797767	83.0	5.653844306906688	0.0914651076770695	0.01110861971714867	2.4733199405101574e-06	119.0	8.011979341452669	0.0	180.5916666666667	104203428.0	0.3690711465190424	2
296	0.3642187594529287	0.573393643030868	88.8888658905829	0.08635116502037721	0.4797411070361177	0.13173507334194445	1.679044317519015e-06	64.02870672512347	1.4596893100322674	0.0	39.15	745789701.0	0.062387597516203264	2
297	0.35756630126825534	0.2980537345059428	183.0	5.1212789338576	0.4297278258615244	0.03708944526957439	1.7272796356133707e-06	29.0	1.9484327094195812	0.0	-60.808333333333344	342825388.0	0.34437996422580186	2
298	0.1414604564743715	0.4539999417504164	31.41549423938477	5.791950167803274	0.2824098281660382	0.013823417508921805	1.0702618786929892e-05	41.281619743869626	2.084900766011593	-0.9621851884977826	-49.62500000000003	825951664.0	0.4045396017752121	2
299	0.4253629201622997	0.67956683156421	91.9802874281534	7.824916799149923	0.03908663916147331	0.07630430653744277	5.880056731157928e-06	69.61765631830403	6.408706695402312	0.0	118.77499999999998	490584779.0	-0.0	2
300	0.3518717502029799	0.5176473186556079	83.0	5.653844306906688	0.0914651076770695	0.01110861971714867	2.4733199405101574e-06	119.0	5.515552035158716	0.0	133.8	775911358.0	0.13048093114141224	2
301	0.16816276241471187	0.7016058262832966	71.0	5.552861825280125	0.348384718240326	0.1149368520036342	4.949244172423318e-06	78.0	8.291836721063671	0.0	59.47499999999998	142956585.0	0.13023141130199156	2
302	0.08523348305431845	0.4250444676128311	69.0	2.033953040709989	0.49803031933489017	0.06509736710737211	4.176162489518752e-06	107.0	4.8077626637661375	0.0	-50.24166666666669	828887869.0	0.48972204933285046	2
303	0.061300223809743	0.5006378326662027	168.0	1.4231889692163668	0.0678188292716205	0.13006166864364177	1.6016866058504718e-06	47.0	1.893836564668419	0.0	-47.59166666666667	796691255.0	0.43806194352405436	2
304	0.03499512188339994	0.4267059624179082	121.79336565765931	2.1600605881338817	0.025660702017345022	0.17065866749669933	7.445692263121772e-07	19.787902928754477	0.9856009178760203	0.0	-44.88333333333334	864729576.9999999	0.5382989156986919	2
305	0.34357527854690334	0.8692590750225062	30.0	5.721449870418586	0.33785818947188656	0.015737192622539403	3.475924032694379e-06	36.0	0.4586461316136834	0.0	4.408333333333335	837045957.0	-0.0	2
306	0.34357527854690334	0.8692590750225062	180.0	5.721449870418586	0.33785818947188656	0.015737192622539403	3.475924032694379e-06	36.0	2.0220255048511575	0.0	-65.65833333333336	282717038.0	-0.0	2
307	0.2899843083883547	0.8839753330161725	23.11121430927318	3.6960145768432553	0.4638431607810938	0.043361597760115576	2.3135984879538555e-06	110.76446116101553	-50.0	-50.0	-50.0	726781475.0	-0.0	2
308	0.2210123972810435	0.6205611669188125	171.0	3.2610254734087896	0.555360122310873	0.016218240297926134	2.9526301098638594e-06	28.0	1.1434906554393969	0.0	-66.04166666666666	884783353.0	0.15842643580014404	2
309	0.013926448877933189	0.2793511830462002	85.65519905462855	4.249389096167018	0.5163783806607242	0.0041278085033233415	2.342096348827384e-06	1.3455059625481312	0.49489738515791615	0.0	-52.850000000000016	184172551.0	0.7067223680758665	2
310	0.21555947485689106	0.1639425767157855	14.0	3.398654296824734	0.14722248477527375	0.1233474309270508	1.8811265227391323e-06	90.0	6.775708400528469	0.0	-50.50833333333335	552421267.0	0.6204979484273234	2
311	0.024286805661919146	0.8240111051573819	167.0	2.340718117174986	0.40166501518796405	0.12523040946848227	2.0704747066112802e-06	108.0	5.523884233099622	0.0	-36.80833333333333	564443927.0	0.15170208918069905	2
312	0.024286805661919146	0.8240111051573819	180.81987119286245	4.376109089082914	0.31653554132934203	0.08729302220199171	2.0704747066112802e-06	108.0	8.532096669739872	0.0	-36.46666666666666	572041113.0	0.15170208918069905	2
313	0.1825584659948014	0.21008224074403295	61.49003894240286	5.246166659738783	0.983352472416714	0.11812460397994394	2.5219961096498267e-06	100.5663810470097	8.000532671074676	0.0	58.258333333333354	214153375.0	0.6073592932611657	2
314	0.07949538113780252	0.2434027661097975	16.0	3.4346353559946063	0.6893495811473448	0.15738182894302258	2.950921594349435e-06	164.0	2.773270409595776	-0.6048719662624649	58.124999999999986	701945882.0	0.6771018527524	2
315	0.41255710122563327	0.3593423359934964	204.62073372468058	2.656378415498001	0.2373321066154907	0.10272733845410296	9.573533496656382e-06	7.9922408256357755	-50.0	-50.0	-50.0	186338615.0	0.228100562781004	2
316	0.3352050842575338	0.47969758016605935	140.0	1.949946483969664	0.25577667776496227	0.09839529068534829	6.142453702946747e-06	62.0	2.3113039577989163	0.0	-34.891666666666666	527029402.0	0.18509733557640684	2
317	0.29784729019954903	0.19680942848576027	213.0	2.2249056321728484	0.44878770225097797	0.03736111948273051	7.034513743521752e-06	213.0	1.8824224061464907	-5.355463234317011	63.374999999999986	407071500.0	0.5053451113404465	2
318	0.378324147766223	0.8536458040507569	83.0	2.723941244027725	0.6154524655060774	0.13698216891089066	5.602491143720523e-06	55.0	5.300415556721923	0.0	4.783333333333331	472055162.0	-0.0	2
319	0.3779886231502965	0.7314243112429596	77.0	6.014642176188575	0.5770816818472794	0.05196617472409717	1.9520445976339152e-06	80.0	2.7282109521755302	0.0	73.77499999999999	229656815.0	-0.0	2
320	0.3779886231502965	0.7314243112429596	77.0	6.014642176188575	0.5770816818472794	0.05196617472409717	1.9520445976339152e-06	80.0	2.7282109521755302	0.0	73.77499999999999	229656815.0	-0.0	2
321	0.3175473598007926	1.4102108652239647	21.44671537524068	3.9273458932169434	0.041673392146796856	0.10709240286837153	1.4575779311067322e-06	19.295246901343006	-50.0	-50.0	-50.0	191932218.0	-0.0	2
322	0.18654175890586644	0.9154700150165079	83.0	6.822637703708055	0.5322857089065717	0.1063111096135744	5.821332051806426e-06	146.0	0.4289607348418585	0.0	55.45	387589484.0	-0.0	2
323	0.18654175890586644	0.9154700150165079	83.0	6.822637703708055	0.5322857089065717	0.1063111096135744	5.821332051806426e-06	146.0	0.4289607348418585	0.0	55.45	387589484.0	-0.0	2
324	0.033847294584149056	0.1507108787506093	90.0	1.1400289957355971	0.16830207492538546	0.10939248299164515	4.365860075758331e-06	209.0	2.8823998489315628	-1.0808134399544151	-37.44166666666666	646005909.0	0.8154418266652417	2
325	0.3081067403318765	0.6731143348508913	127.76557210755448	6.605748436069805	0.44249356851950955	0.013882081178664255	2.8310935682976256e-06	213.0	1.0906003282858094	0.0	62.733333333333334	520343338.0	0.01877892481723209	2
326	0.38012132654151215	0.42394770882953203	10.011099926521915	4.742241125700649	0.08056921569713003	0.14847040674873058	3.449195086139262e-06	126.5690071074292	6.786217499627451	0.0	59.72500000000001	298915882.0	0.19593096462895576	2
327	0.0056114553476109	0.4957364332141733	159.9954512122857	1.6834427420436693	0.4530479573860978	0.3030683796000992	2.168349343225771e-06	35.254936772778834	1.5671173673653023	0.0	-52.62500000000001	105929133.0	0.49865211143821575	2
328	0.05259675690918769	0.6143207506529313	213.0	1.8592734376141804	0.2360500032379586	0.11012709257180878	1.4757334709030021e-06	51.59751138311673	1.7831393346471032	0.0	-45.59166666666668	634360647.0	0.33308281560153896	2
329	1.3935628675269727	0.14074401137531686	63.86901092070605	0.9333394395075845	0.17263181804756544	0.00848499164341623	3.3064238826932366e-06	17.878270952851324	3.735427816910935	0.0	-17.941666666666666	500924858.0	-0.0	2
330	0.40275229926002176	0.5454490548290277	213.0	4.45577522821279	0.10767369366348814	0.032549881294014815	6.3884209585266306e-06	213.0	1.0231680077636272	-4.005213665840443	106.65000000000002	685549006.0	0.05180112049139862	2
331	0.33099430783759315	0.23991652035793642	115.93874494364019	0.25922212813748513	0.46159611156751434	0.009569209666611466	4.359403985888696e-06	213.0	1.7049879180516996	0.0	-15.591666666666669	583474019.0000001	0.4290891718044705	2
332	0.019707308618057126	0.09877514051995312	113.25278050933744	0.15690181836317696	0.28866999356082995	0.2772523891425396	2.9752361471857597e-06	169.6534702805845	1.3023437803550095	0.0	-52.150000000000006	585360668.0	0.8815175508619898	2
333	0.642589833289698	0.2670323172239382	41.55124647788619	6.296665360566937	0.10280354421375518	0.013197267174670523	7.640117072433644e-07	144.87341230730914	2.4049195408843715	0.0	111.025	181143118.0	0.09037784948636385	2
334	0.389257893115774	0.6807231360730357	143.0	2.2620467004083857	0.1543194429612052	0.1211373207994556	1.4656462398242633e-06	2.0	1.3878288613855645	0.0	-67.85000000000001	855745406.0	-0.0	2
335	0.272786734654645	0.4600060139766975	0.18929387554734234	7.513727469794286	0.7558135210626167	0.15698285401942397	2.375771795907001e-06	50.433582774374806	5.487884674789022	0.0	-52.216666666666676	370229794.0	0.26720725136865753	2
336	0.37132472814522344	0.818037042521381	163.7924020659183	16.017990240938197	0.4868698864525185	0.14856467745956758	1.957102306812589e-06	138.33639337459206	2.4261767670816816	0.0	31.95833333333333	390148547.0	-0.0	2
337	0.2889120374748379	0.8376958336834108	2.802514358767411	0.9456901982987915	0.5456842967538968	0.11386868607883406	4.457696942550321e-06	118.92296506668264	-50.0	-50.0	-50.0	484786826.0	-0.0	2
338	0.24449204561346732	0.8517246267444565	57.04023862629144	1.2952091869945235	0.28492581709943454	0.005337849020738459	6.10699124827276e-06	199.45963068325457	1.480418900479016	0.0	5.266666666666666	244567752.99999997	-0.0	2
339	0.0104814441974311	0.2894642291155439	126.24995858636765	6.855999219976281	0.169429086029638	0.06467175784255581	6.027722737668729e-06	134.0	2.223100624470261	-5.6504240909654815	84.31666666666665	806678371.0	0.7000543266870249	2
340	0.13748917770751393	0.36513064909278425	72.57351168441843	3.882894653260534	0.18827793867389908	0.16927042301149214	2.7407976474895983e-06	95.4720844849163	9.017914850785647	0.0	-52.94166666666666	564760075.0	0.49738017319970185	2
341	0.0006776188225479582	0.6778084098211697	72.01680589282401	0.6107561747942319	0.18453525937863163	0.05032527877110586	3.1037357424321684e-06	14.296569599505297	-0.4398852995943159	0.0	-48.050000000000004	516748823.0	0.32151397135628235	2
342	0.25334212218839425	0.547028688888647	7.068622449505412	3.0899972987502835	0.5499512875842438	0.042643606771877944	6.085736671171601e-06	114.51981327045024	7.069746344299311	0.0	-46.60000000000001	774472986.0000001	0.19962918892295878	2
343	0.007988189728783684	0.3145314744760511	67.2196442744736	5.778265428962008	0.051758104101571334	0.15859114761501697	2.892897683092806e-06	65.65571174007754	5.965350574198472	0.0	-53.19166666666667	660959690.0	0.6774803357951652	2
344	0.04938462380078186	0.0903217397927071	89.37330346457722	1.9658329291896328	0.4573946533224858	0.10825293792904907	4.666980609857059e-06	213.0	2.0879650241504377	-3.6968212529363447	60.175000000000026	536089313.0	0.860293636406511	2
345	1.3593623844509146	0.48248874310876166	212.52850862572217	4.94016387967899	0.33581369155542373	0.04471879533515525	1.0041425874300398e-05	213.0	0.4102313235173889	-6.9755514473015054	77.23333333333332	298080773.0	-0.0	2
346	0.1205173674527913	0.36130673341723796	127.0	7.198538547028581	0.651703910550979	0.11848753172403524	4.765088947488509e-06	14.0	0.8063320730094201	0.0	-46.083333333333336	771832664.0	0.5181758991299708	2
347	0.30305594176374717	0.8603614275921733	171.0	6.3837550843806	0.5176740719766032	0.14518760013509902	5.8716443341775905e-06	185.0	1.189179109261131	0.0	24.499999999999986	500908941.0	-0.0	2
348	0.12166021918723974	0.9016679052563714	189.22968166163457	9.746462068570704	0.0029295531547425743	0.12941420362162992	6.065013477520538e-06	76.42192004778266	9.962407172189419	0.0	-58.2	746894259.0	-0.0	2
349	0.42837890908536214	0.1893984390974881	29.96789260775114	4.220947983279579	0.4542444506798777	0.21047468848236625	1.973931695375252e-06	20.54104499541078	2.213317298630919	0.0	-60.62499999999999	755048260.0	0.38222265181714976	2
350	0.0184921118797041	0.9291224354782498	133.0	7.561496116278496	0.3176302454430516	0.013684055653125641	2.6490282440355347e-06	194.0	1.6817363398526979	0.0	86.72500000000001	810394686.0	0.05238545264204608	3
351	0.0184921118797041	0.9291224354782498	133.0	7.561496116278496	0.3176302454430516	0.013684055653125641	2.6490282440355347e-06	194.0	1.6817363398526979	0.0	86.72500000000001	810394686.0	0.05238545264204608	3
352	0.0184921118797041	0.9291224354782498	133.0	7.561496116278496	0.3176302454430516	0.013684055653125641	2.6490282440355347e-06	194.0	1.6817363398526979	0.0	86.72500000000001	810394686.0	0.05238545264204608	3
353	0.16558681576151155	0.5473046576918197	86.0	1.4576816747305779	0.5125387525214328	0.19025296317235554	2.1282649847868187e-06	144.0	7.782069968333804	0.0	-50.90833333333333	879632316.0000001	0.28710852654666874	3
354	0.16558681576151155	0.5473046576918197	86.0	1.4576816747305779	0.5125387525214328	0.19025296317235554	2.1282649847868187e-06	144.0	7.782069968333804	0.0	-50.90833333333333	879632316.0000001	0.28710852654666874	3
355	0.16558681576151155	0.5473046576918197	86.0	1.4576816747305779	0.5125387525214328	0.19025296317235554	2.1282649847868187e-06	144.0	7.782069968333804	0.0	-50.90833333333333	879632316.0000001	0.28710852654666874	3
356	0.16287151229300048	0.28451359378020236	143.0	0.03008503362514532	0.3848158597013058	0.13777211638049186	9.19831019347674e-07	16.0	0.6790109849282331	0.0	-38.49166666666666	899808403.0	0.5526148939267972	3
357	0.3336915999939329	0.6969021708968992	35.0	4.121470666462086	0.01918589334960858	0.038684052890984956	6.163600410227048e-06	159.0	-0.06375795485993763	0.0	37.625	864922237.0	-0.0	3
358	0.3336915999939329	0.6969021708968992	35.0	4.121470666462086	0.01918589334960858	0.038684052890984956	6.163600410227048e-06	159.0	-0.06375795485993763	0.0	37.625	864922237.0	-0.0	3
359	0.3336915999939329	0.6969021708968992	35.0	4.121470666462086	0.01918589334960858	0.038684052890984956	6.163600410227048e-06	159.0	-0.06375795485993763	0.0	37.625	864922237.0	-0.0	3
360	0.22307281023057873	0.8238702576543249	82.0	5.2921645822990175	0.1657079258715412	0.06755269389507491	5.44099555704382e-06	46.0	7.9669345337466595	0.0	9.183333333333337	835471442.0	-0.0	3
361	0.11810112750609912	0.1318059379469938	32.0	0.17657294041812946	0.2684585527258006	0.08004703071539426	3.925752997723536e-06	189.0	1.494744482381817	0.0	-49.97500000000001	865609797.0	0.7500929345469071	3
362	0.11810112750609912	0.1318059379469938	32.0	0.17657294041812946	0.2684585527258006	0.08004703071539426	3.925752997723536e-06	189.0	1.494744482381817	0.0	-49.97500000000001	865609797.0	0.7500929345469071	3
363	0.11810112750609912	0.1318059379469938	32.0	0.17657294041812946	0.2684585527258006	0.08004703071539426	3.925752997723536e-06	189.0	1.494744482381817	0.0	-49.97500000000001	865609797.0	0.7500929345469071	3
364	0.11810112750609912	0.1318059379469938	32.0	0.17657294041812946	0.2684585527258006	0.08004703071539426	3.925752997723536e-06	189.0	1.494744482381817	0.0	-49.97500000000001	865609797.0	0.7500929345469071	3
365	0.35661712139986323	0.18187329442472494	57.0	6.401265710361139	0.47382353280436557	0.09525938397476476	3.5722614707253387e-06	78.0	8.722506918076276	0.0	60.233333333333334	187016291.0	0.46150958417541177	3
366	0.35661712139986323	0.18187329442472494	57.0	6.401265710361139	0.47382353280436557	0.09525938397476476	3.5722614707253387e-06	78.0	8.722506918076276	0.0	60.233333333333334	187016291.0	0.46150958417541177	3
367	0.35661712139986323	0.18187329442472494	57.0	6.401265710361139	0.47382353280436557	0.09525938397476476	3.5722614707253387e-06	78.0	8.722506918076276	0.0	60.233333333333334	187016291.0	0.46150958417541177	3
368	0.35661712139986323	0.18187329442472494	57.0	6.401265710361139	0.47382353280436557	0.09525938397476476	3.5722614707253387e-06	78.0	8.722506918076276	0.0	60.233333333333334	187016291.0	0.46150958417541177	3
369	0.3911041787769009	0.39600408237291873	49.0	3.4466600336759434	0.08829708512696596	0.011333362281021747	4.604634507293687e-06	107.0	10.522735975257202	0.0	-39.391666666666666	851932938.0	0.2128917388501803	3
370	0.3911041787769009	0.39600408237291873	49.0	3.4466600336759434	0.08829708512696596	0.011333362281021747	4.604634507293687e-06	107.0	10.522735975257202	0.0	-39.391666666666666	851932938.0	0.2128917388501803	3
371	0.11177930317019834	0.8911686370896255	191.0	4.236912684592753	0.4322904196830544	0.10904099314168943	3.936039946987644e-06	155.0	5.368014112230153	0.0	50.29999999999997	848477639.0	-0.0	3
372	0.11177930317019834	0.8911686370896255	191.0	4.236912684592753	0.4322904196830544	0.10904099314168943	3.936039946987644e-06	155.0	5.368014112230153	0.0	50.29999999999997	848477639.0	-0.0	3
373	0.1482618167900223	0.5176473186556079	175.0	3.300331664541223	0.20975883430713194	0.07997415233600859	5.959910008398685e-06	57.0	2.7496642138735403	0.0	-53.67499999999999	896715238.0	0.33409086455436987	3
374	0.1482618167900223	0.5176473186556079	175.0	3.300331664541223	0.20975883430713194	0.07997415233600859	5.959910008398685e-06	57.0	2.7496642138735403	0.0	-53.67499999999999	896715238.0	0.33409086455436987	3
375	0.3518717502029799	0.27905710327797767	83.0	5.653844306906688	0.0914651076770695	0.01110861971714867	2.4733199405101574e-06	119.0	8.011979341452669	0.0	180.5916666666667	104203428.0	0.3690711465190424	3
376	0.3518717502029799	0.27905710327797767	83.0	5.653844306906688	0.0914651076770695	0.01110861971714867	2.4733199405101574e-06	119.0	8.011979341452669	0.0	180.5916666666667	104203428.0	0.3690711465190424	3
377	0.36102270547070525	0.2980537345059428	183.0	5.1212789338576	0.4297278258615244	0.03708944526957439	1.7272796356133707e-06	80.0	6.59783616612328	0.0	-56.95833333333333	886398057.0	0.340923560023352	3
378	0.35756630126825534	0.6362684877218069	60.0	0.6111581886685424	0.4084384378138531	0.18516774535888042	1.2815337522593737e-06	29.0	0.9887853692046278	0.0	-15.05833333333333	899293473.0	0.006165211009937721	3
379	0.38993182388182474	0.4721665801104868	66.18994988724457	5.163413731960019	0.4413442120857443	0.029763637369765374	5.880056731157928e-06	69.61765631830403	7.571566883163612	0.0	59.04166666666667	560962114.0	0.13790159600768848	3
380	0.4253629201622997	0.67956683156421	91.9802874281534	7.824916799149923	0.03908663916147331	0.07630430653744277	7.394841526463069e-06	54.688764489718885	8.886533371581628	0.0	28.825000000000003	681826094.0	-0.0	3
381	0.3518717502029799	0.5176473186556079	83.0	5.653844306906688	0.0914651076770695	0.01110861971714867	2.4733199405101574e-06	119.0	5.515552035158716	0.0	133.8	775911358.0	0.13048093114141224	3
382	0.3518717502029799	0.5176473186556079	83.0	5.653844306906688	0.0914651076770695	0.01110861971714867	2.4733199405101574e-06	119.0	5.515552035158716	0.0	133.8	775911358.0	0.13048093114141224	3
383	0.4253629201622997	0.67956683156421	91.9802874281534	7.824916799149923	0.03908663916147331	0.07630430653744277	5.880056731157928e-06	69.61765631830403	6.408706695402312	0.0	118.77499999999998	490584779.0	-0.0	3
384	0.1825584659948014	0.21008224074403295	61.49003894240286	5.246166659738783	0.983352472416714	0.11812460397994394	2.5219961096498267e-06	100.5663810470097	8.000532671074676	0.0	58.258333333333354	214153375.0	0.6073592932611657	3
385	0.38012132654151215	0.42394770882953203	10.011099926521915	4.742241125700649	0.08056921569713003	0.14847040674873058	3.449195086139262e-06	126.5690071074292	6.786217499627451	0.0	59.72500000000001	298915882.0	0.19593096462895576	3
386	0.0104814441974311	0.2894642291155439	126.24995858636765	6.855999219976281	0.169429086029638	0.06467175784255581	6.027722737668729e-06	134.0	2.223100624470261	-5.6504240909654815	84.31666666666665	806678371.0	0.7000543266870249	3
387	0.16816276241471187	0.7016058262832966	71.0	5.552861825280125	0.348384718240326	0.1149368520036342	4.949244172423318e-06	78.0	8.291836721063671	0.0	59.47499999999998	142956585.0	0.13023141130199156	3
388	0.12166021918723974	0.9016679052563714	189.22968166163457	9.746462068570704	0.0029295531547425743	0.12941420362162992	6.065013477520538e-06	76.42192004778266	9.962407172189419	0.0	-58.2	746894259.0	-0.0	3
389	0.389257893115774	0.6807231360730357	143.0	2.2620467004083857	0.1543194429612052	0.1211373207994556	1.4656462398242633e-06	2.0	1.3878288613855645	0.0	-67.85000000000001	855745406.0	-0.0	3
390	0.038465854591348644	0.5341532837984606	136.0	3.291374086231651	0.30135632265694545	0.03401178464927193	3.3349408973568326e-06	10.0	0.13094664572664882	0.0	-52.625000000000014	892548326.0	0.42738086161019073	3
391	0.3132810678346921	0.8921404561685207	90.0	6.100768874959961	0.37018734427105804	0.011490324761175282	2.8895671447972457e-06	175.0	0.47072521935999134	0.0	116.91666666666666	205841839.0	-0.0	3
392	0.29784729019954903	0.19680942848576027	213.0	2.2249056321728484	0.44878770225097797	0.03736111948273051	7.034513743521752e-06	213.0	1.8824224061464907	-5.355463234317011	63.374999999999986	407071500.0	0.5053451113404465	3
393	0.2583673254716347	0.24814176063007415	179.0	2.3393449324213704	0.38662800940161485	0.1192725419236673	4.614688409766285e-06	152.0	4.872678359864897	-2.288514809745636	56.60000000000004	489821211.0	0.49349091389829114	3
394	0.04938462380078186	0.0903217397927071	89.37330346457722	1.9658329291896328	0.4573946533224858	0.10825293792904907	4.666980609857059e-06	213.0	2.0879650241504377	-3.6968212529363447	60.175000000000026	536089313.0	0.860293636406511	3
395	0.3779886231502965	0.7314243112429596	77.0	6.014642176188575	0.5770816818472794	0.05196617472409717	1.9520445976339152e-06	80.0	2.7282109521755302	0.0	73.77499999999999	229656815.0	-0.0	3
396	0.25334212218839425	0.547028688888647	7.068622449505412	3.0899972987502835	0.5499512875842438	0.042643606771877944	6.085736671171601e-06	114.51981327045024	7.069746344299311	0.0	-46.60000000000001	774472986.0000001	0.19962918892295878	3
397	0.033847294584149056	0.1507108787506093	123.0	1.1400289957355971	0.16830207492538546	0.15447227960964102	4.365860075758331e-06	209.0	2.693133052940164	-1.3539785043542167	-38.91666666666667	767217221.0	0.8154418266652417	3
398	0.28921631297248795	0.23636210394951762	16.694205450421368	4.3922323557362555	0.05804276342240079	0.10374209485287268	1.7881300582546967e-06	164.81269794324965	3.893648338330788	0.0	56.94166666666668	382883813.0	0.4744215830779944	3
399	0.378324147766223	0.8536458040507569	83.0	2.723941244027725	0.6154524655060774	0.13698216891089066	5.602491143720523e-06	55.0	5.300415556721923	0.0	4.783333333333331	472055162.0	-0.0	3
400	0.40275229926002176	0.5454490548290277	213.0	4.45577522821279	0.10767369366348814	0.032549881294014815	6.3884209585266306e-06	213.0	1.0231680077636272	-4.005213665840443	106.65000000000002	685549006.0	0.05180112049139862	3
401	1.3935628675269727	0.14074401137531686	63.86901092070605	0.9333394395075845	0.17263181804756544	0.00848499164341623	3.3064238826932366e-06	17.878270952851324	3.735427816910935	0.0	-17.941666666666666	500924858.0	-0.0	3
402	0.033847294584149056	0.1507108787506093	90.0	1.1400289957355971	0.16830207492538546	0.10939248299164515	4.365860075758331e-06	209.0	2.8823998489315628	-1.0808134399544151	-37.44166666666666	646005909.0	0.8154418266652417	3
403	0.13748917770751393	0.36513064909278425	72.57351168441843	3.882894653260534	0.18827793867389908	0.16927042301149214	2.7407976474895983e-06	95.4720844849163	9.017914850785647	0.0	-52.94166666666666	564760075.0	0.49738017319970185	3
404	0.007308388394586475	0.6771348938379578	211.24308095622274	7.73057102164306	0.5707808730519452	0.009473043713960417	2.6131716463092624e-06	189.54376966865152	1.7415623811953793	0.0	106.22499999999998	533314658.0	0.3155567191048124	3
405	0.07949538113780252	0.2434027661097975	16.0	3.4346353559946063	0.6893495811473448	0.15738182894302258	2.950921594349435e-06	164.0	2.773270409595776	-0.6048719662624649	58.124999999999986	701945882.0	0.6771018527524	3
406	0.22785259015036494	0.7196785916970908	25.0	2.123651518027122	0.18866827712856757	0.10577610589692447	1.551033229021067e-06	203.0	1.6621018176262297	0.0	27.558333333333337	580368595.0	0.05246881815254423	3
407	0.33099430783759315	0.23991652035793642	115.93874494364019	0.25922212813748513	0.46159611156751434	0.009569209666611466	4.359403985888696e-06	213.0	1.7049879180516996	0.0	-15.591666666666669	583474019.0000001	0.4290891718044705	3
408	0.7291030948061652	0.1425839091905462	97.46101801984855	0.7934127431376129	0.5473545808055424	0.024375873583534376	3.101846218572724e-06	39.28465610511452	0.9287001506299539	0.0	44.58333333333332	685581868.0	0.1283129960032886	3
409	0.1414604564743715	0.4539999417504164	31.41549423938477	5.791950167803274	0.2824098281660382	0.013823417508921805	1.0702618786929892e-05	41.281619743869626	2.084900766011593	-0.9621851884977826	-49.62500000000003	825951664.0	0.4045396017752121	3
410	0.3642187594529287	0.573393643030868	88.8888658905829	0.08635116502037721	0.4797411070361177	0.13173507334194445	1.679044317519015e-06	64.02870672512347	1.4596893100322674	0.0	39.15	745789701.0	0.062387597516203264	3
411	0.34357527854690334	0.8692590750225062	30.0	5.721449870418586	0.33785818947188656	0.015737192622539403	3.475924032694379e-06	36.0	0.4586461316136834	0.0	4.408333333333335	837045957.0	-0.0	3
412	0.37132472814522344	0.818037042521381	163.7924020659183	16.017990240938197	0.4868698864525185	0.14856467745956758	1.957102306812589e-06	138.33639337459206	2.4261767670816816	0.0	31.95833333333333	390148547.0	-0.0	3
413	0.378324147766223	0.8536458040507569	83.0	2.723941244027725	0.6154524655060774	0.13698216891089066	5.602491143720523e-06	55.0	5.300415556721923	0.0	4.783333333333331	472055162.0	-0.0	3
414	0.245565457194599	0.7235330595946788	180.0	3.0528338073439776	0.23794369940206153	0.03980168050735621	3.5201802742436795e-06	85.0	5.0197907144230705	0.0	-61.658333333333324	788423547.0	0.03090148321072217	3
415	0.08523348305431845	0.4250444676128311	69.0	2.033953040709989	0.49803031933489017	0.06509736710737211	4.176162489518752e-06	107.0	4.8077626637661375	0.0	-50.24166666666669	828887869.0	0.48972204933285046	3
416	0.3352050842575338	0.47969758016605935	140.0	1.949946483969664	0.25577667776496227	0.09839529068534829	6.142453702946747e-06	62.0	2.3113039577989163	0.0	-34.891666666666666	527029402.0	0.18509733557640684	3
417	0.024286805661919146	0.8240111051573819	180.81987119286245	4.376109089082914	0.31653554132934203	0.08729302220199171	2.0704747066112802e-06	108.0	8.532096669739872	0.0	-36.46666666666666	572041113.0	0.15170208918069905	3
418	0.05259675690918769	0.6143207506529313	213.0	1.8592734376141804	0.2360500032379586	0.11012709257180878	1.4757334709030021e-06	51.59751138311673	1.7831393346471032	0.0	-45.59166666666668	634360647.0	0.33308281560153896	3
419	0.07949538113780252	0.2434027661097975	16.0	3.4346353559946063	0.6893495811473448	0.15738182894302258	2.950921594349435e-06	164.0	2.773270409595776	-0.6048719662624649	58.124999999999986	701945882.0	0.6771018527524	3
420	0.0184921118797041	0.9291224354782498	133.0	7.561496116278496	0.3176302454430516	0.013684055653125641	2.6490282440355347e-06	194.0	1.6817363398526979	0.0	86.72500000000001	810394686.0	0.05238545264204608	3
421	0.0184921118797041	0.9291224354782498	133.0	7.561496116278496	0.3176302454430516	0.013684055653125641	2.6490282440355347e-06	194.0	1.6817363398526979	0.0	86.72500000000001	810394686.0	0.05238545264204608	3
422	0.0184921118797041	0.9291224354782498	133.0	7.561496116278496	0.5125387525214328	0.19025296317235554	2.1282649847868187e-06	194.0	0.5957651154203703	0.0	18.908333333333346	568343868.0	0.05238545264204608	3
423	0.16558681576151155	0.5473046576918197	86.0	1.4576816747305779	0.3176302454430516	0.013684055653125641	2.6490282440355347e-06	144.0	6.922670293188929	0.0	-42.041666666666664	802976133.0	0.28710852654666874	3
424	0.16558681576151155	0.5473046576918197	86.0	1.4576816747305779	0.5125387525214328	0.19025296317235554	2.1282649847868187e-06	144.0	7.782069968333804	0.0	-50.90833333333333	879632316.0000001	0.28710852654666874	3
425	0.16558681576151155	0.5473046576918197	86.0	1.4576816747305779	0.5125387525214328	0.19025296317235554	2.1282649847868187e-06	144.0	7.782069968333804	0.0	-50.90833333333333	879632316.0000001	0.28710852654666874	3
426	0.16287151229300048	0.28451359378020236	143.0	0.03008503362514532	0.3848158597013058	0.13777211638049186	9.19831019347674e-07	16.0	0.6790109849282331	0.0	-38.49166666666666	899808403.0	0.5526148939267972	3
427	0.3336915999939329	0.6969021708968992	35.0	4.121470666462086	0.01918589334960858	0.038684052890984956	6.163600410227048e-06	159.0	-0.06375795485993763	0.0	37.625	864922237.0	-0.0	3
428	0.3336915999939329	0.6969021708968992	35.0	4.121470666462086	0.01918589334960858	0.038684052890984956	6.163600410227048e-06	159.0	-0.06375795485993763	0.0	37.625	864922237.0	-0.0	3
429	0.3336915999939329	0.6969021708968992	35.0	4.121470666462086	0.01918589334960858	0.038684052890984956	6.163600410227048e-06	159.0	-0.06375795485993763	0.0	37.625	864922237.0	-0.0	3
430	0.22307281023057873	0.8238702576543249	82.0	5.2921645822990175	0.1657079258715412	0.06755269389507491	5.44099555704382e-06	46.0	7.9669345337466595	0.0	9.183333333333337	835471442.0	-0.0	3
431	0.05485345196276473	0.10988718455302678	49.789237573806716	0.39290331289224434	0.11144476135079731	0.038945952824997764	1.6811830553981738e-06	177.88217774529525	3.0673337469369386	0.0	-37.20833333333333	802662047.0	0.8352593634842085	3
432	0.1262270633300604	0.09840865065517862	2.975979093185394	0.11083742249700078	0.4495524419573946	0.03493364565284914	4.117900358033895e-06	163.06727288631856	1.1110665320962063	0.0	-52.62500000000002	248780896.0	0.7753642860147609	3
433	0.11810112750609912	0.1318059379469938	32.0	0.17657294041812946	0.2684585527258006	0.08004703071539426	3.925752997723536e-06	189.0	1.494744482381817	0.0	-49.97500000000001	583830541.0	0.7500929345469071	3
434	0.11810112750609912	0.1318059379469938	32.0	0.17657294041812946	0.2684585527258006	0.08004703071539426	3.925752997723536e-06	189.0	1.494744482381817	0.0	-49.97500000000001	865609797.0	0.7500929345469071	3
435	0.35661712139986323	0.18187329442472494	57.0	6.401265710361139	0.47382353280436557	0.09525938397476476	3.5722614707253387e-06	78.0	8.722506918076276	0.0	60.233333333333334	187016291.0	0.46150958417541177	3
436	0.35661712139986323	0.18187329442472494	57.0	6.401265710361139	0.47382353280436557	0.09525938397476476	3.5722614707253387e-06	78.0	8.722506918076276	0.0	60.233333333333334	559339959.0	0.46150958417541177	3
437	0.09691961285719364	0.14058563485225248	0.18701819512097728	3.910990550438822	0.6250492137464335	0.09208568433098127	5.438538164318884e-06	80.8106117013472	3.6452435296941132	-1.6835724979716584	-60.93333333333334	630568300.0	0.7624947522905539	3
438	0.35661712139986323	0.18187329442472494	57.0	6.401265710361139	0.47382353280436557	0.09525938397476476	3.5722614707253387e-06	78.0	8.722506918076276	0.0	60.233333333333334	187016291.0	0.46150958417541177	3
439	0.17907383426525691	0.2310091589498256	64.07873188200097	6.574088098272624	0.08468229397100671	0.010386993734287017	3.7204324887247537e-06	117.80463133524844	7.941919890906135	0.0	119.28333333333332	720877008.0	0.5899170067849175	3
440	0.6365355539595602	0.3848070362638062	82.18825557316325	0.7375263300427615	0.11458924377803362	0.1811733928682671	4.4800434814952576e-07	73.8761186719467	1.36010234755107	0.0	-21.71666666666667	771459924.0	-0.0	3
441	0.12525439634826752	0.44251052964537163	133.24623681289623	6.033567759732589	0.7039683302170586	0.009050891860541622	4.838701040484784e-06	176.15170180346678	1.5052508917638505	-3.599033067077871	120.26666666666667	826256309.0	0.43223507400636085	3
442	0.11177930317019834	0.8911686370896255	191.0	4.236912684592753	0.4322904196830544	0.10904099314168943	3.936039946987644e-06	155.0	5.368014112230153	0.0	50.29999999999997	848477639.0	-0.0	3
443	0.14816329945748483	0.3599692726790503	213.0	4.674435974815372	0.1362454775013786	0.05876704721506419	9.046112212373588e-06	40.439239015306114	1.549738450857678	-2.424297808045292	-58.90833333333335	385185532.0	0.49186833820464637	3
444	0.1482618167900223	0.5176473186556079	175.0	3.300331664541223	0.20975883430713194	0.07997415233600859	5.959910008398685e-06	119.0	6.093014574345059	-0.39009318645126356	-52.55000000000001	604523581.0	0.33409086455436987	3
445	0.25586038696164004	0.5811172687523413	88.45893270770055	9.00761717271743	0.10169993144039868	0.017273189575472307	2.4250919035564213e-06	57.65653060885099	9.164517696291654	0.0	-38.81666666666666	128211253.0	0.1630223442860187	3
446	0.3518717502029799	0.27905710327797767	83.0	5.653844306906688	0.0914651076770695	0.01110861971714867	2.4733199405101574e-06	80.0	9.724041900576196	0.0	-41.60833333333333	568745989.0	0.3690711465190424	3
447	0.36102270547070525	0.2980537345059428	183.0	5.1212789338576	0.4297278258615244	0.03708944526957439	1.7272796356133707e-06	119.0	10.002069034918708	0.0	65.23333333333336	395120709.0	0.340923560023352	3
448	0.3236262707826087	0.44693461811261964	122.30064285184721	0.899746107037193	0.217460378168592	0.2670244802339604	1.4385354962060313e-06	28.98276620033763	0.62204221279233	0.0	-6.64166666666668	299138569.0	0.22943911110477166	3
449	0.38993182388182474	0.4721665801104868	66.18994988724457	5.163413731960019	0.4413442120857443	0.029763637369765374	5.880056731157928e-06	69.61765631830403	7.571566883163612	0.0	59.04166666666667	560962114.0	0.13790159600768848	3
450	0.4253629201622997	0.67956683156421	91.9802874281534	7.824916799149923	0.03908663916147331	0.07630430653744277	7.394841526463069e-06	54.688764489718885	8.886533371581628	0.0	28.825000000000003	681826094.0	-0.0	3
451	0.3518717502029799	0.5176473186556079	83.0	5.653844306906688	0.0914651076770695	0.01110861971714867	2.4733199405101574e-06	119.0	5.515552035158716	0.0	133.8	775911358.0	0.13048093114141224	3
452	0.3518717502029799	0.67956683156421	91.9802874281534	7.824916799149923	0.03908663916147331	0.07630430653744277	5.880056731157928e-06	119.0	1.0630349891902284	0.0	63.92500000000001	729070740.0	-0.0	3
453	0.29640463673874873	0.10916468658350775	36.15456919689307	8.168155873974147	0.10477979250492449	0.005360012033995782	6.063211012770016e-07	121.49207101336964	8.690958254285405	0.0	146.06666666666666	225911734.0	0.5944306766777435	3
454	0.1825584659948014	0.21008224074403295	61.49003894240286	5.246166659738783	0.983352472416714	0.11812460397994394	2.5219961096498267e-06	100.5663810470097	8.000532671074676	0.0	58.258333333333354	214153375.0	0.6073592932611657	3
455	0.38012132654151215	0.42394770882953203	10.011099926521915	4.742241125700649	0.08056921569713003	0.14847040674873058	3.449195086139262e-06	126.5690071074292	6.786217499627451	0.0	59.72500000000001	298915882.0	0.19593096462895576	3
456	0.0104814441974311	0.2894642291155439	126.24995858636765	6.855999219976281	0.169429086029638	0.06467175784255581	6.027722737668729e-06	134.0	2.223100624470261	-5.6504240909654815	84.31666666666665	806678371.0	0.7000543266870249	3
457	0.16816276241471187	0.7016058262832966	71.0	5.552861825280125	0.348384718240326	0.1149368520036342	4.949244172423318e-06	78.0	8.291836721063671	0.0	59.47499999999998	142956585.0	0.13023141130199156	3
458	0.01582431953203811	0.5770035889930997	100.04645766376956	1.0426045164563922	0.12169928413346336	0.06899663249233198	1.724528675282366e-06	70.3808195127427	1.9141631686262528	0.0	-42.083333333333336	613016946.0	0.4071720914748622	3
459	0.19825856849376253	0.5486811072460736	213.0	14.905740404628354	0.0036981620182863916	0.15003117558450013	1.1887535948031926e-05	0.9811458921490137	0.2630061440054643	-0.5861568017503167	-53.516666666666666	316727145.0	0.2530615423954251	3
460	0.038465854591348644	0.5341532837984606	136.0	3.291374086231651	0.30135632265694545	0.03401178464927193	3.3349408973568326e-06	10.0	0.13094664572664882	0.0	-52.625000000000014	892548326.0	0.42738086161019073	3
461	0.3132810678346921	0.8921404561685207	90.0	6.100768874959961	0.37018734427105804	0.011490324761175282	2.8895671447972457e-06	175.0	0.47072521935999134	0.0	116.91666666666666	205841839.0	-0.0	3
462	0.29784729019954903	0.24814176063007415	179.0	2.2249056321728484	0.44878770225097797	0.03736111948273051	7.034513743521752e-06	213.0	2.0743096616751453	-5.081990667936759	58.09999999999998	737344841.0	0.45401094917037677	3
463	0.34810859713426767	0.14046400765013695	136.768331936326	1.4768510508435018	0.46315082403001906	0.14054907266571842	9.366367618713565e-06	59.87629780224752	0.9144170743290827	-2.995739485365778	-21.308333333333337	829090477.0	0.5114273952155954	3
464	0.04938462380078186	0.0903217397927071	89.37330346457722	1.9658329291896328	0.4573946533224858	0.10825293792904907	4.666980609857059e-06	213.0	2.0879650241504377	-3.6968212529363447	60.175000000000026	536089313.0	0.860293636406511	3
465	0.3779886231502965	0.7314243112429596	77.0	6.014642176188575	0.5770816818472794	0.05196617472409717	1.9520445976339152e-06	80.0	2.7282109521755302	0.0	73.77499999999999	229656815.0	-0.0	3
466	0.3561115601027412	0.38773581197363327	7.105677229022411	3.814958963053323	0.5886496749772349	0.039051817286265805	4.8080677232525205e-06	129.66816626179286	9.234199614854973	0.0	-46.90833333333333	736388222.0	0.2561526279236255	3
467	0.033847294584149056	0.1507108787506093	123.0	1.1400289957355971	0.16830207492538546	0.15447227960964102	4.365860075758331e-06	209.0	2.693133052940164	-1.3539785043542167	-38.91666666666667	767217221.0	0.8154418266652417	3
468	0.44772763125708626	0.26139698380773857	11.442609086338141	6.2556893755038026	0.06400797631275315	0.12707372230784894	2.7154537227041242e-06	60.64522425949814	7.238788893045811	0.0	-54.05000000000001	557484269.0	0.2908753849351752	3
469	0.378324147766223	0.8536458040507569	83.0	2.723941244027725	0.6154524655060774	0.13698216891089066	5.602491143720523e-06	164.81269794324965	1.8820984594177403	0.0	8.766666666666666	232866887.0	-0.0	3
470	0.40275155976323224	0.15249166602161054	59.12512623686996	1.6472984747264805	0.284505715839192	0.011583075446278953	3.962214660077688e-06	213.0	5.5223732516688	0.0	52.69166666666669	452810142.0	0.44475677421515725	3
471	1.3935628675269727	0.5454490548290277	213.0	4.45577522821279	0.10767369366348814	0.032549881294014815	6.3884209585266306e-06	17.878270952851324	0.8052987313280955	0.0	-53.583333333333336	235459648.0	-0.0	3
472	0.033847294584149056	0.1507108787506093	90.0	1.1400289957355971	0.16830207492538546	0.10939248299164515	4.365860075758331e-06	209.0	2.8823998489315628	-1.0808134399544151	-37.44166666666666	646005909.0	0.8154418266652417	3
473	0.16527606075043222	0.14408855375040763	117.81483309713754	5.243063700187836	0.07825167274768013	0.4045230538826658	4.160678623977946e-06	108.00639939143359	1.628509517272148	-4.828174566125576	51.491666666666674	796876355.0	0.6906353854991601	3
474	0.007308388394586475	0.6771348938379578	211.24308095622274	7.73057102164306	0.5707808730519452	0.009473043713960417	2.6131716463092624e-06	189.54376966865152	1.7415623811953793	0.0	106.22499999999998	533314658.0	0.3155567191048124	3
475	0.07949538113780252	0.2434027661097975	16.0	3.4346353559946063	0.6893495811473448	0.15738182894302258	2.950921594349435e-06	164.0	2.773270409595776	-0.6048719662624649	58.124999999999986	701945882.0	0.6771018527524	3
476	0.4054627891480399	0.04081927516368586	114.77213693354683	0.08203055697755987	0.3041245946941798	0.009057125964614074	1.355360553607307e-06	47.26619543109808	0.5761853737385536	0.0	-20.700000000000017	678414542.0	0.5537179356882742	3
477	0.33099430783759315	0.7196785916970908	25.0	2.123651518027122	0.18866827712856757	0.10577610589692447	4.359403985888696e-06	213.0	-50.0	-50.0	-50.0	284796425.0	-0.0	3
478	0.8735652604363053	0.16941743624518354	140.1947205382064	0.17562217268497105	0.24637736251180237	0.040185891084363046	3.0232634196757213e-06	28.752752894830024	0.27123168185237034	0.0	-64.91666666666669	455035166.0	-0.0	3
479	0.1414604564743715	0.4539999417504164	31.41549423938477	5.791950167803274	0.2824098281660382	0.013823417508921805	1.0702618786929892e-05	41.281619743869626	2.084900766011593	-0.9621851884977826	-49.62500000000003	825951664.0	0.4045396017752121	3
480	0.2482924282996651	1.288772605204041	39.529975612498184	8.084156014194587	0.40398040020377707	0.15354122716514199	8.631110677219472e-07	40.344401340317134	-50.0	-50.0	-50.0	531556406.0	-0.0	3
481	0.34357527854690334	0.8692590750225062	88.8888658905829	0.08635116502037721	0.33785818947188656	0.015737192622539403	3.475924032694379e-06	36.0	1.231651268041766	0.0	-30.074999999999992	450103122.0	-0.0	3
482	0.37132472814522344	0.818037042521381	83.0	2.723941244027725	0.6154524655060774	0.14856467745956758	1.957102306812589e-06	138.33639337459206	1.3192744784152453	0.0	12.741666666666674	131165526.0	-0.0	3
483	0.2058667560808298	0.5694156365771617	213.0	24.50585149353335	0.32136192463540336	0.26644144113255497	8.182793060048685e-06	61.4357499275479	5.810155463279588	-2.5938128868000048	-55.224999999999994	441291892.0	0.22471887222330267	3
484	0.245565457194599	0.7235330595946788	180.0	3.0528338073439776	0.23794369940206153	0.06509736710737211	4.176162489518752e-06	107.0	6.954534064801788	0.0	-62.708333333333336	147533788.0	0.03090148321072217	3
485	0.016019699200468182	0.8455425455792893	80.02820004519266	1.3109378211586469	0.9052263113354573	0.049188393762728176	2.0542339306131517e-06	111.0307569631455	2.70689489856116	0.0	-32.55	668499111.0	0.1384377552202425	3
486	0.3352050842575338	0.47969758016605935	140.0	1.949946483969664	0.25577667776496227	0.08729302220199171	6.142453702946747e-06	62.0	2.281544289047673	0.0	-34.55	604965007.0	0.18509733557640684	3
487	0.024286805661919146	0.8240111051573819	180.81987119286245	4.376109089082914	0.31653554132934203	0.09839529068534829	2.0704747066112802e-06	108.0	8.716224207011471	0.0	-36.72500000000001	892647989.0	0.15170208918069905	3
488	0.05259675690918769	0.6143207506529313	213.0	3.4346353559946063	0.6893495811473448	0.11012709257180878	1.4757334709030021e-06	51.59751138311673	2.6913174288176265	0.0	-49.65833333333334	690607159.0	0.33308281560153896	3
489	0.09646053329905643	0.21627011966730242	28.18763900591436	2.81236703308857	0.08845556189955217	0.10829774275222029	3.534021230004331e-06	213.0	1.4735976826185713	-1.7757608169402435	48.925	484623634.0	0.6872693470336412	3
490	0.0184921118797041	0.9291224354782498	133.0	7.561496116278496	0.3176302454430516	0.013684055653125641	2.6490282440355347e-06	194.0	1.6817363398526979	0.0	86.72500000000001	810394686.0	0.05238545264204608	4
491	0.0184921118797041	0.9291224354782498	133.0	7.561496116278496	0.3176302454430516	0.013684055653125641	2.6490282440355347e-06	194.0	1.6817363398526979	0.0	86.72500000000001	810394686.0	0.05238545264204608	4
492	0.0184921118797041	0.9291224354782498	133.0	7.561496116278496	0.3176302454430516	0.013684055653125641	2.6490282440355347e-06	194.0	1.6817363398526979	0.0	86.72500000000001	810394686.0	0.05238545264204608	4
493	0.0184921118797041	0.9291224354782498	133.0	7.561496116278496	0.3176302454430516	0.013684055653125641	2.6490282440355347e-06	194.0	1.6817363398526979	0.0	86.72500000000001	810394686.0	0.05238545264204608	4
494	0.0184921118797041	0.9291224354782498	133.0	7.561496116278496	0.3176302454430516	0.013684055653125641	2.6490282440355347e-06	194.0	1.6817363398526979	0.0	86.72500000000001	810394686.0	0.05238545264204608	4
495	0.16287151229300048	0.28451359378020236	143.0	0.03008503362514532	0.3848158597013058	0.13777211638049186	9.19831019347674e-07	16.0	0.6790109849282331	0.0	-38.49166666666666	899808403.0	0.5526148939267972	4
496	0.16287151229300048	0.28451359378020236	143.0	0.03008503362514532	0.3848158597013058	0.13777211638049186	9.19831019347674e-07	16.0	0.6790109849282331	0.0	-38.49166666666666	899808403.0	0.5526148939267972	4
497	0.3336915999939329	0.6969021708968992	35.0	4.121470666462086	0.01918589334960858	0.038684052890984956	6.163600410227048e-06	159.0	-0.06375795485993763	0.0	37.625	864922237.0	-0.0	4
498	0.3336915999939329	0.6969021708968992	35.0	4.121470666462086	0.01918589334960858	0.038684052890984956	6.163600410227048e-06	159.0	-0.06375795485993763	0.0	37.625	864922237.0	-0.0	4
499	0.3336915999939329	0.6969021708968992	35.0	4.121470666462086	0.01918589334960858	0.038684052890984956	6.163600410227048e-06	159.0	-0.06375795485993763	0.0	37.625	864922237.0	-0.0	4
500	0.3336915999939329	0.6969021708968992	35.0	4.121470666462086	0.01918589334960858	0.038684052890984956	6.163600410227048e-06	159.0	-0.06375795485993763	0.0	37.625	864922237.0	-0.0	4
501	0.3336915999939329	0.6969021708968992	35.0	4.121470666462086	0.01918589334960858	0.038684052890984956	6.163600410227048e-06	159.0	-0.06375795485993763	0.0	37.625	864922237.0	-0.0	4
502	0.3336915999939329	0.6969021708968992	35.0	4.121470666462086	0.01918589334960858	0.038684052890984956	6.163600410227048e-06	159.0	-0.06375795485993763	0.0	37.625	864922237.0	-0.0	4
503	0.22307281023057873	0.8238702576543249	82.0	5.2921645822990175	0.1657079258715412	0.06755269389507491	5.44099555704382e-06	46.0	7.9669345337466595	0.0	9.183333333333337	835471442.0	-0.0	4
504	0.22307281023057873	0.8238702576543249	82.0	5.2921645822990175	0.1657079258715412	0.06755269389507491	5.44099555704382e-06	46.0	7.9669345337466595	0.0	9.183333333333337	835471442.0	-0.0	4
505	0.3911041787769009	0.39600408237291873	49.0	3.4466600336759434	0.08829708512696596	0.011333362281021747	4.604634507293687e-06	107.0	10.522735975257202	0.0	-39.391666666666666	851932938.0	0.2128917388501803	4
506	0.3911041787769009	0.39600408237291873	49.0	3.4466600336759434	0.08829708512696596	0.011333362281021747	4.604634507293687e-06	107.0	10.522735975257202	0.0	-39.391666666666666	851932938.0	0.2128917388501803	4
507	0.11177930317019834	0.8911686370896255	191.0	4.236912684592753	0.4322904196830544	0.10904099314168943	3.936039946987644e-06	155.0	5.368014112230153	0.0	50.29999999999997	848477639.0	-0.0	4
508	0.11177930317019834	0.8911686370896255	191.0	4.236912684592753	0.4322904196830544	0.10904099314168943	3.936039946987644e-06	155.0	5.368014112230153	0.0	50.29999999999997	848477639.0	-0.0	4
509	0.11177930317019834	0.8911686370896255	191.0	4.236912684592753	0.4322904196830544	0.10904099314168943	3.936039946987644e-06	155.0	5.368014112230153	0.0	50.29999999999997	848477639.0	-0.0	4
510	0.1482618167900223	0.5176473186556079	175.0	3.300331664541223	0.20975883430713194	0.07997415233600859	5.959910008398685e-06	57.0	2.7496642138735403	0.0	-53.67499999999999	896715238.0	0.33409086455436987	4
511	0.1482618167900223	0.5176473186556079	175.0	3.300331664541223	0.20975883430713194	0.07997415233600859	5.959910008398685e-06	57.0	2.7496642138735403	0.0	-53.67499999999999	896715238.0	0.33409086455436987	4
512	0.3518717502029799	0.27905710327797767	83.0	5.653844306906688	0.0914651076770695	0.01110861971714867	2.4733199405101574e-06	119.0	8.011979341452669	0.0	180.5916666666667	104203428.0	0.3690711465190424	4
513	0.3518717502029799	0.27905710327797767	83.0	5.653844306906688	0.0914651076770695	0.01110861971714867	2.4733199405101574e-06	119.0	8.011979341452669	0.0	180.5916666666667	104203428.0	0.3690711465190424	4
514	0.35756630126825534	0.6362684877218069	60.0	0.6111581886685424	0.4084384378138531	0.18516774535888042	1.2815337522593737e-06	29.0	0.9887853692046278	0.0	-15.05833333333333	899293473.0	0.006165211009937721	4
515	0.4253629201622997	0.67956683156421	91.9802874281534	7.824916799149923	0.03908663916147331	0.07630430653744277	7.394841526463069e-06	54.688764489718885	8.886533371581628	0.0	28.825000000000003	681826094.0	-0.0	4
516	0.4253629201622997	0.67956683156421	91.9802874281534	7.824916799149923	0.03908663916147331	0.07630430653744277	7.394841526463069e-06	54.688764489718885	8.886533371581628	0.0	28.825000000000003	681826094.0	-0.0	4
517	0.3518717502029799	0.5176473186556079	83.0	5.653844306906688	0.0914651076770695	0.01110861971714867	2.4733199405101574e-06	119.0	5.515552035158716	0.0	133.8	775911358.0	0.13048093114141224	4
518	0.3518717502029799	0.5176473186556079	83.0	5.653844306906688	0.0914651076770695	0.01110861971714867	2.4733199405101574e-06	119.0	5.515552035158716	0.0	133.8	775911358.0	0.13048093114141224	4
519	0.3518717502029799	0.5176473186556079	83.0	5.653844306906688	0.0914651076770695	0.01110861971714867	2.4733199405101574e-06	119.0	5.515552035158716	0.0	133.8	775911358.0	0.13048093114141224	4
520	0.0104814441974311	0.2894642291155439	126.24995858636765	6.855999219976281	0.169429086029638	0.06467175784255581	6.027722737668729e-06	134.0	2.223100624470261	-5.6504240909654815	84.31666666666665	806678371.0	0.7000543266870249	4
521	0.0104814441974311	0.2894642291155439	126.24995858636765	6.855999219976281	0.169429086029638	0.06467175784255581	6.027722737668729e-06	134.0	2.223100624470261	-5.6504240909654815	84.31666666666665	806678371.0	0.7000543266870249	4
522	0.35661712139986323	0.18187329442472494	57.0	6.401265710361139	0.47382353280436557	0.09525938397476476	3.5722614707253387e-06	78.0	8.722506918076276	0.0	60.233333333333334	559339959.0	0.46150958417541177	4
523	0.17907383426525691	0.2310091589498256	64.07873188200097	6.574088098272624	0.08468229397100671	0.010386993734287017	3.7204324887247537e-06	117.80463133524844	7.941919890906135	0.0	119.28333333333332	720877008.0	0.5899170067849175	4
524	0.12525439634826752	0.44251052964537163	133.24623681289623	6.033567759732589	0.7039683302170586	0.009050891860541622	4.838701040484784e-06	176.15170180346678	1.5052508917638505	-3.599033067077871	120.26666666666667	826256309.0	0.43223507400636085	4
525	0.36102270547070525	0.2980537345059428	183.0	5.1212789338576	0.4297278258615244	0.03708944526957439	1.7272796356133707e-06	119.0	10.002069034918708	0.0	65.23333333333336	395120709.0	0.340923560023352	4
526	0.29640463673874873	0.10916468658350775	36.15456919689307	8.168155873974147	0.10477979250492449	0.005360012033995782	6.063211012770016e-07	121.49207101336964	8.690958254285405	0.0	146.06666666666666	225911734.0	0.5944306766777435	4
527	0.024286805661919146	0.8240111051573819	180.81987119286245	4.376109089082914	0.31653554132934203	0.09839529068534829	2.0704747066112802e-06	108.0	8.716224207011471	0.0	-36.72500000000001	892647989.0	0.15170208918069905	4
528	0.12166021918723974	0.9016679052563714	189.22968166163457	9.746462068570704	0.0029295531547425743	0.12941420362162992	6.065013477520538e-06	76.42192004778266	9.962407172189419	0.0	-58.2	746894259.0	-0.0	4
529	0.29784729019954903	0.24814176063007415	179.0	2.2249056321728484	0.44878770225097797	0.03736111948273051	7.034513743521752e-06	213.0	2.0743096616751453	-5.081990667936759	58.09999999999998	737344841.0	0.45401094917037677	4
530	0.4253629201622997	0.67956683156421	91.9802874281534	7.824916799149923	0.03908663916147331	0.07630430653744277	5.880056731157928e-06	69.61765631830403	6.408706695402312	0.0	118.77499999999998	490584779.0	-0.0	4
531	0.25586038696164004	0.5811172687523413	88.45893270770055	9.00761717271743	0.10169993144039868	0.017273189575472307	2.4250919035564213e-06	57.65653060885099	9.164517696291654	0.0	-38.81666666666666	128211253.0	0.1630223442860187	4
532	0.038465854591348644	0.5341532837984606	136.0	3.291374086231651	0.30135632265694545	0.03401178464927193	3.3349408973568326e-06	10.0	0.13094664572664882	0.0	-52.625000000000014	892548326.0	0.42738086161019073	4
533	0.038465854591348644	0.5341532837984606	136.0	3.291374086231651	0.30135632265694545	0.03401178464927193	3.3349408973568326e-06	10.0	0.13094664572664882	0.0	-52.625000000000014	892548326.0	0.42738086161019073	4
534	0.34810859713426767	0.14046400765013695	136.768331936326	1.4768510508435018	0.46315082403001906	0.14054907266571842	9.366367618713565e-06	59.87629780224752	0.9144170743290827	-2.995739485365778	-21.308333333333337	829090477.0	0.5114273952155954	4
535	0.1414604564743715	0.4539999417504164	31.41549423938477	5.791950167803274	0.2824098281660382	0.013823417508921805	1.0702618786929892e-05	41.281619743869626	2.084900766011593	-0.9621851884977826	-49.62500000000003	825951664.0	0.4045396017752121	4
536	0.16527606075043222	0.14408855375040763	117.81483309713754	5.243063700187836	0.07825167274768013	0.4045230538826658	4.160678623977946e-06	108.00639939143359	1.628509517272148	-4.828174566125576	51.491666666666674	796876355.0	0.6906353854991601	4
537	0.34357527854690334	0.8692590750225062	30.0	5.721449870418586	0.33785818947188656	0.015737192622539403	3.475924032694379e-06	36.0	0.4586461316136834	0.0	4.408333333333335	837045957.0	-0.0	4
538	0.40275229926002176	0.5454490548290277	213.0	4.45577522821279	0.10767369366348814	0.032549881294014815	6.3884209585266306e-06	213.0	1.0231680077636272	-4.005213665840443	106.65000000000002	685549006.0	0.05180112049139862	4
539	0.08523348305431845	0.4250444676128311	69.0	2.033953040709989	0.49803031933489017	0.06509736710737211	4.176162489518752e-06	107.0	4.8077626637661375	0.0	-50.24166666666669	828887869.0	0.48972204933285046	4
540	0.3518717502029799	0.67956683156421	91.9802874281534	7.824916799149923	0.03908663916147331	0.07630430653744277	5.880056731157928e-06	119.0	1.0630349891902284	0.0	63.92500000000001	729070740.0	-0.0	4
541	0.007308388394586475	0.6771348938379578	211.24308095622274	7.73057102164306	0.5707808730519452	0.009473043713960417	2.6131716463092624e-06	189.54376966865152	1.7415623811953793	0.0	106.22499999999998	533314658.0	0.3155567191048124	4
542	0.016019699200468182	0.8455425455792893	80.02820004519266	1.3109378211586469	0.9052263113354573	0.049188393762728176	2.0542339306131517e-06	111.0307569631455	2.70689489856116	0.0	-32.55	668499111.0	0.1384377552202425	4
543	0.33099430783759315	0.23991652035793642	115.93874494364019	0.25922212813748513	0.46159611156751434	0.009569209666611466	4.359403985888696e-06	213.0	1.7049879180516996	0.0	-15.591666666666669	583474019.0000001	0.4290891718044705	4
544	0.38012132654151215	0.42394770882953203	10.011099926521915	4.742241125700649	0.08056921569713003	0.14847040674873058	3.449195086139262e-06	126.5690071074292	6.786217499627451	0.0	59.72500000000001	298915882.0	0.19593096462895576	4
545	0.04938462380078186	0.0903217397927071	89.37330346457722	1.9658329291896328	0.4573946533224858	0.10825293792904907	4.666980609857059e-06	213.0	2.0879650241504377	-3.6968212529363447	60.175000000000026	536089313.0	0.860293636406511	4
546	0.05485345196276473	0.10988718455302678	49.789237573806716	0.39290331289224434	0.11144476135079731	0.038945952824997764	1.6811830553981738e-06	177.88217774529525	3.0673337469369386	0.0	-37.20833333333333	802662047.0	0.8352593634842085	4
547	0.22785259015036494	0.7196785916970908	25.0	2.123651518027122	0.18866827712856757	0.10577610589692447	1.551033229021067e-06	203.0	1.6621018176262297	0.0	27.558333333333337	580368595.0	0.05246881815254423	4
548	0.07949538113780252	0.2434027661097975	16.0	3.4346353559946063	0.6893495811473448	0.15738182894302258	2.950921594349435e-06	164.0	2.773270409595776	-0.6048719662624649	58.124999999999986	701945882.0	0.6771018527524	4
549	0.1825584659948014	0.21008224074403295	61.49003894240286	5.246166659738783	0.983352472416714	0.11812460397994394	2.5219961096498267e-06	100.5663810470097	8.000532671074676	0.0	58.258333333333354	214153375.0	0.6073592932611657	4
550	0.3642187594529287	0.573393643030868	88.8888658905829	0.08635116502037721	0.4797411070361177	0.13173507334194445	1.679044317519015e-06	64.02870672512347	1.4596893100322674	0.0	39.15	745789701.0	0.062387597516203264	4
551	0.6365355539595602	0.3848070362638062	82.18825557316325	0.7375263300427615	0.11458924377803362	0.1811733928682671	4.4800434814952576e-07	73.8761186719467	1.36010234755107	0.0	-21.71666666666667	771459924.0	-0.0	4
552	0.38012132654151215	0.42394770882953203	10.011099926521915	4.742241125700649	0.08056921569713003	0.14847040674873058	3.449195086139262e-06	126.5690071074292	6.786217499627451	0.0	59.72500000000001	298915882.0	0.19593096462895576	4
553	0.25334212218839425	0.547028688888647	7.068622449505412	3.0899972987502835	0.5499512875842438	0.042643606771877944	6.085736671171601e-06	114.51981327045024	7.069746344299311	0.0	-46.60000000000001	774472986.0000001	0.19962918892295878	4
554	0.024286805661919146	0.8240111051573819	180.81987119286245	4.376109089082914	0.31653554132934203	0.08729302220199171	2.0704747066112802e-06	108.0	8.532096669739872	0.0	-36.46666666666666	572041113.0	0.15170208918069905	4
555	0.3518717502029799	0.27905710327797767	83.0	5.653844306906688	0.0914651076770695	0.01110861971714867	2.4733199405101574e-06	80.0	9.724041900576196	0.0	-41.60833333333333	568745989.0	0.3690711465190424	4
556	0.35661712139986323	0.18187329442472494	57.0	6.401265710361139	0.47382353280436557	0.09525938397476476	3.5722614707253387e-06	78.0	8.722506918076276	0.0	60.233333333333334	187016291.0	0.46150958417541177	4
557	0.07949538113780252	0.2434027661097975	16.0	3.4346353559946063	0.6893495811473448	0.15738182894302258	2.950921594349435e-06	164.0	2.773270409595776	-0.6048719662624649	58.124999999999986	701945882.0	0.6771018527524	4
558	0.35661712139986323	0.18187329442472494	57.0	6.401265710361139	0.47382353280436557	0.09525938397476476	3.5722614707253387e-06	78.0	8.722506918076276	0.0	60.233333333333334	187016291.0	0.46150958417541177	4
559	0.1414604564743715	0.4539999417504164	31.41549423938477	5.791950167803274	0.2824098281660382	0.013823417508921805	1.0702618786929892e-05	41.281619743869626	2.084900766011593	-0.9621851884977826	-49.62500000000003	825951664.0	0.4045396017752121	4
560	0.0184921118797041	0.9291224354782498	133.0	7.561496116278496	0.3176302454430516	0.013684055653125641	2.6490282440355347e-06	194.0	1.6817363398526979	0.0	86.72500000000001	559550745.0	0.05238545264204608	4
561	0.021965203760277458	1.2562496052270076	95.17973265910948	5.250083294526357	0.413631280247716	0.011248423985872847	2.520076803198538e-07	213.0	-50.0	-50.0	-50.0	519809732.0	-0.0	4
562	0.0184921118797041	0.9291224354782498	133.0	7.561496116278496	0.3176302454430516	0.013684055653125641	2.6490282440355347e-06	194.0	1.6817363398526979	0.0	86.72500000000001	236001718.0	0.05238545264204608	4
563	0.0184921118797041	0.9291224354782498	133.0	7.561496116278496	0.3176302454430516	0.013684055653125641	2.6490282440355347e-06	194.0	1.6817363398526979	0.0	86.72500000000001	520296549.99999994	0.05238545264204608	4
564	0.006163179910899952	1.8208248242675953	189.6225720418925	8.514782172028214	0.2701350710347304	0.16700909694504673	1.6017616361707722e-06	213.0	-50.0	-50.0	-50.0	168330552.0	-0.0	4
565	0.16287151229300048	0.28451359378020236	143.0	0.03008503362514532	0.3176302454430516	0.013684055653125641	2.6490282440355347e-06	16.0	0.17196908021202262	0.0	-52.49166666666667	636514390.0	0.5526148939267972	4
566	0.16287151229300048	0.28451359378020236	143.0	0.03008503362514532	0.3848158597013058	0.13777211638049186	9.19831019347674e-07	16.0	0.6790109849282331	0.0	-38.49166666666666	899808403.0	0.5526148939267972	4
567	0.2906770081564621	0.6867686125318476	51.32276840991453	3.859297625611565	0.030627665060432567	0.054052230217602415	1.0776295855186514e-05	213.0	0.781530273366787	0.0	34.275000000000006	495629260.0	0.022554379311690242	4
568	0.3336915999939329	0.6969021708968992	35.0	4.121470666462086	0.01918589334960858	0.038684052890984956	6.163600410227048e-06	159.0	-0.06375795485993763	0.0	37.625	864922237.0	-0.0	4
569	0.24632632707991708	0.22325419543328112	50.03803920585723	4.872862360483436	0.02624233479675178	0.05275039417809861	1.2134812991470326e-06	152.32632714249868	5.297528230968826	0.0	113.6083333333333	248307737.0	0.5304194774868018	4
570	0.3336915999939329	0.6969021708968992	35.0	4.121470666462086	0.01918589334960858	0.038684052890984956	6.163600410227048e-06	159.0	-0.06375795485993763	0.0	37.625	864922237.0	-0.0	4
571	0.3336915999939329	0.6969021708968992	35.0	4.121470666462086	0.01918589334960858	0.038684052890984956	6.163600410227048e-06	159.0	-0.06375795485993763	0.0	37.625	864922237.0	-0.0	4
572	0.2606104193634055	1.0045783211938812	40.09086690787205	5.154769833961227	0.021489466070298408	0.10540232042241557	4.361628548361596e-06	74.2873565989566	-50.0	-50.0	-50.0	570133130.0	-0.0	4
573	0.22307281023057873	0.8238702576543249	82.0	5.2921645822990175	0.1657079258715412	0.038684052890984956	6.163600410227048e-06	159.0	1.028381327048912	0.0	95.57499999999999	152503722.0	-0.0	4
574	0.28375156158598897	0.48929777622940746	71.90557347395509	1.5036023313271036	0.014698863632234369	0.009278977169608406	4.3172957580377466e-06	10.059987514469796	1.3597486621886468	0.0	-45.458333333333336	530270554.0	0.22695066218460358	4
575	0.7412596061860095	0.5463105791342184	116.55287640837925	5.029374683685795	0.13422982407133627	0.0997381314417412	9.464250567689587e-06	63.351645975347495	7.381986559587969	0.0	-55.00833333333334	226040673.0	-0.0	4
576	0.3911041787769009	0.39600408237291873	191.0	4.236912684592753	0.4322904196830544	0.10904099314168943	4.604634507293687e-06	107.0	6.552518671028646	-0.5805413038281255	-53.11666666666666	454464637.0	0.2128917388501803	4
577	0.19141760420164056	0.9179051043476832	92.2499543213473	2.537986021730305	0.10241847501588357	0.017212183463576714	2.249618469098303e-06	184.17809737250545	0.776479954381422	0.0	44.09166666666666	819130496.0000001	-0.0	4
578	0.11177930317019834	0.8911686370896255	191.0	4.236912684592753	0.4322904196830544	0.10904099314168943	3.936039946987644e-06	155.0	5.368014112230153	0.0	50.29999999999997	848477639.0	-0.0	4
579	0.08554754952921534	0.6091378282833172	213.0	6.312663704946946	0.3843739281087385	0.07516959155124808	4.604120580744644e-06	182.4900044763076	1.1023230650074298	-2.520300372101212	67.52500000000002	526350462.0	0.30531514780654856	4
580	0.1482618167900223	0.5176473186556079	175.0	3.300331664541223	0.20975883430713194	0.07997415233600859	5.959910008398685e-06	57.0	2.7496642138735403	0.0	-53.67499999999999	896715238.0	0.33409086455436987	4
581	0.0947589746819261	0.7744718083270143	213.0	4.752123127822912	0.22716643623429106	0.07940362785144946	3.6871996351174433e-06	44.02612943892636	2.5113283859112485	0.0	-47.68333333333334	594039762.9999999	0.13076979920674514	4
582	0.3518717502029799	0.27905710327797767	83.0	5.653844306906688	0.0914651076770695	0.01110861971714867	2.4733199405101574e-06	119.0	8.011979341452669	0.0	180.5916666666667	104203428.0	0.3690711465190424	4
583	0.3518717502029799	0.27905710327797767	83.0	5.653844306906688	0.0914651076770695	0.01110861971714867	2.4733199405101574e-06	119.0	8.011979341452669	0.0	180.5916666666667	104203428.0	0.3690711465190424	4
584	0.35756630126825534	0.6362684877218069	60.0	0.6111581886685424	0.4084384378138531	0.18516774535888042	1.2815337522593737e-06	29.0	0.9887853692046278	0.0	-15.05833333333333	899293473.0	0.006165211009937721	4
585	0.4253629201622997	0.67956683156421	91.9802874281534	7.824916799149923	0.03908663916147331	0.07630430653744277	7.394841526463069e-06	54.688764489718885	8.886533371581628	0.0	28.825000000000003	681826094.0	-0.0	4
586	0.4253629201622997	0.67956683156421	91.9802874281534	5.653844306906688	0.0914651076770695	0.01110861971714867	2.4733199405101574e-06	54.688764489718885	7.929270424628925	0.0	-19.94166666666667	407886787.0	-0.0	4
587	0.3518717502029799	0.5176473186556079	83.0	7.824916799149923	0.03908663916147331	0.07630430653744277	7.394841526463069e-06	119.0	1.8360840247517238	-0.6425825193281849	97.60833333333332	556531111.0	0.13048093114141224	4
588	0.4242374283143326	0.65968844814644	157.6860950959362	8.995536889366178	0.06181803055596207	0.010355177807613886	2.0311399266255644e-06	28.940679566035826	2.994694097202803	0.0	-63.69166666666666	307966352.0	-0.0	4
589	0.3518717502029799	0.5176473186556079	83.0	5.653844306906688	0.0914651076770695	0.01110861971714867	2.4733199405101574e-06	119.0	5.515552035158716	0.0	133.8	775911358.0	0.13048093114141224	4
590	0.010817231031820827	0.011861404596853253	137.90828643877185	5.008366782181776	0.13355580130389033	0.09180239874355822	3.380909119266708e-06	2.6818485583262373	0.40233860487506945	0.0	-53.47500000000001	441573288.0	0.9773213643713259	4
591	0.0104814441974311	0.2894642291155439	126.24995858636765	6.855999219976281	0.169429086029638	0.06467175784255581	6.027722737668729e-06	134.0	2.223100624470261	-5.6504240909654815	84.31666666666665	170777015.0	0.7000543266870249	4
592	0.35661712139986323	0.18187329442472494	57.0	6.401265710361139	0.47382353280436557	0.09525938397476476	3.5722614707253387e-06	78.0	8.722506918076276	0.0	60.233333333333334	559339959.0	0.46150958417541177	4
593	0.23819610085483933	0.24249514613976642	17.811583894436232	8.129120442189665	0.044799489208222666	0.009173473879284058	6.953198650754308e-06	115.35805635402643	6.5803403424319855	-1.8383835706323186	-35.88333333333337	831394956.0	0.5193087530053943	4
594	0.12525439634826752	0.44251052964537163	133.24623681289623	6.033567759732589	0.7039683302170586	0.009050891860541622	4.838701040484784e-06	119.0	5.90085841175357	-0.7735687621655085	100.58333333333337	578328692.0	0.43223507400636085	4
595	0.36102270547070525	0.2980537345059428	183.0	5.1212789338576	0.4297278258615244	0.03708944526957439	1.7272796356133707e-06	176.15170180346678	3.163649230289801	0.0	58.45	406698951.0	0.340923560023352	4
596	0.29640463673874873	0.8240111051573819	36.15456919689307	8.168155873974147	0.10477979250492449	0.005360012033995782	6.063211012770016e-07	121.49207101336964	-50.0	-50.0	-50.0	465583232.0	-0.0	4
597	0.024286805661919146	0.10916468658350775	180.81987119286245	4.376109089082914	0.31653554132934203	0.09839529068534829	2.0704747066112802e-06	108.0	8.570590319051279	0.0	-49.75833333333335	812050540.0	0.8665485077545731	4
598	0.16236748003997015	0.9724542101579556	199.5807203552054	11.468094810359334	0.003434885051824218	0.15912204447756895	4.751324606757226e-06	77.30101031706633	4.559212026243628	0.0	113.4833333333333	158485736.0	-0.0	4
599	0.29784729019954903	0.24814176063007415	179.0	2.2249056321728484	0.44878770225097797	0.03736111948273051	7.034513743521752e-06	213.0	2.0743096616751453	-5.081990667936759	58.09999999999998	737344841.0	0.45401094917037677	4
600	0.4253629201622997	0.67956683156421	91.9802874281534	7.824916799149923	0.03908663916147331	0.07630430653744277	5.880056731157928e-06	69.61765631830403	6.408706695402312	0.0	118.77499999999998	490584779.0	-0.0	4
601	0.25586038696164004	0.5811172687523413	88.45893270770055	9.00761717271743	0.10169993144039868	0.017273189575472307	2.4250919035564213e-06	57.65653060885099	9.164517696291654	0.0	-38.81666666666666	128211253.0	0.1630223442860187	4
602	0.038465854591348644	0.5341532837984606	136.0	3.291374086231651	0.30135632265694545	0.03401178464927193	3.3349408973568326e-06	10.0	0.13094664572664882	0.0	-52.625000000000014	733364979.0	0.42738086161019073	4
603	0.038465854591348644	0.5341532837984606	136.0	3.291374086231651	0.30135632265694545	0.03401178464927193	3.3349408973568326e-06	10.0	0.13094664572664882	0.0	-52.625000000000014	111759668.0	0.42738086161019073	4
604	0.34810859713426767	0.14046400765013695	31.41549423938477	5.791950167803274	0.2824098281660382	0.013823417508921805	1.0702618786929892e-05	59.87629780224752	3.295460803346833	-3.7294907806980198	-59.22499999999998	769552730.0	0.5114273952155954	4
605	0.20494904406929496	0.5691403361123655	139.09680731596086	0.5090963757867522	0.5892757388759747	0.17848033332650004	1.0366255486525521e-05	31.873003038512827	0.2150100570132789	0.0	-34.76666666666668	203451195.99999997	0.2259106198183396	4
606	0.19760826824452643	0.18918281292201677	115.20444142572235	8.229044293995807	0.0758045721576378	0.4947287082642591	7.662972618073344e-06	6.121880935977785	0.4570561663519257	0.0	-62.14166666666667	671584767.0	0.6132089188334569	4
607	0.34357527854690334	0.8692590750225062	30.0	5.721449870418586	0.33785818947188656	0.015737192622539403	3.475924032694379e-06	36.0	0.4586461316136834	0.0	4.408333333333335	837045957.0	-0.0	4
608	0.40275229926002176	0.5454490548290277	213.0	4.45577522821279	0.10767369366348814	0.032549881294014815	6.3884209585266306e-06	213.0	1.0231680077636272	-4.005213665840443	106.65000000000002	685549006.0	0.05180112049139862	4
609	0.059724178035180486	0.2857713065575828	102.35831890338216	2.218431871569278	0.30626342295759645	0.0929904684148231	1.0353935664741674e-06	57.40124735713681	2.799458047538053	0.0	-48.750000000000014	141377102.0	0.6545045154072366	4
610	0.3518717502029799	0.6771348938379578	91.9802874281534	7.824916799149923	0.03908663916147331	0.07630430653744277	5.880056731157928e-06	119.0	0.9086187096303746	0.0	44.116666666666674	538096199.0	-0.0	4
611	0.007308388394586475	0.67956683156421	211.24308095622274	7.73057102164306	0.5707808730519452	0.009473043713960417	2.6131716463092624e-06	189.54376966865152	1.6897278183380262	0.0	78.09166666666665	538615907.0	0.31312478137856015	4
612	0.019321866761412586	0.2310283435976373	97.2908421004557	0.7343167208850612	0.25749137091036955	0.0780789160771321	1.1458654198498433e-06	120.48003988890034	3.4147386691294734	0.0	-44.941666666666684	403913736.0	0.7496497896409502	4
613	0.33099430783759315	0.8455425455792893	80.02820004519266	0.25922212813748513	0.46159611156751434	0.009569209666611466	4.359403985888696e-06	213.0	2.486660438926684	0.0	-4.524999999999999	459511653.0	-0.0	4
614	0.38012132654151215	0.42394770882953203	10.011099926521915	4.742241125700649	0.08056921569713003	0.10825293792904907	4.666980609857059e-06	213.0	1.0191034471779226	0.0	47.35833333333335	609201776.0	0.19593096462895576	4
615	0.07881611869423658	0.13314433879378446	149.30410686068473	3.178325810929918	0.5404278549497471	0.09729851672078679	4.805212375513102e-06	154.66024781516938	3.0090709844556813	-4.219343262653646	59.7166666666667	199663893.0	0.7880395425119789	4
616	0.05217428090086408	0.14555392497835767	53.894863341251636	0.18170942904764714	0.030063485074602422	0.015680398176840644	1.996643186552724e-06	147.75072346489299	2.628384531392676	0.0	-32.79166666666667	722434561.0	0.8022717941207782	4
617	0.33102913835133974	1.6395824130200956	35.23763807074204	3.678230022113998	0.14392054106351132	0.04335745208079384	1.6376579293108054e-06	185.66983387147795	-50.0	-50.0	-50.0	583480877.0	-0.0	4
618	0.07949538113780252	0.2434027661097975	16.0	3.4346353559946063	0.6893495811473448	0.15738182894302258	2.950921594349435e-06	164.0	2.773270409595776	-0.6048719662624649	58.124999999999986	701945882.0	0.6771018527524	4
619	0.23984999790286676	0.05150912546075542	76.358531704936	4.215761425412898	0.5212635480970343	0.19925465082258212	2.3475008221712038e-06	150.5369363790644	2.2533475492194857	-0.7972670734171707	54.90000000000002	704101222.0	0.7086408766363779	4
620	0.5068014639973042	0.5701104894620357	38.56763742813932	0.9469048297281839	0.47904612710402633	0.012264797873355882	2.6057873195199774e-06	44.50359166092957	1.8057477269408864	0.0	3.7833333333333314	322052534.0	-0.0	4
621	0.6365355539595602	0.573393643030868	88.8888658905829	0.08635116502037721	0.11458924377803362	0.1811733928682671	4.4800434814952576e-07	73.8761186719467	0.6725466287666819	0.0	-27.175000000000004	880435628.0000001	-0.0	4
622	0.38012132654151215	0.42394770882953203	10.011099926521915	4.742241125700649	0.08056921569713003	0.14847040674873058	3.449195086139262e-06	126.5690071074292	6.786217499627451	0.0	59.72500000000001	298915882.0	0.19593096462895576	4
623	0.25334212218839425	0.547028688888647	7.068622449505412	3.0899972987502835	0.5499512875842438	0.042643606771877944	6.085736671171601e-06	114.51981327045024	7.069746344299311	0.0	-46.60000000000001	774472986.0000001	0.19962918892295878	4
624	0.024286805661919146	0.8240111051573819	180.81987119286245	4.376109089082914	0.0914651076770695	0.01110861971714867	2.0704747066112802e-06	108.0	7.118286208910455	0.0	-24.17499999999999	442861642.99999994	0.15170208918069905	4
625	0.33991688370138673	0.3515167565863662	49.573496497618024	0.6883391311038496	0.49834836308321206	0.10690419714098622	2.5706915416952763e-06	77.08624180142108	1.6350905209256403	0.0	-55.93333333333333	329241976.0	0.308566359712247	4
626	0.35661712139986323	0.18187329442472494	57.0	6.401265710361139	0.47382353280436557	0.09525938397476476	3.5722614707253387e-06	78.0	8.722506918076276	0.0	60.233333333333334	187016291.0	0.46150958417541177	4
627	0.07949538113780252	0.2434027661097975	16.0	3.4346353559946063	0.6893495811473448	0.15738182894302258	2.950921594349435e-06	164.0	2.773270409595776	-0.6048719662624649	58.124999999999986	701945882.0	0.6771018527524	4
628	0.1726459001286882	0.03507979122698529	49.52822688227698	6.738924340157562	0.1709725457643803	0.02071601068965921	1.25894500309159e-05	58.434168393056325	2.2602653724810087	-6.203937246679589	-54.83333333333333	870128919.9999999	0.7922743086443265	4
629	0.1414604564743715	0.4539999417504164	31.41549423938477	5.791950167803274	0.47382353280436557	0.09525938397476476	3.5722614707253387e-06	78.0	7.455030075806658	0.0	-53.28333333333334	380146855.0	0.4045396017752121	4
630	0.0184921118797041	0.9291224354782498	133.0	7.561496116278496	0.3176302454430516	0.013684055653125641	2.6490282440355347e-06	194.0	1.6817363398526979	0.0	86.72500000000001	810394686.0	0.05238545264204608	5
631	0.0184921118797041	0.9291224354782498	133.0	7.561496116278496	0.3176302454430516	0.013684055653125641	2.6490282440355347e-06	194.0	1.6817363398526979	0.0	86.72500000000001	810394686.0	0.05238545264204608	5
632	0.0184921118797041	0.9291224354782498	133.0	7.561496116278496	0.3176302454430516	0.013684055653125641	2.6490282440355347e-06	194.0	1.6817363398526979	0.0	86.72500000000001	810394686.0	0.05238545264204608	5
633	0.0184921118797041	0.9291224354782498	133.0	7.561496116278496	0.3176302454430516	0.013684055653125641	2.6490282440355347e-06	194.0	1.6817363398526979	0.0	86.72500000000001	810394686.0	0.05238545264204608	5
634	0.0184921118797041	0.9291224354782498	133.0	7.561496116278496	0.3176302454430516	0.013684055653125641	2.6490282440355347e-06	194.0	1.6817363398526979	0.0	86.72500000000001	810394686.0	0.05238545264204608	5
635	0.16287151229300048	0.28451359378020236	143.0	0.03008503362514532	0.3848158597013058	0.13777211638049186	9.19831019347674e-07	16.0	0.6790109849282331	0.0	-38.49166666666666	899808403.0	0.5526148939267972	5
636	0.16287151229300048	0.28451359378020236	143.0	0.03008503362514532	0.3848158597013058	0.13777211638049186	9.19831019347674e-07	16.0	0.6790109849282331	0.0	-38.49166666666666	899808403.0	0.5526148939267972	5
637	0.16287151229300048	0.28451359378020236	143.0	0.03008503362514532	0.3848158597013058	0.13777211638049186	9.19831019347674e-07	16.0	0.6790109849282331	0.0	-38.49166666666666	899808403.0	0.5526148939267972	5
638	0.3336915999939329	0.6969021708968992	35.0	4.121470666462086	0.01918589334960858	0.038684052890984956	6.163600410227048e-06	159.0	-0.06375795485993763	0.0	37.625	864922237.0	-0.0	5
639	0.3336915999939329	0.6969021708968992	35.0	4.121470666462086	0.01918589334960858	0.038684052890984956	6.163600410227048e-06	159.0	-0.06375795485993763	0.0	37.625	864922237.0	-0.0	5
640	0.3336915999939329	0.6969021708968992	35.0	4.121470666462086	0.01918589334960858	0.038684052890984956	6.163600410227048e-06	159.0	-0.06375795485993763	0.0	37.625	864922237.0	-0.0	5
641	0.3336915999939329	0.6969021708968992	35.0	4.121470666462086	0.01918589334960858	0.038684052890984956	6.163600410227048e-06	159.0	-0.06375795485993763	0.0	37.625	864922237.0	-0.0	5
642	0.3336915999939329	0.6969021708968992	35.0	4.121470666462086	0.01918589334960858	0.038684052890984956	6.163600410227048e-06	159.0	-0.06375795485993763	0.0	37.625	864922237.0	-0.0	5
643	0.3336915999939329	0.6969021708968992	35.0	4.121470666462086	0.01918589334960858	0.038684052890984956	6.163600410227048e-06	159.0	-0.06375795485993763	0.0	37.625	864922237.0	-0.0	5
644	0.3336915999939329	0.6969021708968992	35.0	4.121470666462086	0.01918589334960858	0.038684052890984956	6.163600410227048e-06	159.0	-0.06375795485993763	0.0	37.625	864922237.0	-0.0	5
645	0.3336915999939329	0.6969021708968992	35.0	4.121470666462086	0.01918589334960858	0.038684052890984956	6.163600410227048e-06	159.0	-0.06375795485993763	0.0	37.625	864922237.0	-0.0	5
646	0.3336915999939329	0.6969021708968992	35.0	4.121470666462086	0.01918589334960858	0.038684052890984956	6.163600410227048e-06	159.0	-0.06375795485993763	0.0	37.625	864922237.0	-0.0	5
647	0.22307281023057873	0.8238702576543249	82.0	5.2921645822990175	0.1657079258715412	0.06755269389507491	5.44099555704382e-06	46.0	7.9669345337466595	0.0	9.183333333333337	835471442.0	-0.0	5
648	0.22307281023057873	0.8238702576543249	82.0	5.2921645822990175	0.1657079258715412	0.06755269389507491	5.44099555704382e-06	46.0	7.9669345337466595	0.0	9.183333333333337	835471442.0	-0.0	5
649	0.3911041787769009	0.39600408237291873	49.0	3.4466600336759434	0.08829708512696596	0.011333362281021747	4.604634507293687e-06	107.0	10.522735975257202	0.0	-39.391666666666666	851932938.0	0.2128917388501803	5
650	0.3911041787769009	0.39600408237291873	49.0	3.4466600336759434	0.08829708512696596	0.011333362281021747	4.604634507293687e-06	107.0	10.522735975257202	0.0	-39.391666666666666	851932938.0	0.2128917388501803	5
651	0.11177930317019834	0.8911686370896255	191.0	4.236912684592753	0.4322904196830544	0.10904099314168943	3.936039946987644e-06	155.0	5.368014112230153	0.0	50.29999999999997	848477639.0	-0.0	5
652	0.11177930317019834	0.8911686370896255	191.0	4.236912684592753	0.4322904196830544	0.10904099314168943	3.936039946987644e-06	155.0	5.368014112230153	0.0	50.29999999999997	848477639.0	-0.0	5
653	0.11177930317019834	0.8911686370896255	191.0	4.236912684592753	0.4322904196830544	0.10904099314168943	3.936039946987644e-06	155.0	5.368014112230153	0.0	50.29999999999997	848477639.0	-0.0	5
654	0.11177930317019834	0.8911686370896255	191.0	4.236912684592753	0.4322904196830544	0.10904099314168943	3.936039946987644e-06	155.0	5.368014112230153	0.0	50.29999999999997	848477639.0	-0.0	5
655	0.1482618167900223	0.5176473186556079	175.0	3.300331664541223	0.20975883430713194	0.07997415233600859	5.959910008398685e-06	57.0	2.7496642138735403	0.0	-53.67499999999999	896715238.0	0.33409086455436987	5
656	0.1482618167900223	0.5176473186556079	175.0	3.300331664541223	0.20975883430713194	0.07997415233600859	5.959910008398685e-06	57.0	2.7496642138735403	0.0	-53.67499999999999	896715238.0	0.33409086455436987	5
657	0.1482618167900223	0.5176473186556079	175.0	3.300331664541223	0.20975883430713194	0.07997415233600859	5.959910008398685e-06	57.0	2.7496642138735403	0.0	-53.67499999999999	896715238.0	0.33409086455436987	5
658	0.3518717502029799	0.27905710327797767	83.0	5.653844306906688	0.0914651076770695	0.01110861971714867	2.4733199405101574e-06	119.0	8.011979341452669	0.0	180.5916666666667	104203428.0	0.3690711465190424	5
659	0.3518717502029799	0.27905710327797767	83.0	5.653844306906688	0.0914651076770695	0.01110861971714867	2.4733199405101574e-06	119.0	8.011979341452669	0.0	180.5916666666667	104203428.0	0.3690711465190424	5
660	0.3518717502029799	0.27905710327797767	83.0	5.653844306906688	0.0914651076770695	0.01110861971714867	2.4733199405101574e-06	119.0	8.011979341452669	0.0	180.5916666666667	104203428.0	0.3690711465190424	5
661	0.3518717502029799	0.27905710327797767	83.0	5.653844306906688	0.0914651076770695	0.01110861971714867	2.4733199405101574e-06	119.0	8.011979341452669	0.0	180.5916666666667	104203428.0	0.3690711465190424	5
662	0.35756630126825534	0.6362684877218069	60.0	0.6111581886685424	0.4084384378138531	0.18516774535888042	1.2815337522593737e-06	29.0	0.9887853692046278	0.0	-15.05833333333333	899293473.0	0.006165211009937721	5
663	0.35756630126825534	0.6362684877218069	60.0	0.6111581886685424	0.4084384378138531	0.18516774535888042	1.2815337522593737e-06	29.0	0.9887853692046278	0.0	-15.05833333333333	899293473.0	0.006165211009937721	5
664	0.4253629201622997	0.67956683156421	91.9802874281534	7.824916799149923	0.03908663916147331	0.07630430653744277	7.394841526463069e-06	54.688764489718885	8.886533371581628	0.0	28.825000000000003	681826094.0	-0.0	5
665	0.4253629201622997	0.67956683156421	91.9802874281534	7.824916799149923	0.03908663916147331	0.07630430653744277	7.394841526463069e-06	54.688764489718885	8.886533371581628	0.0	28.825000000000003	681826094.0	-0.0	5
666	0.4253629201622997	0.67956683156421	91.9802874281534	7.824916799149923	0.03908663916147331	0.07630430653744277	7.394841526463069e-06	54.688764489718885	8.886533371581628	0.0	28.825000000000003	681826094.0	-0.0	5
667	0.3518717502029799	0.5176473186556079	83.0	5.653844306906688	0.0914651076770695	0.01110861971714867	2.4733199405101574e-06	119.0	5.515552035158716	0.0	133.8	775911358.0	0.13048093114141224	5
668	0.3518717502029799	0.5176473186556079	83.0	5.653844306906688	0.0914651076770695	0.01110861971714867	2.4733199405101574e-06	119.0	5.515552035158716	0.0	133.8	775911358.0	0.13048093114141224	5
669	0.3518717502029799	0.5176473186556079	83.0	5.653844306906688	0.0914651076770695	0.01110861971714867	2.4733199405101574e-06	119.0	5.515552035158716	0.0	133.8	775911358.0	0.13048093114141224	5
670	0.3518717502029799	0.5176473186556079	83.0	5.653844306906688	0.0914651076770695	0.01110861971714867	2.4733199405101574e-06	119.0	5.515552035158716	0.0	133.8	775911358.0	0.13048093114141224	5
671	0.0104814441974311	0.2894642291155439	126.24995858636765	6.855999219976281	0.169429086029638	0.06467175784255581	6.027722737668729e-06	134.0	2.223100624470261	-5.6504240909654815	84.31666666666665	806678371.0	0.7000543266870249	5
672	0.0104814441974311	0.2894642291155439	126.24995858636765	6.855999219976281	0.169429086029638	0.06467175784255581	6.027722737668729e-06	134.0	2.223100624470261	-5.6504240909654815	84.31666666666665	806678371.0	0.7000543266870249	5
673	0.35661712139986323	0.18187329442472494	57.0	6.401265710361139	0.47382353280436557	0.09525938397476476	3.5722614707253387e-06	78.0	8.722506918076276	0.0	60.233333333333334	559339959.0	0.46150958417541177	5
674	0.35661712139986323	0.18187329442472494	57.0	6.401265710361139	0.47382353280436557	0.09525938397476476	3.5722614707253387e-06	78.0	8.722506918076276	0.0	60.233333333333334	559339959.0	0.46150958417541177	5
675	0.17907383426525691	0.2310091589498256	64.07873188200097	6.574088098272624	0.08468229397100671	0.010386993734287017	3.7204324887247537e-06	117.80463133524844	7.941919890906135	0.0	119.28333333333332	720877008.0	0.5899170067849175	5
676	0.12525439634826752	0.44251052964537163	133.24623681289623	6.033567759732589	0.7039683302170586	0.009050891860541622	4.838701040484784e-06	176.15170180346678	1.5052508917638505	-3.599033067077871	120.26666666666667	826256309.0	0.43223507400636085	5
677	0.36102270547070525	0.2980537345059428	183.0	5.1212789338576	0.4297278258615244	0.03708944526957439	1.7272796356133707e-06	119.0	10.002069034918708	0.0	65.23333333333336	395120709.0	0.340923560023352	5
678	0.29640463673874873	0.10916468658350775	36.15456919689307	8.168155873974147	0.10477979250492449	0.005360012033995782	6.063211012770016e-07	121.49207101336964	8.690958254285405	0.0	146.06666666666666	225911734.0	0.5944306766777435	5
679	0.024286805661919146	0.8240111051573819	180.81987119286245	4.376109089082914	0.31653554132934203	0.09839529068534829	2.0704747066112802e-06	108.0	8.716224207011471	0.0	-36.72500000000001	892647989.0	0.15170208918069905	5
680	0.12166021918723974	0.9016679052563714	189.22968166163457	9.746462068570704	0.0029295531547425743	0.12941420362162992	6.065013477520538e-06	76.42192004778266	9.962407172189419	0.0	-58.2	746894259.0	-0.0	5
681	0.4253629201622997	0.67956683156421	91.9802874281534	7.824916799149923	0.03908663916147331	0.07630430653744277	5.880056731157928e-06	69.61765631830403	6.408706695402312	0.0	118.77499999999998	490584779.0	-0.0	5
682	0.25586038696164004	0.5811172687523413	88.45893270770055	9.00761717271743	0.10169993144039868	0.017273189575472307	2.4250919035564213e-06	57.65653060885099	9.164517696291654	0.0	-38.81666666666666	128211253.0	0.1630223442860187	5
683	0.038465854591348644	0.5341532837984606	136.0	3.291374086231651	0.30135632265694545	0.03401178464927193	3.3349408973568326e-06	10.0	0.13094664572664882	0.0	-52.625000000000014	892548326.0	0.42738086161019073	5
684	0.038465854591348644	0.5341532837984606	136.0	3.291374086231651	0.30135632265694545	0.03401178464927193	3.3349408973568326e-06	10.0	0.13094664572664882	0.0	-52.625000000000014	892548326.0	0.42738086161019073	5
685	0.1726459001286882	0.03507979122698529	49.52822688227698	6.738924340157562	0.1709725457643803	0.02071601068965921	1.25894500309159e-05	58.434168393056325	2.2602653724810087	-6.203937246679589	-54.83333333333333	870128919.9999999	0.7922743086443265	5
686	0.23819610085483933	0.24249514613976642	17.811583894436232	8.129120442189665	0.044799489208222666	0.009173473879284058	6.953198650754308e-06	115.35805635402643	6.5803403424319855	-1.8383835706323186	-35.88333333333337	831394956.0	0.5193087530053943	5
687	0.34810859713426767	0.14046400765013695	136.768331936326	1.4768510508435018	0.46315082403001906	0.14054907266571842	9.366367618713565e-06	59.87629780224752	0.9144170743290827	-2.995739485365778	-21.308333333333337	829090477.0	0.5114273952155954	5
688	0.4253629201622997	0.67956683156421	91.9802874281534	5.653844306906688	0.0914651076770695	0.01110861971714867	2.4733199405101574e-06	54.688764489718885	7.929270424628925	0.0	-19.94166666666667	407886787.0	-0.0	5
689	0.08523348305431845	0.4250444676128311	69.0	2.033953040709989	0.49803031933489017	0.06509736710737211	4.176162489518752e-06	107.0	4.8077626637661375	0.0	-50.24166666666669	828887869.0	0.48972204933285046	5
690	0.16527606075043222	0.14408855375040763	117.81483309713754	5.243063700187836	0.07825167274768013	0.4045230538826658	4.160678623977946e-06	108.00639939143359	1.628509517272148	-4.828174566125576	51.491666666666674	796876355.0	0.6906353854991601	5
691	0.33099430783759315	0.23991652035793642	115.93874494364019	0.25922212813748513	0.46159611156751434	0.009569209666611466	4.359403985888696e-06	213.0	1.7049879180516996	0.0	-15.591666666666669	583474019.0000001	0.4290891718044705	5
692	0.40275229926002176	0.5454490548290277	213.0	4.45577522821279	0.10767369366348814	0.032549881294014815	6.3884209585266306e-06	213.0	1.0231680077636272	-4.005213665840443	106.65000000000002	685549006.0	0.05180112049139862	5
693	0.12525439634826752	0.44251052964537163	133.24623681289623	6.033567759732589	0.7039683302170586	0.009050891860541622	4.838701040484784e-06	119.0	5.90085841175357	-0.7735687621655085	100.58333333333337	578328692.0	0.43223507400636085	5
694	0.05485345196276473	0.10988718455302678	49.789237573806716	0.39290331289224434	0.11144476135079731	0.038945952824997764	1.6811830553981738e-06	177.88217774529525	3.0673337469369386	0.0	-37.20833333333333	802662047.0	0.8352593634842085	5
695	0.29784729019954903	0.24814176063007415	179.0	2.2249056321728484	0.44878770225097797	0.03736111948273051	7.034513743521752e-06	213.0	2.0743096616751453	-5.081990667936759	58.09999999999998	737344841.0	0.45401094917037677	5
696	0.024286805661919146	0.8240111051573819	180.81987119286245	4.376109089082914	0.0914651076770695	0.01110861971714867	2.0704747066112802e-06	108.0	7.118286208910455	0.0	-24.17499999999999	442861642.99999994	0.15170208918069905	5
697	0.1825584659948014	0.21008224074403295	61.49003894240286	5.246166659738783	0.983352472416714	0.11812460397994394	2.5219961096498267e-06	100.5663810470097	8.000532671074676	0.0	58.258333333333354	214153375.0	0.6073592932611657	5
698	0.22785259015036494	0.7196785916970908	25.0	2.123651518027122	0.18866827712856757	0.10577610589692447	1.551033229021067e-06	203.0	1.6621018176262297	0.0	27.558333333333337	580368595.0	0.05246881815254423	5
699	0.34357527854690334	0.8692590750225062	30.0	5.721449870418586	0.33785818947188656	0.015737192622539403	3.475924032694379e-06	36.0	0.4586461316136834	0.0	4.408333333333335	837045957.0	-0.0	5
700	0.018104441063404184	1.7908372415464782	155.9204875217682	3.6235405263273037	0.356081697638361	0.010673895641556323	1.0560488558398658e-07	181.88530783875686	-50.0	-50.0	-50.0	492738818.0	-0.0	5
701	0.015886396387594048	0.7135019037771703	145.51628632055028	11.266751468415032	0.3452554752723093	0.01711997000892878	1.8990907798093763e-06	175.68793179846864	1.8225894017635191	0.0	122.03333333333333	543572332.0	0.2706116998352357	5
702	0.031452321573128716	1.353865012243485	73.98667477492486	4.680763803322138	0.4166433733055591	0.012402244583838859	3.557941428998066e-06	213.0	-50.0	-50.0	-50.0	448777331.0	-0.0	5
703	0.0184921118797041	0.9291224354782498	133.0	7.561496116278496	0.3176302454430516	0.013684055653125641	2.6490282440355347e-06	194.0	1.6817363398526979	0.0	86.72500000000001	810394686.0	0.05238545264204608	5
704	0.03538764862162572	0.27538218794824565	151.81492492920165	2.0364222696048726	0.5660708692044181	0.01718845843003003	3.934264492835164e-06	126.6269749102294	4.607258412734328	0.0	-56.95000000000001	619255401.0	0.6892301634301287	5
705	0.16287151229300048	0.28451359378020236	143.0	0.03008503362514532	0.3848158597013058	0.13777211638049186	9.19831019347674e-07	16.0	0.6790109849282331	0.0	-38.49166666666666	899808403.0	0.5526148939267972	5
706	0.041223183957688786	0.02497849759577586	44.112863028248	0.021922841265471105	0.6655703561238606	0.2971302357429036	7.092307516172433e-07	26.669498490321665	0.4703311902751963	0.0	-48.28333333333333	506828510.0	0.9337983184465354	5
707	0.10410436336347029	0.6823111010247062	193.01798515533855	0.05247150331899356	0.07906662446211932	0.15690290297880144	3.5974556737574216e-07	36.28062140125754	0.1617262044239709	0.0	-43.75000000000002	806899388.0	0.21358453561182356	5
708	0.2603419289071675	0.26458427012179275	51.598099378211124	3.0201064727344225	0.014240443277796846	0.030019938533632058	3.4672652819022256e-06	213.0	2.0524272446075376	0.0	37.76666666666665	186010655.0	0.4750738009710398	5
709	0.63265050759421	0.8152539692497123	59.83308182736654	1.3089037262856307	0.03722440365015581	0.03094074557901893	1.419882017539544e-06	158.4138464200021	0.18991062503000933	0.0	2.7916666666666643	774696115.0	-0.0	5
710	0.3928662241708147	0.9125609067115226	46.09825301658505	2.982498245591087	0.03131819074354312	0.025560798840085674	4.862627752977965e-06	213.0	-50.0	-50.0	-50.0	368429847.0	-0.0	5
711	0.3336915999939329	0.6969021708968992	35.0	4.121470666462086	0.01918589334960858	0.038684052890984956	6.163600410227048e-06	159.0	-0.06375795485993763	0.0	37.625	864922237.0	-0.0	5
712	0.3336915999939329	0.6969021708968992	35.0	4.121470666462086	0.01918589334960858	0.038684052890984956	6.163600410227048e-06	159.0	-0.06375795485993763	0.0	37.625	864922237.0	-0.0	5
713	0.3336915999939329	0.6969021708968992	35.0	4.121470666462086	0.01918589334960858	0.038684052890984956	6.163600410227048e-06	159.0	-0.06375795485993763	0.0	37.625	864922237.0	-0.0	5
714	0.3336915999939329	0.6969021708968992	35.0	4.121470666462086	0.01918589334960858	0.038684052890984956	6.163600410227048e-06	159.0	-0.06375795485993763	0.0	37.625	864922237.0	-0.0	5
715	0.3336915999939329	0.6969021708968992	35.0	4.121470666462086	0.01918589334960858	0.038684052890984956	6.163600410227048e-06	159.0	-0.06375795485993763	0.0	37.625	864922237.0	-0.0	5
716	0.3336915999939329	0.8238702576543249	82.0	5.2921645822990175	0.1657079258715412	0.06755269389507491	5.44099555704382e-06	159.0	1.044577346233858	0.0	75.16666666666669	107674936.0	-0.0	5
717	0.22307281023057873	0.6969021708968992	35.0	4.121470666462086	0.01918589334960858	0.038684052890984956	6.163600410227048e-06	46.0	7.29680261075486	0.0	-59.250000000000014	257617346.0	0.080025018872522	5
718	0.22307281023057873	0.8238702576543249	82.0	5.2921645822990175	0.1657079258715412	0.06755269389507491	5.44099555704382e-06	46.0	7.9669345337466595	0.0	9.183333333333337	835471442.0	-0.0	5
719	0.3911041787769009	0.39600408237291873	49.0	3.4466600336759434	0.08829708512696596	0.011333362281021747	4.604634507293687e-06	107.0	10.522735975257202	0.0	-39.391666666666666	851932938.0	0.2128917388501803	5
720	0.7110124588325438	0.5500644728458313	27.933824943920776	0.9243985133131245	0.08338348569973371	0.012996386709221265	7.618445011583346e-06	55.85949485014881	0.43793512821679315	0.0	4.041666666666668	438286378.0	-0.0	5
721	0.1290046737013583	1.2430174004479613	213.0	4.431395573396075	0.45033693908201894	0.1269684556264679	5.864412013080814e-06	11.892354318029419	-50.0	-50.0	-50.0	233174562.0	-0.0	5
722	0.11177930317019834	0.8911686370896255	191.0	4.236912684592753	0.4322904196830544	0.10904099314168943	3.936039946987644e-06	155.0	5.368014112230153	0.0	50.29999999999997	848477639.0	-0.0	5
723	0.026242867723351673	1.4484008132652728	186.75594994845605	6.799138952621057	0.5846459607639004	0.12356728688169873	4.366151909296317e-06	189.69262899712535	-50.0	-50.0	-50.0	298735710.0	-0.0	5
724	0.0690550306431593	0.49634223103304104	213.0	4.280099433281522	0.6078644983770538	0.13163923391450036	4.5541536108338925e-06	170.4090002325019	1.8235067884323541	-2.654617004789845	57.96666666666668	237769655.0	0.4346031626099651	5
725	0.1343727306428553	0.25165718387696984	64.25626167351847	2.485719248538283	0.1782279361415696	0.13010261763479947	5.964926471763253e-06	45.306385079515934	1.8297775659441502	0.0	-52.508333333333354	433564362.0	0.6139700854801748	5
726	0.1482618167900223	0.5176473186556079	175.0	3.300331664541223	0.20975883430713194	0.07997415233600859	5.959910008398685e-06	57.0	2.7496642138735403	0.0	-53.67499999999999	896715238.0	0.33409086455436987	5
727	0.1482618167900223	0.5176473186556079	175.0	3.300331664541223	0.20975883430713194	0.07997415233600859	5.959910008398685e-06	57.0	2.7496642138735403	0.0	-53.67499999999999	896715238.0	0.33409086455436987	5
728	0.3518717502029799	0.27905710327797767	83.0	5.653844306906688	0.0914651076770695	0.01110861971714867	2.4733199405101574e-06	119.0	8.011979341452669	0.0	180.5916666666667	104203428.0	0.3690711465190424	5
729	0.3518717502029799	0.27905710327797767	83.0	5.653844306906688	0.0914651076770695	0.01110861971714867	2.4733199405101574e-06	119.0	8.011979341452669	0.0	180.5916666666667	104203428.0	0.3690711465190424	5
730	0.3518717502029799	0.27905710327797767	83.0	5.653844306906688	0.0914651076770695	0.01110861971714867	2.4733199405101574e-06	119.0	8.011979341452669	0.0	180.5916666666667	104203428.0	0.3690711465190424	5
731	0.3518717502029799	0.27905710327797767	83.0	5.653844306906688	0.0914651076770695	0.01110861971714867	2.4733199405101574e-06	119.0	8.011979341452669	0.0	180.5916666666667	104203428.0	0.3690711465190424	5
732	0.35756630126825534	0.6362684877218069	60.0	0.6111581886685424	0.4084384378138531	0.18516774535888042	1.2815337522593737e-06	29.0	0.9887853692046278	0.0	-15.05833333333333	899293473.0	0.006165211009937721	5
733	0.35756630126825534	0.6362684877218069	60.0	0.6111581886685424	0.4084384378138531	0.18516774535888042	1.2815337522593737e-06	29.0	0.9887853692046278	0.0	-15.05833333333333	899293473.0	0.006165211009937721	5
734	0.15100536720156332	0.6129265483550712	136.1088153604002	8.446871369248267	0.03155045033347266	0.12345483900614496	1.2366483758426597e-06	110.8421926437416	6.018447366170172	0.0	71.17500000000003	145029615.0	0.23606808444336547	5
735	0.4253629201622997	0.67956683156421	91.9802874281534	7.824916799149923	0.03908663916147331	0.07630430653744277	7.394841526463069e-06	54.688764489718885	8.886533371581628	0.0	28.825000000000003	323190782.0	-0.0	5
736	0.4253629201622997	0.67956683156421	91.9802874281534	7.824916799149923	0.0914651076770695	0.07630430653744277	7.394841526463069e-06	54.688764489718885	9.286875444430432	0.0	29.90833333333334	630325862.0	-0.0	5
737	0.20040356900915876	0.3906607641901502	50.29234097125344	1.9940834791307247	0.04434401721526331	0.009829042771596196	1.6186821678033968e-06	103.55399433673554	5.904639567561084	0.0	-28.10833333333332	300151450.0	0.40893566680069104	5
738	0.3518717502029799	0.5176473186556079	83.0	5.653844306906688	0.0914651076770695	0.01110861971714867	2.4733199405101574e-06	119.0	5.515552035158716	0.0	133.8	775911358.0	0.13048093114141224	5
739	0.3518717502029799	0.5176473186556079	83.0	5.653844306906688	0.0914651076770695	0.01110861971714867	2.4733199405101574e-06	119.0	5.515552035158716	0.0	133.8	775911358.0	0.13048093114141224	5
740	0.3518717502029799	0.5176473186556079	83.0	6.855999219976281	0.169429086029638	0.06467175784255581	2.4733199405101574e-06	119.0	3.4516816311527414	0.0	117.29166666666664	220152107.0	0.13048093114141224	5
741	0.007102339654956079	0.2745632262506816	122.59568502499373	7.288465658633095	0.08215782907854982	0.0064028296255325785	4.7078511958311845e-06	158.56025996139587	2.318456876547563	-3.810920170984988	133.60000000000002	574677574.0	0.7183344340943623	5
742	0.009418602164593056	0.2920887999350469	76.87231059879937	8.000188360455972	0.2867507257315621	0.037764401003061526	1.1881417118322725e-05	179.91292305718503	0.2370867680489075	-8.380953988587533	91.17499999999998	539366386.0	0.69849259790036	5
743	0.35661712139986323	0.18187329442472494	57.0	6.401265710361139	0.47382353280436557	0.09525938397476476	3.5722614707253387e-06	78.0	8.722506918076276	0.0	60.233333333333334	559339959.0	0.46150958417541177	5
744	0.23239481859982483	0.19111328152033266	21.490333294658072	13.488591861245396	0.9392583258591354	0.07420934330350024	3.310743832507713e-06	137.82113800139692	1.8801042954718854	-3.232834798368935	56.858333333333334	425142463.0	0.5764918998798425	5
745	0.2615445137224751	0.10241578245410374	90.22304031189326	4.520335710463436	0.1087232400717259	0.0028960905699590518	5.820770136345946e-06	114.09857708465344	6.279953965579309	-2.7134295092037997	-38.95000000000002	228033536.0	0.6360397038234211	5
746	0.12525439634826752	0.44251052964537163	133.24623681289623	6.033567759732589	0.7039683302170586	0.009050891860541622	4.838701040484784e-06	176.15170180346678	1.5052508917638505	-3.599033067077871	120.26666666666667	826256309.0	0.43223507400636085	5
747	0.3412508080089777	0.11572350780374677	165.99384550014202	4.315036793262915	0.812885234436609	0.02311730631966771	2.4474116328272318e-06	115.82306015304817	7.681720411803707	0.0	-52.4	143334219.0	0.5430256841872755	5
748	0.29640463673874873	0.10916468658350775	36.15456919689307	8.168155873974147	0.10477979250492449	0.005360012033995782	6.063211012770016e-07	121.49207101336964	8.690958254285405	0.0	146.06666666666666	225911734.0	0.5944306766777435	5
749	0.024286805661919146	0.8240111051573819	180.81987119286245	4.376109089082914	0.31653554132934203	0.09839529068534829	2.0704747066112802e-06	108.0	8.716224207011471	0.0	-36.72500000000001	892647989.0	0.15170208918069905	5
750	0.12166021918723974	0.9016679052563714	189.22968166163457	9.746462068570704	0.0029295531547425743	0.12941420362162992	5.880056731157928e-06	76.42192004778266	9.924642735532217	0.0	-58.14166666666667	625366087.0	-0.0	5
751	0.4253629201622997	0.67956683156421	91.9802874281534	7.824916799149923	0.03908663916147331	0.07630430653744277	6.065013477520538e-06	69.61765631830403	6.383361411351455	0.0	118.74166666666665	224304966.0	-0.0	5
752	0.39816164800232684	0.777844200940364	97.18867655841524	12.26455034455011	0.10582768386786086	0.02835077610375998	1.3423461746882757e-06	79.66971700747558	3.523703501671555	0.0	161.35833333333335	358601132.0	-0.0	5
753	0.038465854591348644	0.5341532837984606	136.0	3.291374086231651	0.30135632265694545	0.03401178464927193	3.3349408973568326e-06	10.0	0.13094664572664882	0.0	-52.625000000000014	892548326.0	0.42738086161019073	5
754	0.038465854591348644	0.5341532837984606	136.0	3.291374086231651	0.1709725457643803	0.02071601068965921	1.25894500309159e-05	10.0	0.0665581059673439	-0.7904631469564816	-40.79999999999998	224419153.0	0.42738086161019073	5
755	0.19651686199641455	0.044727871479609466	49.59756822905639	4.588968174308675	0.15643630891690888	0.030555048082380215	1.8301708101313666e-06	65.43804017737195	5.629904181557869	0.0	-47.87500000000001	219079821.0	0.758755266523976	5
756	0.20385973302371171	0.47672417754684127	28.956345732631448	12.055125837301718	0.061176865465899025	0.010792982202311084	9.378453466670381e-07	25.42829418946988	1.907556618974155	0.0	-44.26666666666667	719424258.0	0.319416089429447	5
757	0.3239589740513529	0.13811116245083763	170.00176486718175	0.69631310670262	0.5039461226151749	0.14127565997343497	2.6391921842111277e-06	51.119989853775074	0.9041994936487399	0.0	-55.77499999999999	522969148.0	0.5379298634978095	5
758	0.13172560427628105	0.9061126649048525	135.77372660713735	3.752054862361886	0.04747899144355967	0.012066372708343157	1.0565874771084003e-06	63.55799756148014	1.6290144319909174	0.0	-40.24166666666667	183180412.0	-0.0	5
759	0.08523348305431845	0.4250444676128311	69.0	2.033953040709989	0.49803031933489017	0.06509736710737211	4.176162489518752e-06	107.0	4.8077626637661375	0.0	-50.24166666666669	828887869.0	0.48972204933285046	5
760	0.28062609955132267	0.2432471878541951	198.0142109338971	3.4741313687420914	0.10382939732111321	0.6251676990341347	4.214684118098313e-06	96.05614013086455	2.5203717236743524	-3.793520102651116	51.750000000000014	350908751.0	0.47612671259448225	5
761	0.447907702795092	0.08485689376642255	144.406270640671	0.03837891090801976	0.36641847822567286	0.007152021668405032	3.2865678623257173e-06	213.0	1.0185932612462736	0.0	-22.066666666666663	748623037.0	0.46723540343848546	5
762	0.40275229926002176	0.44251052964537163	133.24623681289623	6.033567759732589	0.7039683302170586	0.032549881294014815	6.3884209585266306e-06	213.0	0.30603108875728235	-5.0845168730785035	84.98333333333335	767025238.0	0.1547371710946066	5
763	0.12525439634826752	0.5454490548290277	213.0	4.45577522821279	0.10767369366348814	0.009050891860541622	4.838701040484784e-06	119.0	7.379407895111274	0.0	-36.74999999999999	684483876.0	0.3292973184075856	5
764	0.05485345196276473	0.10988718455302678	49.789237573806716	0.39290331289224434	0.11144476135079731	0.038945952824997764	1.6811830553981738e-06	177.88217774529525	3.0673337469369386	0.0	-37.20833333333333	802662047.0	0.8352593634842085	5
765	0.29784729019954903	0.24814176063007415	179.0	2.2249056321728484	0.44878770225097797	0.03736111948273051	7.034513743521752e-06	213.0	2.0743096616751453	-5.081990667936759	58.09999999999998	737344841.0	0.45401094917037677	5
766	0.017596071932339318	1.0159835472246483	11.214738355879064	5.568115599787872	0.49122354719222816	0.14424367921541373	1.4186901654890017e-06	84.53421466027197	-50.0	-50.0	-50.0	232906309.0	-0.0	5
767	0.1825584659948014	0.21008224074403295	61.49003894240286	4.376109089082914	0.0914651076770695	0.01110861971714867	2.0704747066112802e-06	108.0	8.768842531350518	0.0	-34.77500000000001	245862082.0	0.6073592932611657	5
768	0.22785259015036494	0.7196785916970908	25.0	2.123651518027122	0.18866827712856757	0.10577610589692447	1.551033229021067e-06	203.0	1.6621018176262297	0.0	27.558333333333337	580368595.0	0.05246881815254423	5
769	0.3983833269172463	1.0557403328206265	52.71543917809106	11.454775822831543	0.4087368150764362	0.017626415289032176	2.4896345729374676e-06	44.77397116673497	-50.0	-50.0	-50.0	350128276.0	-0.0	5
770	0.16287151229300048	0.28451359378020236	143.0	0.03008503362514532	0.3848158597013058	0.13777211638049186	9.19831019347674e-07	16.0	0.6790109849282331	0.0	-38.49166666666666	899808403.0	0.5526148939267972	6
771	0.3336915999939329	0.6969021708968992	35.0	4.121470666462086	0.01918589334960858	0.038684052890984956	6.163600410227048e-06	159.0	-0.06375795485993763	0.0	37.625	864922237.0	-0.0	6
772	0.3911041787769009	0.39600408237291873	49.0	3.4466600336759434	0.08829708512696596	0.011333362281021747	4.604634507293687e-06	107.0	10.522735975257202	0.0	-39.391666666666666	851932938.0	0.2128917388501803	6
773	0.1482618167900223	0.5176473186556079	175.0	3.300331664541223	0.20975883430713194	0.07997415233600859	5.959910008398685e-06	57.0	2.7496642138735403	0.0	-53.67499999999999	896715238.0	0.33409086455436987	6
774	0.3518717502029799	0.27905710327797767	83.0	5.653844306906688	0.0914651076770695	0.01110861971714867	2.4733199405101574e-06	119.0	8.011979341452669	0.0	180.5916666666667	104203428.0	0.3690711465190424	6
775	0.3518717502029799	0.27905710327797767	83.0	5.653844306906688	0.0914651076770695	0.01110861971714867	2.4733199405101574e-06	119.0	8.011979341452669	0.0	180.5916666666667	104203428.0	0.3690711465190424	6
776	0.0104814441974311	0.2894642291155439	126.24995858636765	6.855999219976281	0.169429086029638	0.06467175784255581	6.027722737668729e-06	134.0	2.223100624470261	-5.6504240909654815	84.31666666666665	806678371.0	0.7000543266870249	6
777	0.12525439634826752	0.44251052964537163	133.24623681289623	6.033567759732589	0.7039683302170586	0.009050891860541622	4.838701040484784e-06	176.15170180346678	1.5052508917638505	-3.599033067077871	120.26666666666667	826256309.0	0.43223507400636085	6
778	0.39816164800232684	0.777844200940364	97.18867655841524	12.26455034455011	0.10582768386786086	0.02835077610375998	1.3423461746882757e-06	79.66971700747558	3.523703501671555	0.0	161.35833333333335	358601132.0	-0.0	6
779	0.17907383426525691	0.2310091589498256	64.07873188200097	6.574088098272624	0.08468229397100671	0.010386993734287017	3.7204324887247537e-06	117.80463133524844	7.941919890906135	0.0	119.28333333333332	720877008.0	0.5899170067849175	6
780	0.36102270547070525	0.2980537345059428	183.0	5.1212789338576	0.4297278258615244	0.03708944526957439	1.7272796356133707e-06	119.0	10.002069034918708	0.0	65.23333333333336	395120709.0	0.340923560023352	6
781	0.12525439634826752	0.44251052964537163	133.24623681289623	6.033567759732589	0.7039683302170586	0.009050891860541622	4.838701040484784e-06	176.15170180346678	1.5052508917638505	-3.599033067077871	120.26666666666667	826256309.0	0.43223507400636085	6
782	0.0104814441974311	0.2894642291155439	126.24995858636765	6.855999219976281	0.169429086029638	0.06467175784255581	6.027722737668729e-06	134.0	2.223100624470261	-5.6504240909654815	84.31666666666665	806678371.0	0.7000543266870249	6
783	0.3518717502029799	0.5176473186556079	83.0	5.653844306906688	0.0914651076770695	0.01110861971714867	2.4733199405101574e-06	119.0	5.515552035158716	0.0	133.8	775911358.0	0.13048093114141224	6
784	0.4253629201622997	0.67956683156421	91.9802874281534	7.824916799149923	0.0914651076770695	0.07630430653744277	7.394841526463069e-06	54.688764489718885	9.286875444430432	0.0	29.90833333333334	630325862.0	-0.0	6
785	0.29640463673874873	0.10916468658350775	36.15456919689307	8.168155873974147	0.10477979250492449	0.005360012033995782	6.063211012770016e-07	121.49207101336964	8.690958254285405	0.0	146.06666666666666	225911734.0	0.5944306766777435	6
786	0.35661712139986323	0.18187329442472494	57.0	6.401265710361139	0.47382353280436557	0.09525938397476476	3.5722614707253387e-06	78.0	8.722506918076276	0.0	60.233333333333334	559339959.0	0.46150958417541177	6
787	0.11177930317019834	0.8911686370896255	191.0	4.236912684592753	0.4322904196830544	0.10904099314168943	3.936039946987644e-06	155.0	5.368014112230153	0.0	50.29999999999997	848477639.0	-0.0	6
788	0.29640463673874873	0.10916468658350775	36.15456919689307	8.168155873974147	0.10477979250492449	0.005360012033995782	6.063211012770016e-07	121.49207101336964	8.690958254285405	0.0	146.06666666666666	225911734.0	0.5944306766777435	6
789	0.0184921118797041	0.9291224354782498	133.0	7.561496116278496	0.3176302454430516	0.013684055653125641	2.6490282440355347e-06	194.0	1.6817363398526979	0.0	86.72500000000001	810394686.0	0.05238545264204608	6
790	0.4253629201622997	0.67956683156421	91.9802874281534	7.824916799149923	0.03908663916147331	0.07630430653744277	7.394841526463069e-06	54.688764489718885	8.886533371581628	0.0	28.825000000000003	681826094.0	-0.0	6
791	0.3336915999939329	0.6969021708968992	35.0	4.121470666462086	0.01918589334960858	0.038684052890984956	6.163600410227048e-06	159.0	-0.06375795485993763	0.0	37.625	864922237.0	-0.0	6
792	0.35756630126825534	0.6362684877218069	60.0	0.6111581886685424	0.4084384378138531	0.18516774535888042	1.2815337522593737e-06	29.0	0.9887853692046278	0.0	-15.05833333333333	899293473.0	0.006165211009937721	6
793	0.3518717502029799	0.5176473186556079	83.0	5.653844306906688	0.0914651076770695	0.01110861971714867	2.4733199405101574e-06	119.0	5.515552035158716	0.0	133.8	775911358.0	0.13048093114141224	6
794	0.1482618167900223	0.5176473186556079	175.0	3.300331664541223	0.20975883430713194	0.07997415233600859	5.959910008398685e-06	57.0	2.7496642138735403	0.0	-53.67499999999999	896715238.0	0.33409086455436987	6
795	0.35661712139986323	0.18187329442472494	57.0	6.401265710361139	0.47382353280436557	0.09525938397476476	3.5722614707253387e-06	78.0	8.722506918076276	0.0	60.233333333333334	559339959.0	0.46150958417541177	6
796	0.35756630126825534	0.6362684877218069	60.0	0.6111581886685424	0.4084384378138531	0.18516774535888042	1.2815337522593737e-06	29.0	0.9887853692046278	0.0	-15.05833333333333	899293473.0	0.006165211009937721	6
797	0.22307281023057873	0.8238702576543249	82.0	5.2921645822990175	0.1657079258715412	0.06755269389507491	5.44099555704382e-06	46.0	7.9669345337466595	0.0	9.183333333333337	835471442.0	-0.0	6
798	0.3911041787769009	0.39600408237291873	49.0	3.4466600336759434	0.08829708512696596	0.011333362281021747	4.604634507293687e-06	107.0	10.522735975257202	0.0	-39.391666666666666	851932938.0	0.2128917388501803	6
799	0.22307281023057873	0.8238702576543249	82.0	5.2921645822990175	0.1657079258715412	0.06755269389507491	5.44099555704382e-06	46.0	7.9669345337466595	0.0	9.183333333333337	835471442.0	-0.0	6
800	0.024286805661919146	0.8240111051573819	180.81987119286245	4.376109089082914	0.31653554132934203	0.09839529068534829	2.0704747066112802e-06	108.0	8.716224207011471	0.0	-36.72500000000001	892647989.0	0.15170208918069905	6
801	0.4253629201622997	0.67956683156421	91.9802874281534	7.824916799149923	0.03908663916147331	0.07630430653744277	7.394841526463069e-06	54.688764489718885	8.886533371581628	0.0	28.825000000000003	681826094.0	-0.0	6
802	0.16287151229300048	0.28451359378020236	143.0	0.03008503362514532	0.3848158597013058	0.13777211638049186	9.19831019347674e-07	16.0	0.6790109849282331	0.0	-38.49166666666666	899808403.0	0.5526148939267972	6
803	0.11177930317019834	0.8911686370896255	191.0	4.236912684592753	0.4322904196830544	0.10904099314168943	3.936039946987644e-06	155.0	5.368014112230153	0.0	50.29999999999997	848477639.0	-0.0	6
804	0.024286805661919146	0.8240111051573819	180.81987119286245	4.376109089082914	0.31653554132934203	0.09839529068534829	2.0704747066112802e-06	108.0	8.716224207011471	0.0	-36.72500000000001	892647989.0	0.15170208918069905	6
805	0.0184921118797041	0.9291224354782498	133.0	7.561496116278496	0.3176302454430516	0.013684055653125641	2.6490282440355347e-06	194.0	1.6817363398526979	0.0	86.72500000000001	810394686.0	0.05238545264204608	6
806	0.0184921118797041	0.9291224354782498	133.0	7.561496116278496	0.3176302454430516	0.013684055653125641	2.6490282440355347e-06	194.0	1.6817363398526979	0.0	86.72500000000001	810394686.0	0.05238545264204608	6
807	0.0184921118797041	0.9291224354782498	133.0	7.561496116278496	0.3176302454430516	0.013684055653125641	2.6490282440355347e-06	194.0	1.6817363398526979	0.0	86.72500000000001	810394686.0	0.05238545264204608	6
808	0.0184921118797041	0.9291224354782498	133.0	7.561496116278496	0.3176302454430516	0.013684055653125641	2.6490282440355347e-06	194.0	1.6817363398526979	0.0	86.72500000000001	810394686.0	0.05238545264204608	6
809	0.0184921118797041	0.9291224354782498	133.0	7.561496116278496	0.3176302454430516	0.013684055653125641	2.6490282440355347e-06	194.0	1.6817363398526979	0.0	86.72500000000001	810394686.0	0.05238545264204608	6
810	0.16287151229300048	0.28451359378020236	143.0	0.03008503362514532	0.3848158597013058	0.13777211638049186	9.19831019347674e-07	16.0	0.6790109849282331	0.0	-38.49166666666666	899808403.0	0.5526148939267972	6
811	0.16287151229300048	0.28451359378020236	143.0	0.03008503362514532	0.3848158597013058	0.13777211638049186	9.19831019347674e-07	16.0	0.6790109849282331	0.0	-38.49166666666666	899808403.0	0.5526148939267972	6
812	0.3336915999939329	0.6969021708968992	35.0	4.121470666462086	0.01918589334960858	0.038684052890984956	6.163600410227048e-06	159.0	-0.06375795485993763	0.0	37.625	864922237.0	-0.0	6
813	0.3336915999939329	0.6969021708968992	35.0	4.121470666462086	0.01918589334960858	0.038684052890984956	6.163600410227048e-06	159.0	-0.06375795485993763	0.0	37.625	864922237.0	-0.0	6
814	0.3336915999939329	0.6969021708968992	35.0	4.121470666462086	0.01918589334960858	0.038684052890984956	6.163600410227048e-06	159.0	-0.06375795485993763	0.0	37.625	864922237.0	-0.0	6
815	0.3336915999939329	0.6969021708968992	35.0	4.121470666462086	0.01918589334960858	0.038684052890984956	6.163600410227048e-06	159.0	-0.06375795485993763	0.0	37.625	864922237.0	-0.0	6
816	0.3336915999939329	0.6969021708968992	35.0	4.121470666462086	0.01918589334960858	0.038684052890984956	6.163600410227048e-06	159.0	-0.06375795485993763	0.0	37.625	864922237.0	-0.0	6
817	0.3336915999939329	0.6969021708968992	35.0	4.121470666462086	0.01918589334960858	0.038684052890984956	6.163600410227048e-06	159.0	-0.06375795485993763	0.0	37.625	864922237.0	-0.0	6
818	0.3336915999939329	0.6969021708968992	35.0	4.121470666462086	0.01918589334960858	0.038684052890984956	6.163600410227048e-06	159.0	-0.06375795485993763	0.0	37.625	864922237.0	-0.0	6
819	0.3336915999939329	0.6969021708968992	35.0	4.121470666462086	0.01918589334960858	0.038684052890984956	6.163600410227048e-06	159.0	-0.06375795485993763	0.0	37.625	864922237.0	-0.0	6
820	0.3336915999939329	0.6969021708968992	35.0	4.121470666462086	0.01918589334960858	0.038684052890984956	6.163600410227048e-06	159.0	-0.06375795485993763	0.0	37.625	864922237.0	-0.0	6
821	0.3336915999939329	0.6969021708968992	35.0	4.121470666462086	0.01918589334960858	0.038684052890984956	6.163600410227048e-06	159.0	-0.06375795485993763	0.0	37.625	864922237.0	-0.0	6
822	0.3336915999939329	0.6969021708968992	35.0	4.121470666462086	0.01918589334960858	0.038684052890984956	6.163600410227048e-06	159.0	-0.06375795485993763	0.0	37.625	864922237.0	-0.0	6
823	0.3336915999939329	0.6969021708968992	35.0	4.121470666462086	0.01918589334960858	0.038684052890984956	6.163600410227048e-06	159.0	-0.06375795485993763	0.0	37.625	864922237.0	-0.0	6
824	0.22307281023057873	0.8238702576543249	82.0	5.2921645822990175	0.1657079258715412	0.06755269389507491	5.44099555704382e-06	46.0	7.9669345337466595	0.0	9.183333333333337	835471442.0	-0.0	6
825	0.3911041787769009	0.39600408237291873	49.0	3.4466600336759434	0.08829708512696596	0.011333362281021747	4.604634507293687e-06	107.0	10.522735975257202	0.0	-39.391666666666666	851932938.0	0.2128917388501803	6
826	0.11177930317019834	0.8911686370896255	191.0	4.236912684592753	0.4322904196830544	0.10904099314168943	3.936039946987644e-06	155.0	5.368014112230153	0.0	50.29999999999997	848477639.0	-0.0	6
827	0.11177930317019834	0.8911686370896255	191.0	4.236912684592753	0.4322904196830544	0.10904099314168943	3.936039946987644e-06	155.0	5.368014112230153	0.0	50.29999999999997	848477639.0	-0.0	6
828	0.11177930317019834	0.8911686370896255	191.0	4.236912684592753	0.4322904196830544	0.10904099314168943	3.936039946987644e-06	155.0	5.368014112230153	0.0	50.29999999999997	848477639.0	-0.0	6
829	0.1482618167900223	0.5176473186556079	175.0	3.300331664541223	0.20975883430713194	0.07997415233600859	5.959910008398685e-06	57.0	2.7496642138735403	0.0	-53.67499999999999	896715238.0	0.33409086455436987	6
830	0.1482618167900223	0.5176473186556079	175.0	3.300331664541223	0.20975883430713194	0.07997415233600859	5.959910008398685e-06	57.0	2.7496642138735403	0.0	-53.67499999999999	896715238.0	0.33409086455436987	6
831	0.1482618167900223	0.5176473186556079	175.0	3.300331664541223	0.20975883430713194	0.07997415233600859	5.959910008398685e-06	57.0	2.7496642138735403	0.0	-53.67499999999999	896715238.0	0.33409086455436987	6
832	0.3518717502029799	0.27905710327797767	83.0	5.653844306906688	0.0914651076770695	0.01110861971714867	2.4733199405101574e-06	119.0	8.011979341452669	0.0	180.5916666666667	104203428.0	0.3690711465190424	6
833	0.3518717502029799	0.27905710327797767	83.0	5.653844306906688	0.0914651076770695	0.01110861971714867	2.4733199405101574e-06	119.0	8.011979341452669	0.0	180.5916666666667	104203428.0	0.3690711465190424	6
834	0.3518717502029799	0.27905710327797767	83.0	5.653844306906688	0.0914651076770695	0.01110861971714867	2.4733199405101574e-06	119.0	8.011979341452669	0.0	180.5916666666667	104203428.0	0.3690711465190424	6
835	0.3518717502029799	0.27905710327797767	83.0	5.653844306906688	0.0914651076770695	0.01110861971714867	2.4733199405101574e-06	119.0	8.011979341452669	0.0	180.5916666666667	104203428.0	0.3690711465190424	6
836	0.3518717502029799	0.27905710327797767	83.0	5.653844306906688	0.0914651076770695	0.01110861971714867	2.4733199405101574e-06	119.0	8.011979341452669	0.0	180.5916666666667	104203428.0	0.3690711465190424	6
837	0.3518717502029799	0.27905710327797767	83.0	5.653844306906688	0.0914651076770695	0.01110861971714867	2.4733199405101574e-06	119.0	8.011979341452669	0.0	180.5916666666667	104203428.0	0.3690711465190424	6
838	0.35756630126825534	0.6362684877218069	60.0	0.6111581886685424	0.4084384378138531	0.18516774535888042	1.2815337522593737e-06	29.0	0.9887853692046278	0.0	-15.05833333333333	899293473.0	0.006165211009937721	6
839	0.35756630126825534	0.6362684877218069	60.0	0.6111581886685424	0.4084384378138531	0.18516774535888042	1.2815337522593737e-06	29.0	0.9887853692046278	0.0	-15.05833333333333	899293473.0	0.006165211009937721	6
840	0.0878262958023702	0.38076852319440746	213.0	0.000597034713743172	0.7336883196547982	0.03558490317562272	8.529802440746033e-07	16.884426652153323	0.41992412145383895	0.0	-45.608333333333334	521675588.0	0.5314057206233185	6
841	0.3061781384865495	0.4597565552552195	53.5359823556849	8.70306982310022	0.017714544890196995	0.17514198056394847	6.516238226591756e-06	213.0	-0.0504964015444509	-4.91952754155884	2.3499999999999943	144974081.0	0.23406530625823097	6
842	0.4059844755792923	0.5229607912635159	162.40084857957498	2.8302501365599353	0.08095875596991006	0.1681933549336716	6.513799698918593e-06	210.10981206980864	1.5161906481401326	-3.5515370250935114	29.008333333333326	296749456.0	0.0710547331571918	6
843	0.16382887482097047	0.7878493295681929	73.84059864875036	4.3230354820186685	0.08599582787962226	0.013318469575762467	2.0658604987165374e-06	86.4180639816809	3.644307832939944	0.0	74.25000000000003	436167867.0	0.048321795610836604	6
844	0.3518717502029799	0.27905710327797767	83.0	5.653844306906688	0.0914651076770695	0.01110861971714867	2.4733199405101574e-06	119.0	8.011979341452669	0.0	180.5916666666667	400581076.0	0.3690711465190424	6
845	0.2852306826447333	0.0926123233894516	41.731025620787264	9.022889670419463	0.1334270919722842	0.01193914581955674	2.701001223063367e-06	1.5937292989730452	0.3427586701090668	0.0	-57.75000000000001	853616778.0	0.6221569939658151	6
846	0.011289218783714913	0.20044682062388647	150.23779905754753	7.34978082217319	0.14306070360545178	0.057616227051011916	3.4352394413292425e-06	200.41955321871245	0.386030572161272	-5.501985979866563	87.19166666666666	150774358.0	0.7882639605923987	6
847	0.12525439634826752	0.44251052964537163	133.24623681289623	6.033567759732589	0.7039683302170586	0.009050891860541622	4.838701040484784e-06	176.15170180346678	1.5052508917638505	-3.599033067077871	120.26666666666667	826256309.0	0.43223507400636085	6
848	0.39816164800232684	0.777844200940364	64.07873188200097	6.574088098272624	0.08468229397100671	0.010386993734287017	3.7204324887247537e-06	117.80463133524844	-50.0	-50.0	-50.0	692547691.0	-0.0	6
849	0.023478473857851817	0.18105730914054985	94.86662765746514	17.64508350789928	0.1708845983833172	0.011874329787312718	2.0567736602132407e-06	77.08332546699206	8.901523038548754	0.0	-42.708333333333336	277336215.0	0.7954642170015983	6
850	0.36102270547070525	0.2980537345059428	183.0	5.1212789338576	0.4297278258615244	0.03708944526957439	1.7272796356133707e-06	119.0	10.002069034918708	0.0	65.23333333333336	395120709.0	0.340923560023352	6
851	0.12525439634826752	0.44251052964537163	133.24623681289623	6.033567759732589	0.7039683302170586	0.009050891860541622	4.838701040484784e-06	176.15170180346678	1.5052508917638505	-3.599033067077871	120.26666666666667	826256309.0	0.43223507400636085	6
852	0.0104814441974311	0.2894642291155439	126.24995858636765	6.855999219976281	0.169429086029638	0.06467175784255581	6.027722737668729e-06	134.0	2.223100624470261	-5.6504240909654815	84.31666666666665	806678371.0	0.7000543266870249	6
853	0.3518717502029799	0.5176473186556079	83.0	5.653844306906688	0.0914651076770695	0.01110861971714867	2.4733199405101574e-06	119.0	5.515552035158716	0.0	133.8	775911358.0	0.13048093114141224	6
854	0.4253629201622997	0.67956683156421	91.9802874281534	7.824916799149923	0.0914651076770695	0.07630430653744277	7.394841526463069e-06	54.688764489718885	9.286875444430432	0.0	29.90833333333334	630325862.0	-0.0	6
855	0.29640463673874873	0.10916468658350775	36.15456919689307	8.168155873974147	0.10477979250492449	0.005360012033995782	6.063211012770016e-07	121.49207101336964	8.690958254285405	0.0	146.06666666666666	225911734.0	0.5944306766777435	6
856	0.35661712139986323	0.18187329442472494	57.0	6.401265710361139	0.47382353280436557	0.09525938397476476	3.5722614707253387e-06	78.0	8.722506918076276	0.0	60.233333333333334	559339959.0	0.46150958417541177	6
857	0.12569246611766574	0.7706648540895027	49.658854737829984	3.0187483439357465	0.15802073009686818	0.20471508156251642	8.327276753195536e-06	111.75272987713495	7.246723435522824	0.0	54.05000000000004	173596144.0	0.1036426797928316	6
858	0.29640463673874873	0.10916468658350775	36.15456919689307	8.168155873974147	0.10477979250492449	0.005360012033995782	6.063211012770016e-07	121.49207101336964	8.690958254285405	0.0	146.06666666666666	225911734.0	0.5944306766777435	6
859	0.0184921118797041	0.9291224354782498	133.0	7.561496116278496	0.3176302454430516	0.013684055653125641	2.6490282440355347e-06	194.0	1.6817363398526979	0.0	86.72500000000001	810394686.0	0.05238545264204608	6
860	0.4253629201622997	0.67956683156421	91.9802874281534	7.824916799149923	0.01918589334960858	0.038684052890984956	7.394841526463069e-06	54.688764489718885	9.374233048763905	0.0	20.058333333333337	273378783.0	-0.0	6
861	0.677375679714712	0.09252159616179323	3.0478473960278727	3.37915890153163	0.04389556706858961	0.05134405226299725	1.6099674052876906e-06	121.02509599599045	8.052388762267668	0.0	-30.67500000000001	187296851.0	0.23010272412349475	6
862	0.2888749260139452	0.5684266330050547	99.16980343725635	0.525763970853254	0.22621758520479213	0.048581629363974865	2.2724095301852106e-06	47.44658415158888	0.5496995163636811	0.0	36.76666666666668	860455675.0	0.14269844098100015	6
863	0.3573494324428221	1.1285677095684177	90.77354210512438	3.3921191658845706	0.08331146317991653	0.013671727605150081	3.7030293458353574e-06	117.16217927081264	-50.0	-50.0	-50.0	298574878.0	-0.0	6
864	0.1947244196708088	0.4831729906802117	213.0	2.708973908775861	0.08316609013121146	0.001947277638111089	7.839350198631091e-06	52.331025172789026	1.8232900476866742	0.0	-40.625	841720690.0	0.32210378606981327	6
865	0.35661712139986323	0.18187329442472494	57.0	6.401265710361139	0.47382353280436557	0.09525938397476476	3.5722614707253387e-06	78.0	8.722506918076276	0.0	60.233333333333334	559339959.0	0.46150958417541177	6
866	0.19450418866417632	0.04064877723665139	97.82621963110954	4.814341893267812	0.23641900230260326	0.10806553567387328	2.8965051252369054e-06	39.89930401467338	3.4235211789320985	0.0	-57.32500000000001	898416285.0	0.7648470340991723	6
867	0.22307281023057873	0.8238702576543249	82.0	0.6111581886685424	0.4084384378138531	0.18516774535888042	1.2815337522593737e-06	46.0	0.9836736080038975	0.0	-21.925	692696305.0	-0.0	6
868	0.3911041787769009	0.39600408237291873	49.0	5.2921645822990175	0.1657079258715412	0.06755269389507491	5.44099555704382e-06	107.0	5.933337781156641	0.0	66.65	604879300.0	0.2128917388501803	6
869	0.22307281023057873	0.8238702576543249	82.0	3.4466600336759434	0.08829708512696596	0.011333362281021747	4.604634507293687e-06	46.0	5.467865099121823	0.0	-15.55	683107174.0	-0.0	6
870	0.024286805661919146	0.8240111051573819	91.9802874281534	7.824916799149923	0.31653554132934203	0.09839529068534829	2.0704747066112802e-06	108.0	7.013889730968046	0.0	145.95000000000002	456394910.0	0.15170208918069905	6
871	0.4253629201622997	0.67956683156421	180.81987119286245	4.376109089082914	0.03908663916147331	0.07630430653744277	7.394841526463069e-06	54.688764489718885	2.988422833015729	0.0	-69.45833333333334	495814085.0	-0.0	6
872	0.16287151229300048	0.28451359378020236	143.0	0.03008503362514532	0.3848158597013058	0.13777211638049186	9.19831019347674e-07	16.0	0.6790109849282331	0.0	-38.49166666666666	899808403.0	0.5526148939267972	6
873	0.11177930317019834	0.8911686370896255	191.0	4.236912684592753	0.4322904196830544	0.10904099314168943	3.936039946987644e-06	155.0	5.368014112230153	0.0	50.29999999999997	848477639.0	-0.0	6
874	0.024286805661919146	0.8240111051573819	180.81987119286245	4.376109089082914	0.31653554132934203	0.09839529068534829	2.0704747066112802e-06	108.0	8.716224207011471	0.0	-36.72500000000001	892647989.0	0.15170208918069905	6
875	0.0184921118797041	0.9291224354782498	133.0	7.561496116278496	0.3176302454430516	0.013684055653125641	2.6490282440355347e-06	194.0	1.6817363398526979	0.0	86.72500000000001	810394686.0	0.05238545264204608	6
876	0.0184921118797041	0.9291224354782498	133.0	7.561496116278496	0.3176302454430516	0.013684055653125641	2.6490282440355347e-06	194.0	1.6817363398526979	0.0	86.72500000000001	810394686.0	0.05238545264204608	6
877	0.0184921118797041	0.9291224354782498	133.0	7.561496116278496	0.3176302454430516	0.013684055653125641	2.6490282440355347e-06	194.0	1.6817363398526979	0.0	86.72500000000001	810394686.0	0.05238545264204608	6
878	0.0184921118797041	0.9291224354782498	133.0	7.561496116278496	0.3176302454430516	0.013684055653125641	2.6490282440355347e-06	194.0	1.6817363398526979	0.0	86.72500000000001	810394686.0	0.05238545264204608	6
879	0.023150896322931297	1.6178868293822553	85.00762935411072	10.803021702925932	0.41909785241707936	0.008045477036541751	6.33597024108828e-07	213.0	-50.0	-50.0	-50.0	489920734.0	-0.0	6
880	0.31117147363269804	0.17091299783584374	205.52823053531216	0.06618077897999747	0.29009289770543406	0.04214163464678182	1.1317923239459729e-06	13.270639651649875	0.567378635819626	0.0	-51.01666666666666	702163311.0	0.517915528532077	6
881	0.13641422312496967	0.10887375020265241	17.249729209813438	0.036503772676557585	0.5466533169859142	0.1597991222648198	1.388537892104459e-07	11.483780404730728	0.20705241369636695	0.0	-27.658333333333317	707541510.0	0.7547120266723779	6
882	0.4447876793812349	0.821444315582074	8.444837928182153	2.2986919467907456	0.026972479952504253	0.034577650257078596	4.959355737104192e-07	213.0	-50.0	-50.0	-50.0	286552290.0	-0.0	6
883	0.3336915999939329	0.6969021708968992	35.0	4.121470666462086	0.01918589334960858	0.038684052890984956	6.163600410227048e-06	159.0	-0.06375795485993763	0.0	37.625	864922237.0	-0.0	6
884	0.10243340404264181	0.8215987658175503	16.172358388871167	3.6920963755960785	0.03166124100844623	0.047644896763128566	1.3503695137205958e-05	165.2742588573931	5.516716712246435	0.0	54.55833333333332	655047634.0	0.0759678301398079	6
885	0.3336915999939329	0.6969021708968992	35.0	4.121470666462086	0.01918589334960858	0.038684052890984956	6.163600410227048e-06	159.0	-0.06375795485993763	0.0	37.625	162424320.0	-0.0	6
886	0.3336915999939329	0.6969021708968992	35.0	4.121470666462086	0.01918589334960858	0.038684052890984956	6.163600410227048e-06	159.0	-0.06375795485993763	0.0	37.625	648288903.0	-0.0	6
887	0.3336915999939329	0.6969021708968992	35.0	4.121470666462086	0.01918589334960858	0.038684052890984956	6.163600410227048e-06	159.0	-0.06375795485993763	0.0	37.625	676164614.0	-0.0	6
888	0.41637600685875076	1.1526803977861324	4.461542616684586	1.945624955921299	0.025575166606268192	0.06825017981021118	7.761528314998575e-06	178.82069984381803	-50.0	-50.0	-50.0	495723591.0	-0.0	6
889	0.5150258403306984	0.9489585824973175	60.65430469767195	5.002320608273259	0.015245103156193738	0.036161486095581764	3.965079460591846e-06	200.59533620099532	0.06634903074456844	0.0	108.16666666666666	464051775.0	-0.0	6
890	0.32626193399378683	0.5554628438405093	26.610213872210657	4.587737048915293	0.03390218387602018	0.02989610211287684	9.915817335223976e-06	181.95473368775126	2.600729237625261	0.0	73.1	183739930.0	0.11827522216570396	6
891	0.3336915999939329	0.6969021708968992	35.0	4.121470666462086	0.01918589334960858	0.038684052890984956	6.163600410227048e-06	159.0	-0.06375795485993763	0.0	37.625	864922237.0	-0.0	6
892	0.5693344736149857	0.9128966307027808	12.557188116921619	4.765826311827556	0.020511114128089175	0.022001613714672394	4.335658499271224e-06	213.0	-50.0	-50.0	-50.0	267148920.0	-0.0	6
893	0.3336915999939329	0.6969021708968992	35.0	4.121470666462086	0.01918589334960858	0.038684052890984956	6.163600410227048e-06	159.0	-0.06375795485993763	0.0	37.625	864922237.0	-0.0	6
894	0.22307281023057873	0.8238702576543249	82.0	5.2921645822990175	0.1657079258715412	0.06755269389507491	5.44099555704382e-06	46.0	7.9669345337466595	0.0	9.183333333333337	835471442.0	-0.0	6
895	0.3529235310850744	0.5374285011490145	109.4832385524699	2.018726766225017	0.06424826835878851	0.022654795798348303	6.447246158543562e-06	80.4516738583935	6.513237913650041	0.0	29.375	557634393.0	0.10964796776591101	6
896	0.11177930317019834	0.8911686370896255	191.0	4.236912684592753	0.4322904196830544	0.10904099314168943	3.936039946987644e-06	155.0	5.368014112230153	0.0	50.29999999999997	689934926.0	-0.0	6
897	0.059725517353882186	1.522544095892143	120.71963592583222	4.6218593143272635	0.3017587335361186	0.08960470294730627	2.176527904085733e-06	213.0	-50.0	-50.0	-50.0	368287350.0	-0.0	6
898	0.0307254164609541	1.1705529821607474	199.24234164643417	4.355634450324217	0.5414119121489189	0.04460771288344177	7.175455117493148e-06	206.81987404850673	-50.0	-50.0	-50.0	163157858.0	-0.0	6
899	0.11822793354099956	0.02358509023709665	188.72483646101583	1.1464446077649542	0.137642450135255	0.11242227587017951	6.7835538348331964e-06	27.610394137920693	0.3993299774093231	-1.894876235100778	-59.45000000000001	561254511.0	0.8581869762219038	6
900	0.19404108100410056	0.34299331156222024	112.97627613736984	3.071111562369927	0.14074188812697247	0.043825838169310107	2.028699910458352e-06	46.771746163958916	3.3735008822519212	0.0	-49.466666666666676	433024855.0	0.4629656074336792	6
901	0.2066626975187571	0.4293404284033842	213.0	5.186169445189739	0.11441309612251747	0.10400231231483434	7.5006406172956646e-06	36.71769844596695	1.9083830513121125	-0.4780833655159462	-53.30000000000001	154264394.0	0.363998143849556	6
902	0.3518717502029799	0.27905710327797767	83.0	5.653844306906688	0.0914651076770695	0.01110861971714867	2.4733199405101574e-06	119.0	8.011979341452669	0.0	180.5916666666667	794342904.0	0.3690711465190424	6
903	0.13308944834404848	0.3859041642660565	36.229812082306054	6.487246612602655	0.0697690600298279	0.011157297336487364	3.582084650785102e-06	83.97467987870337	6.561543685935845	0.0	-38.67500000000001	238106787.0	0.481006387389895	6
904	0.3518717502029799	0.27905710327797767	83.0	5.653844306906688	0.0914651076770695	0.01110861971714867	2.4733199405101574e-06	119.0	8.011979341452669	0.0	180.5916666666667	104203428.0	0.3690711465190424	6
905	0.34555968889861366	0.22151376247006582	115.61775289194142	7.8096986808676165	0.054360052897109754	0.008224751222287541	6.439708292280443e-06	57.784530005966815	4.80021875696124	0.0	9.483333333333348	367145620.0	0.4329265486313205	6
906	0.28216534745685706	0.21509903309026784	110.98797983467938	7.6995698540987005	0.06964551376726787	0.011220519995693267	3.1948159983926715e-06	68.86860144082544	7.23303782494774	0.0	-42.80833333333335	512276739.0	0.5027356194528751	6
907	0.4255160399502278	0.2565302528887074	98.31854859072176	1.9872307793898392	0.07253506142242977	0.008450727447313948	3.95013075186788e-06	157.36091190423952	7.390104060375556	0.0	50.908333333333346	243945673.0	0.31795370716106475	6
908	0.35756630126825534	0.6362684877218069	60.0	0.6111581886685424	0.4084384378138531	0.18516774535888042	1.2815337522593737e-06	29.0	0.9887853692046278	0.0	-15.05833333333333	899293473.0	0.006165211009937721	6
909	0.35756630126825534	0.6362684877218069	60.0	0.6111581886685424	0.4084384378138531	0.18516774535888042	1.2815337522593737e-06	29.0	0.9887853692046278	0.0	-15.05833333333333	899293473.0	0.006165211009937721	6
910	0.16287151229300048	0.28451359378020236	143.0	0.03008503362514532	0.3848158597013058	0.13777211638049186	9.19831019347674e-07	16.0	0.6790109849282331	0.0	-38.49166666666666	899808403.0	0.5526148939267972	7
911	0.3336915999939329	0.6969021708968992	35.0	4.121470666462086	0.01918589334960858	0.038684052890984956	6.163600410227048e-06	159.0	-0.06375795485993763	0.0	37.625	864922237.0	-0.0	7
912	0.3911041787769009	0.39600408237291873	49.0	3.4466600336759434	0.08829708512696596	0.011333362281021747	4.604634507293687e-06	107.0	10.522735975257202	0.0	-39.391666666666666	851932938.0	0.2128917388501803	7
913	0.0104814441974311	0.2894642291155439	126.24995858636765	6.855999219976281	0.169429086029638	0.06467175784255581	6.027722737668729e-06	134.0	2.223100624470261	-5.6504240909654815	84.31666666666665	806678371.0	0.7000543266870249	7
914	0.29640463673874873	0.10916468658350775	36.15456919689307	8.168155873974147	0.10477979250492449	0.005360012033995782	6.063211012770016e-07	121.49207101336964	8.690958254285405	0.0	146.06666666666666	225911734.0	0.5944306766777435	7
915	0.19450418866417632	0.04064877723665139	97.82621963110954	4.814341893267812	0.23641900230260326	0.10806553567387328	2.8965051252369054e-06	39.89930401467338	3.4235211789320985	0.0	-57.32500000000001	898416285.0	0.7648470340991723	7
916	0.3518717502029799	0.27905710327797767	83.0	5.653844306906688	0.0914651076770695	0.01110861971714867	2.4733199405101574e-06	119.0	8.011979341452669	0.0	180.5916666666667	794342904.0	0.3690711465190424	7
917	0.12525439634826752	0.44251052964537163	133.24623681289623	6.033567759732589	0.7039683302170586	0.009050891860541622	4.838701040484784e-06	176.15170180346678	1.5052508917638505	-3.599033067077871	120.26666666666667	826256309.0	0.43223507400636085	7
918	0.12525439634826752	0.44251052964537163	133.24623681289623	6.033567759732589	0.7039683302170586	0.009050891860541622	4.838701040484784e-06	176.15170180346678	1.5052508917638505	-3.599033067077871	120.26666666666667	826256309.0	0.43223507400636085	7
919	0.0104814441974311	0.2894642291155439	126.24995858636765	6.855999219976281	0.169429086029638	0.06467175784255581	6.027722737668729e-06	134.0	2.223100624470261	-5.6504240909654815	84.31666666666665	806678371.0	0.7000543266870249	7
920	0.29640463673874873	0.10916468658350775	36.15456919689307	8.168155873974147	0.10477979250492449	0.005360012033995782	6.063211012770016e-07	121.49207101336964	8.690958254285405	0.0	146.06666666666666	225911734.0	0.5944306766777435	7
921	0.36102270547070525	0.2980537345059428	183.0	5.1212789338576	0.4297278258615244	0.03708944526957439	1.7272796356133707e-06	119.0	10.002069034918708	0.0	65.23333333333336	395120709.0	0.340923560023352	7
922	0.22307281023057873	0.8238702576543249	82.0	5.2921645822990175	0.1657079258715412	0.06755269389507491	5.44099555704382e-06	46.0	7.9669345337466595	0.0	9.183333333333337	835471442.0	-0.0	7
923	0.36102270547070525	0.2980537345059428	183.0	5.1212789338576	0.4297278258615244	0.03708944526957439	1.7272796356133707e-06	119.0	10.002069034918708	0.0	65.23333333333336	395120709.0	0.340923560023352	7
924	0.11177930317019834	0.8911686370896255	191.0	4.236912684592753	0.4322904196830544	0.10904099314168943	3.936039946987644e-06	155.0	5.368014112230153	0.0	50.29999999999997	848477639.0	-0.0	7
925	0.35661712139986323	0.18187329442472494	57.0	6.401265710361139	0.47382353280436557	0.09525938397476476	3.5722614707253387e-06	78.0	8.722506918076276	0.0	60.233333333333334	559339959.0	0.46150958417541177	7
926	0.11177930317019834	0.8911686370896255	191.0	4.236912684592753	0.4322904196830544	0.10904099314168943	3.936039946987644e-06	155.0	5.368014112230153	0.0	50.29999999999997	848477639.0	-0.0	7
927	0.0184921118797041	0.9291224354782498	133.0	7.561496116278496	0.3176302454430516	0.013684055653125641	2.6490282440355347e-06	194.0	1.6817363398526979	0.0	86.72500000000001	810394686.0	0.05238545264204608	7
928	0.4253629201622997	0.67956683156421	91.9802874281534	7.824916799149923	0.03908663916147331	0.07630430653744277	7.394841526463069e-06	54.688764489718885	8.886533371581628	0.0	28.825000000000003	681826094.0	-0.0	7
929	0.4253629201622997	0.67956683156421	91.9802874281534	7.824916799149923	0.03908663916147331	0.07630430653744277	7.394841526463069e-06	54.688764489718885	8.886533371581628	0.0	28.825000000000003	681826094.0	-0.0	7
930	0.4253629201622997	0.67956683156421	91.9802874281534	7.824916799149923	0.0914651076770695	0.07630430653744277	7.394841526463069e-06	54.688764489718885	9.286875444430432	0.0	29.90833333333334	630325862.0	-0.0	7
931	0.3336915999939329	0.6969021708968992	35.0	4.121470666462086	0.01918589334960858	0.038684052890984956	6.163600410227048e-06	159.0	-0.06375795485993763	0.0	37.625	864922237.0	-0.0	7
932	0.35756630126825534	0.6362684877218069	60.0	0.6111581886685424	0.4084384378138531	0.18516774535888042	1.2815337522593737e-06	29.0	0.9887853692046278	0.0	-15.05833333333333	899293473.0	0.006165211009937721	7
933	0.4253629201622997	0.67956683156421	91.9802874281534	7.824916799149923	0.0914651076770695	0.07630430653744277	7.394841526463069e-06	54.688764489718885	9.286875444430432	0.0	29.90833333333334	630325862.0	-0.0	7
934	0.35661712139986323	0.18187329442472494	57.0	6.401265710361139	0.47382353280436557	0.09525938397476476	3.5722614707253387e-06	78.0	8.722506918076276	0.0	60.233333333333334	559339959.0	0.46150958417541177	7
935	0.1482618167900223	0.5176473186556079	175.0	3.300331664541223	0.20975883430713194	0.07997415233600859	5.959910008398685e-06	57.0	2.7496642138735403	0.0	-53.67499999999999	896715238.0	0.33409086455436987	7
936	0.2888749260139452	0.5684266330050547	99.16980343725635	0.525763970853254	0.22621758520479213	0.048581629363974865	2.2724095301852106e-06	47.44658415158888	0.5496995163636811	0.0	36.76666666666668	860455675.0	0.14269844098100015	7
937	0.35756630126825534	0.6362684877218069	60.0	0.6111581886685424	0.4084384378138531	0.18516774535888042	1.2815337522593737e-06	29.0	0.9887853692046278	0.0	-15.05833333333333	899293473.0	0.006165211009937721	7
938	0.3911041787769009	0.39600408237291873	49.0	3.4466600336759434	0.08829708512696596	0.011333362281021747	4.604634507293687e-06	107.0	10.522735975257202	0.0	-39.391666666666666	851932938.0	0.2128917388501803	7
939	0.22307281023057873	0.8238702576543249	82.0	5.2921645822990175	0.1657079258715412	0.06755269389507491	5.44099555704382e-06	46.0	7.9669345337466595	0.0	9.183333333333337	835471442.0	-0.0	7
940	0.024286805661919146	0.8240111051573819	180.81987119286245	4.376109089082914	0.31653554132934203	0.09839529068534829	2.0704747066112802e-06	108.0	8.716224207011471	0.0	-36.72500000000001	892647989.0	0.15170208918069905	7
941	0.1482618167900223	0.5176473186556079	175.0	3.300331664541223	0.20975883430713194	0.07997415233600859	5.959910008398685e-06	57.0	2.7496642138735403	0.0	-53.67499999999999	896715238.0	0.33409086455436987	7
942	0.024286805661919146	0.8240111051573819	180.81987119286245	4.376109089082914	0.31653554132934203	0.09839529068534829	2.0704747066112802e-06	108.0	8.716224207011471	0.0	-36.72500000000001	892647989.0	0.15170208918069905	7
943	0.0184921118797041	0.9291224354782498	133.0	7.561496116278496	0.3176302454430516	0.013684055653125641	2.6490282440355347e-06	194.0	1.6817363398526979	0.0	86.72500000000001	810394686.0	0.05238545264204608	7
944	0.16287151229300048	0.28451359378020236	143.0	0.03008503362514532	0.3848158597013058	0.13777211638049186	9.19831019347674e-07	16.0	0.6790109849282331	0.0	-38.49166666666666	899808403.0	0.5526148939267972	7
945	0.16287151229300048	0.28451359378020236	143.0	0.03008503362514532	0.3848158597013058	0.13777211638049186	9.19831019347674e-07	16.0	0.6790109849282331	0.0	-38.49166666666666	899808403.0	0.5526148939267972	7
946	0.16287151229300048	0.28451359378020236	143.0	0.03008503362514532	0.3848158597013058	0.13777211638049186	9.19831019347674e-07	16.0	0.6790109849282331	0.0	-38.49166666666666	899808403.0	0.5526148939267972	7
947	0.16287151229300048	0.28451359378020236	143.0	0.03008503362514532	0.3848158597013058	0.13777211638049186	9.19831019347674e-07	16.0	0.6790109849282331	0.0	-38.49166666666666	899808403.0	0.5526148939267972	7
948	0.3336915999939329	0.6969021708968992	35.0	4.121470666462086	0.01918589334960858	0.038684052890984956	6.163600410227048e-06	159.0	-0.06375795485993763	0.0	37.625	864922237.0	-0.0	7
949	0.3336915999939329	0.6969021708968992	35.0	4.121470666462086	0.01918589334960858	0.038684052890984956	6.163600410227048e-06	159.0	-0.06375795485993763	0.0	37.625	864922237.0	-0.0	7
950	0.3336915999939329	0.6969021708968992	35.0	4.121470666462086	0.01918589334960858	0.038684052890984956	6.163600410227048e-06	159.0	-0.06375795485993763	0.0	37.625	864922237.0	-0.0	7
951	0.3336915999939329	0.6969021708968992	35.0	4.121470666462086	0.01918589334960858	0.038684052890984956	6.163600410227048e-06	159.0	-0.06375795485993763	0.0	37.625	864922237.0	-0.0	7
952	0.3336915999939329	0.6969021708968992	35.0	4.121470666462086	0.01918589334960858	0.038684052890984956	6.163600410227048e-06	159.0	-0.06375795485993763	0.0	37.625	864922237.0	-0.0	7
953	0.3336915999939329	0.6969021708968992	35.0	4.121470666462086	0.01918589334960858	0.038684052890984956	6.163600410227048e-06	159.0	-0.06375795485993763	0.0	37.625	864922237.0	-0.0	7
954	0.3336915999939329	0.6969021708968992	35.0	4.121470666462086	0.01918589334960858	0.038684052890984956	6.163600410227048e-06	159.0	-0.06375795485993763	0.0	37.625	864922237.0	-0.0	7
955	0.3336915999939329	0.6969021708968992	35.0	4.121470666462086	0.01918589334960858	0.038684052890984956	6.163600410227048e-06	159.0	-0.06375795485993763	0.0	37.625	864922237.0	-0.0	7
956	0.3336915999939329	0.6969021708968992	35.0	4.121470666462086	0.01918589334960858	0.038684052890984956	6.163600410227048e-06	159.0	-0.06375795485993763	0.0	37.625	864922237.0	-0.0	7
957	0.3336915999939329	0.6969021708968992	35.0	4.121470666462086	0.01918589334960858	0.038684052890984956	6.163600410227048e-06	159.0	-0.06375795485993763	0.0	37.625	864922237.0	-0.0	7
958	0.3336915999939329	0.6969021708968992	35.0	4.121470666462086	0.01918589334960858	0.038684052890984956	6.163600410227048e-06	159.0	-0.06375795485993763	0.0	37.625	864922237.0	-0.0	7
959	0.3336915999939329	0.6969021708968992	35.0	4.121470666462086	0.01918589334960858	0.038684052890984956	6.163600410227048e-06	159.0	-0.06375795485993763	0.0	37.625	864922237.0	-0.0	7
960	0.3336915999939329	0.6969021708968992	35.0	4.121470666462086	0.01918589334960858	0.038684052890984956	6.163600410227048e-06	159.0	-0.06375795485993763	0.0	37.625	864922237.0	-0.0	7
961	0.3336915999939329	0.6969021708968992	35.0	4.121470666462086	0.01918589334960858	0.038684052890984956	6.163600410227048e-06	159.0	-0.06375795485993763	0.0	37.625	864922237.0	-0.0	7
962	0.3336915999939329	0.6969021708968992	35.0	4.121470666462086	0.01918589334960858	0.038684052890984956	6.163600410227048e-06	159.0	-0.06375795485993763	0.0	37.625	864922237.0	-0.0	7
963	0.3911041787769009	0.39600408237291873	49.0	3.4466600336759434	0.08829708512696596	0.011333362281021747	4.604634507293687e-06	107.0	10.522735975257202	0.0	-39.391666666666666	851932938.0	0.2128917388501803	7
964	0.1482618167900223	0.5176473186556079	175.0	3.300331664541223	0.20975883430713194	0.07997415233600859	5.959910008398685e-06	57.0	2.7496642138735403	0.0	-53.67499999999999	896715238.0	0.33409086455436987	7
965	0.1482618167900223	0.5176473186556079	175.0	3.300331664541223	0.20975883430713194	0.07997415233600859	5.959910008398685e-06	57.0	2.7496642138735403	0.0	-53.67499999999999	896715238.0	0.33409086455436987	7
966	0.1482618167900223	0.5176473186556079	175.0	3.300331664541223	0.20975883430713194	0.07997415233600859	5.959910008398685e-06	57.0	2.7496642138735403	0.0	-53.67499999999999	896715238.0	0.33409086455436987	7
967	0.0104814441974311	0.2894642291155439	126.24995858636765	6.855999219976281	0.169429086029638	0.06467175784255581	6.027722737668729e-06	134.0	2.223100624470261	-5.6504240909654815	84.31666666666665	806678371.0	0.7000543266870249	7
968	0.12525439634826752	0.44251052964537163	133.24623681289623	6.033567759732589	0.7039683302170586	0.009050891860541622	4.838701040484784e-06	176.15170180346678	1.5052508917638505	-3.599033067077871	120.26666666666667	826256309.0	0.43223507400636085	7
969	0.12525439634826752	0.44251052964537163	133.24623681289623	6.033567759732589	0.7039683302170586	0.009050891860541622	4.838701040484784e-06	176.15170180346678	1.5052508917638505	-3.599033067077871	120.26666666666667	826256309.0	0.43223507400636085	7
970	0.29640463673874873	0.10916468658350775	36.15456919689307	8.168155873974147	0.10477979250492449	0.005360012033995782	6.063211012770016e-07	121.49207101336964	8.690958254285405	0.0	146.06666666666666	225911734.0	0.5944306766777435	7
971	0.29640463673874873	0.10916468658350775	36.15456919689307	8.168155873974147	0.10477979250492449	0.005360012033995782	6.063211012770016e-07	121.49207101336964	8.690958254285405	0.0	146.06666666666666	225911734.0	0.5944306766777435	7
972	0.35661712139986323	0.18187329442472494	57.0	6.401265710361139	0.47382353280436557	0.09525938397476476	3.5722614707253387e-06	78.0	8.722506918076276	0.0	60.233333333333334	559339959.0	0.46150958417541177	7
973	0.35661712139986323	0.18187329442472494	57.0	6.401265710361139	0.47382353280436557	0.09525938397476476	3.5722614707253387e-06	78.0	8.722506918076276	0.0	60.233333333333334	559339959.0	0.46150958417541177	7
974	0.11177930317019834	0.8911686370896255	191.0	4.236912684592753	0.4322904196830544	0.10904099314168943	3.936039946987644e-06	155.0	5.368014112230153	0.0	50.29999999999997	848477639.0	-0.0	7
975	0.11177930317019834	0.8911686370896255	191.0	4.236912684592753	0.4322904196830544	0.10904099314168943	3.936039946987644e-06	155.0	5.368014112230153	0.0	50.29999999999997	848477639.0	-0.0	7
976	0.11177930317019834	0.8911686370896255	191.0	4.236912684592753	0.4322904196830544	0.10904099314168943	3.936039946987644e-06	155.0	5.368014112230153	0.0	50.29999999999997	848477639.0	-0.0	7
977	0.11177930317019834	0.8911686370896255	191.0	4.236912684592753	0.4322904196830544	0.10904099314168943	3.936039946987644e-06	155.0	5.368014112230153	0.0	50.29999999999997	848477639.0	-0.0	7
978	0.0184921118797041	0.9291224354782498	133.0	7.561496116278496	0.3176302454430516	0.013684055653125641	2.6490282440355347e-06	194.0	1.6817363398526979	0.0	86.72500000000001	810394686.0	0.05238545264204608	7
979	0.0184921118797041	0.9291224354782498	133.0	7.561496116278496	0.3176302454430516	0.013684055653125641	2.6490282440355347e-06	194.0	1.6817363398526979	0.0	86.72500000000001	810394686.0	0.05238545264204608	7
980	0.11931813424119989	0.5994943615134367	98.35929933936332	0.03810810190021842	0.09348946280083992	0.08376970694750793	8.901936362724671e-07	18.999005201099774	0.4395855822649537	0.0	-49.33333333333333	477731039.0	0.28118750424536343	7
981	0.3336915999939329	0.6969021708968992	35.0	4.121470666462086	0.01918589334960858	0.038684052890984956	6.163600410227048e-06	159.0	-0.06375795485993763	0.0	37.625	864922237.0	-0.0	7
982	0.3911041787769009	0.39600408237291873	49.0	3.4466600336759434	0.08829708512696596	0.011333362281021747	4.604634507293687e-06	107.0	10.522735975257202	0.0	-39.391666666666666	851932938.0	0.2128917388501803	7
983	0.0104814441974311	0.2894642291155439	126.24995858636765	6.855999219976281	0.169429086029638	0.06467175784255581	6.027722737668729e-06	134.0	2.223100624470261	-5.6504240909654815	84.31666666666665	806678371.0	0.7000543266870249	7
984	0.29640463673874873	0.04064877723665139	97.82621963110954	8.168155873974147	0.10477979250492449	0.005360012033995782	6.063211012770016e-07	121.49207101336964	7.568259816654045	0.0	152.675	674999088.0	0.6629465860245999	7
985	0.19450418866417632	0.10916468658350775	36.15456919689307	4.814341893267812	0.23641900230260326	0.10806553567387328	2.8965051252369054e-06	39.89930401467338	3.3352368622341046	0.0	-54.216666666666676	784389711.0	0.696331124752316	7
986	0.5020532527748268	0.4475858295711055	41.68025218268351	1.5310542390141713	0.07619764563858893	0.00291680768023464	3.813647132651548e-06	106.31928836611145	5.960613232600487	0.0	69.02499999999999	419468129.0	0.050360917654067694	7
987	0.28337642956097775	0.4136585949586302	30.449911156481775	8.272652891502055	0.7548133428608421	0.007895507700672424	7.3762995997696945e-06	170.69031923473574	1.3547611359325806	-4.363738282505384	85.44166666666668	207763438.0	0.30296497548039203	7
988	0.12525439634826752	0.44251052964537163	133.24623681289623	6.033567759732589	0.7039683302170586	0.009050891860541622	4.838701040484784e-06	176.15170180346678	1.5052508917638505	-3.599033067077871	120.26666666666667	826256309.0	0.43223507400636085	7
989	0.0104814441974311	0.2894642291155439	126.24995858636765	6.855999219976281	0.169429086029638	0.06467175784255581	6.027722737668729e-06	134.0	2.223100624470261	-5.6504240909654815	84.31666666666665	806678371.0	0.7000543266870249	7
990	0.29640463673874873	0.10916468658350775	183.0	5.1212789338576	0.4297278258615244	0.03708944526957439	1.7272796356133707e-06	121.49207101336964	8.68519585565146	0.0	65.93333333333331	344188579.0	0.5944306766777435	7
991	0.2863610767545488	0.3666721563069306	52.43306530338246	9.02093344665281	0.13331331716390823	0.0059333524365551525	1.361404855749257e-07	75.87183911764774	2.117896984234932	0.0	-36.583333333333336	216282826.0	0.3469667669385206	7
992	0.303660449794557	0.04744276067602515	0.2759374997178554	9.37684516277258	0.28400565367524105	0.04292919707914909	8.652951715946541e-06	43.077694764681674	2.2346230267758536	-2.9761830715333155	-58.466666666666654	293972329.0	0.6488967895294179	7
993	0.3874957273991393	0.07677566407420716	24.96576866733662	4.124407628711434	0.1603713829844799	0.06337831027800685	2.684871183167349e-06	94.22338389470177	7.619321388670823	0.0	-52.333333333333336	768895329.0	0.5357286085266535	7
994	0.1379443673052325	1.1161102377825987	213.0	9.706872397900195	0.47579703367452525	0.10293919763887348	5.085737905736337e-06	8.997599302860564	-50.0	-50.0	-50.0	645687138.0	-0.0	7
995	0.5650532438088445	0.17024618774595757	45.632515255107556	3.5674145946661104	0.29785868336496996	0.01733583145728841	5.9951520999715195e-06	162.50559988925167	4.302239140765009	0.0	65.23333333333335	809432998.0	0.26470056844519796	7
996	0.11848987762131491	1.834191083989307	189.9273149315325	4.757064765603085	0.47629222772080493	0.00043836243325569464	5.446322138369895e-06	213.0	-50.0	-50.0	-50.0	764741532.0	-0.0	7
997	0.0184921118797041	0.9291224354782498	191.0	4.236912684592753	0.4322904196830544	0.10904099314168943	3.936039946987644e-06	155.0	4.963233238354	0.0	41.60833333333335	750129019.0	0.05238545264204608	7
998	0.4253629201622997	0.67956683156421	91.9802874281534	7.824916799149923	0.03908663916147331	0.07630430653744277	7.394841526463069e-06	54.688764489718885	8.886533371581628	0.0	28.825000000000003	681826094.0	-0.0	7
999	0.4253629201622997	0.67956683156421	91.9802874281534	7.824916799149923	0.03908663916147331	0.07630430653744277	7.394841526463069e-06	54.688764489718885	8.886533371581628	0.0	28.825000000000003	681826094.0	-0.0	7
1000	0.11736129900866138	0.5614346397727814	96.15467407537491	7.607476362013922	0.0535439486200068	0.14170482393468448	8.657973070232713e-06	167.1612944342085	0.37857541275332807	-6.068535562460367	39.808333333333366	720205360.0	0.32120406121855716	7
1001	0.03873839217989167	0.3068019500290501	62.95693749571029	8.333979889559675	0.01668664423028631	0.04756645617215252	4.44042769633668e-06	82.69016445838963	6.76792416894234	0.0	-47.34166666666667	259925655.0	0.6544596577910582	7
1002	0.35756630126825534	0.6362684877218069	60.0	0.6111581886685424	0.0914651076770695	0.07630430653744277	1.2815337522593737e-06	29.0	1.0662390273470947	0.0	-11.175	382119297.0	0.006165211009937721	7
1003	0.4253629201622997	0.67956683156421	91.9802874281534	7.824916799149923	0.4084384378138531	0.18516774535888042	7.394841526463069e-06	54.688764489718885	7.303575786660733	0.0	22.24166666666666	609971843.0	-0.0	7
1004	0.04743759352906424	0.1931147891397367	34.45409714740454	3.0243347944413226	0.14017422189304035	0.013189582655902254	2.628872778437214e-06	118.51781479443648	6.712422864809845	0.0	-40.216666666666676	670163574.0	0.759447617331199	7
1005	0.1482618167900223	0.5176473186556079	175.0	3.300331664541223	0.20975883430713194	0.07997415233600859	5.959910008398685e-06	57.0	2.7496642138735403	0.0	-53.67499999999999	896715238.0	0.33409086455436987	7
1006	0.2888749260139452	0.5684266330050547	99.16980343725635	0.525763970853254	0.22621758520479213	0.048581629363974865	2.2724095301852106e-06	47.44658415158888	0.5496995163636811	0.0	36.76666666666668	860455675.0	0.14269844098100015	7
1007	0.6850531682690832	0.29836681196276826	60.77746856477424	0.8145799210924314	0.3284019798618993	0.0899273930586786	1.5201158395473165e-06	48.953436287443	2.589852902254769	0.0	-5.5	153590219.0	0.01658001976814849	7
1008	0.05749106641193291	0.6983278204536811	55.68739005192394	2.6167007337613355	0.2955930623239428	0.08725671322722942	2.4033452907818767e-06	88.15753649731145	5.545053673190004	0.0	-48.575	320335465.0	0.24418111313438595	7
1009	0.22307281023057873	0.8238702576543249	82.0	5.2921645822990175	0.08829708512696596	0.011333362281021747	4.604634507293687e-06	46.0	6.612337878810408	0.0	-15.20833333333334	888867867.0	-0.0	7
1010	0.024286805661919146	0.8240111051573819	180.81987119286245	4.376109089082914	0.31653554132934203	0.09839529068534829	2.0704747066112802e-06	108.0	8.716224207011471	0.0	-36.72500000000001	892647989.0	0.15170208918069905	7
1011	0.12587164473583076	0.3553748585541396	195.96717743819315	5.332661192001931	0.09985394158318016	0.08430910645341111	4.0123828301435506e-06	53.363618262078724	3.6311462604702296	0.0	-51.99999999999999	225306015.0	0.5187534967100297	7
1012	0.02693736714453502	1.129761139916557	179.28736242809686	5.392058638013547	0.630343904064794	0.1434491243356796	4.058446461124224e-07	45.67157195509827	-50.0	-50.0	-50.0	675720204.0	-0.0	7
1013	0.008733923748737039	1.060019734476637	161.67428891862224	12.379263175438922	0.44374160511737193	0.005701630984396883	1.2257601672221147e-06	107.84872498818743	-50.0	-50.0	-50.0	777270013.0	-0.0	7
1014	0.16287151229300048	0.28451359378020236	143.0	0.03008503362514532	0.3848158597013058	0.13777211638049186	9.19831019347674e-07	16.0	0.6790109849282331	0.0	-38.49166666666666	268116866.0	0.5526148939267972	7
1015	0.16287151229300048	0.28451359378020236	143.0	0.03008503362514532	0.3848158597013058	0.13777211638049186	9.19831019347674e-07	16.0	0.6790109849282331	0.0	-38.49166666666666	269029424.0	0.5526148939267972	7
1016	0.25514709676928926	0.17399448317166671	165.03820653310893	0.03760014807579178	0.7660592231057073	0.14874315645690878	8.083174298151947e-07	2.944532749954279	0.805899120143863	0.0	-52.05000000000002	704037032.0	0.5708584200590441	7
1017	0.18765871526127686	0.31183589201958095	33.627452052041065	0.012085137392383347	0.36362678410990157	0.24375563819315726	5.734198130390416e-07	18.404643243906303	0.35954697938511515	0.0	-51.233333333333356	285708931.0	0.5005053927191422	7
1018	0.3336915999939329	0.6969021708968992	35.0	4.121470666462086	0.01918589334960858	0.038684052890984956	6.163600410227048e-06	159.0	-0.06375795485993763	0.0	37.625	864922237.0	-0.0	7
1019	0.4300705475030022	0.44193454803306853	39.20099337022643	4.732009515868626	0.014360780330686131	0.057511586309018106	5.8197227692551825e-06	116.22756334887652	5.98089409786655	0.0	97.23333333333332	219504069.0	0.12799490446392925	7
1020	0.3336915999939329	0.6969021708968992	35.0	4.121470666462086	0.01918589334960858	0.038684052890984956	6.163600410227048e-06	159.0	-0.06375795485993763	0.0	37.625	864922237.0	-0.0	7
1021	0.061386672672158915	0.3508343790169513	28.365406261259647	3.098357262660712	0.021745649069655683	0.01756149563691579	1.1179987125137974e-05	128.36000251835864	4.086301950861576	-4.34235510720909	-41.275000000000006	618573967.0	0.5877789483108897	7
1022	0.3336915999939329	0.6969021708968992	35.0	4.121470666462086	0.01918589334960858	0.038684052890984956	6.163600410227048e-06	159.0	-0.06375795485993763	0.0	37.625	168788769.00000003	-0.0	7
1023	0.3336915999939329	0.6969021708968992	35.0	4.121470666462086	0.01918589334960858	0.038684052890984956	6.163600410227048e-06	159.0	-0.06375795485993763	0.0	37.625	160074549.0	-0.0	7
1024	0.3336915999939329	0.6969021708968992	35.0	4.121470666462086	0.01918589334960858	0.038684052890984956	6.163600410227048e-06	159.0	-0.06375795485993763	0.0	37.625	864922237.0	-0.0	7
1025	0.3336915999939329	0.6969021708968992	35.0	4.121470666462086	0.01918589334960858	0.038684052890984956	6.163600410227048e-06	159.0	-0.06375795485993763	0.0	37.625	864922237.0	-0.0	7
1026	0.3822345414407287	0.10522124901500418	63.61925514788092	4.1407625644145964	0.014588920576006578	0.0828176307659223	9.6182556943865e-06	88.9817915900551	5.106867237049458	-4.427389829280435	19.00000000000003	428905644.0	0.5125442095442672	7
1027	0.34360140964590297	0.22208315160871162	33.003984035179435	4.433686653963714	0.02485838011950769	0.05931240287415358	2.8643249803766364e-06	213.0	1.1949131455806956	0.0	52.64166666666665	384224361.0	0.43431543874538536	7
1028	0.3336915999939329	0.6969021708968992	35.0	4.121470666462086	0.01918589334960858	0.038684052890984956	6.163600410227048e-06	159.0	-0.06375795485993763	0.0	37.625	864922237.0	-0.0	7
1029	0.3336915999939329	0.6969021708968992	35.0	4.121470666462086	0.01918589334960858	0.038684052890984956	6.163600410227048e-06	159.0	-0.06375795485993763	0.0	37.625	864922237.0	-0.0	7
1030	0.3336915999939329	0.6969021708968992	35.0	4.121470666462086	0.01918589334960858	0.038684052890984956	6.163600410227048e-06	159.0	-0.06375795485993763	0.0	37.625	471341881.00000006	-0.0	7
1031	0.3336915999939329	0.6969021708968992	35.0	4.121470666462086	0.01918589334960858	0.038684052890984956	6.163600410227048e-06	159.0	-0.06375795485993763	0.0	37.625	471054481.0	-0.0	7
1032	0.3336915999939329	0.39600408237291873	49.0	3.4466600336759434	0.08829708512696596	0.011333362281021747	4.604634507293687e-06	107.0	9.272927345398092	0.0	-43.11666666666668	519998453.0	0.2703043176331483	7
1033	0.3911041787769009	0.6969021708968992	35.0	4.121470666462086	0.01918589334960858	0.038684052890984956	6.163600410227048e-06	159.0	-0.06375795485993763	0.0	37.625	852182410.0	-0.0	7
1034	0.1482618167900223	0.5176473186556079	175.0	3.300331664541223	0.20975883430713194	0.07997415233600859	5.959910008398685e-06	57.0	2.7496642138735403	0.0	-53.67499999999999	896715238.0	0.33409086455436987	7
1035	0.1482618167900223	0.5176473186556079	175.0	3.300331664541223	0.20975883430713194	0.07997415233600859	5.959910008398685e-06	57.0	2.7496642138735403	0.0	-53.67499999999999	896715238.0	0.33409086455436987	7
1036	0.34131647520431563	0.6266130148960817	82.55864054616745	3.0637261660664046	0.3950462284903674	0.07144163225761782	7.303306373106461e-06	83.47496803776666	7.021845564173773	0.0	92.88333333333335	261087943.0	0.032070509899602695	7
1037	0.006161048022189458	0.23177050490773224	188.7853602906944	0.3799619472441602	0.07538045434274603	0.10104496857780529	4.24603170996073e-06	143.62900546904578	1.933777416520206	0.0	-50.54166666666666	716765181.0	0.7620684470700783	7
1038	0.17635063213578328	0.16455359870737374	160.0374773898449	3.246445898062037	0.9390495441154774	0.013868279628228024	8.48245125111058e-06	175.61422752556857	1.817264570480183	-6.512834809168714	60.400000000000006	123767463.0	0.659095769156843	7
1039	0.12525439634826752	0.44251052964537163	133.24623681289623	6.033567759732589	0.7039683302170586	0.009050891860541622	4.838701040484784e-06	176.15170180346678	1.5052508917638505	-3.599033067077871	120.26666666666667	826256309.0	0.43223507400636085	7
1040	0.27058891321125805	0.2489018412401816	31.787829580305953	10.088628925652735	0.19077577274371318	0.006647422432811792	8.110180237928295e-07	4.770819133142425	0.5296015287105789	0.0	-56.349999999999994	513440706.0	0.48050924554856034	7
1041	0.29640463673874873	0.10916468658350775	36.15456919689307	8.168155873974147	0.10477979250492449	0.005360012033995782	6.063211012770016e-07	121.49207101336964	8.690958254285405	0.0	146.06666666666666	426653318.0	0.5944306766777435	7
1042	0.48221606734867506	0.08745362119804313	37.09423550398327	10.178969658718898	0.4419531534423704	0.14956110790819077	3.2650146518601496e-06	131.6646124783477	2.043363646633088	-1.3825675135970652	52.84166666666668	752632465.0	0.4303303114532818	7
1043	0.35661712139986323	0.18187329442472494	57.0	6.401265710361139	0.47382353280436557	0.09525938397476476	3.5722614707253387e-06	78.0	8.722506918076276	0.0	60.233333333333334	559339959.0	0.46150958417541177	7
1044	0.11177930317019834	0.8911686370896255	191.0	4.236912684592753	0.4322904196830544	0.10904099314168943	3.936039946987644e-06	155.0	5.368014112230153	0.0	50.29999999999997	491977160.0	-0.0	7
1045	0.10946721561674631	0.6235076142074796	204.5152576640349	3.5301164307859256	0.7490692680047331	0.11406012470112703	2.0725271404580113e-06	213.0	2.0657669631039717	0.0	58.96666666666667	823240532.0	0.26702517017580285	7
1046	0.11177930317019834	0.8911686370896255	191.0	4.236912684592753	0.4322904196830544	0.10904099314168943	3.936039946987644e-06	155.0	5.368014112230153	0.0	50.29999999999997	848477639.0	-0.0	7
1047	0.07544807063876766	1.2047726921954043	143.78522848710884	3.7603741405052755	0.7020044315782208	0.025674088271395223	4.562778711339731e-06	183.25290123931063	-50.0	-50.0	-50.0	266498872.0	-0.0	7
1048	0.0184921118797041	0.9291224354782498	133.0	7.561496116278496	0.3176302454430516	0.013684055653125641	2.6490282440355347e-06	194.0	1.6817363398526979	0.0	86.72500000000001	313985335.0	0.05238545264204608	7
1049	0.0013316643017073325	1.7625152414848604	123.66054075413665	7.4112463889860285	0.5074948008825485	0.006170099711109605	3.6844247443572664e-06	213.0	-50.0	-50.0	-50.0	896844465.0	-0.0	7
1050	0.16287151229300048	0.28451359378020236	143.0	0.03008503362514532	0.3848158597013058	0.13777211638049186	9.19831019347674e-07	16.0	0.6790109849282331	0.0	-38.49166666666666	899808403.0	0.5526148939267972	8
1051	0.3336915999939329	0.6969021708968992	35.0	4.121470666462086	0.01918589334960858	0.038684052890984956	6.163600410227048e-06	159.0	-0.06375795485993763	0.0	37.625	864922237.0	-0.0	8
1052	0.3911041787769009	0.39600408237291873	49.0	3.4466600336759434	0.08829708512696596	0.011333362281021747	4.604634507293687e-06	107.0	10.522735975257202	0.0	-39.391666666666666	851932938.0	0.2128917388501803	8
1053	0.0104814441974311	0.2894642291155439	126.24995858636765	6.855999219976281	0.169429086029638	0.06467175784255581	6.027722737668729e-06	134.0	2.223100624470261	-5.6504240909654815	84.31666666666665	806678371.0	0.7000543266870249	8
1054	0.19450418866417632	0.04064877723665139	97.82621963110954	4.814341893267812	0.23641900230260326	0.10806553567387328	2.8965051252369054e-06	39.89930401467338	3.4235211789320985	0.0	-57.32500000000001	898416285.0	0.7648470340991723	8
1055	0.3518717502029799	0.27905710327797767	83.0	5.653844306906688	0.0914651076770695	0.01110861971714867	2.4733199405101574e-06	119.0	8.011979341452669	0.0	180.5916666666667	794342904.0	0.3690711465190424	8
1056	0.36102270547070525	0.2980537345059428	183.0	5.1212789338576	0.4297278258615244	0.03708944526957439	1.7272796356133707e-06	119.0	10.002069034918708	0.0	65.23333333333336	395120709.0	0.340923560023352	8
1057	0.12525439634826752	0.44251052964537163	133.24623681289623	6.033567759732589	0.7039683302170586	0.009050891860541622	4.838701040484784e-06	176.15170180346678	1.5052508917638505	-3.599033067077871	120.26666666666667	826256309.0	0.43223507400636085	8
1058	0.29640463673874873	0.10916468658350775	36.15456919689307	8.168155873974147	0.10477979250492449	0.005360012033995782	6.063211012770016e-07	121.49207101336964	8.690958254285405	0.0	146.06666666666666	426653318.0	0.5944306766777435	8
1059	0.12525439634826752	0.44251052964537163	133.24623681289623	6.033567759732589	0.7039683302170586	0.009050891860541622	4.838701040484784e-06	176.15170180346678	1.5052508917638505	-3.599033067077871	120.26666666666667	826256309.0	0.43223507400636085	8
1060	0.0104814441974311	0.2894642291155439	126.24995858636765	6.855999219976281	0.169429086029638	0.06467175784255581	6.027722737668729e-06	134.0	2.223100624470261	-5.6504240909654815	84.31666666666665	806678371.0	0.7000543266870249	8
1061	0.22307281023057873	0.8238702576543249	82.0	5.2921645822990175	0.08829708512696596	0.011333362281021747	4.604634507293687e-06	46.0	6.612337878810408	0.0	-15.20833333333334	888867867.0	-0.0	8
1062	0.35661712139986323	0.18187329442472494	57.0	6.401265710361139	0.47382353280436557	0.09525938397476476	3.5722614707253387e-06	78.0	8.722506918076276	0.0	60.233333333333334	559339959.0	0.46150958417541177	8
1063	0.4253629201622997	0.67956683156421	91.9802874281534	7.824916799149923	0.03908663916147331	0.07630430653744277	7.394841526463069e-06	54.688764489718885	8.886533371581628	0.0	28.825000000000003	681826094.0	-0.0	8
1064	0.22307281023057873	0.8238702576543249	82.0	5.2921645822990175	0.1657079258715412	0.06755269389507491	5.44099555704382e-06	46.0	7.9669345337466595	0.0	9.183333333333337	835471442.0	-0.0	8
1065	0.5650532438088445	0.17024618774595757	45.632515255107556	3.5674145946661104	0.29785868336496996	0.01733583145728841	5.9951520999715195e-06	162.50559988925167	4.302239140765009	0.0	65.23333333333335	809432998.0	0.26470056844519796	8
1066	0.0184921118797041	0.9291224354782498	133.0	7.561496116278496	0.3176302454430516	0.013684055653125641	2.6490282440355347e-06	194.0	1.6817363398526979	0.0	86.72500000000001	810394686.0	0.05238545264204608	8
1067	0.4253629201622997	0.67956683156421	91.9802874281534	7.824916799149923	0.03908663916147331	0.07630430653744277	7.394841526463069e-06	54.688764489718885	8.886533371581628	0.0	28.825000000000003	681826094.0	-0.0	8
1068	0.4253629201622997	0.67956683156421	91.9802874281534	7.824916799149923	0.0914651076770695	0.07630430653744277	7.394841526463069e-06	54.688764489718885	9.286875444430432	0.0	29.90833333333334	630325862.0	-0.0	8
1069	0.36102270547070525	0.2980537345059428	183.0	5.1212789338576	0.4297278258615244	0.03708944526957439	1.7272796356133707e-06	119.0	10.002069034918708	0.0	65.23333333333336	395120709.0	0.340923560023352	8
1070	0.4253629201622997	0.67956683156421	91.9802874281534	7.824916799149923	0.0914651076770695	0.07630430653744277	7.394841526463069e-06	54.688764489718885	9.286875444430432	0.0	29.90833333333334	630325862.0	-0.0	8
1071	0.11177930317019834	0.8911686370896255	191.0	4.236912684592753	0.4322904196830544	0.10904099314168943	3.936039946987644e-06	155.0	5.368014112230153	0.0	50.29999999999997	848477639.0	-0.0	8
1072	0.35661712139986323	0.18187329442472494	57.0	6.401265710361139	0.47382353280436557	0.09525938397476476	3.5722614707253387e-06	78.0	8.722506918076276	0.0	60.233333333333334	559339959.0	0.46150958417541177	8
1073	0.11177930317019834	0.8911686370896255	191.0	4.236912684592753	0.4322904196830544	0.10904099314168943	3.936039946987644e-06	155.0	5.368014112230153	0.0	50.29999999999997	848477639.0	-0.0	8
1074	0.3336915999939329	0.6969021708968992	35.0	4.121470666462086	0.01918589334960858	0.038684052890984956	6.163600410227048e-06	159.0	-0.06375795485993763	0.0	37.625	864922237.0	-0.0	8
1075	0.35756630126825534	0.6362684877218069	60.0	0.6111581886685424	0.4084384378138531	0.18516774535888042	1.2815337522593737e-06	29.0	0.9887853692046278	0.0	-15.05833333333333	899293473.0	0.006165211009937721	8
1076	0.1482618167900223	0.5176473186556079	175.0	3.300331664541223	0.20975883430713194	0.07997415233600859	5.959910008398685e-06	57.0	2.7496642138735403	0.0	-53.67499999999999	896715238.0	0.33409086455436987	8
1077	0.10946721561674631	0.6235076142074796	204.5152576640349	3.5301164307859256	0.7490692680047331	0.11406012470112703	2.0725271404580113e-06	213.0	2.0657669631039717	0.0	58.96666666666667	823240532.0	0.26702517017580285	8
1078	0.3911041787769009	0.39600408237291873	49.0	3.4466600336759434	0.08829708512696596	0.011333362281021747	4.604634507293687e-06	107.0	10.522735975257202	0.0	-39.391666666666666	851932938.0	0.2128917388501803	8
1079	0.22307281023057873	0.8238702576543249	82.0	5.2921645822990175	0.1657079258715412	0.06755269389507491	5.44099555704382e-06	46.0	7.9669345337466595	0.0	9.183333333333337	835471442.0	-0.0	8
1080	0.2888749260139452	0.5684266330050547	99.16980343725635	0.525763970853254	0.22621758520479213	0.048581629363974865	2.2724095301852106e-06	47.44658415158888	0.5496995163636811	0.0	36.76666666666668	860455675.0	0.14269844098100015	8
1081	0.024286805661919146	0.8240111051573819	180.81987119286245	4.376109089082914	0.31653554132934203	0.09839529068534829	2.0704747066112802e-06	108.0	8.716224207011471	0.0	-36.72500000000001	892647989.0	0.15170208918069905	8
1082	0.1482618167900223	0.5176473186556079	175.0	3.300331664541223	0.20975883430713194	0.07997415233600859	5.959910008398685e-06	57.0	2.7496642138735403	0.0	-53.67499999999999	896715238.0	0.33409086455436987	8
1083	0.35756630126825534	0.6362684877218069	60.0	0.6111581886685424	0.4084384378138531	0.18516774535888042	1.2815337522593737e-06	29.0	0.9887853692046278	0.0	-15.05833333333333	899293473.0	0.006165211009937721	8
1084	0.0184921118797041	0.9291224354782498	133.0	7.561496116278496	0.3176302454430516	0.013684055653125641	2.6490282440355347e-06	194.0	1.6817363398526979	0.0	86.72500000000001	810394686.0	0.05238545264204608	8
1085	0.2888749260139452	0.5684266330050547	99.16980343725635	0.525763970853254	0.22621758520479213	0.048581629363974865	2.2724095301852106e-06	47.44658415158888	0.5496995163636811	0.0	36.76666666666668	860455675.0	0.14269844098100015	8
1086	0.024286805661919146	0.8240111051573819	180.81987119286245	4.376109089082914	0.31653554132934203	0.09839529068534829	2.0704747066112802e-06	108.0	8.716224207011471	0.0	-36.72500000000001	892647989.0	0.15170208918069905	8
1087	0.16287151229300048	0.28451359378020236	143.0	0.03008503362514532	0.3848158597013058	0.13777211638049186	9.19831019347674e-07	16.0	0.6790109849282331	0.0	-38.49166666666666	899808403.0	0.5526148939267972	8
1088	0.16287151229300048	0.28451359378020236	143.0	0.03008503362514532	0.3848158597013058	0.13777211638049186	9.19831019347674e-07	16.0	0.6790109849282331	0.0	-38.49166666666666	899808403.0	0.5526148939267972	8
1089	0.16287151229300048	0.28451359378020236	143.0	0.03008503362514532	0.3848158597013058	0.13777211638049186	9.19831019347674e-07	16.0	0.6790109849282331	0.0	-38.49166666666666	899808403.0	0.5526148939267972	8
1090	0.16287151229300048	0.28451359378020236	143.0	0.03008503362514532	0.3848158597013058	0.13777211638049186	9.19831019347674e-07	16.0	0.6790109849282331	0.0	-38.49166666666666	899808403.0	0.5526148939267972	8
1091	0.3336915999939329	0.6969021708968992	35.0	4.121470666462086	0.01918589334960858	0.038684052890984956	6.163600410227048e-06	159.0	-0.06375795485993763	0.0	37.625	864922237.0	-0.0	8
1092	0.3336915999939329	0.6969021708968992	35.0	4.121470666462086	0.01918589334960858	0.038684052890984956	6.163600410227048e-06	159.0	-0.06375795485993763	0.0	37.625	864922237.0	-0.0	8
1093	0.3336915999939329	0.6969021708968992	35.0	4.121470666462086	0.01918589334960858	0.038684052890984956	6.163600410227048e-06	159.0	-0.06375795485993763	0.0	37.625	864922237.0	-0.0	8
1094	0.3336915999939329	0.6969021708968992	35.0	4.121470666462086	0.01918589334960858	0.038684052890984956	6.163600410227048e-06	159.0	-0.06375795485993763	0.0	37.625	864922237.0	-0.0	8
1095	0.3336915999939329	0.6969021708968992	35.0	4.121470666462086	0.01918589334960858	0.038684052890984956	6.163600410227048e-06	159.0	-0.06375795485993763	0.0	37.625	864922237.0	-0.0	8
1096	0.3336915999939329	0.6969021708968992	35.0	4.121470666462086	0.01918589334960858	0.038684052890984956	6.163600410227048e-06	159.0	-0.06375795485993763	0.0	37.625	864922237.0	-0.0	8
1097	0.3336915999939329	0.6969021708968992	35.0	4.121470666462086	0.01918589334960858	0.038684052890984956	6.163600410227048e-06	159.0	-0.06375795485993763	0.0	37.625	864922237.0	-0.0	8
1098	0.3336915999939329	0.6969021708968992	35.0	4.121470666462086	0.01918589334960858	0.038684052890984956	6.163600410227048e-06	159.0	-0.06375795485993763	0.0	37.625	864922237.0	-0.0	8
1099	0.3336915999939329	0.6969021708968992	35.0	4.121470666462086	0.01918589334960858	0.038684052890984956	6.163600410227048e-06	159.0	-0.06375795485993763	0.0	37.625	864922237.0	-0.0	8
1100	0.3336915999939329	0.6969021708968992	35.0	4.121470666462086	0.01918589334960858	0.038684052890984956	6.163600410227048e-06	159.0	-0.06375795485993763	0.0	37.625	864922237.0	-0.0	8
1101	0.3336915999939329	0.6969021708968992	35.0	4.121470666462086	0.01918589334960858	0.038684052890984956	6.163600410227048e-06	159.0	-0.06375795485993763	0.0	37.625	864922237.0	-0.0	8
1102	0.3336915999939329	0.6969021708968992	35.0	4.121470666462086	0.01918589334960858	0.038684052890984956	6.163600410227048e-06	159.0	-0.06375795485993763	0.0	37.625	864922237.0	-0.0	8
1103	0.3336915999939329	0.6969021708968992	35.0	4.121470666462086	0.01918589334960858	0.038684052890984956	6.163600410227048e-06	159.0	-0.06375795485993763	0.0	37.625	864922237.0	-0.0	8
1104	0.3336915999939329	0.6969021708968992	35.0	4.121470666462086	0.01918589334960858	0.038684052890984956	6.163600410227048e-06	159.0	-0.06375795485993763	0.0	37.625	864922237.0	-0.0	8
1105	0.3336915999939329	0.6969021708968992	35.0	4.121470666462086	0.01918589334960858	0.038684052890984956	6.163600410227048e-06	159.0	-0.06375795485993763	0.0	37.625	864922237.0	-0.0	8
1106	0.3336915999939329	0.6969021708968992	35.0	4.121470666462086	0.01918589334960858	0.038684052890984956	6.163600410227048e-06	159.0	-0.06375795485993763	0.0	37.625	864922237.0	-0.0	8
1107	0.3336915999939329	0.6969021708968992	35.0	4.121470666462086	0.01918589334960858	0.038684052890984956	6.163600410227048e-06	159.0	-0.06375795485993763	0.0	37.625	864922237.0	-0.0	8
1108	0.3336915999939329	0.6969021708968992	35.0	4.121470666462086	0.01918589334960858	0.038684052890984956	6.163600410227048e-06	159.0	-0.06375795485993763	0.0	37.625	864922237.0	-0.0	8
1109	0.3336915999939329	0.6969021708968992	35.0	4.121470666462086	0.01918589334960858	0.038684052890984956	6.163600410227048e-06	159.0	-0.06375795485993763	0.0	37.625	864922237.0	-0.0	8
1110	0.3336915999939329	0.6969021708968992	35.0	4.121470666462086	0.01918589334960858	0.038684052890984956	6.163600410227048e-06	159.0	-0.06375795485993763	0.0	37.625	864922237.0	-0.0	8
1111	0.3336915999939329	0.6969021708968992	35.0	4.121470666462086	0.01918589334960858	0.038684052890984956	6.163600410227048e-06	159.0	-0.06375795485993763	0.0	37.625	864922237.0	-0.0	8
1112	0.3336915999939329	0.6969021708968992	35.0	4.121470666462086	0.01918589334960858	0.038684052890984956	6.163600410227048e-06	159.0	-0.06375795485993763	0.0	37.625	864922237.0	-0.0	8
1113	0.3911041787769009	0.39600408237291873	49.0	3.4466600336759434	0.08829708512696596	0.011333362281021747	4.604634507293687e-06	107.0	10.522735975257202	0.0	-39.391666666666666	851932938.0	0.2128917388501803	8
1114	0.3911041787769009	0.39600408237291873	49.0	3.4466600336759434	0.08829708512696596	0.011333362281021747	4.604634507293687e-06	107.0	10.522735975257202	0.0	-39.391666666666666	851932938.0	0.2128917388501803	8
1115	0.0104814441974311	0.2894642291155439	126.24995858636765	6.855999219976281	0.169429086029638	0.06467175784255581	6.027722737668729e-06	134.0	2.223100624470261	-5.6504240909654815	84.31666666666665	806678371.0	0.7000543266870249	8
1116	0.0104814441974311	0.2894642291155439	126.24995858636765	6.855999219976281	0.169429086029638	0.06467175784255581	6.027722737668729e-06	134.0	2.223100624470261	-5.6504240909654815	84.31666666666665	806678371.0	0.7000543266870249	8
1117	0.0104814441974311	0.2894642291155439	126.24995858636765	6.855999219976281	0.169429086029638	0.06467175784255581	6.027722737668729e-06	134.0	2.223100624470261	-5.6504240909654815	84.31666666666665	806678371.0	0.7000543266870249	8
1118	0.12525439634826752	0.44251052964537163	133.24623681289623	6.033567759732589	0.7039683302170586	0.009050891860541622	4.838701040484784e-06	176.15170180346678	1.5052508917638505	-3.599033067077871	120.26666666666667	826256309.0	0.43223507400636085	8
1119	0.12525439634826752	0.44251052964537163	133.24623681289623	6.033567759732589	0.7039683302170586	0.009050891860541622	4.838701040484784e-06	176.15170180346678	1.5052508917638505	-3.599033067077871	120.26666666666667	826256309.0	0.43223507400636085	8
1120	0.2886017909323913	0.22722587629412738	124.26004970045976	4.6291093958662275	0.014242614184080318	0.04630887984740029	1.0097893296310503e-06	23.897893344480668	2.174562642258998	0.0	-32.45833333333336	571361862.0	0.48417233277348126	8
1121	0.3336915999939329	0.6969021708968992	35.0	0.03008503362514532	0.3848158597013058	0.13777211638049186	6.163600410227048e-06	159.0	0.4257568432784353	0.0	0.4166666666666643	131372534.0	-0.0	8
1122	0.309018383892526	0.3046500815058767	40.24547194974932	3.878792572393404	0.1583555532320762	0.06006422839306164	6.704861786696596e-06	173.51624741830142	2.3146042196356307	-3.034088091890186	56.483333333333334	708446188.0	0.3863315346015973	8
1123	0.0104814441974311	0.2894642291155439	126.24995858636765	6.855999219976281	0.08829708512696596	0.011333362281021747	4.604634507293687e-06	134.0	4.60641933668959	-2.848275754549136	128.15000000000003	728781079.0	0.7000543266870249	8
1124	0.07758252168798185	0.06596562442874516	127.09980570494984	5.298488204104743	0.4238668145812131	0.010031024637313517	2.2675710886917577e-06	69.31957034679726	4.987980242899734	0.0	-48.05	101660589.0	0.856451853883273	8
1125	0.41364919762482866	0.09648049486526644	173.45268434336566	5.176661822033678	0.07421363198632769	0.12202574217174175	1.508033994141009e-06	213.0	0.7319507250450776	-0.6799087481582582	38.22500000000001	371721047.0	0.4898703075099049	8
1126	0.36102270547070525	0.2980537345059428	133.24623681289623	6.033567759732589	0.7039683302170586	0.009050891860541622	1.7272796356133707e-06	119.0	7.713847217673738	0.0	153.04166666666666	420039379.0	0.340923560023352	8
1127	0.12525439634826752	0.44251052964537163	183.0	5.1212789338576	0.4297278258615244	0.03708944526957439	4.838701040484784e-06	176.15170180346678	1.8680044756070142	-3.7752230584618025	107.76666666666667	746398156.0	0.43223507400636085	8
1128	0.29640463673874873	0.10916468658350775	36.15456919689307	8.168155873974147	0.10477979250492449	0.005360012033995782	6.063211012770016e-07	121.49207101336964	8.690958254285405	0.0	146.06666666666666	426653318.0	0.5944306766777435	8
1129	0.12525439634826752	0.44251052964537163	133.24623681289623	6.033567759732589	0.7039683302170586	0.009050891860541622	4.838701040484784e-06	176.15170180346678	1.5052508917638505	-3.599033067077871	120.26666666666667	826256309.0	0.43223507400636085	8
1130	0.01972015472924113	0.366541477637027	59.328427513286826	10.16822803861069	0.03688668650485097	0.08490147876934734	5.4456733397641366e-06	117.94719142803163	2.5994347640815	-4.60736820831807	60.999999999999986	594519437.0	0.6137383676337319	8
1131	0.22307281023057873	0.8238702576543249	82.0	5.2921645822990175	0.08829708512696596	0.011333362281021747	4.604634507293687e-06	46.0	6.612337878810408	0.0	-15.20833333333334	888867867.0	-0.0	8
1132	0.23217755666631007	0.8752834877691311	62.889296493467654	5.0494070221726925	0.04121290359528203	0.09845607448391551	5.217774380909196e-06	28.869891671967984	2.747271495990887	0.0	-0.6166666666666671	828342780.0	-0.0	8
1133	0.4253629201622997	0.18187329442472494	57.0	6.401265710361139	0.47382353280436557	0.09525938397476476	3.5722614707253387e-06	78.0	8.13694373072639	0.0	58.81666666666668	431232909.0	0.3927637854129753	8
1134	0.33319192196312664	0.11168229742462099	102.70030397857481	4.589741682768084	0.2501679762435767	0.020109439800021178	4.373673944682411e-06	178.6732000002136	1.6533540868751473	-3.750891244895919	61.73333333333332	561894714.0	0.5551257806122524	8
1135	0.5650532438088445	0.17024618774595757	45.632515255107556	3.5674145946661104	0.29785868336496996	0.06755269389507491	5.44099555704382e-06	46.0	5.241693034744507	0.0	-58.43333333333334	694571606.0	0.26470056844519796	8
1136	0.018540271915119443	0.2210218024417564	213.0	6.351268356127291	0.12319993965051532	0.0174863900203351	3.386563159165513e-06	167.01403800418595	2.151945257683403	-3.1777253406440806	107.73333333333333	656935524.0	0.760438039557792	8
1137	0.4253629201622997	0.67956683156421	91.9802874281534	7.824916799149923	0.03908663916147331	0.07630430653744277	7.394841526463069e-06	54.688764489718885	8.886533371581628	0.0	28.825000000000003	681826094.0	-0.0	8
1138	0.4253629201622997	0.67956683156421	91.9802874281534	7.824916799149923	0.0914651076770695	0.07630430653744277	7.394841526463069e-06	54.688764489718885	9.286875444430432	0.0	29.90833333333334	630325862.0	-0.0	8
1139	0.39457949038748613	0.2281913614251779	158.14246102180678	9.7285813005865	0.09228248854460963	0.034789747663837446	1.1837011006369137e-06	161.74194782974297	2.2272764469750577	0.0	90.55000000000004	604502247.0	0.377229148187336	8
1140	0.4253629201622997	0.67956683156421	91.9802874281534	7.824916799149923	0.4322904196830544	0.07630430653744277	7.394841526463069e-06	54.688764489718885	9.287626863995499	0.0	25.36666666666668	428183769.0	-0.0	8
1141	0.11177930317019834	0.8911686370896255	191.0	4.236912684592753	0.0914651076770695	0.10904099314168943	3.936039946987644e-06	155.0	5.338394182017048	0.0	61.02499999999998	325976459.0	-0.0	8
1142	0.35661712139986323	0.18187329442472494	191.0	4.236912684592753	0.4322904196830544	0.09525938397476476	3.5722614707253387e-06	78.0	4.7899516792529475	0.0	-65.16666666666666	266542671.0	0.46150958417541177	8
1143	0.016451421375953193	1.4717229351996863	37.58569785452068	7.795525769983967	0.7853895074047796	0.21233142822798917	7.074230893218094e-07	170.73969181232093	-50.0	-50.0	-50.0	221115525.0	-0.0	8
1144	0.3336915999939329	0.6969021708968992	35.0	0.6111581886685424	0.4084384378138531	0.18516774535888042	6.163600410227048e-06	159.0	0.2955546688118744	0.0	-0.09166666666666501	735273243.0	-0.0	8
1145	0.04047778582821643	0.4458607881738648	59.74562287540636	3.024749061093326	0.003873496450320594	0.04568419763667115	1.9299521114603545e-06	31.366156821646946	2.078172949952922	0.0	-41.72500000000002	358956226.0	0.5136614259979188	8
1146	0.1482618167900223	0.5176473186556079	204.5152576640349	3.5301164307859256	0.7490692680047331	0.11406012470112703	2.0725271404580113e-06	57.0	3.736360089767839	0.0	-53.591666666666654	754126231.0	0.33409086455440873	8
1147	0.029020519426326136	0.16772828236786108	81.82608210828963	1.8552377526106023	0.3315783262838484	0.07677937880621903	6.105529563660631e-06	213.0	2.240715579402874	-4.384439280918357	58.50000000000003	559460926.0	0.8032511982058128	8
1148	0.3911041787769009	0.39600408237291873	49.0	3.4466600336759434	0.08829708512696596	0.011333362281021747	4.604634507293687e-06	107.0	10.522735975257202	0.0	-39.391666666666666	851932938.0	0.2128917388501803	8
1149	0.22307281023057873	0.8238702576543249	82.0	5.2921645822990175	0.1657079258715412	0.06755269389507491	5.44099555704382e-06	46.0	7.9669345337466595	0.0	9.183333333333337	835471442.0	-0.0	8
1150	0.2888749260139452	0.5684266330050547	99.16980343725635	0.525763970853254	0.22621758520479213	0.048581629363974865	2.2724095301852106e-06	47.44658415158888	0.5496995163636811	0.0	36.76666666666668	860455675.0	0.14269844098100015	8
1151	0.024286805661919146	0.8240111051573819	180.81987119286245	4.376109089082914	0.31653554132934203	0.09839529068534829	2.0704747066112802e-06	108.0	8.716224207011471	0.0	-36.72500000000001	892647989.0	0.15170208918069905	8
1152	0.06779780991395071	0.7145444212833227	38.913602986906824	0.3121570560204798	0.4320438722241509	0.3574602263763114	1.37281524182429e-06	6.338772834608108	0.0506768608908601	0.0	-50.75833333333332	114530355.0	0.21765776880272658	8
1153	0.35756630126825534	0.6362684877218069	175.0	3.300331664541223	0.20975883430713194	0.07997415233600859	5.959910008398685e-06	57.0	2.628201588358092	0.0	-73.59166666666668	403387531.0	0.006165211009937721	8
1154	0.03301509557475923	1.2625430190962734	57.0920678249898	5.090593185077173	0.14827737854241424	0.06041843713939112	2.7625487682734897e-06	89.43938845209121	-50.0	-50.0	-50.0	170711969.0	-0.0	8
1155	0.2888749260139452	0.5684266330050547	99.16980343725635	0.525763970853254	0.22621758520479213	0.013684055653125641	2.6490282440355347e-06	194.0	2.0813180908733955	0.0	45.49166666666668	535592091.0	0.14269844098100015	8
1156	0.032788929830157104	0.9274517880448024	111.88467600924892	3.601887445723569	0.4154412742442357	0.11904610353270367	8.36050504762647e-07	130.84834874095037	1.3523450317844237	0.0	51.783333333333346	294141091.0	0.03975928212504043	8
1157	0.1423812050121392	0.562241275486858	180.5199363651554	0.024001283050730533	0.16004105800099622	0.07420096018038815	1.3070529418042745e-06	17.50964999557618	0.27466299385768167	0.0	-51.025000000000006	540206266.0	0.2953775195010029	8
1158	0.16287151229300048	0.28451359378020236	143.0	0.03008503362514532	0.3848158597013058	0.13777211638049186	9.19831019347674e-07	16.0	0.6790109849282331	0.0	-38.49166666666666	899808403.0	0.5526148939267972	8
1159	0.16287151229300048	0.28451359378020236	143.0	0.03008503362514532	0.3848158597013058	0.13777211638049186	9.19831019347674e-07	16.0	0.6790109849282331	0.0	-38.49166666666666	899808403.0	0.5526148939267972	8
1160	0.14787013841040875	0.08499925449763915	69.50879555363281	3.073173934219305	0.01962328919875289	0.051489339887172	4.9536930260984545e-06	14.730093772454865	1.136848540163001	0.0	-48.68333333333334	275845212.0	0.7671306070919521	8
1161	0.3336915999939329	0.6969021708968992	35.0	0.03008503362514532	0.3848158597013058	0.13777211638049186	9.19831019347674e-07	159.0	0.07444368980511484	0.0	0.5250000000000021	824198984.0	-0.0	8
1162	0.3336915999939329	0.6969021708968992	35.0	4.121470666462086	0.01918589334960858	0.038684052890984956	6.163600410227048e-06	159.0	-0.06375795485993763	0.0	37.625	894069000.0	-0.0	8
1163	0.5242451294554505	0.5178747505157435	80.61083103855235	2.210192660090815	0.015987282385753476	0.029379676442374575	6.999862939467457e-06	213.0	0.9358261798444154	0.0	15.825000000000017	692357978.0	-0.0	8
1164	0.31370702958043084	0.025903764125739803	12.534935782291722	6.145513276085781	0.04656848907200664	0.033036691110121044	1.1099688409070486e-06	171.72690519628932	3.306944870095016	0.0	82.7916666666667	505863051.0	0.6603892062938294	8
1165	0.3336915999939329	0.6969021708968992	35.0	4.121470666462086	0.01918589334960858	0.038684052890984956	6.163600410227048e-06	159.0	-0.06375795485993763	0.0	37.625	334559127.0	-0.0	8
1166	0.32988042299924	0.6043346452903295	22.74750548270466	2.626786624357769	0.009447667131755684	0.04305072490269571	1.042418430489097e-05	213.0	2.8804923557002304	0.0	32.5333333333333	780234816.0	0.06578493171043043	8
1167	0.3336915999939329	0.6969021708968992	35.0	4.121470666462086	0.01918589334960858	0.038684052890984956	6.163600410227048e-06	159.0	-0.06375795485993763	0.0	37.625	864922237.0	-0.0	8
1168	0.5371762933741077	1.068710549628325	53.1095499113324	3.874898090658961	0.011139992245774187	0.04955238913891373	2.12152678734652e-06	164.022456604716	-50.0	-50.0	-50.0	393321503.0	-0.0	8
1169	0.3336915999939329	0.6969021708968992	35.0	4.121470666462086	0.01918589334960858	0.038684052890984956	6.163600410227048e-06	159.0	-0.06375795485993763	0.0	37.625	864922237.0	-0.0	8
1170	0.3336915999939329	0.6969021708968992	35.0	4.121470666462086	0.01918589334960858	0.038684052890984956	6.163600410227048e-06	159.0	-0.06375795485993763	0.0	37.625	823816499.0	-0.0	8
1171	0.3336915999939329	0.6969021708968992	35.0	4.121470666462086	0.01918589334960858	0.038684052890984956	6.163600410227048e-06	159.0	-0.06375795485993763	0.0	37.625	703870508.0	-0.0	8
1172	0.3616349948662887	0.6678092316227244	19.14524643347618	6.640831272290587	0.014352342794060117	0.0503100396540307	2.6780929561822418e-06	213.0	-50.0	-50.0	-50.0	676816315.0	-0.0	8
1173	0.3528546457593181	0.3543947561910028	21.279071320296893	3.488647784483617	0.009017010654727504	0.031635242568528316	5.02325138153184e-06	213.0	1.5808323030688758	0.0	43.80833333333331	440384963.0	0.2927505980496792	8
1174	0.3336915999939329	0.6969021708968992	35.0	4.121470666462086	0.01918589334960858	0.038684052890984956	6.163600410227048e-06	159.0	-0.06375795485993763	0.0	37.625	864922237.0	-0.0	8
1175	0.3336915999939329	0.6969021708968992	35.0	4.121470666462086	0.01918589334960858	0.038684052890984956	6.163600410227048e-06	159.0	-0.06375795485993763	0.0	37.625	864922237.0	-0.0	8
1176	0.3336915999939329	0.6969021708968992	35.0	4.121470666462086	0.01918589334960858	0.038684052890984956	6.163600410227048e-06	159.0	-0.06375795485993763	0.0	37.625	774976356.0	-0.0	8
1177	0.3336915999939329	0.6969021708968992	35.0	4.121470666462086	0.01918589334960858	0.038684052890984956	6.163600410227048e-06	159.0	-0.06375795485993763	0.0	37.625	507527414.0	-0.0	8
1178	0.3336915999939329	0.6969021708968992	35.0	4.121470666462086	0.01918589334960858	0.038684052890984956	6.163600410227048e-06	159.0	-0.06375795485993763	0.0	37.625	864922237.0	-0.0	8
1179	0.4405054919430672	0.6145934143262551	39.82228610650933	5.480857773862941	0.02454278257083503	0.054883523642904726	4.8331984457946075e-06	213.0	-50.0	-50.0	-50.0	857039847.0	-0.0	8
1180	0.5371758039763971	0.6767777477478291	45.36988376927792	5.0560089445640255	0.027400995668697165	0.042861589707623736	3.0744523945137664e-06	115.5929329361702	-50.0	-50.0	-50.0	299179905.0	-0.0	8
1181	0.052126608082181336	1.3192828962486152	18.048637777189338	4.579622007451094	0.029738789265795804	0.04793592910793008	3.7763322488699895e-06	10.01259147554336	-50.0	-50.0	-50.0	505994414.0	-0.0	8
1182	0.3336915999939329	0.6969021708968992	35.0	4.121470666462086	0.01918589334960858	0.038684052890984956	6.163600410227048e-06	159.0	-0.06375795485993763	0.0	37.625	864922237.0	-0.0	8
1183	0.3911041787769009	0.39600408237291873	49.0	3.4466600336759434	0.08829708512696596	0.011333362281021747	4.604634507293687e-06	107.0	10.522735975257202	0.0	-39.391666666666666	851932938.0	0.2128917388501803	8
1184	0.3911041787769009	0.39600408237291873	49.0	3.4466600336759434	0.08829708512696596	0.011333362281021747	6.027722737668729e-06	107.0	9.988760573957794	0.0	-43.991666666666674	334964535.0	0.2128917388501803	8
1185	0.0104814441974311	0.2894642291155439	126.24995858636765	6.855999219976281	0.169429086029638	0.06467175784255581	4.604634507293687e-06	134.0	2.785037143331852	-4.367905007595825	84.05000000000003	275098514.0	0.7000543266870249	8
1186	0.010863390420267969	0.2717975846255237	142.89558430217323	6.2994816548262	0.0497163404992961	0.0648295479080356	6.4105942779597235e-06	72.29463066299567	4.3350192918991945	-2.905189075726244	-49.68333333333334	175636141.0	0.7173390249542083	8
1187	0.01167118982406845	0.2765963153082251	213.0	12.739166697125052	0.2545552247953708	0.07570153032297404	1.1805867371758222e-05	198.9521556864981	-50.0	-50.0	-50.0	217175183.99999997	0.7117325665775345	8
1188	0.12525439634826752	0.44251052964537163	133.24623681289623	6.033567759732589	0.7039683302170586	0.009050891860541622	4.838701040484784e-06	176.15170180346678	1.5052508917638505	-3.599033067077871	120.26666666666667	826256309.0	0.43223507400636085	8
1189	0.20909625645969088	0.44562597896608025	184.32328668080163	4.692281711384766	0.9029056651694434	0.012525988709335863	8.333201382746546e-06	130.98549139372614	4.409382756423015	-4.646461687962375	61.93333333333334	557343619.0	0.3452777645742289	8
1190	0.16287151229300048	0.28451359378020236	143.0	0.03008503362514532	0.3848158597013058	0.13777211638049186	9.19831019347674e-07	16.0	0.6790109849282331	0.0	-38.49166666666666	899808403.0	0.5526148939267972	9
1191	0.16287151229300048	0.28451359378020236	143.0	0.03008503362514532	0.3848158597013058	0.13777211638049186	9.19831019347674e-07	16.0	0.6790109849282331	0.0	-38.49166666666666	899808403.0	0.5526148939267972	9
1192	0.16287151229300048	0.28451359378020236	143.0	0.03008503362514532	0.3848158597013058	0.13777211638049186	9.19831019347674e-07	16.0	0.6790109849282331	0.0	-38.49166666666666	899808403.0	0.5526148939267972	9
1193	0.16287151229300048	0.28451359378020236	143.0	0.03008503362514532	0.3848158597013058	0.13777211638049186	9.19831019347674e-07	16.0	0.6790109849282331	0.0	-38.49166666666666	899808403.0	0.5526148939267972	9
1194	0.16287151229300048	0.28451359378020236	143.0	0.03008503362514532	0.3848158597013058	0.13777211638049186	9.19831019347674e-07	16.0	0.6790109849282331	0.0	-38.49166666666666	899808403.0	0.5526148939267972	9
1195	0.16287151229300048	0.28451359378020236	143.0	0.03008503362514532	0.3848158597013058	0.13777211638049186	9.19831019347674e-07	16.0	0.6790109849282331	0.0	-38.49166666666666	899808403.0	0.5526148939267972	9
1196	0.16287151229300048	0.28451359378020236	143.0	0.03008503362514532	0.3848158597013058	0.13777211638049186	9.19831019347674e-07	16.0	0.6790109849282331	0.0	-38.49166666666666	899808403.0	0.5526148939267972	9
1197	0.3911041787769009	0.39600408237291873	49.0	3.4466600336759434	0.08829708512696596	0.011333362281021747	4.604634507293687e-06	107.0	10.522735975257202	0.0	-39.391666666666666	851932938.0	0.2128917388501803	9
1198	0.3911041787769009	0.39600408237291873	49.0	3.4466600336759434	0.08829708512696596	0.011333362281021747	4.604634507293687e-06	107.0	10.522735975257202	0.0	-39.391666666666666	851932938.0	0.2128917388501803	9
1199	0.3911041787769009	0.39600408237291873	49.0	3.4466600336759434	0.08829708512696596	0.011333362281021747	4.604634507293687e-06	107.0	10.522735975257202	0.0	-39.391666666666666	851932938.0	0.2128917388501803	9
1200	0.3911041787769009	0.39600408237291873	49.0	3.4466600336759434	0.08829708512696596	0.011333362281021747	4.604634507293687e-06	107.0	10.522735975257202	0.0	-39.391666666666666	851932938.0	0.2128917388501803	9
1201	0.3911041787769009	0.39600408237291873	49.0	3.4466600336759434	0.08829708512696596	0.011333362281021747	4.604634507293687e-06	107.0	10.522735975257202	0.0	-39.391666666666666	851932938.0	0.2128917388501803	9
1202	0.3911041787769009	0.39600408237291873	49.0	3.4466600336759434	0.08829708512696596	0.011333362281021747	4.604634507293687e-06	107.0	10.522735975257202	0.0	-39.391666666666666	851932938.0	0.2128917388501803	9
1203	0.0104814441974311	0.2894642291155439	126.24995858636765	6.855999219976281	0.169429086029638	0.06467175784255581	6.027722737668729e-06	134.0	2.223100624470261	-5.6504240909654815	84.31666666666665	806678371.0	0.7000543266870249	9
1204	0.0104814441974311	0.2894642291155439	126.24995858636765	6.855999219976281	0.169429086029638	0.06467175784255581	6.027722737668729e-06	134.0	2.223100624470261	-5.6504240909654815	84.31666666666665	806678371.0	0.7000543266870249	9
1205	0.0104814441974311	0.2894642291155439	126.24995858636765	6.855999219976281	0.169429086029638	0.06467175784255581	6.027722737668729e-06	134.0	2.223100624470261	-5.6504240909654815	84.31666666666665	806678371.0	0.7000543266870249	9
1206	0.0104814441974311	0.2894642291155439	126.24995858636765	6.855999219976281	0.169429086029638	0.06467175784255581	6.027722737668729e-06	134.0	2.223100624470261	-5.6504240909654815	84.31666666666665	806678371.0	0.7000543266870249	9
1207	0.0104814441974311	0.2894642291155439	126.24995858636765	6.855999219976281	0.169429086029638	0.06467175784255581	6.027722737668729e-06	134.0	2.223100624470261	-5.6504240909654815	84.31666666666665	806678371.0	0.7000543266870249	9
1208	0.19450418866417632	0.04064877723665139	97.82621963110954	4.814341893267812	0.23641900230260326	0.10806553567387328	2.8965051252369054e-06	39.89930401467338	3.4235211789320985	0.0	-57.32500000000001	898416285.0	0.7648470340991723	9
1209	0.3518717502029799	0.27905710327797767	83.0	5.653844306906688	0.0914651076770695	0.01110861971714867	2.4733199405101574e-06	119.0	8.011979341452669	0.0	180.5916666666667	794342904.0	0.3690711465190424	9
1210	0.36102270547070525	0.2980537345059428	183.0	5.1212789338576	0.4297278258615244	0.03708944526957439	1.7272796356133707e-06	119.0	10.002069034918708	0.0	65.23333333333336	395120709.0	0.340923560023352	9
1211	0.36102270547070525	0.2980537345059428	183.0	5.1212789338576	0.4297278258615244	0.03708944526957439	1.7272796356133707e-06	119.0	10.002069034918708	0.0	65.23333333333336	395120709.0	0.340923560023352	9
1212	0.12525439634826752	0.44251052964537163	133.24623681289623	6.033567759732589	0.7039683302170586	0.009050891860541622	4.838701040484784e-06	176.15170180346678	1.5052508917638505	-3.599033067077871	120.26666666666667	826256309.0	0.43223507400636085	9
1213	0.12525439634826752	0.44251052964537163	133.24623681289623	6.033567759732589	0.7039683302170586	0.009050891860541622	4.838701040484784e-06	176.15170180346678	1.5052508917638505	-3.599033067077871	120.26666666666667	826256309.0	0.43223507400636085	9
1214	0.12525439634826752	0.44251052964537163	133.24623681289623	6.033567759732589	0.7039683302170586	0.009050891860541622	4.838701040484784e-06	176.15170180346678	1.5052508917638505	-3.599033067077871	120.26666666666667	826256309.0	0.43223507400636085	9
1215	0.12525439634826752	0.44251052964537163	133.24623681289623	6.033567759732589	0.7039683302170586	0.009050891860541622	4.838701040484784e-06	176.15170180346678	1.5052508917638505	-3.599033067077871	120.26666666666667	826256309.0	0.43223507400636085	9
1216	0.12525439634826752	0.44251052964537163	133.24623681289623	6.033567759732589	0.7039683302170586	0.009050891860541622	4.838701040484784e-06	176.15170180346678	1.5052508917638505	-3.599033067077871	120.26666666666667	826256309.0	0.43223507400636085	9
1217	0.12525439634826752	0.44251052964537163	133.24623681289623	6.033567759732589	0.7039683302170586	0.009050891860541622	4.838701040484784e-06	176.15170180346678	1.5052508917638505	-3.599033067077871	120.26666666666667	826256309.0	0.43223507400636085	9
1218	0.29640463673874873	0.10916468658350775	36.15456919689307	8.168155873974147	0.10477979250492449	0.005360012033995782	6.063211012770016e-07	121.49207101336964	8.690958254285405	0.0	146.06666666666666	426653318.0	0.5944306766777435	9
1219	0.29640463673874873	0.10916468658350775	36.15456919689307	8.168155873974147	0.10477979250492449	0.005360012033995782	6.063211012770016e-07	121.49207101336964	8.690958254285405	0.0	146.06666666666666	426653318.0	0.5944306766777435	9
1220	0.22307281023057873	0.8238702576543249	82.0	5.2921645822990175	0.08829708512696596	0.011333362281021747	4.604634507293687e-06	46.0	6.612337878810408	0.0	-15.20833333333334	888867867.0	-0.0	9
1221	0.22307281023057873	0.8238702576543249	82.0	5.2921645822990175	0.08829708512696596	0.011333362281021747	4.604634507293687e-06	46.0	6.612337878810408	0.0	-15.20833333333334	888867867.0	-0.0	9
1222	0.35661712139986323	0.18187329442472494	57.0	6.401265710361139	0.47382353280436557	0.09525938397476476	3.5722614707253387e-06	78.0	8.722506918076276	0.0	60.233333333333334	559339959.0	0.46150958417541177	9
1223	0.35661712139986323	0.18187329442472494	57.0	6.401265710361139	0.47382353280436557	0.09525938397476476	3.5722614707253387e-06	78.0	8.722506918076276	0.0	60.233333333333334	559339959.0	0.46150958417541177	9
1224	0.4253629201622997	0.67956683156421	91.9802874281534	7.824916799149923	0.03908663916147331	0.07630430653744277	7.394841526463069e-06	54.688764489718885	8.886533371581628	0.0	28.825000000000003	681826094.0	-0.0	9
1225	0.4253629201622997	0.67956683156421	91.9802874281534	7.824916799149923	0.03908663916147331	0.07630430653744277	7.394841526463069e-06	54.688764489718885	8.886533371581628	0.0	28.825000000000003	681826094.0	-0.0	9
1226	0.4253629201622997	0.67956683156421	91.9802874281534	7.824916799149923	0.03908663916147331	0.07630430653744277	7.394841526463069e-06	54.688764489718885	8.886533371581628	0.0	28.825000000000003	681826094.0	-0.0	9
1227	0.22307281023057873	0.8238702576543249	82.0	5.2921645822990175	0.1657079258715412	0.06755269389507491	5.44099555704382e-06	46.0	7.9669345337466595	0.0	9.183333333333337	835471442.0	-0.0	9
1228	0.22307281023057873	0.8238702576543249	82.0	5.2921645822990175	0.1657079258715412	0.06755269389507491	5.44099555704382e-06	46.0	7.9669345337466595	0.0	9.183333333333337	835471442.0	-0.0	9
1229	0.22307281023057873	0.8238702576543249	82.0	5.2921645822990175	0.1657079258715412	0.06755269389507491	5.44099555704382e-06	46.0	7.9669345337466595	0.0	9.183333333333337	835471442.0	-0.0	9
1230	0.5650532438088445	0.17024618774595757	45.632515255107556	3.5674145946661104	0.29785868336496996	0.01733583145728841	5.9951520999715195e-06	162.50559988925167	4.302239140765009	0.0	65.23333333333335	809432998.0	0.26470056844519796	9
1231	0.0184921118797041	0.9291224354782498	133.0	7.561496116278496	0.3176302454430516	0.013684055653125641	2.6490282440355347e-06	194.0	1.6817363398526979	0.0	86.72500000000001	810394686.0	0.05238545264204608	9
1232	0.0184921118797041	0.9291224354782498	133.0	7.561496116278496	0.3176302454430516	0.013684055653125641	2.6490282440355347e-06	194.0	1.6817363398526979	0.0	86.72500000000001	810394686.0	0.05238545264204608	9
1233	0.4253629201622997	0.67956683156421	91.9802874281534	7.824916799149923	0.0914651076770695	0.07630430653744277	7.394841526463069e-06	54.688764489718885	9.286875444430432	0.0	29.90833333333334	630325862.0	-0.0	9
1234	0.4253629201622997	0.67956683156421	91.9802874281534	7.824916799149923	0.0914651076770695	0.07630430653744277	7.394841526463069e-06	54.688764489718885	9.286875444430432	0.0	29.90833333333334	630325862.0	-0.0	9
1235	0.4253629201622997	0.67956683156421	91.9802874281534	7.824916799149923	0.0914651076770695	0.07630430653744277	7.394841526463069e-06	54.688764489718885	9.286875444430432	0.0	29.90833333333334	630325862.0	-0.0	9
1236	0.11177930317019834	0.8911686370896255	191.0	4.236912684592753	0.4322904196830544	0.10904099314168943	3.936039946987644e-06	155.0	5.368014112230153	0.0	50.29999999999997	848477639.0	-0.0	9
1237	0.11177930317019834	0.8911686370896255	191.0	4.236912684592753	0.4322904196830544	0.10904099314168943	3.936039946987644e-06	155.0	5.368014112230153	0.0	50.29999999999997	848477639.0	-0.0	9
1238	0.35756630126825534	0.6362684877218069	60.0	0.6111581886685424	0.4084384378138531	0.18516774535888042	1.2815337522593737e-06	29.0	0.9887853692046278	0.0	-15.05833333333333	899293473.0	0.006165211009937721	9
1239	0.35756630126825534	0.6362684877218069	60.0	0.6111581886685424	0.4084384378138531	0.18516774535888042	1.2815337522593737e-06	29.0	0.9887853692046278	0.0	-15.05833333333333	899293473.0	0.006165211009937721	9
1240	0.1482618167900223	0.5176473186556079	175.0	3.300331664541223	0.20975883430713194	0.07997415233600859	5.959910008398685e-06	57.0	2.7496642138735403	0.0	-53.67499999999999	896715238.0	0.33409086455436987	9
1241	0.1482618167900223	0.5176473186556079	175.0	3.300331664541223	0.20975883430713194	0.07997415233600859	5.959910008398685e-06	57.0	2.7496642138735403	0.0	-53.67499999999999	896715238.0	0.33409086455436987	9
1242	0.10946721561674631	0.6235076142074796	204.5152576640349	3.5301164307859256	0.7490692680047331	0.11406012470112703	2.0725271404580113e-06	213.0	2.0657669631039717	0.0	58.96666666666667	823240532.0	0.26702517017580285	9
1243	0.2888749260139452	0.5684266330050547	99.16980343725635	0.525763970853254	0.22621758520479213	0.048581629363974865	2.2724095301852106e-06	47.44658415158888	0.5496995163636811	0.0	36.76666666666668	860455675.0	0.14269844098100015	9
1244	0.2888749260139452	0.5684266330050547	99.16980343725635	0.525763970853254	0.22621758520479213	0.048581629363974865	2.2724095301852106e-06	47.44658415158888	0.5496995163636811	0.0	36.76666666666668	860455675.0	0.14269844098100015	9
1245	0.2888749260139452	0.5684266330050547	99.16980343725635	0.525763970853254	0.22621758520479213	0.048581629363974865	2.2724095301852106e-06	47.44658415158888	0.5496995163636811	0.0	36.76666666666668	860455675.0	0.14269844098100015	9
1246	0.024286805661919146	0.8240111051573819	180.81987119286245	4.376109089082914	0.31653554132934203	0.09839529068534829	2.0704747066112802e-06	108.0	8.716224207011471	0.0	-36.72500000000001	892647989.0	0.15170208918069905	9
1247	0.024286805661919146	0.8240111051573819	180.81987119286245	4.376109089082914	0.31653554132934203	0.09839529068534829	2.0704747066112802e-06	108.0	8.716224207011471	0.0	-36.72500000000001	892647989.0	0.15170208918069905	9
1248	0.024286805661919146	0.8240111051573819	180.81987119286245	4.376109089082914	0.31653554132934203	0.09839529068534829	2.0704747066112802e-06	108.0	8.716224207011471	0.0	-36.72500000000001	892647989.0	0.15170208918069905	9
1249	0.4253629201622997	0.67956683156421	91.9802874281534	7.824916799149923	0.4322904196830544	0.07630430653744277	7.394841526463069e-06	54.688764489718885	9.287626863995499	0.0	25.36666666666668	428183769.0	-0.0	9
1250	0.3336915999939329	0.6969021708968992	35.0	4.121470666462086	0.01918589334960858	0.038684052890984956	6.163600410227048e-06	159.0	-0.06375795485993763	0.0	37.625	894069000.0	-0.0	9
1251	0.36102270547070525	0.2980537345059428	133.24623681289623	6.033567759732589	0.7039683302170586	0.009050891860541622	1.7272796356133707e-06	119.0	7.713847217673738	0.0	153.04166666666666	420039379.0	0.340923560023352	9
1252	0.12525439634826752	0.44251052964537163	183.0	5.1212789338576	0.4297278258615244	0.03708944526957439	4.838701040484784e-06	176.15170180346678	1.8680044756070142	-3.7752230584618025	107.76666666666667	746398156.0	0.43223507400636085	9
1253	0.3911041787769009	0.39600408237291873	49.0	3.4466600336759434	0.08829708512696596	0.011333362281021747	6.027722737668729e-06	107.0	9.988760573957794	0.0	-43.991666666666674	334964535.0	0.2128917388501803	9
1254	0.5650532438088445	0.17024618774595757	45.632515255107556	3.5674145946661104	0.29785868336496996	0.06755269389507491	5.44099555704382e-06	46.0	5.241693034744507	0.0	-58.43333333333334	694571606.0	0.26470056844519796	9
1255	0.3336915999939329	0.6969021708968992	35.0	4.121470666462086	0.01918589334960858	0.038684052890984956	6.163600410227048e-06	159.0	-0.06375795485993763	0.0	37.625	864922237.0	-0.0	9
1256	0.3336915999939329	0.6969021708968992	35.0	4.121470666462086	0.01918589334960858	0.038684052890984956	6.163600410227048e-06	159.0	-0.06375795485993763	0.0	37.625	864922237.0	-0.0	9
1257	0.0104814441974311	0.2894642291155439	126.24995858636765	6.855999219976281	0.08829708512696596	0.011333362281021747	4.604634507293687e-06	134.0	4.60641933668959	-2.848275754549136	128.15000000000003	728781079.0	0.7000543266870249	9
1258	0.4253629201622997	0.18187329442472494	57.0	6.401265710361139	0.47382353280436557	0.09525938397476476	3.5722614707253387e-06	78.0	8.13694373072639	0.0	58.81666666666668	431232909.0	0.3927637854129753	9
1259	0.31370702958043084	0.025903764125739803	12.534935782291722	6.145513276085781	0.04656848907200664	0.033036691110121044	1.1099688409070486e-06	171.72690519628932	3.306944870095016	0.0	82.7916666666667	505863051.0	0.6603892062938294	9
1260	0.03756311550645969	0.2823877106883616	132.27195746869913	0.03541075380150683	0.006912660614798172	0.21211843837982755	8.619550741651189e-07	36.097793863690754	0.45852346540345224	0.0	-44.0	614909380.0	0.6800491738051787	9
1261	0.16287151229300048	0.28451359378020236	143.0	0.03008503362514532	0.3848158597013058	0.13777211638049186	9.19831019347674e-07	16.0	0.6790109849282331	0.0	-38.49166666666666	865153004.0	0.5526148939267972	9
1262	0.16287151229300048	0.28451359378020236	143.0	0.03008503362514532	0.3848158597013058	0.13777211638049186	9.19831019347674e-07	16.0	0.6790109849282331	0.0	-38.49166666666666	807757668.0	0.5526148939267972	9
1263	0.16287151229300048	0.28451359378020236	143.0	0.03008503362514532	0.3848158597013058	0.13777211638049186	9.19831019347674e-07	16.0	0.6790109849282331	0.0	-38.49166666666666	362422339.0	0.5526148939267972	9
1264	0.16287151229300048	0.28451359378020236	143.0	0.03008503362514532	0.3848158597013058	0.13777211638049186	9.19831019347674e-07	16.0	0.6790109849282331	0.0	-38.49166666666666	899308158.0	0.5526148939267972	9
1265	0.16287151229300048	0.28451359378020236	143.0	0.03008503362514532	0.3848158597013058	0.13777211638049186	9.19831019347674e-07	16.0	0.6790109849282331	0.0	-38.49166666666666	189597169.0	0.5526148939267972	9
1266	0.16287151229300048	0.28451359378020236	143.0	3.4466600336759434	0.08829708512696596	0.011333362281021747	4.604634507293687e-06	107.0	5.535941447611723	0.0	-35.18333333333334	800358567.0	0.5526148939267972	9
1267	0.17058224527892657	0.7432687652611634	18.491003897246994	0.006672708214557226	0.5306395973668145	0.10992126198446994	8.041982738389111e-07	22.364309160678733	-0.12137075771050121	0.0	-62.858333333333334	297122333.0	0.08614898945991012	9
1268	0.3911041787769009	0.39600408237291873	49.0	3.4466600336759434	0.08829708512696596	0.011333362281021747	4.604634507293687e-06	107.0	10.522735975257202	0.0	-39.391666666666666	708714366.0	0.2128917388501803	9
1269	0.3911041787769009	0.39600408237291873	49.0	3.4466600336759434	0.08829708512696596	0.011333362281021747	4.604634507293687e-06	107.0	10.522735975257202	0.0	-39.391666666666666	502492703.0	0.2128917388501803	9
1270	0.22109572345534953	0.7512906283798599	28.507377607003576	3.205034318808687	0.07972544618645332	0.020167401922651977	2.1462621529084784e-06	122.6898388219129	2.505126849283947	0.0	167.80833333333334	276141508.0	0.027613648164790505	9
1271	0.3911041787769009	0.39600408237291873	49.0	3.4466600336759434	0.08829708512696596	0.011333362281021747	4.604634507293687e-06	107.0	10.522735975257202	0.0	-39.391666666666666	851932938.0	0.2128917388501803	9
1272	0.3911041787769009	0.2894642291155439	49.0	3.4466600336759434	0.08829708512696596	0.011333362281021747	4.604634507293687e-06	107.0	8.2091176672794	0.0	-41.65	185216247.0	0.31943159210755523	9
1273	0.0104814441974311	0.39600408237291873	126.24995858636765	6.855999219976281	0.169429086029638	0.06467175784255581	6.027722737668729e-06	134.0	2.4914254915450753	-4.94040768866743	64.87500000000001	545301173.0	0.5935144734296502	9
1274	0.0104814441974311	0.2894642291155439	126.24995858636765	6.855999219976281	0.169429086029638	0.06467175784255581	6.027722737668729e-06	134.0	2.223100624470261	-5.6504240909654815	84.31666666666665	806678371.0	0.7000543266870249	9
1275	0.0104814441974311	0.2894642291155439	126.24995858636765	6.855999219976281	0.169429086029638	0.06467175784255581	6.027722737668729e-06	134.0	2.223100624470261	-5.6504240909654815	84.31666666666665	806678371.0	0.7000543266870249	9
1276	0.0104814441974311	0.2894642291155439	126.24995858636765	6.855999219976281	0.169429086029638	0.06467175784255581	6.027722737668729e-06	134.0	2.223100624470261	-5.6504240909654815	84.31666666666665	468634012.0	0.7000543266870249	9
1277	0.013689680680269085	0.03343712714996572	172.1502894640455	5.7736544402441865	0.1345206853869932	0.054974163929231344	1.0563788992475576e-05	104.68852211929774	2.779730809949665	-7.352210664557944	138.52499999999998	326051339.0	0.9528731921697652	9
1278	0.21379518985865903	0.05503059029010855	51.680050270515224	6.448191633224061	0.32661668408363076	0.053409640061704254	3.619873342826748e-06	61.660877203099965	5.510546878306987	0.0	-58.416666666666664	597074961.0	0.7311742198512324	9
1279	0.3518717502029799	0.27905710327797767	83.0	5.653844306906688	0.0914651076770695	0.01110861971714867	2.4733199405101574e-06	119.0	8.011979341452669	0.0	180.5916666666667	794342904.0	0.3690711465190424	9
1280	0.36102270547070525	0.2980537345059428	183.0	5.1212789338576	0.4297278258615244	0.03708944526957439	1.7272796356133707e-06	119.0	10.002069034918708	0.0	65.23333333333336	395120709.0	0.340923560023352	9
1281	0.36102270547070525	0.2980537345059428	183.0	5.1212789338576	0.4297278258615244	0.03708944526957439	1.7272796356133707e-06	119.0	10.002069034918708	0.0	65.23333333333336	395120709.0	0.340923560023352	9
1282	0.12525439634826752	0.44251052964537163	133.24623681289623	6.033567759732589	0.7039683302170586	0.009050891860541622	4.838701040484784e-06	176.15170180346678	1.5052508917638505	-3.599033067077871	120.26666666666667	415203442.0	0.43223507400636085	9
1283	0.12525439634826752	0.44251052964537163	133.24623681289623	6.033567759732589	0.7039683302170586	0.009050891860541622	4.838701040484784e-06	176.15170180346678	1.5052508917638505	-3.599033067077871	120.26666666666667	160615508.0	0.43223507400636085	9
1284	0.13135494655325491	0.6432772458158488	173.85082879210722	4.183084004217378	0.9171479289528901	0.010278378420032075	5.540845047566758e-06	106.722671782286	5.698535876004601	0.0	-52.6	634063518.0	0.22536780763089626	9
1285	0.12525439634826752	0.44251052964537163	133.24623681289623	6.033567759732589	0.7039683302170586	0.009050891860541622	4.838701040484784e-06	176.15170180346678	1.5052508917638505	-3.599033067077871	120.26666666666667	873858782.0	0.43223507400636085	9
1286	0.12525439634826752	0.44251052964537163	133.24623681289623	6.033567759732589	0.7039683302170586	0.009050891860541622	4.838701040484784e-06	176.15170180346678	1.5052508917638505	-3.599033067077871	120.26666666666667	826256309.0	0.43223507400636085	9
1287	0.07740543613609324	0.4396842242700801	18.83006341006103	3.736233916555154	0.46668214452109513	0.015744506822197114	2.2504367366218212e-06	126.54080395150288	9.030176343326623	0.0	-43.44166666666667	620197691.0	0.4829103395938267	9
1288	0.29640463673874873	0.10916468658350775	36.15456919689307	8.168155873974147	0.10477979250492449	0.005360012033995782	6.063211012770016e-07	121.49207101336964	8.690958254285405	0.0	146.06666666666666	414235877.0	0.5944306766777435	9
1289	0.29640463673874873	0.10916468658350775	36.15456919689307	8.168155873974147	0.10477979250492449	0.005360012033995782	6.063211012770016e-07	121.49207101336964	8.690958254285405	0.0	146.06666666666666	213358445.0	0.5944306766777435	9
1290	0.3833479637606861	0.4318088927643377	168.32833610998767	2.895753437523338	0.029515100638685017	0.010354864847387	4.204963483964528e-06	37.54195899934537	2.3838559543171733	0.0	-51.008333333333326	520759786.0	0.1848431434749762	9
1291	0.22307281023057873	0.8238702576543249	82.0	5.2921645822990175	0.08829708512696596	0.011333362281021747	4.604634507293687e-06	46.0	6.612337878810408	0.0	-15.20833333333334	888867867.0	-0.0	9
1292	0.35661712139986323	0.18187329442472494	57.0	6.401265710361139	0.47382353280436557	0.09525938397476476	3.5722614707253387e-06	78.0	8.722506918076276	0.0	60.233333333333334	559339959.0	0.46150958417541177	9
1293	0.3158421793240447	0.2592664921428875	72.47050559242318	4.051452262058971	0.8213326322759529	0.09507359420132802	3.3885111599164636e-06	87.39208527551564	8.64817539121697	0.0	-55.566666666666684	864210509.0	0.42489132853306777	9
1294	0.6334616233283317	0.5850826449928515	121.9424479073555	9.938838324302488	0.049529034983022774	0.08848924337707888	2.28155303979584e-06	59.09599871087009	10.786782507785645	0.0	147.75833333333333	864676918.0	-0.0	9
1295	0.4253629201622997	0.67956683156421	91.9802874281534	7.824916799149923	0.03908663916147331	0.07630430653744277	7.394841526463069e-06	54.688764489718885	8.886533371581628	0.0	28.825000000000003	681826094.0	-0.0	9
1296	0.4253629201622997	0.67956683156421	91.9802874281534	7.824916799149923	0.03908663916147331	0.07630430653744277	7.394841526463069e-06	54.688764489718885	8.886533371581628	0.0	28.825000000000003	681826094.0	-0.0	9
1297	0.3843170190663713	0.16692319070445394	37.3298159086429	7.849538364977893	0.2536074491981504	0.10352804589639825	9.756940439619282e-06	57.68151643400704	4.906826069782445	-3.5608093002577874	-53.19999999999999	535719643.0	0.4487597902291748	9
1298	0.22307281023057873	0.8238702576543249	82.0	5.2921645822990175	0.1657079258715412	0.06755269389507491	5.44099555704382e-06	46.0	7.9669345337466595	0.0	9.183333333333337	193601031.0	-0.0	9
1299	0.3570561644719439	0.9162341747724577	79.2093325061272	8.0072558978428	0.21005097154136979	0.04243193391684637	3.3599469640373198e-06	70.72366111636889	2.0172349629731983	0.0	131.58333333333337	171462974.0	-0.0	9
1300	0.09190053755868222	0.2269111335666839	19.465187242750407	3.3256983317992543	0.18197915851165497	0.018892623103791407	4.762034170507297e-06	213.0	1.7250111899351444	-3.547205710746362	99.61666666666665	290245655.0	0.6811883288746339	9
1301	0.029170264047733496	0.15847732818261007	126.33021380943173	14.193036817080781	0.47280663074183876	0.028820615557901164	4.395026469050248e-06	187.42706475510903	0.21411617168743602	-7.099607077692211	51.64166666666665	440574125.0	0.8123524077696564	9
1302	0.0184921118797041	0.9291224354782498	133.0	7.561496116278496	0.3176302454430516	0.013684055653125641	2.6490282440355347e-06	194.0	1.6817363398526979	0.0	86.72500000000001	810394686.0	0.05238545264204608	9
1303	0.4253629201622997	0.67956683156421	91.9802874281534	7.824916799149923	0.0914651076770695	0.07630430653744277	7.394841526463069e-06	54.688764489718885	9.286875444430432	0.0	29.90833333333334	630325862.0	-0.0	9
1304	0.4253629201622997	0.67956683156421	91.9802874281534	7.824916799149923	0.0914651076770695	0.07630430653744277	7.394841526463069e-06	54.688764489718885	9.286875444430432	0.0	29.90833333333334	725499605.0	-0.0	9
1305	0.3884974584183236	0.7328413319665829	112.1268415752291	8.940905189867442	0.12964167185839665	0.047203821354921814	1.1337925197522344e-05	65.98957128673052	8.480595573127488	0.0	153.71666666666664	896889334.0	-0.0	9
1306	0.11177930317019834	0.8911686370896255	191.0	4.236912684592753	0.4322904196830544	0.10904099314168943	3.936039946987644e-06	155.0	5.368014112230153	0.0	50.29999999999997	848477639.0	-0.0	9
1307	0.05473285946178773	0.7413422482707523	213.0	3.3671309949595636	0.429910957815974	0.03955609504137991	5.8888630259893485e-06	213.0	2.423693464453269	0.0	65.81666666666665	161601316.0	0.20392522855570494	9
1308	0.35756630126825534	0.6362684877218069	60.0	0.6111581886685424	0.4084384378138531	0.18516774535888042	1.2815337522593737e-06	29.0	0.9887853692046278	0.0	-15.05833333333333	899293473.0	0.006165211009937721	9
1309	0.1812610413614751	0.572234910476455	64.63785998025624	0.836372600168718	0.31374656915672217	0.31766272520793326	1.718321981916935e-06	70.33951717466994	2.4163379944148247	0.0	-54.68333333333334	561560462.0	0.24650404816206983	9
1310	0.1482618167900223	0.5176473186556079	175.0	3.300331664541223	0.20975883430713194	0.07997415233600859	5.959910008398685e-06	57.0	2.7496642138735403	0.0	-53.67499999999999	896715238.0	0.33409086455436987	9
1311	0.1482618167900223	0.5176473186556079	175.0	3.300331664541223	0.20975883430713194	0.07997415233600859	5.959910008398685e-06	57.0	2.7496642138735403	0.0	-53.67499999999999	896715238.0	0.33409086455436987	9
1312	0.10946721561674631	0.6235076142074796	99.16980343725635	0.525763970853254	0.7490692680047331	0.11406012470112703	2.0725271404580113e-06	213.0	3.3234893466710886	0.0	-47.691666666666684	284656506.0	0.2670251701757741	9
1313	0.412703616182438	0.9754485898036266	213.0	1.7299493948171514	0.30470781941283304	0.05362054514600344	1.1157523708787562e-06	63.05228794718771	0.23544460033355108	0.0	-63.68333333333334	684302557.0	-0.0	9
1314	0.1323881162233201	0.9920411939353886	136.53477407021117	0.5337806822045023	0.13168726757112767	0.02099102763614011	3.190177553614233e-06	68.60331912604764	0.2082890958029182	0.0	-73.45833333333334	566380401.0	-0.0	9
1315	0.2888749260139452	0.5684266330050547	99.16980343725635	0.525763970853254	0.22621758520479213	0.048581629363974865	2.2724095301852106e-06	47.44658415158888	0.5496995163636811	0.0	36.76666666666668	860455675.0	0.14269844098100015	9
1316	0.028584353319377333	1.0586857469014308	213.0	4.4454306210799555	0.3785545247503717	0.04742968735919733	2.3350086337885758e-06	24.26701432631907	-50.0	-50.0	-50.0	440301378.0	-0.0	9
1317	0.024286805661919146	0.8240111051573819	180.81987119286245	4.376109089082914	0.31653554132934203	0.09839529068534829	2.0704747066112802e-06	108.0	8.716224207011471	0.0	-36.72500000000001	892647989.0	0.15170208918069905	9
1318	0.049650745448805725	1.0080560612246543	168.24709924561301	2.9007121579575097	0.4450645825281643	0.13655704805207816	1.4778857324451565e-05	170.0566724237702	-50.0	-50.0	-50.0	859546257.0	-0.0	9
1319	0.4253629201622997	0.67956683156421	91.9802874281534	7.824916799149923	0.4322904196830544	0.09839529068534829	2.0704747066112802e-06	54.688764489718885	7.028343338874919	0.0	29.550000000000004	121581233.0	-0.0	9
1320	0.3336915999939329	0.6969021708968992	35.0	4.121470666462086	0.01918589334960858	0.038684052890984956	6.163600410227048e-06	159.0	-0.06375795485993763	0.0	37.625	894069000.0	-0.0	9
1321	0.19134071958589108	0.25085013423871283	194.75756674394484	5.946348897697681	0.8317494150444023	0.008621288588926785	3.5359518389064486e-06	213.0	0.6934046246408663	-4.637498098973443	72.05833333333337	841966830.0	0.5578091461753961	9
1322	0.12525439634826752	0.44251052964537163	49.0	3.4466600336759434	0.4297278258615244	0.03708944526957439	4.838701040484784e-06	176.15170180346678	3.7258586334987474	-0.521579163296849	65.30833333333332	731693648.0	0.43223507400636085	9
1323	0.3911041787769009	0.39600408237291873	183.0	5.1212789338576	0.08829708512696596	0.011333362281021747	6.027722737668729e-06	107.0	5.54818608631759	-1.6968980192927567	-46.583333333333336	193209522.0	0.2128917388501803	9
1324	0.386337318199097	0.2545156906382326	37.80024144996678	4.142445547773989	0.021695624184023377	0.032835854638617795	5.671750949774301e-06	38.81514730315006	3.898260833213925	0.0	-48.991666666666674	114290412.0	0.35914699116267035	9
1325	0.3336915999939329	0.6969021708968992	35.0	3.5674145946661104	0.29785868336496996	0.06755269389507491	6.163600410227048e-06	159.0	0.48932230247419994	0.0	15.875000000000004	349142808.0	-0.0	9
1326	0.22972452664525017	0.4531346207325518	49.50895410380244	3.387338120067674	0.023604692151100278	0.02985239756324426	7.12774842938674e-06	150.1187887586352	5.284573364442009	0.0	62.35833333333332	745862727.0	0.31714085262219804	9
1327	0.0104814441974311	0.2894642291155439	126.24995858636765	6.855999219976281	0.08829708512696596	0.011333362281021747	4.604634507293687e-06	134.0	4.60641933668959	-2.848275754549136	128.15000000000003	728781079.0	0.7000543266870249	9
1328	0.4253629201622997	0.18187329442472494	57.0	6.401265710361139	0.47382353280436557	0.09525938397476476	3.5722614707253387e-06	78.0	8.13694373072639	0.0	58.81666666666668	431232909.0	0.3927637854129753	9
1329	0.31370702958043084	0.025903764125739803	12.534935782291722	6.145513276085781	0.04656848907200664	0.033036691110121044	1.1099688409070486e-06	171.72690519628932	3.306944870095016	0.0	82.7916666666667	505863051.0	0.6603892062938294	9
1330	0.16287151229300048	0.28451359378020236	143.0	0.03008503362514532	0.3848158597013058	0.13777211638049186	9.19831019347674e-07	16.0	0.6790109849282331	0.0	-38.49166666666666	899808403.0	0.5526148939267972	10
1331	0.16287151229300048	0.28451359378020236	143.0	0.03008503362514532	0.3848158597013058	0.13777211638049186	9.19831019347674e-07	16.0	0.6790109849282331	0.0	-38.49166666666666	899808403.0	0.5526148939267972	10
1332	0.16287151229300048	0.28451359378020236	143.0	0.03008503362514532	0.3848158597013058	0.13777211638049186	9.19831019347674e-07	16.0	0.6790109849282331	0.0	-38.49166666666666	899808403.0	0.5526148939267972	10
1333	0.16287151229300048	0.28451359378020236	143.0	0.03008503362514532	0.3848158597013058	0.13777211638049186	9.19831019347674e-07	16.0	0.6790109849282331	0.0	-38.49166666666666	899808403.0	0.5526148939267972	10
1334	0.16287151229300048	0.28451359378020236	143.0	0.03008503362514532	0.3848158597013058	0.13777211638049186	9.19831019347674e-07	16.0	0.6790109849282331	0.0	-38.49166666666666	899808403.0	0.5526148939267972	10
1335	0.16287151229300048	0.28451359378020236	143.0	0.03008503362514532	0.3848158597013058	0.13777211638049186	9.19831019347674e-07	16.0	0.6790109849282331	0.0	-38.49166666666666	899808403.0	0.5526148939267972	10
1336	0.16287151229300048	0.28451359378020236	143.0	0.03008503362514532	0.3848158597013058	0.13777211638049186	9.19831019347674e-07	16.0	0.6790109849282331	0.0	-38.49166666666666	899808403.0	0.5526148939267972	10
1337	0.19450418866417632	0.04064877723665139	97.82621963110954	4.814341893267812	0.23641900230260326	0.10806553567387328	2.8965051252369054e-06	39.89930401467338	3.4235211789320985	0.0	-57.32500000000001	898416285.0	0.7648470340991723	10
1338	0.3518717502029799	0.27905710327797767	83.0	5.653844306906688	0.0914651076770695	0.01110861971714867	2.4733199405101574e-06	119.0	8.011979341452669	0.0	180.5916666666667	794342904.0	0.3690711465190424	10
1339	0.3518717502029799	0.27905710327797767	83.0	5.653844306906688	0.0914651076770695	0.01110861971714867	2.4733199405101574e-06	119.0	8.011979341452669	0.0	180.5916666666667	794342904.0	0.3690711465190424	10
1340	0.35756630126825534	0.6362684877218069	60.0	0.6111581886685424	0.4084384378138531	0.18516774535888042	1.2815337522593737e-06	29.0	0.9887853692046278	0.0	-15.05833333333333	899293473.0	0.006165211009937721	10
1341	0.35756630126825534	0.6362684877218069	60.0	0.6111581886685424	0.4084384378138531	0.18516774535888042	1.2815337522593737e-06	29.0	0.9887853692046278	0.0	-15.05833333333333	899293473.0	0.006165211009937721	10
1342	0.35756630126825534	0.6362684877218069	60.0	0.6111581886685424	0.4084384378138531	0.18516774535888042	1.2815337522593737e-06	29.0	0.9887853692046278	0.0	-15.05833333333333	899293473.0	0.006165211009937721	10
1343	0.024286805661919146	0.8240111051573819	180.81987119286245	4.376109089082914	0.31653554132934203	0.09839529068534829	2.0704747066112802e-06	108.0	8.716224207011471	0.0	-36.72500000000001	892647989.0	0.15170208918069905	10
1344	0.024286805661919146	0.8240111051573819	180.81987119286245	4.376109089082914	0.31653554132934203	0.09839529068534829	2.0704747066112802e-06	108.0	8.716224207011471	0.0	-36.72500000000001	892647989.0	0.15170208918069905	10
1345	0.024286805661919146	0.8240111051573819	180.81987119286245	4.376109089082914	0.31653554132934203	0.09839529068534829	2.0704747066112802e-06	108.0	8.716224207011471	0.0	-36.72500000000001	892647989.0	0.15170208918069905	10
1346	0.024286805661919146	0.8240111051573819	180.81987119286245	4.376109089082914	0.31653554132934203	0.09839529068534829	2.0704747066112802e-06	108.0	8.716224207011471	0.0	-36.72500000000001	892647989.0	0.15170208918069905	10
1347	0.6334616233283317	0.5850826449928515	121.9424479073555	9.938838324302488	0.049529034983022774	0.08848924337707888	2.28155303979584e-06	59.09599871087009	10.786782507785645	0.0	147.75833333333333	864676918.0	-0.0	10
1348	0.3884974584183236	0.7328413319665829	112.1268415752291	8.940905189867442	0.12964167185839665	0.047203821354921814	1.1337925197522344e-05	65.98957128673052	8.480595573127488	0.0	153.71666666666664	896889334.0	-0.0	10
1349	0.16287151229300048	0.28451359378020236	143.0	0.03008503362514532	0.3848158597013058	0.13777211638049186	9.19831019347674e-07	16.0	0.6790109849282331	0.0	-38.49166666666666	899308158.0	0.5526148939267972	10
1350	0.22109572345534953	0.7512906283798599	28.507377607003576	3.205034318808687	0.07972544618645332	0.020167401922651977	2.1462621529084784e-06	122.6898388219129	2.505126849283947	0.0	167.80833333333334	276141508.0	0.027613648164790505	10
1351	0.3911041787769009	0.39600408237291873	49.0	3.4466600336759434	0.08829708512696596	0.011333362281021747	4.604634507293687e-06	107.0	10.522735975257202	0.0	-39.391666666666666	851932938.0	0.2128917388501803	10
1352	0.3158421793240447	0.2592664921428875	72.47050559242318	4.051452262058971	0.8213326322759529	0.09507359420132802	3.3885111599164636e-06	87.39208527551564	8.64817539121697	0.0	-55.566666666666684	864210509.0	0.42489132853306777	10
1353	0.0104814441974311	0.2894642291155439	126.24995858636765	6.855999219976281	0.169429086029638	0.06467175784255581	6.027722737668729e-06	134.0	2.223100624470261	-5.6504240909654815	84.31666666666665	806678371.0	0.7000543266870249	10
1354	0.3336915999939329	0.6969021708968992	35.0	4.121470666462086	0.01918589334960858	0.038684052890984956	6.163600410227048e-06	159.0	-0.06375795485993763	0.0	37.625	894069000.0	-0.0	10
1355	0.12525439634826752	0.44251052964537163	49.0	3.4466600336759434	0.4297278258615244	0.03708944526957439	4.838701040484784e-06	176.15170180346678	3.7258586334987474	-0.521579163296849	65.30833333333332	731693648.0	0.43223507400636085	10
1356	0.12525439634826752	0.44251052964537163	183.0	5.1212789338576	0.4297278258615244	0.03708944526957439	4.838701040484784e-06	176.15170180346678	1.8680044756070142	-3.7752230584618025	107.76666666666667	746398156.0	0.43223507400636085	10
1357	0.0104814441974311	0.2894642291155439	126.24995858636765	6.855999219976281	0.08829708512696596	0.011333362281021747	4.604634507293687e-06	134.0	4.60641933668959	-2.848275754549136	128.15000000000003	728781079.0	0.7000543266870249	10
1358	0.12525439634826752	0.44251052964537163	133.24623681289623	6.033567759732589	0.7039683302170586	0.009050891860541622	4.838701040484784e-06	176.15170180346678	1.5052508917638505	-3.599033067077871	120.26666666666667	873858782.0	0.43223507400636085	10
1359	0.4253629201622997	0.67956683156421	91.9802874281534	7.824916799149923	0.0914651076770695	0.07630430653744277	7.394841526463069e-06	54.688764489718885	9.286875444430432	0.0	29.90833333333334	725499605.0	-0.0	10
1360	0.0104814441974311	0.2894642291155439	126.24995858636765	6.855999219976281	0.169429086029638	0.06467175784255581	6.027722737668729e-06	134.0	2.223100624470261	-5.6504240909654815	84.31666666666665	806678371.0	0.7000543266870249	10
1361	0.35661712139986323	0.18187329442472494	57.0	6.401265710361139	0.47382353280436557	0.09525938397476476	3.5722614707253387e-06	78.0	8.722506918076276	0.0	60.233333333333334	559339959.0	0.46150958417541177	10
1362	0.4253629201622997	0.67956683156421	91.9802874281534	7.824916799149923	0.4322904196830544	0.07630430653744277	7.394841526463069e-06	54.688764489718885	9.287626863995499	0.0	25.36666666666668	428183769.0	-0.0	10
1363	0.36102270547070525	0.2980537345059428	133.24623681289623	6.033567759732589	0.7039683302170586	0.009050891860541622	1.7272796356133707e-06	119.0	7.713847217673738	0.0	153.04166666666666	420039379.0	0.340923560023352	10
1364	0.36102270547070525	0.2980537345059428	183.0	5.1212789338576	0.4297278258615244	0.03708944526957439	1.7272796356133707e-06	119.0	10.002069034918708	0.0	65.23333333333336	395120709.0	0.340923560023352	10
1365	0.31370702958043084	0.025903764125739803	12.534935782291722	6.145513276085781	0.04656848907200664	0.033036691110121044	1.1099688409070486e-06	171.72690519628932	3.306944870095016	0.0	82.7916666666667	505863051.0	0.6603892062938294	10
1366	0.22307281023057873	0.8238702576543249	82.0	5.2921645822990175	0.08829708512696596	0.011333362281021747	4.604634507293687e-06	46.0	6.612337878810408	0.0	-15.20833333333334	888867867.0	-0.0	10
1367	0.22307281023057873	0.8238702576543249	82.0	5.2921645822990175	0.08829708512696596	0.011333362281021747	4.604634507293687e-06	46.0	6.612337878810408	0.0	-15.20833333333334	888867867.0	-0.0	10
1368	0.0104814441974311	0.2894642291155439	126.24995858636765	6.855999219976281	0.08829708512696596	0.011333362281021747	4.604634507293687e-06	134.0	4.60641933668959	-2.848275754549136	128.15000000000003	728781079.0	0.7000543266870249	10
1369	0.11177930317019834	0.8911686370896255	191.0	4.236912684592753	0.4322904196830544	0.10904099314168943	3.936039946987644e-06	155.0	5.368014112230153	0.0	50.29999999999997	848477639.0	-0.0	10
1370	0.22307281023057873	0.8238702576543249	82.0	5.2921645822990175	0.1657079258715412	0.06755269389507491	5.44099555704382e-06	46.0	7.9669345337466595	0.0	9.183333333333337	835471442.0	-0.0	10
1371	0.22307281023057873	0.8238702576543249	82.0	5.2921645822990175	0.1657079258715412	0.06755269389507491	5.44099555704382e-06	46.0	7.9669345337466595	0.0	9.183333333333337	835471442.0	-0.0	10
1372	0.0184921118797041	0.9291224354782498	133.0	7.561496116278496	0.3176302454430516	0.013684055653125641	2.6490282440355347e-06	194.0	1.6817363398526979	0.0	86.72500000000001	810394686.0	0.05238545264204608	10
1373	0.31370702958043084	0.025903764125739803	12.534935782291722	6.145513276085781	0.04656848907200664	0.033036691110121044	1.1099688409070486e-06	171.72690519628932	3.306944870095016	0.0	82.7916666666667	505863051.0	0.6603892062938294	10
1374	0.1482618167900223	0.5176473186556079	175.0	3.300331664541223	0.20975883430713194	0.07997415233600859	5.959910008398685e-06	57.0	2.7496642138735403	0.0	-53.67499999999999	896715238.0	0.33409086455436987	10
1375	0.3336915999939329	0.6969021708968992	35.0	4.121470666462086	0.01918589334960858	0.038684052890984956	6.163600410227048e-06	159.0	-0.06375795485993763	0.0	37.625	894069000.0	-0.0	10
1376	0.3911041787769009	0.39600408237291873	49.0	3.4466600336759434	0.08829708512696596	0.011333362281021747	4.604634507293687e-06	107.0	10.522735975257202	0.0	-39.391666666666666	851932938.0	0.2128917388501803	10
1377	0.10946721561674631	0.6235076142074796	204.5152576640349	3.5301164307859256	0.7490692680047331	0.11406012470112703	2.0725271404580113e-06	213.0	2.0657669631039717	0.0	58.96666666666667	823240532.0	0.26702517017580285	10
1378	0.22972452664525017	0.4531346207325518	49.50895410380244	3.387338120067674	0.023604692151100278	0.02985239756324426	7.12774842938674e-06	150.1187887586352	5.284573364442009	0.0	62.35833333333332	745862727.0	0.31714085262219804	10
1379	0.2888749260139452	0.5684266330050547	99.16980343725635	0.525763970853254	0.22621758520479213	0.048581629363974865	2.2724095301852106e-06	47.44658415158888	0.5496995163636811	0.0	36.76666666666668	860455675.0	0.14269844098100015	10
1380	0.5650532438088445	0.17024618774595757	45.632515255107556	3.5674145946661104	0.29785868336496996	0.01733583145728841	5.9951520999715195e-06	162.50559988925167	4.302239140765009	0.0	65.23333333333335	809432998.0	0.26470056844519796	10
1381	0.29640463673874873	0.10916468658350775	36.15456919689307	8.168155873974147	0.10477979250492449	0.005360012033995782	6.063211012770016e-07	121.49207101336964	8.690958254285405	0.0	146.06666666666666	426653318.0	0.5944306766777435	10
1382	0.35661712139986323	0.18187329442472494	57.0	6.401265710361139	0.47382353280436557	0.09525938397476476	3.5722614707253387e-06	78.0	8.722506918076276	0.0	60.233333333333334	559339959.0	0.46150958417541177	10
1383	0.36102270547070525	0.2980537345059428	183.0	5.1212789338576	0.4297278258615244	0.03708944526957439	1.7272796356133707e-06	119.0	10.002069034918708	0.0	65.23333333333336	395120709.0	0.340923560023352	10
1384	0.11177930317019834	0.8911686370896255	191.0	4.236912684592753	0.4322904196830544	0.10904099314168943	3.936039946987644e-06	155.0	5.368014112230153	0.0	50.29999999999997	848477639.0	-0.0	10
1385	0.29640463673874873	0.10916468658350775	36.15456919689307	8.168155873974147	0.10477979250492449	0.005360012033995782	6.063211012770016e-07	121.49207101336964	8.690958254285405	0.0	146.06666666666666	426653318.0	0.5944306766777435	10
1386	0.1482618167900223	0.5176473186556079	175.0	3.300331664541223	0.20975883430713194	0.07997415233600859	5.959910008398685e-06	57.0	2.7496642138735403	0.0	-53.67499999999999	896715238.0	0.33409086455436987	10
1387	0.0184921118797041	0.9291224354782498	133.0	7.561496116278496	0.3176302454430516	0.013684055653125641	2.6490282440355347e-06	194.0	1.6817363398526979	0.0	86.72500000000001	810394686.0	0.05238545264204608	10
1388	0.2888749260139452	0.5684266330050547	99.16980343725635	0.525763970853254	0.22621758520479213	0.048581629363974865	2.2724095301852106e-06	47.44658415158888	0.5496995163636811	0.0	36.76666666666668	860455675.0	0.14269844098100015	10
1389	0.3911041787769009	0.39600408237291873	49.0	3.4466600336759434	0.08829708512696596	0.011333362281021747	4.604634507293687e-06	107.0	10.522735975257202	0.0	-39.391666666666666	851932938.0	0.2128917388501803	10
1390	0.3911041787769009	0.39600408237291873	49.0	3.4466600336759434	0.08829708512696596	0.011333362281021747	4.604634507293687e-06	107.0	10.522735975257202	0.0	-39.391666666666666	851932938.0	0.2128917388501803	10
1391	0.3911041787769009	0.39600408237291873	49.0	3.4466600336759434	0.08829708512696596	0.011333362281021747	4.604634507293687e-06	107.0	10.522735975257202	0.0	-39.391666666666666	851932938.0	0.2128917388501803	10
1392	0.3911041787769009	0.39600408237291873	49.0	3.4466600336759434	0.08829708512696596	0.011333362281021747	4.604634507293687e-06	107.0	10.522735975257202	0.0	-39.391666666666666	851932938.0	0.2128917388501803	10
1393	0.3911041787769009	0.39600408237291873	49.0	3.4466600336759434	0.08829708512696596	0.011333362281021747	4.604634507293687e-06	107.0	10.522735975257202	0.0	-39.391666666666666	851932938.0	0.2128917388501803	10
1394	0.36102270547070525	0.2980537345059428	183.0	5.1212789338576	0.4297278258615244	0.03708944526957439	1.7272796356133707e-06	119.0	10.002069034918708	0.0	65.23333333333336	395120709.0	0.340923560023352	10
1395	0.36102270547070525	0.2980537345059428	183.0	5.1212789338576	0.4297278258615244	0.03708944526957439	1.7272796356133707e-06	119.0	10.002069034918708	0.0	65.23333333333336	395120709.0	0.340923560023352	10
1396	0.35661712139986323	0.18187329442472494	57.0	6.401265710361139	0.47382353280436557	0.09525938397476476	3.5722614707253387e-06	78.0	8.722506918076276	0.0	60.233333333333334	559339959.0	0.46150958417541177	10
1397	0.0104814441974311	0.2894642291155439	126.24995858636765	6.855999219976281	0.169429086029638	0.06467175784255581	6.027722737668729e-06	134.0	2.223100624470261	-5.6504240909654815	84.31666666666665	806678371.0	0.7000543266870249	10
1398	0.0104814441974311	0.2894642291155439	126.24995858636765	6.855999219976281	0.169429086029638	0.06467175784255581	6.027722737668729e-06	134.0	2.223100624470261	-5.6504240909654815	84.31666666666665	806678371.0	0.7000543266870249	10
1399	0.0104814441974311	0.2894642291155439	126.24995858636765	6.855999219976281	0.169429086029638	0.06467175784255581	6.027722737668729e-06	134.0	2.223100624470261	-5.6504240909654815	84.31666666666665	806678371.0	0.7000543266870249	10
1400	0.30478975892565086	0.2025173759259804	80.29084617912882	0.054218968095349075	0.42880451872389624	0.1211567336700525	5.155518701175272e-07	21.190120259244466	0.4166313558987156	0.0	-55.983333333333334	333064677.0	0.49269286514836874	10
1401	0.16287151229300048	0.28451359378020236	143.0	0.03008503362514532	0.3848158597013058	0.13777211638049186	9.19831019347674e-07	16.0	0.6790109849282331	0.0	-38.49166666666666	899808403.0	0.5526148939267972	10
1402	0.025086213258724982	0.403152323904563	213.0	0.03151983914126649	0.5870952162576538	0.14576996871847586	8.066725592566534e-07	29.306652302076802	0.352851006696703	0.0	-45.624999999999986	354325475.0	0.5717616169707864	10
1403	0.16287151229300048	0.28451359378020236	143.0	0.03008503362514532	0.3848158597013058	0.13777211638049186	9.19831019347674e-07	16.0	0.6790109849282331	0.0	-38.49166666666666	899808403.0	0.5526148939267972	10
1404	0.08734997643740522	0.17757145417784875	158.9244429771343	0.033124380790490085	0.34851639673467927	0.11079015282577694	4.995858212970244e-07	21.877187959116746	0.6201606925943111	0.0	-33.89166666666668	253619070.0	0.735078569384746	10
1405	0.16287151229300048	0.28451359378020236	143.0	0.03008503362514532	0.3848158597013058	0.13777211638049186	9.19831019347674e-07	16.0	0.6790109849282331	0.0	-38.49166666666666	899808403.0	0.5526148939267972	10
1406	0.2218476886770439	0.02368536654065373	148.57136479166297	0.025033823675522583	0.5591240625286917	0.17701024392322245	2.854403699004939e-07	1.2968812284533975	0.2762521667296838	0.0	-36.85000000000001	685561466.0	0.7544669447823024	10
1407	0.21708608057517956	0.29155284762960154	93.95988044393279	6.571867052276467	0.1174118012630513	0.09290082464946055	2.5405860528296015e-06	46.219645839201746	5.715672508241518	0.0	-53.83333333333334	460409851.0	0.49136107179521893	10
1408	0.42680865165685133	0.22037333285980704	55.59545235483279	1.4531497659345254	0.13466606018052388	0.016922535353198525	1.154056768744294e-06	58.062299902671654	2.6626058166563453	0.0	-49.63333333333335	339421592.0	0.3528180154833416	10
1409	0.46411489043445986	0.4870418740662318	86.29185082039042	6.387575240489649	0.03121300358090178	0.009663180238917702	2.8434580538702156e-06	103.49612578343408	2.6310081403469283	0.0	88.34999999999998	138326250.0	0.04884323549930836	10
1410	0.35756630126825534	0.6362684877218069	60.0	0.6111581886685424	0.4084384378138531	0.18516774535888042	1.2815337522593737e-06	29.0	0.9887853692046278	0.0	-15.05833333333333	899293473.0	0.006165211009937721	10
1411	0.48132487464292384	0.49818485373720767	85.80628131659321	0.3622069132797599	0.518765463015856	0.00555453788678531	2.069735269931636e-06	27.40296550039878	2.148372580024734	0.0	-27.575	140444093.0	0.020490271619868494	10
1412	0.35756630126825534	0.6362684877218069	60.0	4.376109089082914	0.31653554132934203	0.09839529068534829	1.2815337522593737e-06	29.0	2.5362792627289963	0.0	-13.383333333333333	385191791.0	0.006165211009937721	10
1413	0.028774593962526646	0.8003691851152474	75.85460983197217	0.031178175932245145	0.19400177207373304	0.2786192278844165	2.437471567312016e-06	38.05934577640103	-50.0	-50.0	-50.0	708731531.0	0.17085622092222597	10
1414	0.024286805661919146	0.8240111051573819	180.81987119286245	4.376109089082914	0.31653554132934203	0.09839529068534829	2.0704747066112802e-06	108.0	8.716224207011471	0.0	-36.72500000000001	892647989.0	0.15170208918069905	10
1415	0.024286805661919146	0.8240111051573819	180.81987119286245	4.376109089082914	0.31653554132934203	0.09839529068534829	2.0704747066112802e-06	108.0	8.716224207011471	0.0	-36.72500000000001	892647989.0	0.15170208918069905	10
1416	0.024286805661919146	0.8240111051573819	180.81987119286245	4.376109089082914	0.31653554132934203	0.08848924337707888	2.28155303979584e-06	108.0	8.832866058642416	0.0	-36.56666666666668	245338839.0	0.15170208918069905	10
1417	0.6334616233283317	0.5850826449928515	121.9424479073555	9.938838324302488	0.049529034983022774	0.09839529068534829	2.0704747066112802e-06	59.09599871087009	10.434501794966504	0.0	60.56666666666668	282280698.0	-0.0	10
1418	0.3884974584183236	0.7328413319665829	112.1268415752291	8.940905189867442	0.12964167185839665	0.047203821354921814	1.1337925197522344e-05	16.0	3.1749085105713526	0.0	-48.20833333333333	144048909.0	-0.0	10
1419	0.22710670744432282	0.13444434222424848	147.69238146849344	0.008864023408856378	0.4742665698311293	0.21250234752925817	1.5478093185543347e-06	62.040410231968856	0.3756141956071595	0.0	-51.65833333333333	368316650.0	0.6384489503314287	10
1420	0.22109572345534953	0.7512906283798599	28.507377607003576	3.205034318808687	0.07972544618645332	0.020167401922651977	2.1462621529084784e-06	122.6898388219129	2.505126849283947	0.0	167.80833333333334	276141508.0	0.027613648164790505	10
1421	0.1100334950616162	0.335699036558029	60.90276646199363	7.172590652573868	0.10939493920668436	0.008674101492320233	2.8358898950854763e-06	33.859371354615476	2.669351634563842	0.0	-46.84166666666668	823924498.0	0.5542674683803548	10
1422	0.3158421793240447	0.2592664921428875	72.47050559242318	6.855999219976281	0.169429086029638	0.06467175784255581	6.027722737668729e-06	134.0	2.1616662132388695	-4.33591104048469	91.825	772462410.0000001	0.42489132853306777	10
1423	0.0104814441974311	0.2894642291155439	126.24995858636765	4.051452262058971	0.8213326322759529	0.09507359420132802	3.3885111599164636e-06	87.39208527551564	5.439853890080019	0.0	-52.058333333333344	882259126.0	0.7000543266870249	10
1424	0.3336915999939329	0.6969021708968992	35.0	4.121470666462086	0.01918589334960858	0.038684052890984956	6.163600410227048e-06	159.0	-0.06375795485993763	0.0	37.625	894069000.0	-0.0	10
1425	0.12525439634826752	0.44251052964537163	49.0	3.4466600336759434	0.4297278258615244	0.03708944526957439	4.838701040484784e-06	176.15170180346678	3.7258586334987474	-0.521579163296849	65.30833333333332	731693648.0	0.43223507400636085	10
1426	0.1703850136804855	0.7126139493507722	175.7136064452961	2.4858492020812784	0.21321374567820742	0.042263387653708254	1.7863526636703744e-06	136.62186792152207	8.298334720223984	0.0	-44.05833333333333	232218284.0	0.11700103696874231	10
1427	0.0104814441974311	0.2894642291155439	126.24995858636765	6.855999219976281	0.08829708512696596	0.011333362281021747	4.604634507293687e-06	134.0	4.60641933668959	-2.848275754549136	128.15000000000003	728781079.0	0.7000543266870249	10
1428	0.12525439634826752	0.44251052964537163	133.24623681289623	6.033567759732589	0.7039683302170586	0.009050891860541622	4.838701040484784e-06	176.15170180346678	1.5052508917638505	-3.599033067077871	120.26666666666667	873858782.0	0.43223507400636085	10
1429	0.467672714206836	0.6958703117866867	52.67980685592999	11.28696046076193	0.12264951272140778	0.05012108769018881	1.3991123405183284e-06	69.62461396030969	-50.0	-50.0	-50.0	410060745.0	-0.0	10
1430	0.0104814441974311	0.2894642291155439	126.24995858636765	6.855999219976281	0.169429086029638	0.06467175784255581	6.027722737668729e-06	134.0	2.223100624470261	-5.6504240909654815	84.31666666666665	806678371.0	0.7000543266870249	10
1431	0.35661712139986323	0.18187329442472494	57.0	6.401265710361139	0.47382353280436557	0.09525938397476476	3.5722614707253387e-06	78.0	8.722506918076276	0.0	60.233333333333334	559339959.0	0.46150958417541177	10
1432	0.4253629201622997	0.2980537345059428	133.24623681289623	6.033567759732589	0.4322904196830544	0.07630430653744277	7.394841526463069e-06	54.688764489718885	3.6224691296193914	-1.451766426841587	-22.866666666666674	308400518.0	0.27658334533175744	10
1433	0.36102270547070525	0.67956683156421	91.9802874281534	7.824916799149923	0.7039683302170586	0.009050891860541622	1.7272796356133707e-06	119.0	1.8851354961955948	0.0	141.96666666666667	752083763.0	-0.0	10
1434	0.44682708168021956	0.173451410804687	143.2266730236836	7.766328522270786	0.44553214991544454	0.04357376126361148	1.078337764562933e-06	81.10934658154255	9.575798953546705	0.0	-35.91666666666668	758252072.0	0.3797215075150935	10
1435	0.39271463319913036	0.03652039559155144	18.13369284298168	3.7829194749403228	0.07049413048808088	0.05624666425181245	1.8130926290287543e-06	107.03891444920741	9.029651745414942	0.0	-47.50833333333334	357784573.0	0.5707649712093181	10
1436	0.22307281023057873	0.8238702576543249	82.0	5.2921645822990175	0.08829708512696596	0.011333362281021747	4.604634507293687e-06	46.0	6.612337878810408	0.0	-15.20833333333334	888867867.0	-0.0	10
1437	0.22307281023057873	0.8238702576543249	82.0	5.2921645822990175	0.08829708512696596	0.011333362281021747	4.604634507293687e-06	46.0	6.612337878810408	0.0	-15.20833333333334	888867867.0	-0.0	10
1438	0.009741177026281366	0.25161747132661705	206.2640815332308	6.403349221047122	0.30273317190827	0.06255361507738909	2.1979473673899678e-06	204.58338145425543	0.66868814372679	-2.4285311719099063	68.56666666666669	330401474.0	0.7386413516471859	10
1439	0.11177930317019834	0.8911686370896255	191.0	6.855999219976281	0.08829708512696596	0.011333362281021747	4.604634507293687e-06	155.0	5.571113786625901	0.0	124.075	866780884.0	-0.0	10
1440	0.2617721658507491	1.2937497659695347	116.30327229852514	6.595976558457283	0.17515859093972733	0.10654163590530194	4.8144620317738775e-06	89.76631886740198	-50.0	-50.0	-50.0	799342681.0	-0.0	10
1441	0.09047905827329022	0.8464216574259761	103.7988537289004	0.03483982599164648	0.290601373110724	0.10634576161423409	9.686973796091004e-06	36.22338514344404	0.8060584842288065	0.0	25.941666666666663	173348178.0	0.06309928430073364	10
1442	0.00801493262584058	0.005177288448175374	2.628060011457837	3.6310231656276986	0.05322108851106989	0.016724151207198758	7.158533429959296e-07	169.839682353493	6.546837928225944	0.0	75.59166666666667	819443111.0	0.986807778925984	10
1443	0.31370702958043084	0.9291224354782498	133.0	7.561496116278496	0.3176302454430516	0.033036691110121044	1.1099688409070486e-06	171.72690519628932	0.6422552903088032	0.0	125.71666666666668	185719163.0	-0.0	10
1444	0.1482618167900223	0.5176473186556079	175.0	3.300331664541223	0.20975883430713194	0.07997415233600859	5.959910008398685e-06	57.0	2.7496642138735403	0.0	-53.67499999999999	896715238.0	0.33409086455436987	10
1445	0.10575224657631516	0.6885640679348647	50.67205158517104	5.504409969885213	0.02623338792865339	0.040377758327013916	1.291433611964614e-06	174.96489609950913	2.8978712920968164	0.0	78.14166666666665	335466532.0	0.2056836854888202	10
1446	0.5095123252492741	0.5546161012681559	48.7015089642049	4.324899594165349	0.0816970796414343	0.1689681403171958	2.9642951898416966e-06	213.0	-50.0	-50.0	-50.0	135514082.0	-0.0	10
1447	0.10946721561674631	0.6235076142074796	204.5152576640349	3.5301164307859256	0.7490692680047331	0.011333362281021747	4.604634507293687e-06	107.0	5.3405958922301515	0.0	-50.13333333333334	438477724.0	0.26702517017580285	10
1448	0.2570163532312634	0.4889649441605519	30.766931644605897	4.733895788901644	0.0189345507174986	0.011965158995507319	8.204882627742198e-06	184.05188668285453	2.110674013617432	0.0	88.66666666666669	529132271.0	0.2540187026081847	10
1449	0.22028080033232714	0.33505926205067077	93.54101066103544	0.41926187806446896	0.30760891296862675	0.03681811478582519	3.0663007184685837e-06	43.70960560238094	0.4919614129928682	0.0	-51.58333333333332	462030125.0	0.44465993761700207	10
1450	0.5650532438088445	0.17024618774595757	45.632515255107556	3.5674145946661104	0.29785868336496996	0.01733583145728841	5.9951520999715195e-06	162.50559988925167	4.302239140765009	0.0	65.23333333333335	809432998.0	0.26470056844519796	10
1451	0.47257375564018467	0.04757625022332744	32.75559011412143	4.7086358538263395	0.1304769165596542	0.005797901433088442	3.2665094737281676e-07	76.2063245181073	3.5112283562338007	0.0	-39.600000000000016	857240235.0	0.4798499941364879	10
1452	0.35661712139986323	0.18187329442472494	57.0	6.401265710361139	0.47382353280436557	0.03708944526957439	1.7272796356133707e-06	119.0	7.207089687183043	0.0	100.71666666666665	634067676.0	0.46150958417541177	10
1453	0.12023226653471314	0.1401575621380309	117.36904924465405	6.588993095005191	0.3013906684257693	0.16041468981646723	3.52398622794359e-06	114.38635657977002	3.118818351758959	-3.1756651846190387	56.79166666666667	647309392.9999999	0.7396101713272559	10
1454	0.11177930317019834	0.10916468658350775	36.15456919689307	8.168155873974147	0.10477979250492449	0.005360012033995782	3.936039946987644e-06	155.0	2.345504632266749	-3.6432569643441184	105.03333333333335	851489452.0	0.7790560102462939	10
1455	0.48139831582552683	1.6783694335564463	213.0	5.115787564858483	0.30169710673344285	0.13050458461958245	3.4666949750000476e-07	213.0	-50.0	-50.0	-50.0	595450477.0	-0.0	10
1456	0.12309419964605159	0.6519469523586466	213.0	5.429713027762082	0.1373142410509879	0.010513675537018777	5.96047461771625e-06	50.6205586908824	2.364648996099749	0.0	-44.45	443692334.0	0.2249596043075569	10
1457	0.0184921118797041	0.9291224354782498	133.0	7.561496116278496	0.3176302454430516	0.013684055653125641	2.6490282440355347e-06	194.0	1.6817363398526979	0.0	86.72500000000001	810394686.0	0.05238545264204608	10
1458	0.2888749260139452	0.5684266330050547	49.0	3.4466600336759434	0.08829708512696596	0.011333362281021747	4.604634507293687e-06	107.0	10.863283052515532	0.0	-34.92499999999998	191880356.0	0.14269844098100015	10
1459	0.26079820410480736	0.5478554967148125	103.51995855730361	0.5161437678637549	0.2463498271914609	0.06156867723658275	1.5616954176202323e-06	34.916745744319826	0.5060094497591834	0.0	33.15833333333333	376495476.0	0.19134629918038015	10
1460	0.4163162750738134	0.42648103321329345	58.53663816565439	0.3658344312344739	0.10504923123888743	0.006709205692215496	4.6128503238178576e-06	139.76664139202686	4.481433384196379	0.0	-43.24166666666666	110583776.0	0.15720269171289314	10
1461	0.2602513203359247	0.12147400631398814	20.87890490253738	4.946329477422802	0.09162226451737189	0.008684535214173677	5.3671492594734125e-06	129.09037796054275	6.941756791196407	-1.9933258443879662	0.5083333333333542	359656071.0	0.6182746733500872	10
1462	0.34128516938479153	0.4759975283023341	73.42221679423493	3.4187094375988636	0.11466310034261609	0.004972156280610983	2.2835563341687373e-07	143.46101971694017	1.9778596370774437	0.0	115.51666666666667	886880084.0	0.1827173023128743	10
1463	0.4850742533915825	0.26668232349832743	62.6891584167451	4.2737037311807855	0.009600993058213075	0.0010023268010027342	5.8552462451160835e-06	17.686027025298884	3.50179662427475	0.0	-36.39166666666665	593198443.0	0.24824342311009007	10
1464	0.36102270547070525	0.2980537345059428	183.0	5.1212789338576	0.4297278258615244	0.03708944526957439	1.7272796356133707e-06	119.0	10.002069034918708	0.0	65.23333333333336	395120709.0	0.340923560023352	10
1465	0.36102270547070525	0.2980537345059428	183.0	5.1212789338576	0.4297278258615244	0.03708944526957439	1.7272796356133707e-06	119.0	10.002069034918708	0.0	65.23333333333336	395120709.0	0.340923560023352	10
1466	0.35661712139986323	0.2894642291155439	126.24995858636765	6.855999219976281	0.169429086029638	0.06467175784255581	6.027722737668729e-06	78.0	6.889041067366594	-1.577440741601695	-16.75	799600899.0	0.35391864948459284	10
1467	0.0104814441974311	0.18187329442472494	57.0	6.401265710361139	0.47382353280436557	0.09525938397476476	3.5722614707253387e-06	134.0	2.759375986747495	-3.746747257065727	60.48333333333335	420360922.0	0.807645261377844	10
1468	0.0104814441974311	0.2894642291155439	126.24995858636765	6.855999219976281	0.169429086029638	0.06467175784255581	6.027722737668729e-06	134.0	2.223100624470261	-5.6504240909654815	84.31666666666665	129930099.0	0.7000543266870249	10
1469	0.0104814441974311	0.2894642291155439	126.24995858636765	6.855999219976281	0.169429086029638	0.06467175784255581	6.027722737668729e-06	134.0	2.223100624470261	-5.6504240909654815	84.31666666666665	753804300.0	0.7000543266870249	10
1470	0.16287151229300048	0.28451359378020236	143.0	0.03008503362514532	0.3848158597013058	0.13777211638049186	9.19831019347674e-07	16.0	0.6790109849282331	0.0	-38.49166666666666	899808403.0	0.5526148939267972	11
1471	0.16287151229300048	0.28451359378020236	143.0	0.03008503362514532	0.3848158597013058	0.13777211638049186	9.19831019347674e-07	16.0	0.6790109849282331	0.0	-38.49166666666666	899808403.0	0.5526148939267972	11
1472	0.16287151229300048	0.28451359378020236	143.0	0.03008503362514532	0.3848158597013058	0.13777211638049186	9.19831019347674e-07	16.0	0.6790109849282331	0.0	-38.49166666666666	899808403.0	0.5526148939267972	11
1473	0.16287151229300048	0.28451359378020236	143.0	0.03008503362514532	0.3848158597013058	0.13777211638049186	9.19831019347674e-07	16.0	0.6790109849282331	0.0	-38.49166666666666	899808403.0	0.5526148939267972	11
1474	0.16287151229300048	0.28451359378020236	143.0	0.03008503362514532	0.3848158597013058	0.13777211638049186	9.19831019347674e-07	16.0	0.6790109849282331	0.0	-38.49166666666666	899808403.0	0.5526148939267972	11
1475	0.16287151229300048	0.28451359378020236	143.0	0.03008503362514532	0.3848158597013058	0.13777211638049186	9.19831019347674e-07	16.0	0.6790109849282331	0.0	-38.49166666666666	899808403.0	0.5526148939267972	11
1476	0.16287151229300048	0.28451359378020236	143.0	0.03008503362514532	0.3848158597013058	0.13777211638049186	9.19831019347674e-07	16.0	0.6790109849282331	0.0	-38.49166666666666	899808403.0	0.5526148939267972	11
1477	0.16287151229300048	0.28451359378020236	143.0	0.03008503362514532	0.3848158597013058	0.13777211638049186	9.19831019347674e-07	16.0	0.6790109849282331	0.0	-38.49166666666666	899808403.0	0.5526148939267972	11
1478	0.16287151229300048	0.28451359378020236	143.0	0.03008503362514532	0.3848158597013058	0.13777211638049186	9.19831019347674e-07	16.0	0.6790109849282331	0.0	-38.49166666666666	899808403.0	0.5526148939267972	11
1479	0.16287151229300048	0.28451359378020236	143.0	0.03008503362514532	0.3848158597013058	0.13777211638049186	9.19831019347674e-07	16.0	0.6790109849282331	0.0	-38.49166666666666	899808403.0	0.5526148939267972	11
1480	0.19450418866417632	0.04064877723665139	97.82621963110954	4.814341893267812	0.23641900230260326	0.10806553567387328	2.8965051252369054e-06	39.89930401467338	3.4235211789320985	0.0	-57.32500000000001	898416285.0	0.7648470340991723	11
1481	0.3518717502029799	0.27905710327797767	83.0	5.653844306906688	0.0914651076770695	0.01110861971714867	2.4733199405101574e-06	119.0	8.011979341452669	0.0	180.5916666666667	794342904.0	0.3690711465190424	11
1482	0.3518717502029799	0.27905710327797767	83.0	5.653844306906688	0.0914651076770695	0.01110861971714867	2.4733199405101574e-06	119.0	8.011979341452669	0.0	180.5916666666667	794342904.0	0.3690711465190424	11
1483	0.35756630126825534	0.6362684877218069	60.0	0.6111581886685424	0.4084384378138531	0.18516774535888042	1.2815337522593737e-06	29.0	0.9887853692046278	0.0	-15.05833333333333	899293473.0	0.006165211009937721	11
1484	0.35756630126825534	0.6362684877218069	60.0	0.6111581886685424	0.4084384378138531	0.18516774535888042	1.2815337522593737e-06	29.0	0.9887853692046278	0.0	-15.05833333333333	899293473.0	0.006165211009937721	11
1485	0.35756630126825534	0.6362684877218069	60.0	0.6111581886685424	0.4084384378138531	0.18516774535888042	1.2815337522593737e-06	29.0	0.9887853692046278	0.0	-15.05833333333333	899293473.0	0.006165211009937721	11
1486	0.35756630126825534	0.6362684877218069	60.0	0.6111581886685424	0.4084384378138531	0.18516774535888042	1.2815337522593737e-06	29.0	0.9887853692046278	0.0	-15.05833333333333	899293473.0	0.006165211009937721	11
1487	0.024286805661919146	0.8240111051573819	180.81987119286245	4.376109089082914	0.31653554132934203	0.09839529068534829	2.0704747066112802e-06	108.0	8.716224207011471	0.0	-36.72500000000001	892647989.0	0.15170208918069905	11
1488	0.024286805661919146	0.8240111051573819	180.81987119286245	4.376109089082914	0.31653554132934203	0.09839529068534829	2.0704747066112802e-06	108.0	8.716224207011471	0.0	-36.72500000000001	892647989.0	0.15170208918069905	11
1489	0.024286805661919146	0.8240111051573819	180.81987119286245	4.376109089082914	0.31653554132934203	0.09839529068534829	2.0704747066112802e-06	108.0	8.716224207011471	0.0	-36.72500000000001	892647989.0	0.15170208918069905	11
1490	0.024286805661919146	0.8240111051573819	180.81987119286245	4.376109089082914	0.31653554132934203	0.09839529068534829	2.0704747066112802e-06	108.0	8.716224207011471	0.0	-36.72500000000001	892647989.0	0.15170208918069905	11
1491	0.024286805661919146	0.8240111051573819	180.81987119286245	4.376109089082914	0.31653554132934203	0.09839529068534829	2.0704747066112802e-06	108.0	8.716224207011471	0.0	-36.72500000000001	892647989.0	0.15170208918069905	11
1492	0.024286805661919146	0.8240111051573819	180.81987119286245	4.376109089082914	0.31653554132934203	0.09839529068534829	2.0704747066112802e-06	108.0	8.716224207011471	0.0	-36.72500000000001	892647989.0	0.15170208918069905	11
1493	0.6334616233283317	0.5850826449928515	121.9424479073555	9.938838324302488	0.049529034983022774	0.08848924337707888	2.28155303979584e-06	59.09599871087009	10.786782507785645	0.0	147.75833333333333	864676918.0	-0.0	11
1494	0.3884974584183236	0.7328413319665829	112.1268415752291	8.940905189867442	0.12964167185839665	0.047203821354921814	1.1337925197522344e-05	65.98957128673052	8.480595573127488	0.0	153.71666666666664	896889334.0	-0.0	11
1495	0.2888749260139452	0.5684266330050547	49.0	3.4466600336759434	0.08829708512696596	0.011333362281021747	4.604634507293687e-06	107.0	10.863283052515532	0.0	-34.92499999999998	191880356.0	0.14269844098100015	11
1496	0.16287151229300048	0.28451359378020236	143.0	0.03008503362514532	0.3848158597013058	0.13777211638049186	9.19831019347674e-07	16.0	0.6790109849282331	0.0	-38.49166666666666	899308158.0	0.5526148939267972	11
1497	0.22109572345534953	0.7512906283798599	28.507377607003576	3.205034318808687	0.07972544618645332	0.020167401922651977	2.1462621529084784e-06	122.6898388219129	2.505126849283947	0.0	167.80833333333334	276141508.0	0.027613648164790505	11
1498	0.22109572345534953	0.7512906283798599	28.507377607003576	3.205034318808687	0.07972544618645332	0.020167401922651977	2.1462621529084784e-06	122.6898388219129	2.505126849283947	0.0	167.80833333333334	276141508.0	0.027613648164790505	11
1499	0.3911041787769009	0.39600408237291873	49.0	3.4466600336759434	0.08829708512696596	0.011333362281021747	4.604634507293687e-06	107.0	10.522735975257202	0.0	-39.391666666666666	851932938.0	0.2128917388501803	11
1500	0.3158421793240447	0.2592664921428875	72.47050559242318	4.051452262058971	0.8213326322759529	0.09507359420132802	3.3885111599164636e-06	87.39208527551564	8.64817539121697	0.0	-55.566666666666684	864210509.0	0.42489132853306777	11
1501	0.3336915999939329	0.6969021708968992	35.0	4.121470666462086	0.01918589334960858	0.038684052890984956	6.163600410227048e-06	159.0	-0.06375795485993763	0.0	37.625	894069000.0	-0.0	11
1502	0.12525439634826752	0.44251052964537163	133.24623681289623	6.033567759732589	0.7039683302170586	0.009050891860541622	4.838701040484784e-06	176.15170180346678	1.5052508917638505	-3.599033067077871	120.26666666666667	873858782.0	0.43223507400636085	11
1503	0.0104814441974311	0.2894642291155439	126.24995858636765	6.855999219976281	0.08829708512696596	0.011333362281021747	4.604634507293687e-06	134.0	4.60641933668959	-2.848275754549136	128.15000000000003	728781079.0	0.7000543266870249	11
1504	0.35661712139986323	0.18187329442472494	57.0	6.401265710361139	0.47382353280436557	0.03708944526957439	1.7272796356133707e-06	119.0	7.207089687183043	0.0	100.71666666666665	634067676.0	0.46150958417541177	11
1505	0.0104814441974311	0.2894642291155439	126.24995858636765	6.855999219976281	0.08829708512696596	0.011333362281021747	4.604634507293687e-06	134.0	4.60641933668959	-2.848275754549136	128.15000000000003	728781079.0	0.7000543266870249	11
1506	0.00801493262584058	0.005177288448175374	2.628060011457837	3.6310231656276986	0.05322108851106989	0.016724151207198758	7.158533429959296e-07	169.839682353493	6.546837928225944	0.0	75.59166666666667	819443111.0	0.986807778925984	11
1507	0.4253629201622997	0.67956683156421	91.9802874281534	7.824916799149923	0.4322904196830544	0.07630430653744277	7.394841526463069e-06	54.688764489718885	9.287626863995499	0.0	25.36666666666668	428183769.0	-0.0	11
1508	0.35661712139986323	0.18187329442472494	57.0	6.401265710361139	0.47382353280436557	0.09525938397476476	3.5722614707253387e-06	78.0	8.722506918076276	0.0	60.233333333333334	559339959.0	0.46150958417541177	11
1509	0.12525439634826752	0.44251052964537163	133.24623681289623	6.033567759732589	0.7039683302170586	0.009050891860541622	4.838701040484784e-06	176.15170180346678	1.5052508917638505	-3.599033067077871	120.26666666666667	873858782.0	0.43223507400636085	11
1510	0.44682708168021956	0.173451410804687	143.2266730236836	7.766328522270786	0.44553214991544454	0.04357376126361148	1.078337764562933e-06	81.10934658154255	9.575798953546705	0.0	-35.91666666666668	758252072.0	0.3797215075150935	11
1511	0.6334616233283317	0.5850826449928515	121.9424479073555	9.938838324302488	0.049529034983022774	0.09839529068534829	2.0704747066112802e-06	59.09599871087009	10.434501794966504	0.0	60.56666666666668	282280698.0	-0.0	11
1512	0.4253629201622997	0.67956683156421	91.9802874281534	7.824916799149923	0.0914651076770695	0.07630430653744277	7.394841526463069e-06	54.688764489718885	9.286875444430432	0.0	29.90833333333334	725499605.0	-0.0	11
1513	0.1482618167900223	0.5176473186556079	175.0	3.300331664541223	0.20975883430713194	0.07997415233600859	5.959910008398685e-06	57.0	2.7496642138735403	0.0	-53.67499999999999	896715238.0	0.33409086455436987	11
1514	0.36102270547070525	0.2980537345059428	183.0	5.1212789338576	0.4297278258615244	0.03708944526957439	1.7272796356133707e-06	119.0	10.002069034918708	0.0	65.23333333333336	395120709.0	0.340923560023352	11
1515	0.11177930317019834	0.8911686370896255	191.0	6.855999219976281	0.08829708512696596	0.011333362281021747	4.604634507293687e-06	155.0	5.571113786625901	0.0	124.075	866780884.0	-0.0	11
1516	0.36102270547070525	0.2980537345059428	133.24623681289623	6.033567759732589	0.7039683302170586	0.009050891860541622	1.7272796356133707e-06	119.0	7.713847217673738	0.0	153.04166666666666	420039379.0	0.340923560023352	11
1517	0.3336915999939329	0.6969021708968992	35.0	4.121470666462086	0.01918589334960858	0.038684052890984956	6.163600410227048e-06	159.0	-0.06375795485993763	0.0	37.625	894069000.0	-0.0	11
1518	0.35661712139986323	0.18187329442472494	57.0	6.401265710361139	0.47382353280436557	0.09525938397476476	3.5722614707253387e-06	78.0	8.722506918076276	0.0	60.233333333333334	559339959.0	0.46150958417541177	11
1519	0.22307281023057873	0.8238702576543249	82.0	5.2921645822990175	0.08829708512696596	0.011333362281021747	4.604634507293687e-06	46.0	6.612337878810408	0.0	-15.20833333333334	888867867.0	-0.0	11
1520	0.36102270547070525	0.67956683156421	91.9802874281534	7.824916799149923	0.7039683302170586	0.009050891860541622	1.7272796356133707e-06	119.0	1.8851354961955948	0.0	141.96666666666667	752083763.0	-0.0	11
1521	0.34128516938479153	0.4759975283023341	73.42221679423493	3.4187094375988636	0.11466310034261609	0.004972156280610983	2.2835563341687373e-07	143.46101971694017	1.9778596370774437	0.0	115.51666666666667	886880084.0	0.1827173023128743	11
1522	0.22307281023057873	0.8238702576543249	82.0	5.2921645822990175	0.1657079258715412	0.06755269389507491	5.44099555704382e-06	46.0	7.9669345337466595	0.0	9.183333333333337	835471442.0	-0.0	11
1523	0.22307281023057873	0.8238702576543249	82.0	5.2921645822990175	0.1657079258715412	0.06755269389507491	5.44099555704382e-06	46.0	7.9669345337466595	0.0	9.183333333333337	835471442.0	-0.0	11
1524	0.36102270547070525	0.2980537345059428	183.0	5.1212789338576	0.4297278258615244	0.03708944526957439	1.7272796356133707e-06	119.0	10.002069034918708	0.0	65.23333333333336	395120709.0	0.340923560023352	11
1525	0.22307281023057873	0.8238702576543249	82.0	5.2921645822990175	0.08829708512696596	0.011333362281021747	4.604634507293687e-06	46.0	6.612337878810408	0.0	-15.20833333333334	888867867.0	-0.0	11
1526	0.3911041787769009	0.39600408237291873	49.0	3.4466600336759434	0.08829708512696596	0.011333362281021747	4.604634507293687e-06	107.0	10.522735975257202	0.0	-39.391666666666666	851932938.0	0.2128917388501803	11
1527	0.29640463673874873	0.10916468658350775	36.15456919689307	8.168155873974147	0.10477979250492449	0.005360012033995782	6.063211012770016e-07	121.49207101336964	8.690958254285405	0.0	146.06666666666666	426653318.0	0.5944306766777435	11
1528	0.1482618167900223	0.5176473186556079	175.0	3.300331664541223	0.20975883430713194	0.07997415233600859	5.959910008398685e-06	57.0	2.7496642138735403	0.0	-53.67499999999999	896715238.0	0.33409086455436987	11
1529	0.29640463673874873	0.10916468658350775	36.15456919689307	8.168155873974147	0.10477979250492449	0.005360012033995782	6.063211012770016e-07	121.49207101336964	8.690958254285405	0.0	146.06666666666666	426653318.0	0.5944306766777435	11
1530	0.3911041787769009	0.39600408237291873	49.0	3.4466600336759434	0.08829708512696596	0.011333362281021747	4.604634507293687e-06	107.0	10.522735975257202	0.0	-39.391666666666666	851932938.0	0.2128917388501803	11
1531	0.3911041787769009	0.39600408237291873	49.0	3.4466600336759434	0.08829708512696596	0.011333362281021747	4.604634507293687e-06	107.0	10.522735975257202	0.0	-39.391666666666666	851932938.0	0.2128917388501803	11
1532	0.3911041787769009	0.39600408237291873	49.0	3.4466600336759434	0.08829708512696596	0.011333362281021747	4.604634507293687e-06	107.0	10.522735975257202	0.0	-39.391666666666666	851932938.0	0.2128917388501803	11
1533	0.3911041787769009	0.39600408237291873	49.0	3.4466600336759434	0.08829708512696596	0.011333362281021747	4.604634507293687e-06	107.0	10.522735975257202	0.0	-39.391666666666666	851932938.0	0.2128917388501803	11
1534	0.3911041787769009	0.39600408237291873	49.0	3.4466600336759434	0.08829708512696596	0.011333362281021747	4.604634507293687e-06	107.0	10.522735975257202	0.0	-39.391666666666666	851932938.0	0.2128917388501803	11
1535	0.35661712139986323	0.18187329442472494	57.0	6.401265710361139	0.47382353280436557	0.09525938397476476	3.5722614707253387e-06	78.0	8.722506918076276	0.0	60.233333333333334	559339959.0	0.46150958417541177	11
1536	0.35661712139986323	0.18187329442472494	57.0	6.401265710361139	0.47382353280436557	0.09525938397476476	3.5722614707253387e-06	78.0	8.722506918076276	0.0	60.233333333333334	559339959.0	0.46150958417541177	11
1537	0.36102270547070525	0.2980537345059428	183.0	5.1212789338576	0.4297278258615244	0.03708944526957439	1.7272796356133707e-06	119.0	10.002069034918708	0.0	65.23333333333336	395120709.0	0.340923560023352	11
1538	0.36102270547070525	0.2980537345059428	183.0	5.1212789338576	0.4297278258615244	0.03708944526957439	1.7272796356133707e-06	119.0	10.002069034918708	0.0	65.23333333333336	395120709.0	0.340923560023352	11
1539	0.36102270547070525	0.2980537345059428	183.0	5.1212789338576	0.4297278258615244	0.03708944526957439	1.7272796356133707e-06	119.0	10.002069034918708	0.0	65.23333333333336	395120709.0	0.340923560023352	11
1540	0.16287151229300048	0.28451359378020236	143.0	0.03008503362514532	0.3848158597013058	0.13777211638049186	9.19831019347674e-07	16.0	0.6790109849282331	0.0	-38.49166666666666	899808403.0	0.5526148939267972	11
1541	0.2488555767145364	0.4174318338760742	213.0	0.051757976480875205	0.33691083007102446	0.18549927567031269	7.732563649058937e-07	12.575868165428849	0.2756455122254593	0.0	-45.23333333333333	767715871.0	0.33371411842150345	11
1542	0.16287151229300048	0.28451359378020236	143.0	0.03008503362514532	0.3848158597013058	0.13777211638049186	9.19831019347674e-07	16.0	0.6790109849282331	0.0	-38.49166666666666	899808403.0	0.5526148939267972	11
1543	0.16287151229300048	0.28451359378020236	143.0	0.03008503362514532	0.3848158597013058	0.13777211638049186	9.19831019347674e-07	16.0	0.6790109849282331	0.0	-38.49166666666666	899808403.0	0.5526148939267972	11
1544	0.16287151229300048	0.28451359378020236	143.0	0.03008503362514532	0.3848158597013058	0.13777211638049186	9.19831019347674e-07	16.0	0.6790109849282331	0.0	-38.49166666666666	899808403.0	0.5526148939267972	11
1545	0.0318639823880528	0.592718695697525	2.7935612361180517	0.020816954665514156	0.26043124631545467	0.061567823501432514	6.964628071855763e-07	12.925821181303734	0.21727624822599978	0.0	-40.949999999999996	892818949.0	0.37541732191442223	11
1546	0.16287151229300048	0.28451359378020236	143.0	0.03008503362514532	0.3848158597013058	0.13777211638049186	9.19831019347674e-07	16.0	0.6790109849282331	0.0	-38.49166666666666	899808403.0	0.5526148939267972	11
1547	0.16287151229300048	0.28451359378020236	143.0	0.03008503362514532	0.3848158597013058	0.13777211638049186	9.19831019347674e-07	16.0	0.6790109849282331	0.0	-38.49166666666666	899808403.0	0.5526148939267972	11
1548	0.16287151229300048	0.28451359378020236	143.0	0.03008503362514532	0.3848158597013058	0.13777211638049186	9.19831019347674e-07	16.0	0.6790109849282331	0.0	-38.49166666666666	590499168.0	0.5526148939267972	11
1549	0.16287151229300048	0.28451359378020236	143.0	0.03008503362514532	0.3848158597013058	0.13777211638049186	9.19831019347674e-07	16.0	0.6790109849282331	0.0	-38.49166666666666	534416002.0	0.5526148939267972	11
1550	0.19450418866417632	0.04064877723665139	97.82621963110954	4.814341893267812	0.23641900230260326	0.10806553567387328	2.8965051252369054e-06	39.89930401467338	3.4235211789320985	0.0	-57.32500000000001	898416285.0	0.7648470340991723	11
1551	0.3518717502029799	0.27905710327797767	83.0	5.653844306906688	0.0914651076770695	0.01110861971714867	2.4733199405101574e-06	119.0	8.011979341452669	0.0	180.5916666666667	794342904.0	0.3690711465190424	11
1552	0.3518717502029799	0.27905710327797767	83.0	5.653844306906688	0.0914651076770695	0.01110861971714867	2.4733199405101574e-06	119.0	8.011979341452669	0.0	180.5916666666667	794342904.0	0.3690711465190424	11
1553	0.35756630126825534	0.6362684877218069	60.0	0.6111581886685424	0.4084384378138531	0.18516774535888042	1.2815337522593737e-06	29.0	0.9887853692046278	0.0	-15.05833333333333	899293473.0	0.006165211009937721	11
1554	0.7615633632730003	0.8264738385001684	60.276498151672925	0.09907587750107305	0.1413693747988059	0.07149317270733563	1.711532113926556e-06	34.351703830709795	0.5275211455200051	0.0	-5.333333333333332	378098517.0	-0.0	11
1555	0.35756630126825534	0.6362684877218069	60.0	0.6111581886685424	0.4084384378138531	0.18516774535888042	1.2815337522593737e-06	29.0	0.9887853692046278	0.0	-15.05833333333333	449514636.0	0.006165211009937721	11
1556	0.0067927891590291445	0.9359087524732161	72.57264334335176	0.8924420599180498	0.31812198419459237	0.28727029021904427	1.4411732757864726e-06	15.813224334744147	-0.05260859064862444	0.0	-33.158333333333346	781782662.0	0.05729845836775471	11
1557	0.007501001251418622	0.34496582708695134	177.16683865623503	8.735494585361533	0.34630371418166406	0.050663441376200664	1.0158869126100728e-06	149.5659039749635	3.9944907425240928	0.0	70.31666666666668	110476284.0	0.64753317166163	11
1558	0.024286805661919146	0.8240111051573819	180.81987119286245	4.376109089082914	0.31653554132934203	0.09839529068534829	2.0704747066112802e-06	108.0	8.716224207011471	0.0	-36.72500000000001	892647989.0	0.15170208918069905	11
1559	0.024286805661919146	0.8240111051573819	180.81987119286245	4.376109089082914	0.31653554132934203	0.09839529068534829	2.0704747066112802e-06	108.0	8.716224207011471	0.0	-36.72500000000001	892647989.0	0.15170208918069905	11
1560	0.02591729836232902	1.0045088223132925	103.27105027176948	6.399835165466559	0.42450571713986596	0.1672732622785992	2.5816295060667725e-06	89.49630852995008	-50.0	-50.0	-50.0	389911397.0	-0.0	11
1561	0.024286805661919146	0.8240111051573819	180.81987119286245	4.376109089082914	0.31653554132934203	0.09839529068534829	2.0704747066112802e-06	108.0	8.716224207011471	0.0	-36.72500000000001	892647989.0	0.15170208918069905	11
1562	0.024286805661919146	0.8240111051573819	180.81987119286245	4.376109089082914	0.31653554132934203	0.09839529068534829	2.0704747066112802e-06	108.0	8.716224207011471	0.0	-36.72500000000001	892647989.0	0.15170208918069905	11
1563	0.7555598681343693	1.1686543917765908	39.717000614906524	8.694466868411064	0.07308629305015538	0.0754080900339626	2.5256538350787175e-06	63.19497689762879	-50.0	-50.0	-50.0	742629526.0	-0.0	11
1564	0.4923551667405869	0.766909372693978	103.49813319524384	12.013868324968657	0.16044729218606002	0.06460241164837745	1.088254991453776e-05	38.024788156089684	8.44832501594107	0.0	-39.90833333333333	429905428.0	-0.0	11
1565	0.2888749260139452	0.5684266330050547	49.0	3.4466600336759434	0.08829708512696596	0.011333362281021747	4.604634507293687e-06	107.0	10.863283052515532	0.0	-34.92499999999998	191880356.0	0.14269844098100015	11
1566	0.16287151229300048	0.28451359378020236	143.0	0.03008503362514532	0.3848158597013058	0.13777211638049186	9.19831019347674e-07	16.0	0.6790109849282331	0.0	-38.49166666666666	899308158.0	0.5526148939267972	11
1567	0.22109572345534953	0.7512906283798599	28.507377607003576	3.205034318808687	0.07972544618645332	0.020167401922651977	2.1462621529084784e-06	122.6898388219129	2.505126849283947	0.0	167.80833333333334	276141508.0	0.027613648164790505	11
1568	0.3015290014105605	1.3482449081447117	57.82751810611425	7.486240053816094	0.07617279561786786	0.00689251815743936	2.404377769799889e-06	140.59917270199458	-50.0	-50.0	-50.0	458313724.0	-0.0	11
1569	0.3911041787769009	0.39600408237291873	28.507377607003576	3.205034318808687	0.07972544618645332	0.020167401922651977	4.604634507293687e-06	107.0	9.041188299214557	0.0	-42.89999999999999	705738146.0	0.2128917388501803	11
1570	0.3158421793240447	0.2592664921428875	72.47050559242318	4.121470666462086	0.8213326322759529	0.09507359420132802	3.3885111599164636e-06	87.39208527551564	8.746435270637393	0.0	-55.57500000000001	175301903.0	0.42489132853306777	11
1571	0.3336915999939329	0.6969021708968992	35.0	4.051452262058971	0.01918589334960858	0.038684052890984956	6.163600410227048e-06	159.0	-0.06497388237621493	0.0	37.60833333333335	304207601.0	-0.0	11
1572	0.017768532312732357	0.6914610649709876	211.97248009148984	3.9161899940173623	1.058632593214448	0.010360820213266637	5.383738975490281e-06	188.3802463851297	3.5498334491839483	0.0	62.49166666666666	873192875.0	0.29077041670007286	11
1573	0.0104814441974311	0.2894642291155439	126.24995858636765	6.033567759732589	0.08829708512696596	0.011333362281021747	4.604634507293687e-06	134.0	5.199942480702469	-2.548424093918398	128.23333333333332	705770384.0	0.7000543266870249	11
1574	0.35661712139986323	0.18187329442472494	57.0	6.401265710361139	0.47382353280436557	0.03708944526957439	1.7272796356133707e-06	119.0	7.207089687183043	0.0	100.71666666666665	634067676.0	0.46150958417541177	11
1575	0.005488912588174851	0.3109907218073528	155.78239477437694	5.695219951846875	0.14877898595303224	0.01218979537553852	2.190449888857028e-06	85.79003833418409	6.711661840808603	0.0	-41.324999999999996	748697273.0	0.6835203656044724	11
1576	0.00801493262584058	0.005177288448175374	2.628060011457837	3.6310231656276986	0.05322108851106989	0.016724151207198758	7.158533429959296e-07	169.839682353493	6.546837928225944	0.0	75.59166666666667	819443111.0	0.986807778925984	11
1577	0.4253629201622997	0.67956683156421	91.9802874281534	7.824916799149923	0.4322904196830544	0.07630430653744277	7.394841526463069e-06	54.688764489718885	9.287626863995499	0.0	25.36666666666668	428183769.0	-0.0	11
1578	0.35661712139986323	0.18187329442472494	57.0	6.401265710361139	0.47382353280436557	0.09525938397476476	3.5722614707253387e-06	78.0	8.722506918076276	0.0	60.233333333333334	559339959.0	0.46150958417541177	11
1579	0.12525439634826752	0.44251052964537163	133.24623681289623	6.033567759732589	0.7039683302170586	0.009050891860541622	4.838701040484784e-06	176.15170180346678	1.5052508917638505	-3.599033067077871	120.26666666666667	873858782.0	0.43223507400636085	11
1580	0.44682708168021956	0.173451410804687	143.2266730236836	9.938838324302488	0.049529034983022774	0.09839529068534829	2.0704747066112802e-06	81.10934658154255	8.855440971448484	0.0	69.34166666666665	168501312.0	0.3797215075150935	11
1581	0.6334616233283317	0.5850826449928515	121.9424479073555	7.766328522270786	0.44553214991544454	0.04357376126361148	1.078337764562933e-06	59.09599871087009	7.297327053935405	0.0	-45.83333333333334	239503048.0	-0.0	11
1582	0.5813852243917724	0.762685733602184	107.24760670956454	9.583102304616713	0.08402231127645747	0.03611044091260104	2.5681736418081667e-07	86.49262390987124	1.1309699351288671	0.0	133.28333333333333	489490583.0	-0.0	11
1583	0.1482618167900223	0.5176473186556079	175.0	3.300331664541223	0.20975883430713194	0.07997415233600859	5.959910008398685e-06	54.688764489718885	2.648452233288653	0.0	-53.76666666666666	297421175.0	0.33409086455436987	11
1584	0.19203916644559949	0.3768007846254221	213.0	3.444769953248981	0.28957964657622504	0.012578446729976878	2.083064280829574e-06	128.39928529092197	8.507806737291702	0.0	-40.858333333333334	287551570.0	0.4311612288511475	11
1585	0.09262107472400566	0.8275412843159322	213.0	0.1377404363767889	0.02545409321492202	0.0021344034797539345	6.150056911812333e-06	213.0	3.0780056024979885	0.0	-17.20833333333333	520750904.0	0.07983821004011704	11
1586	0.36102270547070525	0.2980537345059428	133.24623681289623	6.033567759732589	0.7039683302170586	0.009050891860541622	1.7272796356133707e-06	119.0	7.713847217673738	0.0	153.04166666666666	420039379.0	0.340923560023352	11
1587	0.4330716100658905	0.3957705421343639	16.865233351733274	6.813108644602891	0.03419443271968948	0.07398077374247047	8.554635649028527e-06	125.89961742071968	4.253284058748784	0.0	120.2916666666667	488059456.0	0.17115784779974552	11
1588	0.25924880772028275	0.12601522837278573	42.36323847125264	7.526227735892396	0.11726746996656383	0.09528609211037373	3.923092611247298e-06	48.748577795589355	5.0200545280801645	0.0	-53.63333333333335	597005642.0	0.6147359639069315	11
1589	0.07843547372827375	0.9377392893650174	42.35081625262278	11.126508488736706	0.4494188511128954	0.003157735430288163	6.319989212671112e-06	25.395342741498066	1.304297082494017	0.0	-0.8750000000000071	668768544.0	-0.0	11
1590	0.36102270547070525	0.67956683156421	91.9802874281534	7.824916799149923	0.7039683302170586	0.004972156280610983	1.7272796356133707e-06	119.0	1.9129222660972047	0.0	142.45	474206584.0	-0.0	11
1591	0.14828922183238794	0.5102112654930964	79.0103897615789	1.9044720743764174	0.16246172659829372	0.008785138464538145	2.4429172945914675e-07	44.5158106324491	0.5687214203027509	0.0	-46.43333333333333	461463403.0	0.3414995126745157	11
1592	0.22307281023057873	0.8238702576543249	82.0	5.2921645822990175	0.1657079258715412	0.06755269389507491	5.44099555704382e-06	46.0	7.9669345337466595	0.0	9.183333333333337	835471442.0	-0.0	11
1593	0.16827446486109177	0.0686469460811665	76.29781482216544	4.592364776437048	0.16152052914023016	0.06468286937970279	7.655970955422045e-07	30.07970234781066	2.464437880512854	0.0	-50.66666666666668	716704394.0	0.7630785890577417	11
1594	0.5706735215874325	0.18704212065673975	213.0	3.727671137855688	0.7441629082638184	0.029713796785758806	2.1430262622695376e-06	106.37932912313299	6.958270341625886	0.0	-50.86666666666667	582661191.0	0.24228786407358527	11
1595	0.4458494496880917	0.5730398997381421	92.95931124631713	6.118876931027578	0.1115972305371839	0.004185083575266734	6.569105508078123e-06	28.762255999567405	5.800252667728024	0.0	-29.383333333333344	523821991.0	-0.0	11
1596	0.3911041787769009	0.39600408237291873	49.0	3.4466600336759434	0.08829708512696596	0.011333362281021747	6.063211012770016e-07	107.0	5.162734099217211	0.0	-35.3	321538481.0	0.2128917388501803	11
1597	0.29640463673874873	0.10916468658350775	36.15456919689307	8.168155873974147	0.10477979250492449	0.005360012033995782	4.604634507293687e-06	121.49207101336964	6.064271557066103	-1.5846670566192937	102.875	389484879.0	0.5944306766777435	11
1598	0.05597218870173776	1.0343385667732696	108.56955594285938	0.4076123916053409	0.13530906833118486	0.1218323974337636	2.6967296691209215e-06	63.53281398523677	-50.0	-50.0	-50.0	685177817.0	-0.0	11
1599	0.29640463673874873	0.10916468658350775	36.15456919689307	8.168155873974147	0.10477979250492449	0.005360012033995782	6.063211012770016e-07	121.49207101336964	8.690958254285405	0.0	146.06666666666666	426653318.0	0.5944306766777435	11
1600	0.3911041787769009	0.39600408237291873	49.0	3.4466600336759434	0.08829708512696596	0.011333362281021747	4.604634507293687e-06	107.0	10.522735975257202	0.0	-39.391666666666666	347327012.0	0.2128917388501803	11
1601	0.3911041787769009	0.39600408237291873	49.0	3.4466600336759434	0.08829708512696596	0.011333362281021747	4.604634507293687e-06	107.0	10.522735975257202	0.0	-39.391666666666666	174279409.0	0.2128917388501803	11
1602	0.16332667249753482	0.3732391407554329	5.284130015914968	3.5291323993193706	0.09485945657527754	0.0029290435204393107	8.104990037649983e-06	103.5002972156291	4.236299667238299	-0.8087077495791988	-35.44999999999999	717898649.0	0.4634341867470323	11
1603	0.5084195997272516	0.5262984718202605	61.056382582998	0.1575569046666332	0.1611638108216673	0.012320089856801995	6.397671965018113e-06	102.48743233846295	3.7942539414073124	0.0	-3.425000000000008	365229145.0	-0.0	11
1604	0.3274402592099058	0.39629446988296274	69.02745723993829	3.0925542012487592	0.11135827841177148	0.05524992435485793	2.7897107217533752e-06	43.683384497122965	3.9845662347858344	0.0	-54.466666666666654	811325917.0	0.2762652709071314	11
1605	0.4914876911311128	0.16444179284413468	70.1066832075832	6.343296903333818	0.72912510149689	0.012044357696500984	5.736897447336706e-06	123.49987377433426	3.3222584577307295	-2.6028831064597546	71.69999999999996	285095680.0	0.3440705160247526	11
1606	0.3458555778937025	0.15508202249418154	59.6581389059809	4.248409439380227	0.3607730174977015	0.10433937230113327	6.1796333112821165e-06	100.97528460440873	5.898849643298003	-2.279318142383806	58.60833333333335	841255546.0	0.49906239961211596	11
1607	0.36102270547070525	0.2980537345059428	183.0	5.1212789338576	0.4297278258615244	0.03708944526957439	1.7272796356133707e-06	119.0	10.002069034918708	0.0	65.23333333333336	395120709.0	0.340923560023352	11
1608	0.6578396862467453	0.49005660204663326	213.0	2.9010962605843025	0.5905247909028195	0.037603703629529125	1.082397375079879e-06	98.0518504511571	5.426865531555286	0.0	-47.00833333333335	450726953.0	-0.0	11
1609	0.36102270547070525	0.2980537345059428	183.0	5.1212789338576	0.4297278258615244	0.03708944526957439	1.7272796356133707e-06	119.0	10.002069034918708	0.0	65.23333333333336	114756257.0	0.340923560023352	11
1610	0.16287151229300048	0.28451359378020236	143.0	0.03008503362514532	0.3848158597013058	0.13777211638049186	9.19831019347674e-07	16.0	0.6790109849282331	0.0	-38.49166666666666	899808403.0	0.5526148939267972	12
1611	0.16287151229300048	0.28451359378020236	143.0	0.03008503362514532	0.3848158597013058	0.13777211638049186	9.19831019347674e-07	16.0	0.6790109849282331	0.0	-38.49166666666666	899808403.0	0.5526148939267972	12
1612	0.16287151229300048	0.28451359378020236	143.0	0.03008503362514532	0.3848158597013058	0.13777211638049186	9.19831019347674e-07	16.0	0.6790109849282331	0.0	-38.49166666666666	899808403.0	0.5526148939267972	12
1613	0.16287151229300048	0.28451359378020236	143.0	0.03008503362514532	0.3848158597013058	0.13777211638049186	9.19831019347674e-07	16.0	0.6790109849282331	0.0	-38.49166666666666	899808403.0	0.5526148939267972	12
1614	0.16287151229300048	0.28451359378020236	143.0	0.03008503362514532	0.3848158597013058	0.13777211638049186	9.19831019347674e-07	16.0	0.6790109849282331	0.0	-38.49166666666666	899808403.0	0.5526148939267972	12
1615	0.16287151229300048	0.28451359378020236	143.0	0.03008503362514532	0.3848158597013058	0.13777211638049186	9.19831019347674e-07	16.0	0.6790109849282331	0.0	-38.49166666666666	899808403.0	0.5526148939267972	12
1616	0.16287151229300048	0.28451359378020236	143.0	0.03008503362514532	0.3848158597013058	0.13777211638049186	9.19831019347674e-07	16.0	0.6790109849282331	0.0	-38.49166666666666	899808403.0	0.5526148939267972	12
1617	0.16287151229300048	0.28451359378020236	143.0	0.03008503362514532	0.3848158597013058	0.13777211638049186	9.19831019347674e-07	16.0	0.6790109849282331	0.0	-38.49166666666666	899808403.0	0.5526148939267972	12
1618	0.16287151229300048	0.28451359378020236	143.0	0.03008503362514532	0.3848158597013058	0.13777211638049186	9.19831019347674e-07	16.0	0.6790109849282331	0.0	-38.49166666666666	899808403.0	0.5526148939267972	12
1619	0.16287151229300048	0.28451359378020236	143.0	0.03008503362514532	0.3848158597013058	0.13777211638049186	9.19831019347674e-07	16.0	0.6790109849282331	0.0	-38.49166666666666	899808403.0	0.5526148939267972	12
1620	0.16287151229300048	0.28451359378020236	143.0	0.03008503362514532	0.3848158597013058	0.13777211638049186	9.19831019347674e-07	16.0	0.6790109849282331	0.0	-38.49166666666666	899808403.0	0.5526148939267972	12
1621	0.16287151229300048	0.28451359378020236	143.0	0.03008503362514532	0.3848158597013058	0.13777211638049186	9.19831019347674e-07	16.0	0.6790109849282331	0.0	-38.49166666666666	899808403.0	0.5526148939267972	12
1622	0.16287151229300048	0.28451359378020236	143.0	0.03008503362514532	0.3848158597013058	0.13777211638049186	9.19831019347674e-07	16.0	0.6790109849282331	0.0	-38.49166666666666	899808403.0	0.5526148939267972	12
1623	0.16287151229300048	0.28451359378020236	143.0	0.03008503362514532	0.3848158597013058	0.13777211638049186	9.19831019347674e-07	16.0	0.6790109849282331	0.0	-38.49166666666666	899808403.0	0.5526148939267972	12
1624	0.16287151229300048	0.28451359378020236	143.0	0.03008503362514532	0.3848158597013058	0.13777211638049186	9.19831019347674e-07	16.0	0.6790109849282331	0.0	-38.49166666666666	899808403.0	0.5526148939267972	12
1625	0.16287151229300048	0.28451359378020236	143.0	0.03008503362514532	0.3848158597013058	0.13777211638049186	9.19831019347674e-07	16.0	0.6790109849282331	0.0	-38.49166666666666	899808403.0	0.5526148939267972	12
1626	0.19450418866417632	0.04064877723665139	97.82621963110954	4.814341893267812	0.23641900230260326	0.10806553567387328	2.8965051252369054e-06	39.89930401467338	3.4235211789320985	0.0	-57.32500000000001	898416285.0	0.7648470340991723	12
1627	0.19450418866417632	0.04064877723665139	97.82621963110954	4.814341893267812	0.23641900230260326	0.10806553567387328	2.8965051252369054e-06	39.89930401467338	3.4235211789320985	0.0	-57.32500000000001	898416285.0	0.7648470340991723	12
1628	0.3518717502029799	0.27905710327797767	83.0	5.653844306906688	0.0914651076770695	0.01110861971714867	2.4733199405101574e-06	119.0	8.011979341452669	0.0	180.5916666666667	794342904.0	0.3690711465190424	12
1629	0.3518717502029799	0.27905710327797767	83.0	5.653844306906688	0.0914651076770695	0.01110861971714867	2.4733199405101574e-06	119.0	8.011979341452669	0.0	180.5916666666667	794342904.0	0.3690711465190424	12
1630	0.3518717502029799	0.27905710327797767	83.0	5.653844306906688	0.0914651076770695	0.01110861971714867	2.4733199405101574e-06	119.0	8.011979341452669	0.0	180.5916666666667	794342904.0	0.3690711465190424	12
1631	0.3518717502029799	0.27905710327797767	83.0	5.653844306906688	0.0914651076770695	0.01110861971714867	2.4733199405101574e-06	119.0	8.011979341452669	0.0	180.5916666666667	794342904.0	0.3690711465190424	12
1632	0.35756630126825534	0.6362684877218069	60.0	0.6111581886685424	0.4084384378138531	0.18516774535888042	1.2815337522593737e-06	29.0	0.9887853692046278	0.0	-15.05833333333333	899293473.0	0.006165211009937721	12
1633	0.35756630126825534	0.6362684877218069	60.0	0.6111581886685424	0.4084384378138531	0.18516774535888042	1.2815337522593737e-06	29.0	0.9887853692046278	0.0	-15.05833333333333	899293473.0	0.006165211009937721	12
1634	0.35756630126825534	0.6362684877218069	60.0	0.6111581886685424	0.4084384378138531	0.18516774535888042	1.2815337522593737e-06	29.0	0.9887853692046278	0.0	-15.05833333333333	899293473.0	0.006165211009937721	12
1635	0.35756630126825534	0.6362684877218069	60.0	0.6111581886685424	0.4084384378138531	0.18516774535888042	1.2815337522593737e-06	29.0	0.9887853692046278	0.0	-15.05833333333333	899293473.0	0.006165211009937721	12
1636	0.35756630126825534	0.6362684877218069	60.0	0.6111581886685424	0.4084384378138531	0.18516774535888042	1.2815337522593737e-06	29.0	0.9887853692046278	0.0	-15.05833333333333	899293473.0	0.006165211009937721	12
1637	0.024286805661919146	0.8240111051573819	180.81987119286245	4.376109089082914	0.31653554132934203	0.09839529068534829	2.0704747066112802e-06	108.0	8.716224207011471	0.0	-36.72500000000001	892647989.0	0.15170208918069905	12
1638	0.024286805661919146	0.8240111051573819	180.81987119286245	4.376109089082914	0.31653554132934203	0.09839529068534829	2.0704747066112802e-06	108.0	8.716224207011471	0.0	-36.72500000000001	892647989.0	0.15170208918069905	12
1639	0.024286805661919146	0.8240111051573819	180.81987119286245	4.376109089082914	0.31653554132934203	0.09839529068534829	2.0704747066112802e-06	108.0	8.716224207011471	0.0	-36.72500000000001	892647989.0	0.15170208918069905	12
1640	0.024286805661919146	0.8240111051573819	180.81987119286245	4.376109089082914	0.31653554132934203	0.09839529068534829	2.0704747066112802e-06	108.0	8.716224207011471	0.0	-36.72500000000001	892647989.0	0.15170208918069905	12
1641	0.024286805661919146	0.8240111051573819	180.81987119286245	4.376109089082914	0.31653554132934203	0.09839529068534829	2.0704747066112802e-06	108.0	8.716224207011471	0.0	-36.72500000000001	892647989.0	0.15170208918069905	12
1642	0.024286805661919146	0.8240111051573819	180.81987119286245	4.376109089082914	0.31653554132934203	0.09839529068534829	2.0704747066112802e-06	108.0	8.716224207011471	0.0	-36.72500000000001	892647989.0	0.15170208918069905	12
1643	0.024286805661919146	0.8240111051573819	180.81987119286245	4.376109089082914	0.31653554132934203	0.09839529068534829	2.0704747066112802e-06	108.0	8.716224207011471	0.0	-36.72500000000001	892647989.0	0.15170208918069905	12
1644	0.024286805661919146	0.8240111051573819	180.81987119286245	4.376109089082914	0.31653554132934203	0.09839529068534829	2.0704747066112802e-06	108.0	8.716224207011471	0.0	-36.72500000000001	892647989.0	0.15170208918069905	12
1645	0.024286805661919146	0.8240111051573819	180.81987119286245	4.376109089082914	0.31653554132934203	0.09839529068534829	2.0704747066112802e-06	108.0	8.716224207011471	0.0	-36.72500000000001	892647989.0	0.15170208918069905	12
1646	0.024286805661919146	0.8240111051573819	180.81987119286245	4.376109089082914	0.31653554132934203	0.09839529068534829	2.0704747066112802e-06	108.0	8.716224207011471	0.0	-36.72500000000001	892647989.0	0.15170208918069905	12
1647	0.6334616233283317	0.5850826449928515	121.9424479073555	9.938838324302488	0.049529034983022774	0.08848924337707888	2.28155303979584e-06	59.09599871087009	10.786782507785645	0.0	147.75833333333333	864676918.0	-0.0	12
1648	0.3884974584183236	0.7328413319665829	112.1268415752291	8.940905189867442	0.12964167185839665	0.047203821354921814	1.1337925197522344e-05	65.98957128673052	8.480595573127488	0.0	153.71666666666664	896889334.0	-0.0	12
1649	0.2888749260139452	0.5684266330050547	49.0	3.4466600336759434	0.08829708512696596	0.011333362281021747	4.604634507293687e-06	107.0	10.863283052515532	0.0	-34.92499999999998	191880356.0	0.14269844098100015	12
1650	0.2888749260139452	0.5684266330050547	49.0	3.4466600336759434	0.08829708512696596	0.011333362281021747	4.604634507293687e-06	107.0	10.863283052515532	0.0	-34.92499999999998	191880356.0	0.14269844098100015	12
1651	0.16287151229300048	0.28451359378020236	143.0	0.03008503362514532	0.3848158597013058	0.13777211638049186	9.19831019347674e-07	16.0	0.6790109849282331	0.0	-38.49166666666666	899308158.0	0.5526148939267972	12
1652	0.22109572345534953	0.7512906283798599	28.507377607003576	3.205034318808687	0.07972544618645332	0.020167401922651977	2.1462621529084784e-06	122.6898388219129	2.505126849283947	0.0	167.80833333333334	276141508.0	0.027613648164790505	12
1653	0.3911041787769009	0.39600408237291873	49.0	3.4466600336759434	0.08829708512696596	0.011333362281021747	4.604634507293687e-06	107.0	10.522735975257202	0.0	-39.391666666666666	851932938.0	0.2128917388501803	12
1654	0.3158421793240447	0.2592664921428875	72.47050559242318	4.051452262058971	0.8213326322759529	0.09507359420132802	3.3885111599164636e-06	87.39208527551564	8.64817539121697	0.0	-55.566666666666684	864210509.0	0.42489132853306777	12
1655	0.44682708168021956	0.173451410804687	143.2266730236836	9.938838324302488	0.049529034983022774	0.09839529068534829	2.0704747066112802e-06	81.10934658154255	8.855440971448484	0.0	69.34166666666665	168501312.0	0.3797215075150935	12
1656	0.3336915999939329	0.6969021708968992	35.0	4.121470666462086	0.01918589334960858	0.038684052890984956	6.163600410227048e-06	159.0	-0.06375795485993763	0.0	37.625	894069000.0	-0.0	12
1657	0.12525439634826752	0.44251052964537163	133.24623681289623	6.033567759732589	0.7039683302170586	0.009050891860541622	4.838701040484784e-06	176.15170180346678	1.5052508917638505	-3.599033067077871	120.26666666666667	873858782.0	0.43223507400636085	12
1658	0.3458555778937025	0.15508202249418154	59.6581389059809	4.248409439380227	0.3607730174977015	0.10433937230113327	6.1796333112821165e-06	100.97528460440873	5.898849643298003	-2.279318142383806	58.60833333333335	841255546.0	0.49906239961211596	12
1659	0.0104814441974311	0.2894642291155439	126.24995858636765	6.033567759732589	0.08829708512696596	0.011333362281021747	4.604634507293687e-06	134.0	5.199942480702469	-2.548424093918398	128.23333333333332	705770384.0	0.7000543266870249	12
1660	0.0104814441974311	0.2894642291155439	126.24995858636765	6.855999219976281	0.08829708512696596	0.011333362281021747	4.604634507293687e-06	134.0	4.60641933668959	-2.848275754549136	128.15000000000003	728781079.0	0.7000543266870249	12
1661	0.12525439634826752	0.44251052964537163	133.24623681289623	6.033567759732589	0.7039683302170586	0.009050891860541622	4.838701040484784e-06	176.15170180346678	1.5052508917638505	-3.599033067077871	120.26666666666667	873858782.0	0.43223507400636085	12
1662	0.35661712139986323	0.18187329442472494	57.0	6.401265710361139	0.47382353280436557	0.03708944526957439	1.7272796356133707e-06	119.0	7.207089687183043	0.0	100.71666666666665	634067676.0	0.46150958417541177	12
1663	0.44682708168021956	0.173451410804687	143.2266730236836	7.766328522270786	0.44553214991544454	0.04357376126361148	1.078337764562933e-06	81.10934658154255	9.575798953546705	0.0	-35.91666666666668	758252072.0	0.3797215075150935	12
1664	0.22109572345534953	0.7512906283798599	28.507377607003576	3.205034318808687	0.07972544618645332	0.020167401922651977	2.1462621529084784e-06	122.6898388219129	2.505126849283947	0.0	167.80833333333334	276141508.0	0.027613648164790505	12
1665	0.6334616233283317	0.5850826449928515	121.9424479073555	9.938838324302488	0.049529034983022774	0.09839529068534829	2.0704747066112802e-06	59.09599871087009	10.434501794966504	0.0	60.56666666666668	282280698.0	-0.0	12
1666	0.35661712139986323	0.18187329442472494	57.0	6.401265710361139	0.47382353280436557	0.03708944526957439	1.7272796356133707e-06	119.0	7.207089687183043	0.0	100.71666666666665	634067676.0	0.46150958417541177	12
1667	0.36102270547070525	0.2980537345059428	183.0	5.1212789338576	0.4297278258615244	0.03708944526957439	1.7272796356133707e-06	119.0	10.002069034918708	0.0	65.23333333333336	395120709.0	0.340923560023352	12
1668	0.36102270547070525	0.67956683156421	91.9802874281534	7.824916799149923	0.7039683302170586	0.004972156280610983	1.7272796356133707e-06	119.0	1.9129222660972047	0.0	142.45	474206584.0	-0.0	12
1669	0.017768532312732357	0.6914610649709876	211.97248009148984	3.9161899940173623	1.058632593214448	0.010360820213266637	5.383738975490281e-06	188.3802463851297	3.5498334491839483	0.0	62.49166666666666	873192875.0	0.29077041670007286	12
1670	0.00801493262584058	0.005177288448175374	2.628060011457837	3.6310231656276986	0.05322108851106989	0.016724151207198758	7.158533429959296e-07	169.839682353493	6.546837928225944	0.0	75.59166666666667	819443111.0	0.986807778925984	12
1671	0.22307281023057873	0.8238702576543249	82.0	5.2921645822990175	0.08829708512696596	0.011333362281021747	4.604634507293687e-06	46.0	6.612337878810408	0.0	-15.20833333333334	888867867.0	-0.0	12
1672	0.0104814441974311	0.2894642291155439	126.24995858636765	6.855999219976281	0.08829708512696596	0.011333362281021747	4.604634507293687e-06	134.0	4.60641933668959	-2.848275754549136	128.15000000000003	728781079.0	0.7000543266870249	12
1673	0.3336915999939329	0.6969021708968992	35.0	4.121470666462086	0.01918589334960858	0.038684052890984956	6.163600410227048e-06	159.0	-0.06375795485993763	0.0	37.625	894069000.0	-0.0	12
1674	0.34128516938479153	0.4759975283023341	73.42221679423493	3.4187094375988636	0.11466310034261609	0.004972156280610983	2.2835563341687373e-07	143.46101971694017	1.9778596370774437	0.0	115.51666666666667	886880084.0	0.1827173023128743	12
1675	0.22307281023057873	0.8238702576543249	82.0	5.2921645822990175	0.1657079258715412	0.06755269389507491	5.44099555704382e-06	46.0	7.9669345337466595	0.0	9.183333333333337	835471442.0	-0.0	12
1676	0.22307281023057873	0.8238702576543249	82.0	5.2921645822990175	0.1657079258715412	0.06755269389507491	5.44099555704382e-06	46.0	7.9669345337466595	0.0	9.183333333333337	835471442.0	-0.0	12
1677	0.1482618167900223	0.5176473186556079	175.0	3.300331664541223	0.20975883430713194	0.07997415233600859	5.959910008398685e-06	57.0	2.7496642138735403	0.0	-53.67499999999999	896715238.0	0.33409086455436987	12
1678	0.36102270547070525	0.67956683156421	91.9802874281534	7.824916799149923	0.7039683302170586	0.009050891860541622	1.7272796356133707e-06	119.0	1.8851354961955948	0.0	141.96666666666667	752083763.0	-0.0	12
1679	0.00801493262584058	0.005177288448175374	2.628060011457837	3.6310231656276986	0.05322108851106989	0.016724151207198758	7.158533429959296e-07	169.839682353493	6.546837928225944	0.0	75.59166666666667	819443111.0	0.986807778925984	12
1680	0.16287151229300048	0.28451359378020236	143.0	0.03008503362514532	0.3848158597013058	0.13777211638049186	9.19831019347674e-07	16.0	0.6790109849282331	0.0	-38.49166666666666	899808403.0	0.5526148939267972	12
1681	0.17311758673125158	0.11863028501354028	211.66699270914359	0.022128241928749563	0.30665586061769917	0.26191952539815494	1.7175953426345104e-06	17.08475598855089	0.4953781324054347	0.0	-52.11666666666667	845981255.0	0.7082522022109332	12
1682	0.2135608130195108	0.313432410337599	213.0	0.034756004681414245	0.19699505895109154	0.0006108262667466613	1.1888887469391192e-06	26.306646047376262	0.5416833307261726	0.0	-44.94166666666668	263291779.0	0.47300808879781364	12
1683	0.16287151229300048	0.28451359378020236	143.0	0.03008503362514532	0.3848158597013058	0.13777211638049186	9.19831019347674e-07	16.0	0.6790109849282331	0.0	-38.49166666666666	746333962.0	0.5526148939267972	12
1684	0.16287151229300048	0.28451359378020236	143.0	0.03008503362514532	0.3848158597013058	0.13777211638049186	9.19831019347674e-07	16.0	0.6790109849282331	0.0	-38.49166666666666	899808403.0	0.5526148939267972	12
1685	0.22207918630982829	0.11885491027180123	96.13176043153334	0.03803942057558577	0.23734613547275196	0.16301732375886138	5.185284237290945e-07	13.365064469532065	0.4171058071616116	0.0	-51.93333333333334	300261775.0	0.6590659034183705	12
1686	0.16287151229300048	0.28451359378020236	143.0	0.03008503362514532	0.3848158597013058	0.13777211638049186	9.19831019347674e-07	16.0	0.6790109849282331	0.0	-38.49166666666666	899808403.0	0.5526148939267972	12
1687	0.16287151229300048	0.28451359378020236	143.0	0.03008503362514532	0.3848158597013058	0.13777211638049186	9.19831019347674e-07	16.0	0.6790109849282331	0.0	-38.49166666666666	899808403.0	0.5526148939267972	12
1688	0.16287151229300048	0.28451359378020236	143.0	0.03008503362514532	0.3848158597013058	0.13777211638049186	9.19831019347674e-07	16.0	0.6790109849282331	0.0	-38.49166666666666	899808403.0	0.5526148939267972	12
1689	0.16287151229300048	0.28451359378020236	143.0	0.03008503362514532	0.3848158597013058	0.13777211638049186	9.19831019347674e-07	16.0	0.6790109849282331	0.0	-38.49166666666666	899808403.0	0.5526148939267972	12
1690	0.1436406303173045	0.2773445516557201	179.7647198953943	0.03646028045390922	0.5163774396914786	0.20333251629343752	8.890469346493739e-07	14.602321779366145	0.5961967570707358	0.0	-50.15833333333333	436103417.0	0.5790148180269754	12
1691	0.1411074302138704	0.405111286923317	195.36312468063483	0.03867813357435217	0.4008326899747674	0.11742787151121213	2.2130047258537634e-07	4.595317686544892	0.19134570898634706	0.0	-41.05	351607336.0	0.4537812828628126	12
1692	0.19108401795297664	0.3476413431058787	193.19320079070496	0.01627826018485351	0.46230378678312567	0.013077353765530847	1.2878465376367089e-06	1.357603179130642	0.37713758271817	0.0	-49.45	372305112.0	0.4612746389411446	12
1693	0.16287151229300048	0.28451359378020236	143.0	0.03008503362514532	0.3848158597013058	0.13777211638049186	9.19831019347674e-07	16.0	0.6790109849282331	0.0	-38.49166666666666	899808403.0	0.5526148939267972	12
1694	0.24336634687073794	0.3182012955037491	133.07522634906934	0.023903756803097042	0.14334358790485488	0.09761028629079818	1.3254502099123804e-06	13.538271293631944	-0.07797335487641988	0.0	-29.508333333333354	462297542.0	0.4384323576255129	12
1695	0.16287151229300048	0.28451359378020236	143.0	0.03008503362514532	0.3848158597013058	0.13777211638049186	9.19831019347674e-07	16.0	0.6790109849282331	0.0	-38.49166666666666	119919516.0	0.5526148939267972	12
1696	0.19450418866417632	0.04064877723665139	97.82621963110954	4.814341893267812	0.23641900230260326	0.10806553567387328	2.8965051252369054e-06	39.89930401467338	3.4235211789320985	0.0	-57.32500000000001	898416285.0	0.7648470340991723	12
1697	0.17905470509852764	0.014478276367997901	57.82787547289403	6.920750299868523	0.3706188628007796	0.07904130358037387	3.033254888197874e-06	38.28630691567274	3.617751797403251	0.0	-64.375	871244288.0	0.8064670185334745	12
1698	0.31380599425090333	0.31244711432292116	80.24374555888076	8.390924117339814	0.015759301511450594	0.010050842623823173	3.8401257595077664e-06	192.79909951313334	0.9040350634988599	0.0	58.51666666666665	273261942.0	0.37374689142617545	12
1699	0.3518717502029799	0.27905710327797767	83.0	5.653844306906688	0.0914651076770695	0.01110861971714867	2.4733199405101574e-06	119.0	8.011979341452669	0.0	180.5916666666667	340443832.0	0.3690711465190424	12
1700	0.3518717502029799	0.27905710327797767	83.0	5.653844306906688	0.0914651076770695	0.01110861971714867	2.4733199405101574e-06	119.0	8.011979341452669	0.0	180.5916666666667	275546989.0	0.3690711465190424	12
1701	0.3518717502029799	0.27905710327797767	83.0	5.653844306906688	0.0914651076770695	0.01110861971714867	2.4733199405101574e-06	119.0	8.011979341452669	0.0	180.5916666666667	418249817.0	0.3690711465190424	12
1702	0.48831284687491616	0.9745276021171061	9.341143999096559	0.47647306562941105	0.3194164116759581	0.21848327372535703	1.7435249026443403e-06	43.299090711666004	-50.0	-50.0	-50.0	160439790.0	-0.0	12
1703	0.35756630126825534	0.6362684877218069	60.0	0.6111581886685424	0.4084384378138531	0.18516774535888042	1.2815337522593737e-06	29.0	0.9887853692046278	0.0	-15.05833333333333	481334493.0	0.006165211009937721	12
1704	0.35756630126825534	0.6362684877218069	60.0	0.6111581886685424	0.4084384378138531	0.18516774535888042	1.2815337522593737e-06	29.0	0.9887853692046278	0.0	-15.05833333333333	899293473.0	0.006165211009937721	12
1705	0.35756630126825534	0.6362684877218069	60.0	0.6111581886685424	0.4084384378138531	0.18516774535888042	1.2815337522593737e-06	29.0	0.9887853692046278	0.0	-15.05833333333333	899293473.0	0.006165211009937721	12
1706	0.35756630126825534	0.6362684877218069	60.0	0.6111581886685424	0.4084384378138531	0.18516774535888042	1.2815337522593737e-06	29.0	0.9887853692046278	0.0	-15.05833333333333	899293473.0	0.006165211009937721	12
1707	0.03361721304647984	0.9720486986827683	0.00032444876447357274	5.915132119000172	0.45934617741040595	0.048685206119112485	1.5589709602411693e-06	150.7277551366949	-50.0	-50.0	-50.0	748752730.9999999	-0.0	12
1708	0.024286805661919146	0.8240111051573819	180.81987119286245	4.376109089082914	0.31653554132934203	0.09839529068534829	2.0704747066112802e-06	108.0	8.716224207011471	0.0	-36.72500000000001	892647989.0	0.15170208918069905	12
1709	0.024286805661919146	0.8240111051573819	180.81987119286245	4.376109089082914	0.31653554132934203	0.09839529068534829	2.0704747066112802e-06	108.0	8.716224207011471	0.0	-36.72500000000001	892647989.0	0.15170208918069905	12
1710	0.02781954048122235	1.1797869080229857	149.8779364354104	0.03337453853694061	0.4984813505136034	0.06925646090292925	2.6655227791286125e-06	120.92794813886434	-50.0	-50.0	-50.0	259682256.0	-0.0	12
1711	0.024286805661919146	0.8240111051573819	180.81987119286245	4.376109089082914	0.31653554132934203	0.09839529068534829	2.0704747066112802e-06	108.0	8.716224207011471	0.0	-36.72500000000001	892647989.0	0.15170208918069905	12
1712	0.024286805661919146	0.8240111051573819	180.81987119286245	4.376109089082914	0.31653554132934203	0.09839529068534829	2.0704747066112802e-06	108.0	8.716224207011471	0.0	-36.72500000000001	892647989.0	0.15170208918069905	12
1713	0.006647964076397131	0.8436695415584664	163.34424494048082	2.980862072271382	0.5493107215495462	0.12624501241664945	1.9491127007401137e-06	104.00364799835731	5.836053347710738	0.0	-35.641666666666666	375621051.0	0.14968249436513648	12
1714	0.02089288031004658	1.236873643192917	53.58653589166167	7.708231484404147	0.24510158317739583	0.11839290766128777	2.2896784158427186e-06	198.4999887365346	-50.0	-50.0	-50.0	778974912.0	-0.0	12
1715	0.024286805661919146	0.8240111051573819	180.81987119286245	4.376109089082914	0.31653554132934203	0.09839529068534829	2.0704747066112802e-06	108.0	8.716224207011471	0.0	-36.72500000000001	174362233.0	0.15170208918069905	12
1716	0.02575268168906989	0.2922228879097466	213.0	5.723180895945265	0.15897383182063393	0.17648073897902458	4.226660764292575e-06	165.43579190274582	0.6637903505420768	-5.2651749859075005	46.1666666666667	611787984.0	0.6820245886301564	12
1717	0.7693597767282627	0.5289456290783638	3.841854224815478	7.080859769496815	0.05866520023594607	0.09437471636655725	2.4000623517137947e-06	4.72252848486449	-50.0	-50.0	-50.0	641650695.0	-0.0	12
1718	0.48432695640680046	0.977177116359697	125.68293440010446	8.361678743190707	0.055187903710022954	0.053972022308172656	5.57991924451467e-06	66.40566014114602	2.544202322699995	0.0	157.85000000000002	318776565.0	-0.0	12
1719	0.14938599702699099	0.36609184904344294	30.749103684064423	5.113801531448319	0.05948686221621552	0.014776022986757472	2.8875615875417777e-06	213.0	1.433602006288961	0.0	68.18333333333335	599105438.0	0.4845221539295661	12
1720	0.41635015211076154	0.9953563402742058	28.963070487948016	1.8561279773092727	0.09249607944922555	0.00821033868017178	1.2100858107590305e-06	101.83831554582096	-50.0	-50.0	-50.0	155513071.0	-0.0	12
1721	0.025234219984376027	0.3916940817343582	126.14339465989208	0.004751513207290517	0.05665191085866056	0.25750915650363104	1.3725549488986762e-06	17.30770060836923	0.4638480442434556	0.0	-46.85	368500831.0	0.5830716982812658	12
1722	0.22109572345534953	0.7512906283798599	28.507377607003576	3.4466600336759434	0.08829708512696596	0.011333362281021747	4.604634507293687e-06	107.0	4.745565268461547	0.0	175.09999999999997	439173544.0	0.027613648164790505	12
1723	0.2941235452854698	0.04176363640032549	81.29946241367315	4.019979338794839	0.08012034858663081	0.011141795085754701	2.221047692118994e-06	193.76909975523984	2.853359688149421	0.0	77.15833333333336	140834050.0	0.6641128183142047	12
1724	0.17801197420059536	0.08512420191993313	174.0567090841246	2.0645349107504636	0.5211243292156188	0.20618843627185923	2.253593552913172e-06	123.1550327354204	6.650812189618169	0.0	-52.50833333333333	265059269.0	0.7368638238794716	12
1725	0.44682708168021956	0.2592664921428875	72.47050559242318	9.938838324302488	0.049529034983022774	0.09839529068534829	2.0704747066112802e-06	81.10934658154255	5.954353448030908	0.0	61.566666666666706	186667275.0	0.2939064261768929	12
1726	0.3336915999939329	0.6969021708968992	35.0	4.121470666462086	0.01918589334960858	0.038684052890984956	6.163600410227048e-06	159.0	-0.06375795485993763	0.0	37.625	894069000.0	-0.0	12
1727	0.09804364972074878	0.2209949237016406	123.8381578300007	6.40979153378025	0.5865090348229609	0.0027559236407362128	6.293383302907472e-06	112.19951549746692	4.626345907123692	-4.446319721010642	93.16666666666669	412869214.0	0.6809614265776106	12
1728	0.3458555778937025	0.15508202249418154	59.6581389059809	4.248409439380227	0.08829708512696596	0.011333362281021747	4.604634507293687e-06	134.0	7.151454175167412	0.0	117.58333333333333	511086688.99999994	0.49906239961211596	12
1729	0.008968575348910926	0.18009376694081863	133.79043549929872	3.254726909773236	0.20738254774003784	0.09665000699077723	7.770104981013593e-06	146.24390994780236	2.414690489091548	-6.024954021647291	62.000000000000014	137157385.0	0.8109376577102705	12
1730	0.00751535663306835	0.39291047724148337	170.79363365574892	8.776790887629529	0.049956559288399455	0.007829675883281902	5.6860073284219806e-06	139.35245222854402	3.752816560212272	-2.6987882251695092	69.14166666666668	634967210.0	0.5995741661254483	12
1731	0.12525439634826752	0.44251052964537163	133.24623681289623	6.033567759732589	0.7039683302170586	0.009050891860541622	4.838701040484784e-06	176.15170180346678	1.5052508917638505	-3.599033067077871	120.26666666666667	873858782.0	0.43223507400636085	12
1732	0.27741484613732564	0.013779940009307434	87.8380802629586	4.540225229215288	0.8224053238425401	0.018791378073052787	8.657142676667269e-07	93.9144786783973	9.077777552736677	0.0	-50.591666666666676	192639938.0	0.7088052138533669	12
1733	0.44682708168021956	0.173451410804687	143.2266730236836	7.766328522270786	0.44553214991544454	0.04357376126361148	1.078337764562933e-06	81.10934658154255	9.575798953546705	0.0	-35.91666666666668	758252072.0	0.3797215075150935	12
1734	0.10002326871443429	0.2041098651873554	54.272232043804394	2.3087254310193575	0.10073521860996182	0.029538730552133647	2.4196783030169395e-06	33.5910801202978	1.6906525688891811	0.0	-47.85	487207004.0	0.6958668660982104	12
1735	0.6334616233283317	0.5850826449928515	121.9424479073555	9.938838324302488	0.049529034983022774	0.09839529068534829	2.0704747066112802e-06	59.09599871087009	10.434501794966504	0.0	60.56666666666668	282280698.0	-0.0	12
1736	0.35661712139986323	0.2980537345059428	183.0	5.1212789338576	0.4297278258615244	0.03708944526957439	1.7272796356133707e-06	119.0	10.026755160415757	0.0	66.50833333333335	242045138.0	0.3453291440941939	12
1737	0.36102270547070525	0.18187329442472494	57.0	6.401265710361139	0.47382353280436557	0.03708944526957439	1.7272796356133707e-06	119.0	7.153341365575411	0.0	97.06666666666668	386269804.00000006	0.45710400010456986	12
1738	0.19229621277093742	0.8928665689350603	167.2068178603736	4.45470946317037	1.5878837901838585	0.00505666718158637	1.9847257886343986e-06	33.51022838180194	1.192889432853626	0.0	-75.325	337658376.0	-0.0	12
1739	0.017768532312732357	0.67956683156421	91.9802874281534	7.824916799149923	0.7039683302170586	0.010360820213266637	5.383738975490281e-06	188.3802463851297	1.1321130101436934	-2.5619309088412097	92.3	210373031.0	0.3026646361230576	12
1740	0.00801493262584058	0.005177288448175374	2.628060011457837	3.6310231656276986	0.05322108851106989	0.016724151207198758	7.158533429959296e-07	169.839682353493	6.546837928225944	0.0	75.59166666666667	819443111.0	0.986807778925984	12
1741	0.22307281023057873	0.8238702576543249	82.0	5.2921645822990175	0.08829708512696596	0.011333362281021747	4.604634507293687e-06	46.0	6.612337878810408	0.0	-15.20833333333334	888867867.0	-0.0	12
1742	0.0051660052305876	1.2188078347101696	50.3657586386801	4.7246134791965675	0.051438511821558446	0.012058553953815063	3.4299082156742736e-06	32.776731054156656	-50.0	-50.0	-50.0	175783453.0	-0.0	12
1743	0.4907340050413712	0.3645312395403296	167.41022303555198	11.121099639287127	0.006898304331064399	0.016394352562122728	6.25952429252618e-07	213.0	0.07473506846149292	0.0	21.23333333333335	889528727.0	0.14473475541829917	12
1744	0.34128516938479153	0.4759975283023341	73.42221679423493	3.4187094375988636	0.11466310034261609	0.004972156280610983	2.2835563341687373e-07	143.46101971694017	1.9778596370774437	0.0	115.51666666666667	886880084.0	0.1827173023128743	12
1745	0.22307281023057873	0.8238702576543249	82.0	5.2921645822990175	0.1657079258715412	0.06755269389507491	5.44099555704382e-06	46.0	7.9669345337466595	0.0	9.183333333333337	835471442.0	-0.0	12
1746	0.22307281023057873	0.8238702576543249	82.0	5.2921645822990175	0.1657079258715412	0.06755269389507491	5.44099555704382e-06	46.0	7.9669345337466595	0.0	9.183333333333337	835471442.0	-0.0	12
1747	0.1482618167900223	0.5176473186556079	175.0	3.300331664541223	0.20975883430713194	0.07997415233600859	5.959910008398685e-06	57.0	2.7496642138735403	0.0	-53.67499999999999	896715238.0	0.33409086455436987	12
1748	0.36102270547070525	0.005177288448175374	2.628060011457837	7.824916799149923	0.7039683302170586	0.009050891860541622	1.7272796356133707e-06	119.0	8.077148760586848	0.0	116.45000000000002	489913126.0	0.6338000060811193	12
1749	0.003907716555805619	1.1763823219326184	119.9415336623953	0.3720954620417145	0.07889009860501064	0.0007239639142487299	3.948451327091517e-08	196.46300761603402	-50.0	-50.0	-50.0	229178543.0	-0.0	12
1750	0.16287151229300048	0.28451359378020236	143.0	0.03008503362514532	0.3848158597013058	0.13777211638049186	9.19831019347674e-07	16.0	0.6790109849282331	0.0	-38.49166666666666	899808403.0	0.5526148939267972	13
1751	0.16287151229300048	0.28451359378020236	143.0	0.03008503362514532	0.3848158597013058	0.13777211638049186	9.19831019347674e-07	16.0	0.6790109849282331	0.0	-38.49166666666666	899808403.0	0.5526148939267972	13
1752	0.16287151229300048	0.28451359378020236	143.0	0.03008503362514532	0.3848158597013058	0.13777211638049186	9.19831019347674e-07	16.0	0.6790109849282331	0.0	-38.49166666666666	899808403.0	0.5526148939267972	13
1753	0.16287151229300048	0.28451359378020236	143.0	0.03008503362514532	0.3848158597013058	0.13777211638049186	9.19831019347674e-07	16.0	0.6790109849282331	0.0	-38.49166666666666	899808403.0	0.5526148939267972	13
1754	0.16287151229300048	0.28451359378020236	143.0	0.03008503362514532	0.3848158597013058	0.13777211638049186	9.19831019347674e-07	16.0	0.6790109849282331	0.0	-38.49166666666666	899808403.0	0.5526148939267972	13
1755	0.16287151229300048	0.28451359378020236	143.0	0.03008503362514532	0.3848158597013058	0.13777211638049186	9.19831019347674e-07	16.0	0.6790109849282331	0.0	-38.49166666666666	899808403.0	0.5526148939267972	13
1756	0.16287151229300048	0.28451359378020236	143.0	0.03008503362514532	0.3848158597013058	0.13777211638049186	9.19831019347674e-07	16.0	0.6790109849282331	0.0	-38.49166666666666	899808403.0	0.5526148939267972	13
1757	0.16287151229300048	0.28451359378020236	143.0	0.03008503362514532	0.3848158597013058	0.13777211638049186	9.19831019347674e-07	16.0	0.6790109849282331	0.0	-38.49166666666666	899808403.0	0.5526148939267972	13
1758	0.16287151229300048	0.28451359378020236	143.0	0.03008503362514532	0.3848158597013058	0.13777211638049186	9.19831019347674e-07	16.0	0.6790109849282331	0.0	-38.49166666666666	899808403.0	0.5526148939267972	13
1759	0.16287151229300048	0.28451359378020236	143.0	0.03008503362514532	0.3848158597013058	0.13777211638049186	9.19831019347674e-07	16.0	0.6790109849282331	0.0	-38.49166666666666	899808403.0	0.5526148939267972	13
1760	0.16287151229300048	0.28451359378020236	143.0	0.03008503362514532	0.3848158597013058	0.13777211638049186	9.19831019347674e-07	16.0	0.6790109849282331	0.0	-38.49166666666666	899808403.0	0.5526148939267972	13
1761	0.16287151229300048	0.28451359378020236	143.0	0.03008503362514532	0.3848158597013058	0.13777211638049186	9.19831019347674e-07	16.0	0.6790109849282331	0.0	-38.49166666666666	899808403.0	0.5526148939267972	13
1762	0.16287151229300048	0.28451359378020236	143.0	0.03008503362514532	0.3848158597013058	0.13777211638049186	9.19831019347674e-07	16.0	0.6790109849282331	0.0	-38.49166666666666	899808403.0	0.5526148939267972	13
1763	0.16287151229300048	0.28451359378020236	143.0	0.03008503362514532	0.3848158597013058	0.13777211638049186	9.19831019347674e-07	16.0	0.6790109849282331	0.0	-38.49166666666666	899808403.0	0.5526148939267972	13
1764	0.16287151229300048	0.28451359378020236	143.0	0.03008503362514532	0.3848158597013058	0.13777211638049186	9.19831019347674e-07	16.0	0.6790109849282331	0.0	-38.49166666666666	899808403.0	0.5526148939267972	13
1765	0.16287151229300048	0.28451359378020236	143.0	0.03008503362514532	0.3848158597013058	0.13777211638049186	9.19831019347674e-07	16.0	0.6790109849282331	0.0	-38.49166666666666	899808403.0	0.5526148939267972	13
1766	0.16287151229300048	0.28451359378020236	143.0	0.03008503362514532	0.3848158597013058	0.13777211638049186	9.19831019347674e-07	16.0	0.6790109849282331	0.0	-38.49166666666666	899808403.0	0.5526148939267972	13
1767	0.16287151229300048	0.28451359378020236	143.0	0.03008503362514532	0.3848158597013058	0.13777211638049186	9.19831019347674e-07	16.0	0.6790109849282331	0.0	-38.49166666666666	899808403.0	0.5526148939267972	13
1768	0.16287151229300048	0.28451359378020236	143.0	0.03008503362514532	0.3848158597013058	0.13777211638049186	9.19831019347674e-07	16.0	0.6790109849282331	0.0	-38.49166666666666	899808403.0	0.5526148939267972	13
1769	0.16287151229300048	0.28451359378020236	143.0	0.03008503362514532	0.3848158597013058	0.13777211638049186	9.19831019347674e-07	16.0	0.6790109849282331	0.0	-38.49166666666666	899808403.0	0.5526148939267972	13
1770	0.16287151229300048	0.28451359378020236	143.0	0.03008503362514532	0.3848158597013058	0.13777211638049186	9.19831019347674e-07	16.0	0.6790109849282331	0.0	-38.49166666666666	899808403.0	0.5526148939267972	13
1771	0.16287151229300048	0.28451359378020236	143.0	0.03008503362514532	0.3848158597013058	0.13777211638049186	9.19831019347674e-07	16.0	0.6790109849282331	0.0	-38.49166666666666	899808403.0	0.5526148939267972	13
1772	0.16287151229300048	0.28451359378020236	143.0	0.03008503362514532	0.3848158597013058	0.13777211638049186	9.19831019347674e-07	16.0	0.6790109849282331	0.0	-38.49166666666666	899808403.0	0.5526148939267972	13
1773	0.19450418866417632	0.04064877723665139	97.82621963110954	4.814341893267812	0.23641900230260326	0.10806553567387328	2.8965051252369054e-06	39.89930401467338	3.4235211789320985	0.0	-57.32500000000001	898416285.0	0.7648470340991723	13
1774	0.19450418866417632	0.04064877723665139	97.82621963110954	4.814341893267812	0.23641900230260326	0.10806553567387328	2.8965051252369054e-06	39.89930401467338	3.4235211789320985	0.0	-57.32500000000001	898416285.0	0.7648470340991723	13
1775	0.19450418866417632	0.04064877723665139	97.82621963110954	4.814341893267812	0.23641900230260326	0.10806553567387328	2.8965051252369054e-06	39.89930401467338	3.4235211789320985	0.0	-57.32500000000001	898416285.0	0.7648470340991723	13
1776	0.3518717502029799	0.27905710327797767	83.0	5.653844306906688	0.0914651076770695	0.01110861971714867	2.4733199405101574e-06	119.0	8.011979341452669	0.0	180.5916666666667	794342904.0	0.3690711465190424	13
1777	0.3518717502029799	0.27905710327797767	83.0	5.653844306906688	0.0914651076770695	0.01110861971714867	2.4733199405101574e-06	119.0	8.011979341452669	0.0	180.5916666666667	794342904.0	0.3690711465190424	13
1778	0.3518717502029799	0.27905710327797767	83.0	5.653844306906688	0.0914651076770695	0.01110861971714867	2.4733199405101574e-06	119.0	8.011979341452669	0.0	180.5916666666667	794342904.0	0.3690711465190424	13
1779	0.3518717502029799	0.27905710327797767	83.0	5.653844306906688	0.0914651076770695	0.01110861971714867	2.4733199405101574e-06	119.0	8.011979341452669	0.0	180.5916666666667	794342904.0	0.3690711465190424	13
1780	0.35756630126825534	0.6362684877218069	60.0	0.6111581886685424	0.4084384378138531	0.18516774535888042	1.2815337522593737e-06	29.0	0.9887853692046278	0.0	-15.05833333333333	899293473.0	0.006165211009937721	13
1781	0.35756630126825534	0.6362684877218069	60.0	0.6111581886685424	0.4084384378138531	0.18516774535888042	1.2815337522593737e-06	29.0	0.9887853692046278	0.0	-15.05833333333333	899293473.0	0.006165211009937721	13
1782	0.35756630126825534	0.6362684877218069	60.0	0.6111581886685424	0.4084384378138531	0.18516774535888042	1.2815337522593737e-06	29.0	0.9887853692046278	0.0	-15.05833333333333	899293473.0	0.006165211009937721	13
1783	0.35756630126825534	0.6362684877218069	60.0	0.6111581886685424	0.4084384378138531	0.18516774535888042	1.2815337522593737e-06	29.0	0.9887853692046278	0.0	-15.05833333333333	899293473.0	0.006165211009937721	13
1784	0.35756630126825534	0.6362684877218069	60.0	0.6111581886685424	0.4084384378138531	0.18516774535888042	1.2815337522593737e-06	29.0	0.9887853692046278	0.0	-15.05833333333333	899293473.0	0.006165211009937721	13
1785	0.35756630126825534	0.6362684877218069	60.0	0.6111581886685424	0.4084384378138531	0.18516774535888042	1.2815337522593737e-06	29.0	0.9887853692046278	0.0	-15.05833333333333	899293473.0	0.006165211009937721	13
1786	0.35756630126825534	0.6362684877218069	60.0	0.6111581886685424	0.4084384378138531	0.18516774535888042	1.2815337522593737e-06	29.0	0.9887853692046278	0.0	-15.05833333333333	899293473.0	0.006165211009937721	13
1787	0.35756630126825534	0.6362684877218069	60.0	0.6111581886685424	0.4084384378138531	0.18516774535888042	1.2815337522593737e-06	29.0	0.9887853692046278	0.0	-15.05833333333333	899293473.0	0.006165211009937721	13
1788	0.024286805661919146	0.8240111051573819	180.81987119286245	4.376109089082914	0.31653554132934203	0.09839529068534829	2.0704747066112802e-06	108.0	8.716224207011471	0.0	-36.72500000000001	892647989.0	0.15170208918069905	13
1789	0.024286805661919146	0.8240111051573819	180.81987119286245	4.376109089082914	0.31653554132934203	0.09839529068534829	2.0704747066112802e-06	108.0	8.716224207011471	0.0	-36.72500000000001	892647989.0	0.15170208918069905	13
1790	0.024286805661919146	0.8240111051573819	180.81987119286245	4.376109089082914	0.31653554132934203	0.09839529068534829	2.0704747066112802e-06	108.0	8.716224207011471	0.0	-36.72500000000001	892647989.0	0.15170208918069905	13
1791	0.024286805661919146	0.8240111051573819	180.81987119286245	4.376109089082914	0.31653554132934203	0.09839529068534829	2.0704747066112802e-06	108.0	8.716224207011471	0.0	-36.72500000000001	892647989.0	0.15170208918069905	13
1792	0.024286805661919146	0.8240111051573819	180.81987119286245	4.376109089082914	0.31653554132934203	0.09839529068534829	2.0704747066112802e-06	108.0	8.716224207011471	0.0	-36.72500000000001	892647989.0	0.15170208918069905	13
1793	0.024286805661919146	0.8240111051573819	180.81987119286245	4.376109089082914	0.31653554132934203	0.09839529068534829	2.0704747066112802e-06	108.0	8.716224207011471	0.0	-36.72500000000001	892647989.0	0.15170208918069905	13
1794	0.024286805661919146	0.8240111051573819	180.81987119286245	4.376109089082914	0.31653554132934203	0.09839529068534829	2.0704747066112802e-06	108.0	8.716224207011471	0.0	-36.72500000000001	892647989.0	0.15170208918069905	13
1795	0.024286805661919146	0.8240111051573819	180.81987119286245	4.376109089082914	0.31653554132934203	0.09839529068534829	2.0704747066112802e-06	108.0	8.716224207011471	0.0	-36.72500000000001	892647989.0	0.15170208918069905	13
1796	0.024286805661919146	0.8240111051573819	180.81987119286245	4.376109089082914	0.31653554132934203	0.09839529068534829	2.0704747066112802e-06	108.0	8.716224207011471	0.0	-36.72500000000001	892647989.0	0.15170208918069905	13
1797	0.024286805661919146	0.8240111051573819	180.81987119286245	4.376109089082914	0.31653554132934203	0.09839529068534829	2.0704747066112802e-06	108.0	8.716224207011471	0.0	-36.72500000000001	892647989.0	0.15170208918069905	13
1798	0.024286805661919146	0.8240111051573819	180.81987119286245	4.376109089082914	0.31653554132934203	0.09839529068534829	2.0704747066112802e-06	108.0	8.716224207011471	0.0	-36.72500000000001	892647989.0	0.15170208918069905	13
1799	0.024286805661919146	0.8240111051573819	180.81987119286245	4.376109089082914	0.31653554132934203	0.09839529068534829	2.0704747066112802e-06	108.0	8.716224207011471	0.0	-36.72500000000001	892647989.0	0.15170208918069905	13
1800	0.024286805661919146	0.8240111051573819	180.81987119286245	4.376109089082914	0.31653554132934203	0.09839529068534829	2.0704747066112802e-06	108.0	8.716224207011471	0.0	-36.72500000000001	892647989.0	0.15170208918069905	13
1801	0.024286805661919146	0.8240111051573819	180.81987119286245	4.376109089082914	0.31653554132934203	0.09839529068534829	2.0704747066112802e-06	108.0	8.716224207011471	0.0	-36.72500000000001	892647989.0	0.15170208918069905	13
1802	0.6334616233283317	0.5850826449928515	121.9424479073555	9.938838324302488	0.049529034983022774	0.08848924337707888	2.28155303979584e-06	59.09599871087009	10.786782507785645	0.0	147.75833333333333	864676918.0	-0.0	13
1803	0.3884974584183236	0.7328413319665829	112.1268415752291	8.940905189867442	0.12964167185839665	0.047203821354921814	1.1337925197522344e-05	65.98957128673052	8.480595573127488	0.0	153.71666666666664	896889334.0	-0.0	13
1804	0.2888749260139452	0.5684266330050547	49.0	3.4466600336759434	0.08829708512696596	0.011333362281021747	4.604634507293687e-06	107.0	10.863283052515532	0.0	-34.92499999999998	191880356.0	0.14269844098100015	13
1805	0.2888749260139452	0.5684266330050547	49.0	3.4466600336759434	0.08829708512696596	0.011333362281021747	4.604634507293687e-06	107.0	10.863283052515532	0.0	-34.92499999999998	191880356.0	0.14269844098100015	13
1806	0.16287151229300048	0.28451359378020236	143.0	0.03008503362514532	0.3848158597013058	0.13777211638049186	9.19831019347674e-07	16.0	0.6790109849282331	0.0	-38.49166666666666	899308158.0	0.5526148939267972	13
1807	0.3518717502029799	0.27905710327797767	83.0	5.653844306906688	0.0914651076770695	0.01110861971714867	2.4733199405101574e-06	119.0	8.011979341452669	0.0	180.5916666666667	418249817.0	0.3690711465190424	13
1808	0.3911041787769009	0.39600408237291873	49.0	3.4466600336759434	0.08829708512696596	0.011333362281021747	4.604634507293687e-06	107.0	10.522735975257202	0.0	-39.391666666666666	851932938.0	0.2128917388501803	13
1809	0.3158421793240447	0.2592664921428875	72.47050559242318	4.051452262058971	0.8213326322759529	0.09507359420132802	3.3885111599164636e-06	87.39208527551564	8.64817539121697	0.0	-55.566666666666684	864210509.0	0.42489132853306777	13
1810	0.44682708168021956	0.173451410804687	143.2266730236836	9.938838324302488	0.049529034983022774	0.09839529068534829	2.0704747066112802e-06	81.10934658154255	8.855440971448484	0.0	69.34166666666665	168501312.0	0.3797215075150935	13
1811	0.3336915999939329	0.6969021708968992	35.0	4.121470666462086	0.01918589334960858	0.038684052890984956	6.163600410227048e-06	159.0	-0.06375795485993763	0.0	37.625	894069000.0	-0.0	13
1812	0.12525439634826752	0.44251052964537163	133.24623681289623	6.033567759732589	0.7039683302170586	0.009050891860541622	4.838701040484784e-06	176.15170180346678	1.5052508917638505	-3.599033067077871	120.26666666666667	873858782.0	0.43223507400636085	13
1813	0.3458555778937025	0.15508202249418154	59.6581389059809	4.248409439380227	0.3607730174977015	0.10433937230113327	6.1796333112821165e-06	100.97528460440873	5.898849643298003	-2.279318142383806	58.60833333333335	841255546.0	0.49906239961211596	13
1814	0.0104814441974311	0.2894642291155439	126.24995858636765	6.033567759732589	0.08829708512696596	0.011333362281021747	4.604634507293687e-06	134.0	5.199942480702469	-2.548424093918398	128.23333333333332	705770384.0	0.7000543266870249	13
1815	0.0104814441974311	0.2894642291155439	126.24995858636765	6.855999219976281	0.08829708512696596	0.011333362281021747	4.604634507293687e-06	134.0	4.60641933668959	-2.848275754549136	128.15000000000003	728781079.0	0.7000543266870249	13
1816	0.12525439634826752	0.44251052964537163	133.24623681289623	6.033567759732589	0.7039683302170586	0.009050891860541622	4.838701040484784e-06	176.15170180346678	1.5052508917638505	-3.599033067077871	120.26666666666667	873858782.0	0.43223507400636085	13
1817	0.22109572345534953	0.7512906283798599	28.507377607003576	3.4466600336759434	0.08829708512696596	0.011333362281021747	4.604634507293687e-06	107.0	4.745565268461547	0.0	175.09999999999997	439173544.0	0.027613648164790505	13
1818	0.35661712139986323	0.18187329442472494	57.0	6.401265710361139	0.47382353280436557	0.03708944526957439	1.7272796356133707e-06	119.0	7.207089687183043	0.0	100.71666666666665	634067676.0	0.46150958417541177	13
1819	0.3458555778937025	0.15508202249418154	59.6581389059809	4.248409439380227	0.08829708512696596	0.011333362281021747	4.604634507293687e-06	134.0	7.151454175167412	0.0	117.58333333333333	511086688.99999994	0.49906239961211596	13
1820	0.16287151229300048	0.28451359378020236	143.0	0.03008503362514532	0.3848158597013058	0.13777211638049186	9.19831019347674e-07	16.0	0.6790109849282331	0.0	-38.49166666666666	738126637.0000001	0.5526148939267972	13
1821	0.18742233507671355	0.20837009764672337	58.25533976906735	0.051706975619263906	0.19037237803500703	0.19611954799488857	1.7707666710707103e-06	13.202491376763007	0.23762965801656932	0.0	-54.2	642529597.0	0.6042075672765631	13
1822	0.16296441683462717	0.3409299510031947	111.998120303803	0.029558375420195307	0.3929016576588895	0.08696963895673557	8.011115501715782e-07	21.8583333117828	0.6537313670303959	0.0	-51.06666666666667	674100058.0	0.4961056321621782	13
1823	0.16287151229300048	0.28451359378020236	143.0	0.03008503362514532	0.3848158597013058	0.13777211638049186	9.19831019347674e-07	16.0	0.6790109849282331	0.0	-38.49166666666666	899808403.0	0.5526148939267972	13
1824	0.20533056678011166	0.13176759151312467	133.07773799429086	0.05848034285357333	0.09856069491206082	0.2958337240374008	1.0510129845360692e-06	12.168821463476583	-0.2354552336850091	0.0	-38.95000000000002	575835753.0	0.6629018417067637	13
1825	0.16287151229300048	0.28451359378020236	143.0	0.03008503362514532	0.3848158597013058	0.13777211638049186	9.19831019347674e-07	16.0	0.6790109849282331	0.0	-38.49166666666666	899808403.0	0.5526148939267972	13
1826	0.16287151229300048	0.28451359378020236	143.0	0.03008503362514532	0.3848158597013058	0.13777211638049186	9.19831019347674e-07	16.0	0.6790109849282331	0.0	-38.49166666666666	762387592.0	0.5526148939267972	13
1827	0.16287151229300048	0.28451359378020236	143.0	0.03008503362514532	0.3848158597013058	0.13777211638049186	9.19831019347674e-07	16.0	0.6790109849282331	0.0	-38.49166666666666	429273884.0	0.5526148939267972	13
1828	0.16287151229300048	0.28451359378020236	143.0	0.03008503362514532	0.3848158597013058	0.13777211638049186	9.19831019347674e-07	16.0	0.6790109849282331	0.0	-38.49166666666666	899808403.0	0.5526148939267972	13
1829	0.16287151229300048	0.28451359378020236	143.0	0.03008503362514532	0.3848158597013058	0.13777211638049186	9.19831019347674e-07	16.0	0.6790109849282331	0.0	-38.49166666666666	899808403.0	0.5526148939267972	13
1830	0.16287151229300048	0.28451359378020236	143.0	0.03008503362514532	0.3848158597013058	0.13777211638049186	9.19831019347674e-07	16.0	0.6790109849282331	0.0	-38.49166666666666	899808403.0	0.5526148939267972	13
1831	0.16287151229300048	0.28451359378020236	143.0	0.03008503362514532	0.3848158597013058	0.13777211638049186	9.19831019347674e-07	16.0	0.6790109849282331	0.0	-38.49166666666666	899808403.0	0.5526148939267972	13
1832	0.16287151229300048	0.28451359378020236	143.0	0.03008503362514532	0.3848158597013058	0.13777211638049186	9.19831019347674e-07	16.0	0.6790109849282331	0.0	-38.49166666666666	899808403.0	0.5526148939267972	13
1833	0.12498941110376223	0.30941602690844405	213.0	0.03822205915980507	0.619320981629527	0.2227729614628273	1.100854716993565e-07	14.107950789453229	0.14323463984800355	0.0	-38.42500000000002	595528669.0	0.565595329944559	13
1834	0.16287151229300048	0.28451359378020236	143.0	0.03008503362514532	0.3848158597013058	0.13777211638049186	9.19831019347674e-07	16.0	0.6790109849282331	0.0	-38.49166666666666	899808403.0	0.5526148939267972	13
1835	0.16287151229300048	0.28451359378020236	143.0	0.03008503362514532	0.3848158597013058	0.13777211638049186	9.19831019347674e-07	16.0	0.6790109849282331	0.0	-38.49166666666666	899808403.0	0.5526148939267972	13
[truncated: 4,534 more rows]
