# Supplementary material for: Realistic retinal modeling unravels the differential role of excitation and inhibition to starburst amacrine cells in direction selectivity
Source: PLoS Comput Biol. 2021 Dec 30;17(12):e1009754. doi: 10.1371/journal.pcbi.1009754 (PMC8754344; doi:10.1371/journal.pcbi.1009754)
Supplement: S3 Data — Data from simulation of SACs generated by the genetic algorithm and of SAC responses within a SAC network. (ZIP) [file pcbi.1009754.s012.zip › SI_GA_SingleSAC&Network/all_data_seed1.csv]

	scale_factor	offset	transition_placement	refiling_rate	release_probability	offset_dyn	synaptic_weight	kinetic_change_end	DS_score	voltge_score	delay_score	note_dir	dist_at_end	gen
0	0.36102270547070525	0.2980537345059428	208.0	4.7932534110137555	0.4297278258615244	0.03708944526957439	1.7272796356133707e-06	80.0	6.2796190626532535	0.0	-49.12500000000001	111939673.0	0.3409235601240581	0
1	0.2498389841349474	0.10379169543883451	183.0	5.1212789338576	0.357456090698142	0.13408173220331673	3.1691502359940034e-06	27.0	1.6906828696876204	0.0	-57.34166666666666	460046418.0	0.6463693204262181	0
2	0.30305594176374717	0.36130673341723796	127.0	7.198538547028581	0.651703910550979	0.18682331879115224	5.806331625990687e-06	14.0	0.919086933749286	0.0	-24.974999999999994	780319849.0	0.33563732481901487	0
3	0.11833808270018084	0.6394081898258143	138.0	6.800313125542702	0.03058276802519387	0.11848753172403524	4.765088947488509e-06	180.0	0.5594558823928661	-2.1795989841301715	40.266666666666666	376443430.0	0.24225372747400487	0
4	0.07949538113780252	0.2434027661097975	16.0	3.4346353559946063	0.6893495811473448	0.15738182894302258	2.950921594349435e-06	164.0	2.773270409595776	-0.6048719662624649	58.124999999999986	108327316.0	0.6771018527524	0
5	0.2134698817397456	0.5290559271364834	161.0	0.9456901982987915	0.5456842967538968	0.11386868607883406	3.200069276131595e-06	61.0	1.6343792460999182	0.0	-57.70833333333334	694560612.0	0.257474191123771	0
6	0.3352050842575338	0.47969758016605935	140.0	1.949946483969664	0.25577667776496227	0.09839529068534829	6.142453702946747e-06	62.0	2.3113039577989163	0.0	-34.891666666666666	680210284.0	0.18509733557640684	0
7	0.16816276241471187	0.7016058262832966	71.0	5.552861825280125	0.348384718240326	0.1149368520036342	4.949244172423318e-06	78.0	8.291836721063671	0.0	59.47499999999998	519815674.0	0.13023141130199156	0
8	0.21555947485689106	0.1639425767157855	14.0	3.398654296824734	0.14722248477527375	0.1233474309270508	1.8811265227391323e-06	90.0	6.775708400528469	0.0	-50.50833333333335	376171198.0	0.6204979484273234	0
9	0.2583673254716347	0.24814176063007415	179.0	2.3393449324213704	0.38662800940161485	0.1192725419236673	4.614688409766285e-06	152.0	4.872678359864897	-2.288514809745636	56.60000000000004	266578353.0	0.49349091389829114	0
10	0.15999971798726856	0.20895712198464217	144.0	1.4111928004399723	0.5566827587690861	0.1916036206895806	3.437159677556605e-06	148.0	4.287496712074976	0.0	-40.866666666666674	481504638.0	0.6310431600280892	0
11	0.08523348305431845	0.4250444676128311	69.0	2.033953040709989	0.49803031933489017	0.06509736710737211	4.176162489518752e-06	107.0	4.8077626637661375	0.0	-50.24166666666669	200558917.0	0.48972204933285046	0
12	0.37640606411324523	0.7629078976373389	56.0	4.522910755022368	0.16265035656367058	0.09332020625378067	3.7899002021264845e-06	70.0	2.3545376546541092	0.0	10.716666666666669	619111844.0	-0.0	0
13	0.394270588405251	0.31455226867665	136.0	0.37721588747159096	0.38328656907842495	0.08271242811244528	5.135032798975252e-06	158.0	1.5313829253214664	0.0	-30.441666666666663	137693989.0	0.29117714291809904	0
14	0.038465854591348644	0.6362684877218069	60.0	0.6111581886685424	0.30135632265694545	0.03401178464927193	3.3349408973568326e-06	10.0	-0.47979087349393623	0.0	-50.966666666666676	552888461.0	0.32526565768684446	0
15	0.35756630126825534	0.5341532837984606	136.0	3.291374086231651	0.4084384378138531	0.18516774535888042	1.2815337522593737e-06	29.0	2.358511136131334	0.0	-42.46666666666666	211012268.0	0.10828041493328411	0
16	0.17047956841055897	0.5985713741454317	7.0	4.708033745616557	0.5213718727391963	0.15409196942318687	3.4636200229800224e-06	6.0	0.07400063088633857	0.0	-47.133333333333326	713556509.0	0.2309490574440093	0
17	0.36754850592814176	0.9366877107260115	14.0	0.7969314003531688	0.23446426073388038	0.15329620486062778	3.3135599004360226e-06	167.0	-50.0	-50.0	-50.0	631887261.0	-0.0	0
18	0.30488391301758017	0.5682343935523154	119.0	1.639312046162735	0.5769932833574368	0.04869048281238315	5.191508771556782e-06	159.0	4.824893024112274	0.0	-3.3333333333333144	648811190.0	0.12688169343010447	0
19	0.3795425772956612	0.9752917230596809	62.0	3.183386942358934	0.3610406599642531	0.17518912460086486	3.137793387768759e-06	57.0	0.5052752423297164	0.0	9.375000000000014	364324073.0	-0.0	0
20	0.0184921118797041	0.9291224354782498	133.0	7.561496116278496	0.3176302454430516	0.013684055653125641	2.6490282440355347e-06	194.0	1.6817363398526979	0.0	86.72500000000001	849374149.0	0.05238545264204608	0
21	0.3597533462350294	0.1505812597355514	146.0	1.832831122584764	0.4730719159777489	0.024974766885384886	1.1726966650180048e-06	16.0	0.4041047922435297	0.0	-45.633333333333326	590498254.0	0.4896653940294192	0
22	0.1126912903847617	0.957271707276156	5.0	6.636365808644344	0.08551129323101614	0.17204593350290687	4.031622162114718e-06	109.0	-50.0	-50.0	-50.0	603313744.0	-0.0	0
23	0.16558681576151155	0.5473046576918197	86.0	1.4576816747305779	0.5125387525214328	0.19025296317235554	2.1282649847868187e-06	144.0	7.782069968333804	0.0	-50.90833333333333	538315158.0	0.28710852654666874	0
24	0.09204255087357861	0.5384697152497724	144.0	7.662541685182525	0.6014921448576445	0.03128021834376412	4.967522205451564e-06	58.0	4.556164811093758	0.0	-52.90833333333334	378460646.0	0.369487733876649	0
25	0.15689462738046042	0.7508005186451303	34.0	1.5541295886640711	0.169429086029638	0.06467175784255581	6.027722737668729e-06	134.0	7.063222872909037	0.0	-52.28333333333334	456733081.0	0.09230485397440924	0
26	0.023152929018590465	0.29461208412388407	165.0	5.626159141873443	0.44136505046255975	0.12548110897451709	3.6018246730265503e-06	178.0	0.8047185335088347	-4.43669943478858	57.19166666666665	313576368.0	0.6822349868575255	0
27	0.16287151229300048	0.28451359378020236	143.0	0.03008503362514532	0.3848158597013058	0.13777211638049186	9.19831019347674e-07	16.0	0.6790109849282331	0.0	-38.49166666666666	175561550.0	0.5526148939267972	0
28	0.30016046863176643	0.35686522815856214	153.0	0.7334588441817927	0.5852482232660663	0.031804621552595974	5.24187902036517e-06	85.0	0.8893901069450383	0.0	-42.57500000000001	407586026.0	0.3429743032096715	0
29	0.378324147766223	0.8536458040507569	83.0	2.723941244027725	0.6154524655060774	0.13698216891089066	5.602491143720523e-06	55.0	5.300415556721923	0.0	4.783333333333331	683041937.0	-0.0	0
30	0.37515925574629755	0.770574124840584	179.0	0.17204328002254074	0.6195371813184172	0.07057924041475122	3.021806982759646e-06	31.0	0.33853484143884316	0.0	-66.48333333333332	785763067.0	-0.0	0
31	0.3779886231502965	0.7314243112429596	77.0	6.014642176188575	0.5770816818472794	0.05196617472409717	1.9520445976339152e-06	80.0	2.7282109521755302	0.0	73.77499999999999	712680323.0	-0.0	0
32	0.18158056411154327	0.666146976953902	194.0	3.3448940339184854	0.47023385449731636	0.09377961727010607	4.906632077924309e-06	63.0	2.6080480646251587	0.0	-49.725000000000016	711437108.0	0.15227245893455477	0
33	0.35016759036090417	0.5895771095881257	22.0	6.339538120107232	0.734097141679837	0.1781896342509973	6.070123088797659e-06	5.0	0.07438886607766193	0.0	-66.80000000000001	860908101.0	0.06025530005097013	0
34	0.11809386051656083	0.9879415540494025	194.0	7.750359517593785	0.703954978042412	0.1342684120643257	1.2278006085608417e-06	88.0	0.7839611742957899	0.0	-64.08333333333331	865341304.0	-0.0	0
35	0.22785259015036494	0.7196785916970908	25.0	2.123651518027122	0.18866827712856757	0.10577610589692447	1.551033229021067e-06	203.0	1.6621018176262297	0.0	27.558333333333337	887530299.0	0.05246881815254423	0
36	0.3222622861772044	0.6706221596059135	115.0	4.310505081243503	0.5013123197556293	0.04492358366617693	4.997709737620959e-06	23.0	2.7841005435083943	0.0	-48.09166666666668	441420481.0	0.007115554216882036	0
37	0.2457154294462007	0.3538955978150895	47.0	0.8245261830384557	0.6845428434757528	0.018789899978213866	6.29633482150623e-06	67.0	1.0794590930831909	0.0	-52.34166666666667	451525726.0	0.40038897273870977	0
38	0.245565457194599	0.7235330595946788	180.0	3.0528338073439776	0.23794369940206153	0.03980168050735621	3.5201802742436795e-06	85.0	5.0197907144230705	0.0	-61.658333333333324	304115225.0	0.03090148321072217	0
39	0.30877871937752627	0.8245226200212031	26.0	2.2321618085964854	0.4490036094933769	0.09490533866560179	4.923833648406357e-06	178.0	0.2051900888721434	0.0	0.05833333333333357	161681024.0	-0.0	0
40	0.3653550079710292	0.23036260592925725	122.0	0.9334483203111119	0.3183888769112872	0.08420593560139326	4.4386072248312325e-06	126.0	4.030295411705415	0.0	-14.841666666666669	474336070.0	0.40428238609971356	0
41	0.36165143260760785	0.14731231298419795	208.0	1.0690051226941522	0.29148901080081296	0.02400509004478231	4.510110607280363e-06	156.0	3.348787007547582	-0.2848424820623858	-45.916666666666686	311576631.0	0.49103625450907573	0
42	0.18654175890586644	0.9154700150165079	83.0	6.822637703708055	0.5322857089065717	0.1063111096135744	5.821332051806426e-06	146.0	0.4289607348418585	0.0	55.45	673168717.0	-0.0	0
43	0.29014897603218337	0.2544009765153521	24.0	7.725945336288708	0.15106033432710053	0.1730098565423077	5.545104101857966e-06	72.0	6.9370915115899265	0.0	-55.58333333333333	531666022.0	0.45545004745246453	0
44	0.20407723563714117	0.5331666331654846	140.0	6.371064095521889	0.41009056643181285	0.15447227960964102	5.876760117322068e-06	7.0	0.339670267889872	0.0	-36.71666666666668	628567819.0	0.2627561311973742	0
45	0.033847294584149056	0.1507108787506093	123.0	1.1400289957355971	0.16830207492538546	0.10939248299164515	4.365860075758331e-06	209.0	2.789234994020397	-1.1286892639663204	-37.72500000000001	234438116.0	0.8154418266652417	0
46	0.3132810678346921	0.8921404561685207	90.0	6.100768874959961	0.37018734427105804	0.011490324761175282	2.8895671447972457e-06	175.0	0.47072521935999134	0.0	116.91666666666666	652083746.0	-0.0	0
47	0.061300223809743	0.5006378326662027	168.0	1.4231889692163668	0.0678188292716205	0.13006166864364177	1.6016866058504718e-06	47.0	1.893836564668419	0.0	-47.59166666666667	695996222.0	0.43806194352405436	0
48	0.3336915999939329	0.6969021708968992	35.0	4.121470666462086	0.01918589334960858	0.038684052890984956	6.163600410227048e-06	159.0	-0.06375795485993763	0.0	37.625	581651275.0	-0.0	0
49	0.22307281023057873	0.8238702576543249	82.0	5.2921645822990175	0.1657079258715412	0.06755269389507491	5.44099555704382e-06	46.0	7.9669345337466595	0.0	9.183333333333337	530421158.0	-0.0	0
50	0.11810112750609912	0.1318059379469938	32.0	0.17657294041812946	0.2684585527258006	0.08004703071539426	3.925752997723536e-06	189.0	1.494744482381817	0.0	-49.97500000000001	176860533.0	0.7500929345469071	0
51	0.35661712139986323	0.18187329442472494	57.0	6.401265710361139	0.47382353280436557	0.09525938397476476	3.5722614707253387e-06	78.0	8.722506918076276	0.0	60.233333333333334	489796276.0	0.46150958417541177	0
52	0.06817514200832608	0.7283279456586228	182.0	7.49339190349582	0.6334968475994752	0.0863263424984589	3.898917869489952e-06	43.0	3.724389593569235	0.0	-55.84166666666666	517167901.0	0.20349691233305112	0
53	0.1205173674527913	0.8603614275921733	171.0	6.3837550843806	0.5176740719766032	0.14518760013509902	5.8716443341775905e-06	185.0	1.1052070173577686	0.0	23.56666666666665	803141991.0	0.019121204955035442	0
54	0.3911041787769009	0.39600408237291873	49.0	3.4466600336759434	0.08829708512696596	0.011333362281021747	4.604634507293687e-06	107.0	10.522735975257202	0.0	-39.391666666666666	590491822.0	0.2128917388501803	0
55	0.05010789373332351	0.623125889838076	16.0	4.716833834961818	0.29931236132259587	0.07977755893375472	2.950124497474707e-06	78.0	5.919000439896596	0.0	-48.77500000000001	630710031.0	0.3267662164286005	0
56	0.11177930317019834	0.8911686370896255	191.0	4.236912684592753	0.4322904196830544	0.10904099314168943	3.936039946987644e-06	155.0	5.368014112230153	0.0	50.29999999999997	616300613.0	-0.0	0
57	0.0974747360020118	0.8013556467831999	131.0	3.508509213828284	0.300945901565089	0.12846626399113878	1.5489056339905158e-06	28.0	0.6701301375547928	0.0	-33.716666666666676	563507782.9999999	0.10116961721478823	0
58	0.3405875662452815	0.346359186414136	143.0	2.2620467004083857	0.1543194429612052	0.1211373207994556	1.4656462398242633e-06	66.0	3.8915969844697287	0.0	-37.483333333333356	748554203.0	0.3130532473405825	0
59	0.389257893115774	0.12205679075200719	13.0	2.5992433300921562	0.23016379407652485	0.13519187002104296	4.901721403379659e-06	2.0	0.3898875154313757	0.0	-59.15000000000001	149555618.0	0.48868531613221877	0
60	0.34357527854690334	0.8692590750225062	30.0	5.721449870418586	0.33785818947188656	0.015737192622539403	3.475924032694379e-06	36.0	0.4586461316136834	0.0	4.408333333333335	815058589.0	-0.0	0
61	0.29321722727838484	0.8791154274018336	36.0	1.3249449769828658	0.48559896558527643	0.13272735658023038	5.1226283332887985e-06	200.0	0.13765681737875468	0.0	1.1666666666666679	336694137.99999994	-0.0	0
62	0.19750017930264477	0.37062350322142057	106.0	3.637456544275831	0.5944077435303461	0.12468773951278705	5.248674548092077e-06	31.0	1.795762286437693	0.0	-55.84166666666667	535100369.0	0.4318763174759347	0
63	0.024286805661919146	0.8240111051573819	167.0	2.340718117174986	0.40166501518796405	0.12523040946848227	2.0704747066112802e-06	108.0	5.523884233099622	0.0	-36.80833333333333	465034147.0	0.15170208918069905	0
64	0.201891996677052	0.6807231360730357	3.0	6.738190556857702	0.15810614936760192	0.10890184435058738	1.9395183579247756e-06	65.0	4.704053166183293	0.0	-47.824999999999996	105377790.0	0.11738486724991226	0
65	0.16485460496001073	0.830713566783705	45.0	0.8561621106189093	0.6082311969862859	0.12733299897611594	1.4216735543108855e-06	162.0	0.13968656815609393	0.0	-1.375000000000007	829007103.0	0.004431828256284298	0
66	0.2210123972810435	0.6205611669188125	171.0	3.2610254734087896	0.555360122310873	0.016218240297926134	2.9526301098638594e-06	28.0	1.1434906554393969	0.0	-66.04166666666666	758638942.0	0.15842643580014404	0
67	0.20098570662160137	0.8557388567077887	5.0	4.849858906556937	0.631748470372744	0.1371353737798137	4.459340087125243e-06	88.0	-50.0	-50.0	-50.0	203062480.0	-0.0	0
68	0.1482618167900223	0.5176473186556079	175.0	3.300331664541223	0.20975883430713194	0.07997415233600859	5.959910008398685e-06	57.0	2.7496642138735403	0.0	-53.67499999999999	691200742.0	0.33409086455436987	0
69	0.3518717502029799	0.27905710327797767	83.0	5.653844306906688	0.0914651076770695	0.01110861971714867	2.4733199405101574e-06	119.0	8.011979341452669	0.0	180.5916666666667	682482334.0	0.3690711465190424	0
70	0.36102270547070525	0.2980537345059428	208.0	4.7932534110137555	0.4297278258615244	0.03708944526957439	1.7272796356133707e-06	80.0	6.2796190626532535	0.0	-49.12500000000001	111939673.0	0.3409235601240581	1
71	0.2498389841349474	0.10379169543883451	183.0	5.1212789338576	0.357456090698142	0.13408173220331673	3.1691502359940034e-06	27.0	1.6906828696876204	0.0	-57.34166666666666	460046418.0	0.6463693204262181	1
72	0.30305594176374717	0.36130673341723796	127.0	7.198538547028581	0.651703910550979	0.18682331879115224	5.806331625990687e-06	14.0	0.919086933749286	0.0	-24.974999999999994	780319849.0	0.33563732481901487	1
73	0.11833808270018084	0.6394081898258143	138.0	6.800313125542702	0.03058276802519387	0.11848753172403524	4.765088947488509e-06	180.0	0.5594558823928661	-2.1795989841301715	40.266666666666666	376443430.0	0.24225372747400487	1
74	0.07949538113780252	0.2434027661097975	16.0	3.4346353559946063	0.6893495811473448	0.15738182894302258	2.950921594349435e-06	164.0	2.773270409595776	-0.6048719662624649	58.124999999999986	108327316.0	0.6771018527524	1
75	0.2134698817397456	0.5290559271364834	161.0	0.9456901982987915	0.5456842967538968	0.11386868607883406	3.200069276131595e-06	61.0	1.6343792460999182	0.0	-57.70833333333334	694560612.0	0.257474191123771	1
76	0.3352050842575338	0.47969758016605935	140.0	1.949946483969664	0.25577667776496227	0.09839529068534829	6.142453702946747e-06	62.0	2.3113039577989163	0.0	-34.891666666666666	680210284.0	0.18509733557640684	1
77	0.16816276241471187	0.7016058262832966	71.0	5.552861825280125	0.348384718240326	0.1149368520036342	4.949244172423318e-06	78.0	8.291836721063671	0.0	59.47499999999998	519815674.0	0.13023141130199156	1
78	0.21555947485689106	0.1639425767157855	14.0	3.398654296824734	0.14722248477527375	0.1233474309270508	1.8811265227391323e-06	90.0	6.775708400528469	0.0	-50.50833333333335	376171198.0	0.6204979484273234	1
79	0.2583673254716347	0.24814176063007415	179.0	2.3393449324213704	0.38662800940161485	0.1192725419236673	4.614688409766285e-06	152.0	4.872678359864897	-2.288514809745636	56.60000000000004	266578353.0	0.49349091389829114	1
80	0.15999971798726856	0.20895712198464217	144.0	1.4111928004399723	0.5566827587690861	0.1916036206895806	3.437159677556605e-06	148.0	4.287496712074976	0.0	-40.866666666666674	481504638.0	0.6310431600280892	1
81	0.08523348305431845	0.4250444676128311	69.0	2.033953040709989	0.49803031933489017	0.06509736710737211	4.176162489518752e-06	107.0	4.8077626637661375	0.0	-50.24166666666669	200558917.0	0.48972204933285046	1
82	0.37640606411324523	0.7629078976373389	56.0	4.522910755022368	0.16265035656367058	0.09332020625378067	3.7899002021264845e-06	70.0	2.3545376546541092	0.0	10.716666666666669	619111844.0	-0.0	1
83	0.394270588405251	0.31455226867665	136.0	0.37721588747159096	0.38328656907842495	0.08271242811244528	5.135032798975252e-06	158.0	1.5313829253214664	0.0	-30.441666666666663	137693989.0	0.29117714291809904	1
84	0.038465854591348644	0.6362684877218069	60.0	0.6111581886685424	0.30135632265694545	0.03401178464927193	3.3349408973568326e-06	10.0	-0.47979087349393623	0.0	-50.966666666666676	552888461.0	0.32526565768684446	1
85	0.35756630126825534	0.5341532837984606	136.0	3.291374086231651	0.4084384378138531	0.18516774535888042	1.2815337522593737e-06	29.0	2.358511136131334	0.0	-42.46666666666666	211012268.0	0.10828041493328411	1
86	0.17047956841055897	0.5985713741454317	7.0	4.708033745616557	0.5213718727391963	0.15409196942318687	3.4636200229800224e-06	6.0	0.07400063088633857	0.0	-47.133333333333326	713556509.0	0.2309490574440093	1
87	0.36754850592814176	0.9366877107260115	14.0	0.7969314003531688	0.23446426073388038	0.15329620486062778	3.3135599004360226e-06	167.0	-50.0	-50.0	-50.0	631887261.0	-0.0	1
88	0.30488391301758017	0.5682343935523154	119.0	1.639312046162735	0.5769932833574368	0.04869048281238315	5.191508771556782e-06	159.0	4.824893024112274	0.0	-3.3333333333333144	648811190.0	0.12688169343010447	1
89	0.3795425772956612	0.9752917230596809	62.0	3.183386942358934	0.3610406599642531	0.17518912460086486	3.137793387768759e-06	57.0	0.5052752423297164	0.0	9.375000000000014	364324073.0	-0.0	1
90	0.0184921118797041	0.9291224354782498	133.0	7.561496116278496	0.3176302454430516	0.013684055653125641	2.6490282440355347e-06	194.0	1.6817363398526979	0.0	86.72500000000001	849374149.0	0.05238545264204608	1
91	0.3597533462350294	0.1505812597355514	146.0	1.832831122584764	0.4730719159777489	0.024974766885384886	1.1726966650180048e-06	16.0	0.4041047922435297	0.0	-45.633333333333326	590498254.0	0.4896653940294192	1
92	0.1126912903847617	0.957271707276156	5.0	6.636365808644344	0.08551129323101614	0.17204593350290687	4.031622162114718e-06	109.0	-50.0	-50.0	-50.0	603313744.0	-0.0	1
93	0.16558681576151155	0.5473046576918197	86.0	1.4576816747305779	0.5125387525214328	0.19025296317235554	2.1282649847868187e-06	144.0	7.782069968333804	0.0	-50.90833333333333	538315158.0	0.28710852654666874	1
94	0.09204255087357861	0.5384697152497724	144.0	7.662541685182525	0.6014921448576445	0.03128021834376412	4.967522205451564e-06	58.0	4.556164811093758	0.0	-52.90833333333334	378460646.0	0.369487733876649	1
95	0.15689462738046042	0.7508005186451303	34.0	1.5541295886640711	0.169429086029638	0.06467175784255581	6.027722737668729e-06	134.0	7.063222872909037	0.0	-52.28333333333334	456733081.0	0.09230485397440924	1
96	0.023152929018590465	0.29461208412388407	165.0	5.626159141873443	0.44136505046255975	0.12548110897451709	3.6018246730265503e-06	178.0	0.8047185335088347	-4.43669943478858	57.19166666666665	313576368.0	0.6822349868575255	1
97	0.16287151229300048	0.28451359378020236	143.0	0.03008503362514532	0.3848158597013058	0.13777211638049186	9.19831019347674e-07	16.0	0.6790109849282331	0.0	-38.49166666666666	175561550.0	0.5526148939267972	1
98	0.30016046863176643	0.35686522815856214	153.0	0.7334588441817927	0.5852482232660663	0.031804621552595974	5.24187902036517e-06	85.0	0.8893901069450383	0.0	-42.57500000000001	407586026.0	0.3429743032096715	1
99	0.378324147766223	0.8536458040507569	83.0	2.723941244027725	0.6154524655060774	0.13698216891089066	5.602491143720523e-06	55.0	5.300415556721923	0.0	4.783333333333331	683041937.0	-0.0	1
100	0.37515925574629755	0.770574124840584	179.0	0.17204328002254074	0.6195371813184172	0.07057924041475122	3.021806982759646e-06	31.0	0.33853484143884316	0.0	-66.48333333333332	785763067.0	-0.0	1
101	0.3779886231502965	0.7314243112429596	77.0	6.014642176188575	0.5770816818472794	0.05196617472409717	1.9520445976339152e-06	80.0	2.7282109521755302	0.0	73.77499999999999	712680323.0	-0.0	1
102	0.18158056411154327	0.666146976953902	194.0	3.3448940339184854	0.47023385449731636	0.09377961727010607	4.906632077924309e-06	63.0	2.6080480646251587	0.0	-49.725000000000016	711437108.0	0.15227245893455477	1
103	0.35016759036090417	0.5895771095881257	22.0	6.339538120107232	0.734097141679837	0.1781896342509973	6.070123088797659e-06	5.0	0.07438886607766193	0.0	-66.80000000000001	860908101.0	0.06025530005097013	1
104	0.11809386051656083	0.9879415540494025	194.0	7.750359517593785	0.703954978042412	0.1342684120643257	1.2278006085608417e-06	88.0	0.7839611742957899	0.0	-64.08333333333331	865341304.0	-0.0	1
105	0.22785259015036494	0.7196785916970908	25.0	2.123651518027122	0.18866827712856757	0.10577610589692447	1.551033229021067e-06	203.0	1.6621018176262297	0.0	27.558333333333337	887530299.0	0.05246881815254423	1
106	0.3222622861772044	0.6706221596059135	115.0	4.310505081243503	0.5013123197556293	0.04492358366617693	4.997709737620959e-06	23.0	2.7841005435083943	0.0	-48.09166666666668	441420481.0	0.007115554216882036	1
107	0.2457154294462007	0.3538955978150895	47.0	0.8245261830384557	0.6845428434757528	0.018789899978213866	6.29633482150623e-06	67.0	1.0794590930831909	0.0	-52.34166666666667	451525726.0	0.40038897273870977	1
108	0.245565457194599	0.7235330595946788	180.0	3.0528338073439776	0.23794369940206153	0.03980168050735621	3.5201802742436795e-06	85.0	5.0197907144230705	0.0	-61.658333333333324	304115225.0	0.03090148321072217	1
109	0.30877871937752627	0.8245226200212031	26.0	2.2321618085964854	0.4490036094933769	0.09490533866560179	4.923833648406357e-06	178.0	0.2051900888721434	0.0	0.05833333333333357	161681024.0	-0.0	1
110	0.3653550079710292	0.23036260592925725	122.0	0.9334483203111119	0.3183888769112872	0.08420593560139326	4.4386072248312325e-06	126.0	4.030295411705415	0.0	-14.841666666666669	474336070.0	0.40428238609971356	1
111	0.36165143260760785	0.14731231298419795	208.0	1.0690051226941522	0.29148901080081296	0.02400509004478231	4.510110607280363e-06	156.0	3.348787007547582	-0.2848424820623858	-45.916666666666686	311576631.0	0.49103625450907573	1
112	0.18654175890586644	0.9154700150165079	83.0	6.822637703708055	0.5322857089065717	0.1063111096135744	5.821332051806426e-06	146.0	0.4289607348418585	0.0	55.45	673168717.0	-0.0	1
113	0.29014897603218337	0.2544009765153521	24.0	7.725945336288708	0.15106033432710053	0.1730098565423077	5.545104101857966e-06	72.0	6.9370915115899265	0.0	-55.58333333333333	531666022.0	0.45545004745246453	1
114	0.20407723563714117	0.5331666331654846	140.0	6.371064095521889	0.41009056643181285	0.15447227960964102	5.876760117322068e-06	7.0	0.339670267889872	0.0	-36.71666666666668	628567819.0	0.2627561311973742	1
115	0.033847294584149056	0.1507108787506093	123.0	1.1400289957355971	0.16830207492538546	0.10939248299164515	4.365860075758331e-06	209.0	2.789234994020397	-1.1286892639663204	-37.72500000000001	234438116.0	0.8154418266652417	1
116	0.3132810678346921	0.8921404561685207	90.0	6.100768874959961	0.37018734427105804	0.011490324761175282	2.8895671447972457e-06	175.0	0.47072521935999134	0.0	116.91666666666666	652083746.0	-0.0	1
117	0.061300223809743	0.5006378326662027	168.0	1.4231889692163668	0.0678188292716205	0.13006166864364177	1.6016866058504718e-06	47.0	1.893836564668419	0.0	-47.59166666666667	695996222.0	0.43806194352405436	1
118	0.3336915999939329	0.6969021708968992	35.0	4.121470666462086	0.01918589334960858	0.038684052890984956	6.163600410227048e-06	159.0	-0.06375795485993763	0.0	37.625	581651275.0	-0.0	1
119	0.22307281023057873	0.8238702576543249	82.0	5.2921645822990175	0.1657079258715412	0.06755269389507491	5.44099555704382e-06	46.0	7.9669345337466595	0.0	9.183333333333337	530421158.0	-0.0	1
120	0.11810112750609912	0.1318059379469938	32.0	0.17657294041812946	0.2684585527258006	0.08004703071539426	3.925752997723536e-06	189.0	1.494744482381817	0.0	-49.97500000000001	176860533.0	0.7500929345469071	1
121	0.35661712139986323	0.18187329442472494	57.0	6.401265710361139	0.47382353280436557	0.09525938397476476	3.5722614707253387e-06	78.0	8.722506918076276	0.0	60.233333333333334	489796276.0	0.46150958417541177	1
122	0.06817514200832608	0.7283279456586228	182.0	7.49339190349582	0.6334968475994752	0.0863263424984589	3.898917869489952e-06	43.0	3.724389593569235	0.0	-55.84166666666666	517167901.0	0.20349691233305112	1
123	0.1205173674527913	0.8603614275921733	171.0	6.3837550843806	0.5176740719766032	0.14518760013509902	5.8716443341775905e-06	185.0	1.1052070173577686	0.0	23.56666666666665	803141991.0	0.019121204955035442	1
124	0.3911041787769009	0.39600408237291873	49.0	3.4466600336759434	0.08829708512696596	0.011333362281021747	4.604634507293687e-06	107.0	10.522735975257202	0.0	-39.391666666666666	590491822.0	0.2128917388501803	1
125	0.05010789373332351	0.623125889838076	16.0	4.716833834961818	0.29931236132259587	0.07977755893375472	2.950124497474707e-06	78.0	5.919000439896596	0.0	-48.77500000000001	630710031.0	0.3267662164286005	1
126	0.11177930317019834	0.8911686370896255	191.0	4.236912684592753	0.4322904196830544	0.10904099314168943	3.936039946987644e-06	155.0	5.368014112230153	0.0	50.29999999999997	616300613.0	-0.0	1
127	0.0974747360020118	0.8013556467831999	131.0	3.508509213828284	0.300945901565089	0.12846626399113878	1.5489056339905158e-06	28.0	0.6701301375547928	0.0	-33.716666666666676	563507782.9999999	0.10116961721478823	1
128	0.3405875662452815	0.346359186414136	143.0	2.2620467004083857	0.1543194429612052	0.1211373207994556	1.4656462398242633e-06	66.0	3.8915969844697287	0.0	-37.483333333333356	748554203.0	0.3130532473405825	1
129	0.389257893115774	0.12205679075200719	13.0	2.5992433300921562	0.23016379407652485	0.13519187002104296	4.901721403379659e-06	2.0	0.3898875154313757	0.0	-59.15000000000001	149555618.0	0.48868531613221877	1
130	0.34357527854690334	0.8692590750225062	30.0	5.721449870418586	0.33785818947188656	0.015737192622539403	3.475924032694379e-06	36.0	0.4586461316136834	0.0	4.408333333333335	815058589.0	-0.0	1
131	0.29321722727838484	0.8791154274018336	36.0	1.3249449769828658	0.48559896558527643	0.13272735658023038	5.1226283332887985e-06	200.0	0.13765681737875468	0.0	1.1666666666666679	336694137.99999994	-0.0	1
132	0.19750017930264477	0.37062350322142057	106.0	3.637456544275831	0.5944077435303461	0.12468773951278705	5.248674548092077e-06	31.0	1.795762286437693	0.0	-55.84166666666667	535100369.0	0.4318763174759347	1
133	0.024286805661919146	0.8240111051573819	167.0	2.340718117174986	0.40166501518796405	0.12523040946848227	2.0704747066112802e-06	108.0	5.523884233099622	0.0	-36.80833333333333	465034147.0	0.15170208918069905	1
134	0.201891996677052	0.6807231360730357	3.0	6.738190556857702	0.15810614936760192	0.10890184435058738	1.9395183579247756e-06	65.0	4.704053166183293	0.0	-47.824999999999996	105377790.0	0.11738486724991226	1
135	0.16485460496001073	0.830713566783705	45.0	0.8561621106189093	0.6082311969862859	0.12733299897611594	1.4216735543108855e-06	162.0	0.13968656815609393	0.0	-1.375000000000007	829007103.0	0.004431828256284298	1
136	0.2210123972810435	0.6205611669188125	171.0	3.2610254734087896	0.555360122310873	0.016218240297926134	2.9526301098638594e-06	28.0	1.1434906554393969	0.0	-66.04166666666666	758638942.0	0.15842643580014404	1
137	0.20098570662160137	0.8557388567077887	5.0	4.849858906556937	0.631748470372744	0.1371353737798137	4.459340087125243e-06	88.0	-50.0	-50.0	-50.0	203062480.0	-0.0	1
138	0.1482618167900223	0.5176473186556079	175.0	3.300331664541223	0.20975883430713194	0.07997415233600859	5.959910008398685e-06	57.0	2.7496642138735403	0.0	-53.67499999999999	691200742.0	0.33409086455436987	1
139	0.3518717502029799	0.27905710327797767	83.0	5.653844306906688	0.0914651076770695	0.01110861971714867	2.4733199405101574e-06	119.0	8.011979341452669	0.0	180.5916666666667	682482334.0	0.3690711465190424	1
140	0.36102270547070525	0.2980537345059428	183.0	5.1212789338576	0.4297278258615244	0.03708944526957439	1.7272796356133707e-06	80.0	6.59783616612328	0.0	-56.95833333333333	631598838.9999999	0.340923560023352	1
141	0.2498389841349474	0.10379169543883451	208.0	4.7932534110137555	0.357456090698142	0.13408173220331673	3.1691502359940034e-06	27.0	1.649253988940961	0.0	-55.44166666666666	481457882.0	0.6463693204959099	1
142	0.30305594176374717	0.36130673341723796	127.0	7.198538547028581	0.651703910550979	0.11848753172403524	4.765088947488509e-06	14.0	0.8957769777451325	0.0	-25.025000000000006	709206835.0	0.33563732481901487	1
143	0.11833808270018084	0.6394081898258143	138.0	6.800313125542702	0.03058276802519387	0.18682331879115224	5.806331625990687e-06	180.0	0.2109708312948495	-3.9142560666922757	34.21666666666667	141570260.0	0.24225372747400487	1
144	0.07949538113780252	0.2434027661097975	16.0	3.4346353559946063	0.6893495811473448	0.15738182894302258	3.200069276131595e-06	61.0	3.5594977315491754	0.0	-54.56666666666667	766631479.0	0.6771018527524	1
145	0.2134698817397456	0.5290559271364834	161.0	0.9456901982987915	0.5456842967538968	0.11386868607883406	2.950921594349435e-06	164.0	4.678310754448461	0.0	-55.00000000000001	732795255.0	0.257474191123771	1
146	0.3352050842575338	0.47969758016605935	140.0	1.949946483969664	0.25577667776496227	0.09839529068534829	6.142453702946747e-06	62.0	2.3113039577989163	0.0	-34.891666666666666	680210284.0	0.18509733557640684	1
147	0.21925749331961278	0.7650562008951265	76.10593060487163	4.376442102554546	0.437685336604249	0.05484209537230638	1.8272019792548232e-06	49.5292404479064	3.3873795588008946	0.0	70.09166666666667	559200831.0	0.015686305785260757	1
148	0.1760188657041615	0.24253868351921404	23.81972588499149	2.4949431984342274	0.23690032077449313	0.1942006245713015	1.4461561584222627e-06	79.67699561813117	5.249524334174399	0.0	-52.34166666666666	442051569.00000006	0.5814424507766245	1
149	0.14888437532299612	0.4039219635629295	118.49070384951602	2.324947921307495	0.46397420718022137	0.031256977577292275	3.817898614433516e-06	213.0	3.514262836072124	0.0	61.7916666666667	742102860.0	0.44719366111407444	1
150	0.22422622539065507	0.5088409873887931	45.453144348255904	2.641420670075863	0.582890769208514	0.12255808649031415	4.558972726586403e-06	170.24367920975888	4.232530280201882	0.0	54.99166666666669	858603164.0	0.2669327872205518	1
151	0.08523348305431845	0.20895712198464217	144.0	1.4111928004399723	0.49803031933489017	0.06509736710737211	4.176162489518752e-06	107.0	3.0264421754229325	0.0	-49.758333333333326	492913445.0	0.7058093949610393	1
152	0.6509327302245703	0.9113922647619266	61.46278539608559	2.2123870771454923	0.755290528748255	0.03672242732465081	4.584746395841526e-06	44.35250586461189	1.3198843668497418	0.0	0.0416666666666643	413000548.0	-0.0	1
153	0.394270588405251	0.31455226867665	136.0	0.37721588747159096	0.16265035656367058	0.08271242811244528	5.135032798975252e-06	158.0	1.7753232660295364	0.0	-30.04166666666667	803205840.0	0.29117714291809904	1
154	0.038465854591348644	0.5341532837984606	136.0	3.291374086231651	0.30135632265694545	0.03401178464927193	3.3349408973568326e-06	10.0	0.13094664572664882	0.0	-52.625000000000014	760682245.0	0.42738086161019073	1
155	0.35756630126825534	0.6362684877218069	60.0	0.6111581886685424	0.4084384378138531	0.18516774535888042	1.2815337522593737e-06	29.0	0.9887853692046278	0.0	-15.05833333333333	763901084.0	0.006165211009937721	1
156	0.17047956841055897	0.5985713741454317	14.0	0.7969314003531688	0.5213718727391963	0.15409196942318687	3.4636200229800224e-06	6.0	-50.0	-50.0	-50.0	418183270.0	0.2309490574440093	1
157	0.36754850592814176	0.9366877107260115	7.0	4.708033745616557	0.23446426073388038	0.15329620486062778	3.3135599004360226e-06	167.0	-50.0	-50.0	-50.0	396231506.0	-0.0	1
158	0.30488391301758017	0.9752917230596809	62.0	3.183386942358934	0.3610406599642531	0.17518912460086486	5.191508771556782e-06	159.0	0.29563195046658564	0.0	7.558333333333337	507138537.0	-0.0	1
159	0.3795425772956612	0.5682343935523154	119.0	1.639312046162735	0.5769932833574368	0.04869048281238315	3.137793387768759e-06	57.0	3.0185520776458006	0.0	-13.925000000000004	478141889.0	0.05222302915202337	1
160	0.0184921118797041	0.9291224354782498	133.0	7.561496116278496	0.3176302454430516	0.013684055653125641	2.6490282440355347e-06	194.0	1.6817363398526979	0.0	86.72500000000001	849374149.0	0.05238545264204608	1
161	0.3790367824103924	0.1427883922305615	213.0	1.528913375927082	0.5900154902480952	0.031714518898733425	6.103167892653772e-07	17.313214823431846	0.628191547118881	0.0	-47.19166666666668	205115899.99999997	0.47817715422721796	1
162	0.2034746422824988	1.1388253179432977	3.655323029189229	10.755890281691961	0.08393022848905804	0.25806590635228815	4.897414006336569e-06	108.43525172525669	-50.0	-50.0	-50.0	635267863.0	-0.0	1
163	0.16558681576151155	0.5473046576918197	86.0	1.4576816747305779	0.5125387525214328	0.19025296317235554	2.1282649847868187e-06	144.0	7.782069968333804	0.0	-50.90833333333333	538315158.0	0.28710852654666874	1
164	0.09204255087357861	0.5384697152497724	144.0	7.662541685182525	0.6014921448576445	0.03128021834376412	4.967522205451564e-06	58.0	4.556164811093758	0.0	-52.90833333333334	378460646.0	0.369487733876649	1
165	0.15689462738046042	0.7508005186451303	34.0	1.5541295886640711	0.169429086029638	0.06467175784255581	6.027722737668729e-06	134.0	7.063222872909037	0.0	-52.28333333333334	456733081.0	0.09230485397440924	1
166	0.03613321327602795	0.3890213774497315	204.15941495466575	7.4656537549320525	0.5023123942689881	0.16260749836590588	3.552117760042538e-06	213.0	0.09463837190248281	-5.385737211550235	23.808333333333337	883511073.0	0.5748454092742452	1
167	0.24646780348058667	0.18983776073646433	194.40089418313033	0.027564698741651707	0.4791836638514893	0.06534098132326252	1.4063244659183812e-06	10.03868717492293	0.6574981502649067	0.0	-53.116666666666674	679214509.0	0.563694435782949	1
168	0.286160632792219	1.0524669980214318	92.00597114001282	0.8692121767350575	0.49540297601282896	0.04124561647369809	6.581332524662941e-06	162.8558217653043	-50.0	-50.0	-50.0	516702922.0	-0.0	1
169	0.378324147766223	0.35686522815856214	153.0	2.723941244027725	0.6154524655060774	0.13698216891089066	5.602491143720523e-06	55.0	1.9478152586208886	0.0	-48.72499999999999	258769330.0	0.26481062407521483	1
170	0.37515925574629755	0.770574124840584	179.0	0.17204328002254074	0.6195371813184172	0.07057924041475122	3.021806982759646e-06	31.0	0.33853484143884316	0.0	-66.48333333333332	785763067.0	-0.0	1
171	0.3779886231502965	0.7314243112429596	77.0	6.014642176188575	0.5770816818472794	0.05196617472409717	1.9520445976339152e-06	80.0	2.7282109521755302	0.0	73.77499999999999	712680323.0	-0.0	1
172	0.18158056411154327	0.666146976953902	194.0	3.3448940339184854	0.47023385449731636	0.09377961727010607	4.906632077924309e-06	63.0	2.6080480646251587	0.0	-49.725000000000016	711437108.0	0.15227245893455477	1
173	0.35016759036090417	0.5895771095881257	22.0	6.339538120107232	0.734097141679837	0.1781896342509973	6.070123088797659e-06	5.0	0.07438886607766193	0.0	-66.80000000000001	860908101.0	0.06025530005097013	1
174	0.17672795492466098	0.7779115455742758	213.0	12.032415073512723	0.36956658483007704	0.13920997136559618	1.3253635170292338e-06	106.55793119261094	6.207819023886223	0.0	74.35833333333332	272636955.0	0.04536158534847545	1
175	0.12495152784610708	0.5571330579282724	2.099223900815275	1.3230328190062919	0.2701902400202733	0.1660926521139988	2.1744914143865546e-06	190.05721814653796	5.1991349007639585	0.0	-38.600000000000016	624122431.0	0.31791541422562053	1
176	0.2974731483043925	0.5252979785463278	129.38866188869338	0.49139067205770504	1.3689044511938437	0.030064807313480203	9.57890236153209e-06	35.12929645041615	0.622083755437286	0.0	-28.066666666666663	580644585.0	0.1772288731492797	1
177	0.31908942876776886	0.3593794504771096	31.75279964707123	6.378688656776514	0.7156994367554557	0.023800466878032674	6.85769098306703e-06	102.93700930933998	7.078041708655607	-0.44941606240026566	73.875	542852154.0	0.32153112075512147	1
178	0.36574669678322036	0.6072870575087562	156.3931831266653	4.514692058852011	0.1381270428833687	0.07598724376475716	7.30514040707251e-06	171.1531487920966	2.062378713017769	-3.5213066018371064	31.183333333333323	664698887.0	0.026966245708023417	1
179	0.30877871937752627	0.8245226200212031	26.0	2.2321618085964854	0.4490036094933769	0.03980168050735621	3.5201802742436795e-06	85.0	0.2867688223481295	0.0	2.2666666666666657	544532810.0	-0.0	1
180	0.3653550079710292	0.23036260592925725	122.0	0.9334483203111119	0.3183888769112872	0.08420593560139326	4.4386072248312325e-06	126.0	4.030295411705415	0.0	-14.841666666666669	474336070.0	0.40428238609971356	1
181	0.37980014397803186	0.20921793902381824	213.0	1.6482394384151968	0.08678736863609965	0.02597427990362699	5.0228276852773406e-06	172.4171384700089	4.144455593024135	-1.7290818347132948	-35.70833333333334	407247356.0	0.4109842505565484	1
182	0.18654175890586644	0.9154700150165079	83.0	6.822637703708055	0.5322857089065717	0.1063111096135744	5.821332051806426e-06	146.0	0.4289607348418585	0.0	55.45	673168717.0	-0.0	1
183	0.15649299574475706	0.20055197239761818	38.17557299434192	5.90828498936831	0.32210546547060936	0.12650245345687963	4.624800511453896e-06	66.17863336978148	5.157322052215582	0.0	-53.491666666666674	302261428.99999994	0.6429550318576247	1
184	0.20407723563714117	0.5331666331654846	140.0	6.371064095521889	0.41009056643181285	0.10939248299164515	5.876760117322068e-06	7.0	0.3133882900784215	0.0	-36.491666666666674	324977565.00000006	0.2627561311973742	1
185	0.033847294584149056	0.1507108787506093	123.0	1.1400289957355971	0.16830207492538546	0.15447227960964102	4.365860075758331e-06	209.0	2.693133052940164	-1.3539785043542167	-38.91666666666667	271818392.0	0.8154418266652417	1
186	0.30656122394202556	0.8374957974891369	77.78443319040599	4.627658413330417	0.2510151454138644	0.011185926949031966	1.3383232940337165e-06	213.0	-50.0	-50.0	-50.0	405053692.0	-0.0	1
187	0.061300223809743	0.5006378326662027	168.0	1.4231889692163668	0.0678188292716205	0.13006166864364177	1.6016866058504718e-06	47.0	1.893836564668419	0.0	-47.59166666666667	695996222.0	0.43806194352405436	1
188	0.3336915999939329	0.6969021708968992	35.0	4.121470666462086	0.01918589334960858	0.038684052890984956	6.163600410227048e-06	159.0	-0.06375795485993763	0.0	37.625	581651275.0	-0.0	1
189	0.384073516828999	0.330979990200298	74.68079833975132	1.0604048542655224	0.22329289248062467	0.06358500027198441	1.1339985443544638e-05	41.901937327230286	0.7695123959233463	0.0	-54.016666666666666	400991268.0	0.28494649297070307	1
190	0.11810112750609912	0.1318059379469938	32.0	0.17657294041812946	0.2684585527258006	0.08004703071539426	3.925752997723536e-06	189.0	1.494744482381817	0.0	-49.97500000000001	176860533.0	0.7500929345469071	1
191	0.35661712139986323	0.18187329442472494	57.0	6.401265710361139	0.47382353280436557	0.09525938397476476	3.5722614707253387e-06	78.0	8.722506918076276	0.0	60.233333333333334	489796276.0	0.46150958417541177	1
192	0.05596792689931595	0.8110736699389954	195.56973367805185	8.082976578559082	0.3040980482181272	0.037808942406212624	8.983671114782545e-06	49.12815374615349	4.321931261787054	0.0	-51.600000000000016	360574260.0	0.1329584031616886	1
193	0.08537660474859494	1.0001921390494455	213.0	9.130024647766646	0.5174844436211185	0.16262104395749039	9.305868705291739e-06	90.83040371665557	-50.0	-50.0	-50.0	870631057.0	-0.0	1
194	0.5932900945032117	0.26643726220593106	34.61868101347861	3.3389560832188243	0.06469449146680817	0.00440804307519961	4.185353221454425e-06	92.52320673068851	8.865615324924963	0.0	-40.88333333333334	344020073.0	0.1402726432908572	1
195	0.05010789373332351	0.623125889838076	16.0	4.716833834961818	0.29931236132259587	0.07977755893375472	2.950124497474707e-06	78.0	5.919000439896596	0.0	-48.77500000000001	630710031.0	0.3267662164286005	1
196	0.07159313389658303	0.9363185279657911	177.99848681732297	2.83213182940644	0.46841546186964533	0.08359084302936548	3.1478121476292945e-06	213.0	3.468005034868469	0.0	32.90833333333333	479085139.0	-0.0	1
197	0.0974747360020118	0.8013556467831999	131.0	3.508509213828284	0.300945901565089	0.12846626399113878	1.5489056339905158e-06	28.0	0.6701301375547928	0.0	-33.716666666666676	563507782.9999999	0.10116961721478823	1
198	0.3405875662452815	0.12205679075200719	13.0	2.5992433300921562	0.23016379407652485	0.13519187002104296	4.901721403379659e-06	66.0	2.8758582279330174	0.0	-53.96666666666667	754882989.0	0.5373556430027113	1
199	0.389257893115774	0.346359186414136	143.0	2.2620467004083857	0.1543194429612052	0.1211373207994556	1.4656462398242633e-06	2.0	0.5633801092505948	0.0	-40.75	879988063.0	0.26438292047009004	1
200	0.34357527854690334	0.8692590750225062	30.0	5.721449870418586	0.33785818947188656	0.015737192622539403	3.475924032694379e-06	36.0	0.4586461316136834	0.0	4.408333333333335	815058589.0	-0.0	1
201	0.29321722727838484	0.8791154274018336	36.0	1.3249449769828658	0.48559896558527643	0.13272735658023038	5.1226283332887985e-06	200.0	0.13765681737875468	0.0	1.1666666666666679	336694137.99999994	-0.0	1
202	0.19750017930264477	0.37062350322142057	106.0	2.340718117174986	0.40166501518796405	0.12468773951278705	5.248674548092077e-06	31.0	1.1866635493412758	0.0	-54.98333333333332	124320323.0	0.4318763174759347	1
203	0.024286805661919146	0.8240111051573819	167.0	3.637456544275831	0.5944077435303461	0.12523040946848227	2.0704747066112802e-06	108.0	7.882569462929226	0.0	-37.40833333333334	109677913.0	0.15170208918069905	1
204	0.201891996677052	0.6807231360730357	3.0	6.738190556857702	0.6082311969862859	0.10890184435058738	1.9395183579247756e-06	65.0	4.45422793950889	0.0	-49.38333333333332	201605355.0	0.11738486724991226	1
205	0.16485460496001073	0.830713566783705	45.0	0.8561621106189093	0.15810614936760192	0.12733299897611594	1.4216735543108855e-06	162.0	-50.0	-50.0	-50.0	477165304.99999994	0.004431828256284298	1
206	0.07504506547296691	0.7195027513985599	213.0	6.568797280617789	0.39276867577956465	0.08908633356711763	5.187182071502196e-06	73.301011749011	6.4367084819873455	0.0	-51.71666666666666	762152424.0	0.20545264421845855	1
207	0.027615916870833562	0.621425651154435	1.5606080557697464	6.510023251348752	0.4428902822600672	0.01773720107005448	1.2761767047223515e-06	55.541579217596734	3.896155345353577	0.0	-47.51666666666667	260411738.0	0.3509584319747314	1
208	0.1482618167900223	0.27905710327797767	175.0	3.300331664541223	0.20975883430713194	0.07997415233600859	5.959910008398685e-06	57.0	2.1953546865435634	-0.5158431434484694	-61.53333333333333	188824214.0	0.572681079932	1
209	0.3518717502029799	0.5176473186556079	83.0	5.653844306906688	0.0914651076770695	0.01110861971714867	2.4733199405101574e-06	119.0	5.515552035158716	0.0	133.8	573443738.0	0.13048093114141224	1
210	0.027615916870833562	0.621425651154435	1.5606080557697464	6.510023251348752	0.4428902822600672	0.01773720107005448	1.2761767047223515e-06	55.541579217596734	3.896155345353577	0.0	-47.51666666666667	260411738.0	0.3509584319747314	2
211	0.15689462738046042	0.7508005186451303	34.0	1.5541295886640711	0.169429086029638	0.06467175784255581	6.027722737668729e-06	134.0	7.063222872909037	0.0	-52.28333333333334	456733081.0	0.09230485397440924	2
212	0.15689462738046042	0.7508005186451303	34.0	1.5541295886640711	0.169429086029638	0.06467175784255581	6.027722737668729e-06	134.0	7.063222872909037	0.0	-52.28333333333334	456733081.0	0.09230485397440924	2
213	0.35661712139986323	0.18187329442472494	57.0	6.401265710361139	0.47382353280436557	0.09525938397476476	3.5722614707253387e-06	78.0	8.722506918076276	0.0	60.233333333333334	489796276.0	0.46150958417541177	2
214	0.05010789373332351	0.623125889838076	16.0	4.716833834961818	0.29931236132259587	0.07977755893375472	2.950124497474707e-06	78.0	5.919000439896596	0.0	-48.77500000000001	630710031.0	0.3267662164286005	2
215	0.36102270547070525	0.2980537345059428	208.0	4.7932534110137555	0.4297278258615244	0.03708944526957439	1.7272796356133707e-06	80.0	6.2796190626532535	0.0	-49.12500000000001	111939673.0	0.3409235601240581	2
216	0.16558681576151155	0.5473046576918197	86.0	1.4576816747305779	0.5125387525214328	0.19025296317235554	2.1282649847868187e-06	144.0	7.782069968333804	0.0	-50.90833333333333	538315158.0	0.28710852654666874	2
217	0.378324147766223	0.8536458040507569	83.0	2.723941244027725	0.6154524655060774	0.13698216891089066	5.602491143720523e-06	55.0	5.300415556721923	0.0	4.783333333333331	683041937.0	-0.0	2
218	0.15689462738046042	0.7508005186451303	34.0	1.5541295886640711	0.169429086029638	0.06467175784255581	6.027722737668729e-06	134.0	7.063222872909037	0.0	-52.28333333333334	456733081.0	0.09230485397440924	2
219	0.3518717502029799	0.27905710327797767	83.0	5.653844306906688	0.0914651076770695	0.01110861971714867	2.4733199405101574e-06	119.0	8.011979341452669	0.0	180.5916666666667	682482334.0	0.3690711465190424	2
220	0.15649299574475706	0.20055197239761818	38.17557299434192	5.90828498936831	0.32210546547060936	0.12650245345687963	4.624800511453896e-06	66.17863336978148	5.157322052215582	0.0	-53.491666666666674	302261428.99999994	0.6429550318576247	2
221	0.3779886231502965	0.7314243112429596	77.0	6.014642176188575	0.5770816818472794	0.05196617472409717	1.9520445976339152e-06	80.0	2.7282109521755302	0.0	73.77499999999999	712680323.0	-0.0	2
222	0.35661712139986323	0.18187329442472494	57.0	6.401265710361139	0.47382353280436557	0.09525938397476476	3.5722614707253387e-06	78.0	8.722506918076276	0.0	60.233333333333334	489796276.0	0.46150958417541177	2
223	0.3911041787769009	0.39600408237291873	49.0	3.4466600336759434	0.08829708512696596	0.011333362281021747	4.604634507293687e-06	107.0	10.522735975257202	0.0	-39.391666666666666	590491822.0	0.2128917388501803	2
224	0.1760188657041615	0.24253868351921404	23.81972588499149	2.4949431984342274	0.23690032077449313	0.1942006245713015	1.4461561584222627e-06	79.67699561813117	5.249524334174399	0.0	-52.34166666666666	442051569.00000006	0.5814424507766245	2
225	0.22422622539065507	0.5088409873887931	45.453144348255904	2.641420670075863	0.582890769208514	0.12255808649031415	4.558972726586403e-06	170.24367920975888	4.232530280201882	0.0	54.99166666666669	858603164.0	0.2669327872205518	2
226	0.245565457194599	0.7235330595946788	180.0	3.0528338073439776	0.23794369940206153	0.03980168050735621	3.5201802742436795e-06	85.0	5.0197907144230705	0.0	-61.658333333333324	304115225.0	0.03090148321072217	2
227	0.22307281023057873	0.8238702576543249	82.0	5.2921645822990175	0.1657079258715412	0.06755269389507491	5.44099555704382e-06	46.0	7.9669345337466595	0.0	9.183333333333337	530421158.0	-0.0	2
228	0.17672795492466098	0.7779115455742758	213.0	12.032415073512723	0.36956658483007704	0.13920997136559618	1.3253635170292338e-06	106.55793119261094	6.207819023886223	0.0	74.35833333333332	272636955.0	0.04536158534847545	2
229	0.2583673254716347	0.24814176063007415	179.0	2.3393449324213704	0.38662800940161485	0.1192725419236673	4.614688409766285e-06	152.0	4.872678359864897	-2.288514809745636	56.60000000000004	266578353.0	0.49349091389829114	2
230	0.5932900945032117	0.26643726220593106	34.61868101347861	3.3389560832188243	0.06469449146680817	0.00440804307519961	4.185353221454425e-06	92.52320673068851	8.865615324924963	0.0	-40.88333333333334	344020073.0	0.1402726432908572	2
231	0.35661712139986323	0.18187329442472494	57.0	6.401265710361139	0.47382353280436557	0.09525938397476476	3.5722614707253387e-06	78.0	8.722506918076276	0.0	60.233333333333334	489796276.0	0.46150958417541177	2
232	0.033847294584149056	0.1507108787506093	123.0	1.1400289957355971	0.16830207492538546	0.15447227960964102	4.365860075758331e-06	209.0	2.693133052940164	-1.3539785043542167	-38.91666666666667	271818392.0	0.8154418266652417	2
233	0.36165143260760785	0.14731231298419795	208.0	1.0690051226941522	0.29148901080081296	0.02400509004478231	4.510110607280363e-06	156.0	3.348787007547582	-0.2848424820623858	-45.916666666666686	311576631.0	0.49103625450907573	2
234	0.024286805661919146	0.8240111051573819	167.0	3.637456544275831	0.5944077435303461	0.12523040946848227	2.0704747066112802e-06	108.0	7.882569462929226	0.0	-37.40833333333334	109677913.0	0.15170208918069905	2
235	0.024286805661919146	0.8240111051573819	167.0	3.637456544275831	0.5944077435303461	0.12523040946848227	2.0704747066112802e-06	108.0	7.882569462929226	0.0	-37.40833333333334	109677913.0	0.15170208918069905	2
236	0.36102270547070525	0.2980537345059428	208.0	4.7932534110137555	0.4297278258615244	0.03708944526957439	1.7272796356133707e-06	80.0	6.2796190626532535	0.0	-49.12500000000001	111939673.0	0.3409235601240581	2
237	0.15689462738046042	0.7508005186451303	34.0	1.5541295886640711	0.169429086029638	0.06467175784255581	6.027722737668729e-06	134.0	7.063222872909037	0.0	-52.28333333333334	456733081.0	0.09230485397440924	2
238	0.36102270547070525	0.2980537345059428	208.0	4.7932534110137555	0.4297278258615244	0.03708944526957439	1.7272796356133707e-06	80.0	6.2796190626532535	0.0	-49.12500000000001	111939673.0	0.3409235601240581	2
239	0.3911041787769009	0.39600408237291873	49.0	3.4466600336759434	0.08829708512696596	0.011333362281021747	4.604634507293687e-06	107.0	10.522735975257202	0.0	-39.391666666666666	590491822.0	0.2128917388501803	2
240	0.16558681576151155	0.5473046576918197	86.0	1.4576816747305779	0.5125387525214328	0.19025296317235554	2.1282649847868187e-06	144.0	7.782069968333804	0.0	-50.90833333333333	538315158.0	0.28710852654666874	2
241	0.16558681576151155	0.5473046576918197	86.0	1.4576816747305779	0.5125387525214328	0.19025296317235554	2.1282649847868187e-06	144.0	7.782069968333804	0.0	-50.90833333333333	538315158.0	0.28710852654666874	2
242	0.245565457194599	0.7235330595946788	180.0	3.0528338073439776	0.23794369940206153	0.03980168050735621	3.5201802742436795e-06	85.0	5.0197907144230705	0.0	-61.658333333333324	304115225.0	0.03090148321072217	2
243	0.22307281023057873	0.8238702576543249	82.0	5.2921645822990175	0.1657079258715412	0.06755269389507491	5.44099555704382e-06	46.0	7.9669345337466595	0.0	9.183333333333337	530421158.0	-0.0	2
244	0.024286805661919146	0.8240111051573819	167.0	3.637456544275831	0.5944077435303461	0.12523040946848227	2.0704747066112802e-06	108.0	7.882569462929226	0.0	-37.40833333333334	109677913.0	0.15170208918069905	2
245	0.3518717502029799	0.5176473186556079	83.0	5.653844306906688	0.0914651076770695	0.01110861971714867	2.4733199405101574e-06	119.0	5.515552035158716	0.0	133.8	573443738.0	0.13048093114141224	2
246	0.36102270547070525	0.2980537345059428	183.0	5.1212789338576	0.4297278258615244	0.03708944526957439	1.7272796356133707e-06	80.0	6.59783616612328	0.0	-56.95833333333333	631598838.9999999	0.340923560023352	2
247	0.2134698817397456	0.5290559271364834	161.0	0.9456901982987915	0.5456842967538968	0.11386868607883406	2.950921594349435e-06	164.0	4.678310754448461	0.0	-55.00000000000001	732795255.0	0.257474191123771	2
248	0.05010789373332351	0.623125889838076	16.0	4.716833834961818	0.29931236132259587	0.07977755893375472	2.950124497474707e-06	78.0	5.919000439896596	0.0	-48.77500000000001	630710031.0	0.3267662164286005	2
249	0.3911041787769009	0.39600408237291873	49.0	3.4466600336759434	0.08829708512696596	0.011333362281021747	4.604634507293687e-06	107.0	10.522735975257202	0.0	-39.391666666666666	590491822.0	0.2128917388501803	2
250	0.024286805661919146	0.8240111051573819	167.0	3.637456544275831	0.5944077435303461	0.12523040946848227	2.0704747066112802e-06	108.0	7.882569462929226	0.0	-37.40833333333334	109677913.0	0.15170208918069905	2
251	0.05010789373332351	0.623125889838076	16.0	4.716833834961818	0.29931236132259587	0.07977755893375472	2.950124497474707e-06	78.0	5.919000439896596	0.0	-48.77500000000001	630710031.0	0.3267662164286005	2
252	0.5932900945032117	0.26643726220593106	34.61868101347861	3.3389560832188243	0.06469449146680817	0.00440804307519961	4.185353221454425e-06	92.52320673068851	8.865615324924963	0.0	-40.88333333333334	344020073.0	0.1402726432908572	2
253	0.11177930317019834	0.8911686370896255	191.0	4.236912684592753	0.4322904196830544	0.10904099314168943	3.936039946987644e-06	155.0	5.368014112230153	0.0	50.29999999999997	616300613.0	-0.0	2
254	0.31908942876776886	0.3593794504771096	31.75279964707123	6.378688656776514	0.7156994367554557	0.023800466878032674	6.85769098306703e-06	102.93700930933998	7.078041708655607	-0.44941606240026566	73.875	542852154.0	0.32153112075512147	2
255	0.35661712139986323	0.18187329442472494	57.0	6.401265710361139	0.47382353280436557	0.09525938397476476	3.5722614707253387e-06	78.0	8.722506918076276	0.0	60.233333333333334	489796276.0	0.46150958417541177	2
256	0.09204255087357861	0.5384697152497724	144.0	7.662541685182525	0.6014921448576445	0.03128021834376412	4.967522205451564e-06	58.0	4.556164811093758	0.0	-52.90833333333334	378460646.0	0.369487733876649	2
257	0.5932900945032117	0.26643726220593106	34.61868101347861	3.3389560832188243	0.06469449146680817	0.00440804307519961	4.185353221454425e-06	92.52320673068851	8.865615324924963	0.0	-40.88333333333334	344020073.0	0.1402726432908572	2
258	0.3911041787769009	0.39600408237291873	49.0	3.4466600336759434	0.08829708512696596	0.011333362281021747	4.604634507293687e-06	107.0	10.522735975257202	0.0	-39.391666666666666	590491822.0	0.2128917388501803	2
259	0.07504506547296691	0.7195027513985599	213.0	6.568797280617789	0.39276867577956465	0.08908633356711763	5.187182071502196e-06	73.301011749011	6.4367084819873455	0.0	-51.71666666666666	762152424.0	0.20545264421845855	2
260	0.11177930317019834	0.8911686370896255	191.0	4.236912684592753	0.4322904196830544	0.10904099314168943	3.936039946987644e-06	155.0	5.368014112230153	0.0	50.29999999999997	616300613.0	-0.0	2
261	0.31908942876776886	0.3593794504771096	31.75279964707123	6.378688656776514	0.7156994367554557	0.023800466878032674	6.85769098306703e-06	102.93700930933998	7.078041708655607	-0.44941606240026566	73.875	542852154.0	0.32153112075512147	2
262	0.31908942876776886	0.3593794504771096	31.75279964707123	6.378688656776514	0.7156994367554557	0.023800466878032674	6.85769098306703e-06	102.93700930933998	7.078041708655607	-0.44941606240026566	73.875	542852154.0	0.32153112075512147	2
263	0.29014897603218337	0.2544009765153521	24.0	7.725945336288708	0.15106033432710053	0.1730098565423077	5.545104101857966e-06	72.0	6.9370915115899265	0.0	-55.58333333333333	531666022.0	0.45545004745246453	2
264	0.3653550079710292	0.23036260592925725	122.0	0.9334483203111119	0.3183888769112872	0.08420593560139326	4.4386072248312325e-06	126.0	4.030295411705415	0.0	-14.841666666666669	474336070.0	0.40428238609971356	2
265	0.30305594176374717	0.36130673341723796	127.0	7.198538547028581	0.651703910550979	0.18682331879115224	5.806331625990687e-06	14.0	0.919086933749286	0.0	-24.974999999999994	780319849.0	0.33563732481901487	2
266	0.3405875662452815	0.12205679075200719	13.0	2.5992433300921562	0.23016379407652485	0.13519187002104296	4.901721403379659e-06	66.0	2.8758582279330174	0.0	-53.96666666666667	754882989.0	0.5373556430027113	2
267	0.245565457194599	0.7235330595946788	180.0	3.0528338073439776	0.23794369940206153	0.03980168050735621	3.5201802742436795e-06	85.0	5.0197907144230705	0.0	-61.658333333333324	304115225.0	0.03090148321072217	2
268	0.35661712139986323	0.18187329442472494	57.0	6.401265710361139	0.47382353280436557	0.09525938397476476	3.5722614707253387e-06	78.0	8.722506918076276	0.0	60.233333333333334	489796276.0	0.46150958417541177	2
269	0.245565457194599	0.7235330595946788	180.0	3.0528338073439776	0.23794369940206153	0.03980168050735621	3.5201802742436795e-06	85.0	5.0197907144230705	0.0	-61.658333333333324	304115225.0	0.03090148321072217	2
270	0.16558681576151155	0.5473046576918197	86.0	1.4576816747305779	0.5125387525214328	0.19025296317235554	2.1282649847868187e-06	144.0	7.782069968333804	0.0	-50.90833333333333	538315158.0	0.28710852654666874	2
271	0.3653550079710292	0.23036260592925725	122.0	0.9334483203111119	0.3183888769112872	0.08420593560139326	4.4386072248312325e-06	126.0	4.030295411705415	0.0	-14.841666666666669	474336070.0	0.40428238609971356	2
272	0.3518717502029799	0.27905710327797767	83.0	5.653844306906688	0.0914651076770695	0.01110861971714867	2.4733199405101574e-06	119.0	8.011979341452669	0.0	180.5916666666667	682482334.0	0.3690711465190424	2
273	0.16816276241471187	0.7016058262832966	71.0	5.552861825280125	0.348384718240326	0.1149368520036342	4.949244172423318e-06	78.0	8.291836721063671	0.0	59.47499999999998	519815674.0	0.13023141130199156	2
274	0.16558681576151155	0.5473046576918197	86.0	1.4576816747305779	0.5125387525214328	0.19025296317235554	2.1282649847868187e-06	144.0	7.782069968333804	0.0	-50.90833333333333	538315158.0	0.28710852654666874	2
275	0.22307281023057873	0.8238702576543249	82.0	5.2921645822990175	0.1657079258715412	0.06755269389507491	5.44099555704382e-06	46.0	7.9669345337466595	0.0	9.183333333333337	530421158.0	-0.0	2
276	0.31908942876776886	0.3593794504771096	31.75279964707123	6.378688656776514	0.7156994367554557	0.023800466878032674	6.85769098306703e-06	102.93700930933998	7.078041708655607	-0.44941606240026566	73.875	542852154.0	0.32153112075512147	2
277	0.5932900945032117	0.26643726220593106	34.61868101347861	3.3389560832188243	0.06469449146680817	0.00440804307519961	4.185353221454425e-06	92.52320673068851	8.865615324924963	0.0	-40.88333333333334	344020073.0	0.1402726432908572	2
278	0.07949538113780252	0.2434027661097975	16.0	3.4346353559946063	0.6893495811473448	0.15738182894302258	3.200069276131595e-06	61.0	3.5594977315491754	0.0	-54.56666666666667	766631479.0	0.6771018527524	2
279	0.31908942876776886	0.3593794504771096	31.75279964707123	6.378688656776514	0.7156994367554557	0.023800466878032674	6.85769098306703e-06	102.93700930933998	7.078041708655607	-0.44941606240026566	73.875	542852154.0	0.32153112075512147	2
280	0.027615916870833562	0.621425651154435	1.5606080557697464	6.510023251348752	0.4428902822600672	0.01773720107005448	1.2761767047223515e-06	55.541579217596734	3.896155345353577	0.0	-47.51666666666667	260411738.0	0.3509584319747314	2
281	0.13689086509234646	0.3257207842528747	37.392317263653666	1.9064745647155719	0.15655553689263987	0.0421340210422063	1.216023133076913e-05	93.19286352952537	2.059338593707336	-3.7289772436671456	-48.10000000000001	143329263.0	0.5373883506547789	2
282	0.11841816069287128	0.7519245626840385	46.17592892104932	2.0097569582516988	0.6134640731726668	0.09519678225608687	9.62868568419981e-07	185.9567613339074	2.9350624046240625	0.0	45.60000000000004	212722481.0	0.12965727662309023	2
283	0.2805927531527893	0.21252515667999836	100.8177056735471	5.827047719796761	0.22915168784563703	0.06634590796478927	4.642340924048214e-06	54.819631014645886	5.383561589946095	0.0	-53.81666666666668	327073773.0	0.5068820901672123	2
284	0.05010789373332351	0.623125889838076	16.0	4.716833834961818	0.29931236132259587	0.07977755893375472	2.950124497474707e-06	78.0	5.919000439896596	0.0	-48.77500000000001	630710031.0	0.3267662164286005	2
285	0.36102270547070525	0.2980537345059428	208.0	4.7932534110137555	0.4297278258615244	0.03708944526957439	1.7272796356133707e-06	80.0	6.2796190626532535	0.0	-49.12500000000001	111939673.0	0.3409235601240581	2
286	0.16558681576151155	0.5473046576918197	86.0	1.4576816747305779	0.5125387525214328	0.19025296317235554	2.1282649847868187e-06	144.0	7.782069968333804	0.0	-50.90833333333333	538315158.0	0.28710852654666874	2
287	0.378324147766223	0.8536458040507569	83.0	2.723941244027725	0.6154524655060774	0.13698216891089066	5.602491143720523e-06	55.0	5.300415556721923	0.0	4.783333333333331	683041937.0	-0.0	2
288	0.15689462738046042	0.7508005186451303	34.0	1.5541295886640711	0.169429086029638	0.06467175784255581	6.027722737668729e-06	134.0	7.063222872909037	0.0	-52.28333333333334	456733081.0	0.09230485397440924	2
289	0.3518717502029799	0.27905710327797767	83.0	5.653844306906688	0.0914651076770695	0.01110861971714867	2.4733199405101574e-06	119.0	8.011979341452669	0.0	180.5916666666667	682482334.0	0.3690711465190424	2
290	0.15649299574475706	0.20055197239761818	38.17557299434192	6.014642176188575	0.5770816818472794	0.05196617472409717	1.9520445976339152e-06	66.17863336978148	6.218928177060686	0.0	-53.10000000000001	530478516.99999994	0.6429550318576247	2
291	0.32049856709910657	0.44674262867577375	49.74713485208909	7.68866695272763	0.2760668414158147	0.12600384663831718	7.960628159353008e-06	121.41182433090721	2.2522974837949814	-2.7671472109031576	54.249999999999986	746747299.0	0.23275880422511963	2
292	0.35661712139986323	0.18187329442472494	57.0	6.401265710361139	0.47382353280436557	0.09525938397476476	4.604634507293687e-06	78.0	7.69763744166183	0.0	60.433333333333366	743693577.0	0.46150958417541177	2
293	0.3911041787769009	0.39600408237291873	49.0	3.4466600336759434	0.08829708512696596	0.011333362281021747	3.5722614707253387e-06	107.0	10.679950216718774	0.0	-39.20833333333334	629819542.9999999	0.2128917388501803	2
294	0.1760188657041615	0.24253868351921404	23.81972588499149	2.641420670075863	0.23690032077449313	0.1942006245713015	1.4461561584222627e-06	79.67699561813117	5.493628884134203	0.0	-52.425000000000004	186102597.0	0.5814424507766245	2
295	0.2900710968625865	0.43802127576259675	32.67309555132229	0.14881899964559686	0.8247734762561352	0.2658943820302237	2.097898910890642e-06	179.01883042753076	1.0929798084352385	0.0	-59.00833333333333	455637620.0	0.2719076273748168	2
296	0.245565457194599	0.7235330595946788	180.0	3.0528338073439776	0.23794369940206153	0.03980168050735621	3.5201802742436795e-06	85.0	5.0197907144230705	0.0	-61.658333333333324	304115225.0	0.03090148321072217	2
297	0.3585471935614363	0.2132177161470219	61.45108479463896	6.507559699842496	0.21441555033291987	0.1041948863103307	2.2158451106918256e-06	22.23691096548195	2.720388713206553	0.0	-58.14166666666666	256153616.0	0.42823509029154183	2
298	0.24472214542879867	0.5862974860163315	156.05164796626593	2.2606851152555287	0.3048648576817574	0.10917242378213843	1.2799493952983097e-06	142.57429304313607	8.124762105948133	0.0	-46.016666666666694	719632488.0	0.16898036855486986	2
299	0.2583673254716347	0.24814176063007415	179.0	12.032415073512723	0.36956658483007704	0.13920997136559618	4.614688409766285e-06	152.0	0.4409545757186293	-6.589098552248278	41.18333333333334	240093388.0	0.49349091389829114	2
300	0.22667166508432768	0.101833014831991	61.37845840479925	3.0336607296744296	0.002064016680946884	0.000819112881719106	3.6111841453485213e-06	103.02445970884702	2.093563849356478	0.0	-3.1166666666666742	167775095.0	0.6714953200836813	2
301	0.35661712139986323	0.18187329442472494	57.0	6.401265710361139	0.47382353280436557	0.09525938397476476	3.5722614707253387e-06	78.0	8.722506918076276	0.0	60.233333333333334	489796276.0	0.46150958417541177	2
302	0.041675585546688654	0.015204677561057284	153.72241880056677	1.2088940465385787	0.1412943868891537	0.136110337515434	7.673817803510335e-06	213.0	1.7454268596109195	-5.503646998508207	-37.46666666666667	476605179.0	0.943119736892254	2
303	0.36165143260760785	0.14731231298419795	123.0	1.1400289957355971	0.16830207492538546	0.02400509004478231	4.510110607280363e-06	156.0	4.293334394320036	0.0	-9.941666666666677	325097162.0	0.4910362544081942	2
304	0.024286805661919146	0.8240111051573819	167.0	3.637456544275831	0.5944077435303461	0.12523040946848227	2.0704747066112802e-06	108.0	7.882569462929226	0.0	-37.40833333333334	756749143.0	0.15170208918069905	2
305	0.024286805661919146	0.8240111051573819	167.0	3.637456544275831	0.5944077435303461	0.12523040946848227	2.0704747066112802e-06	108.0	7.882569462929226	0.0	-37.40833333333334	873216208.0	0.15170208918069905	2
306	0.36102270547070525	0.2980537345059428	208.0	4.7932534110137555	0.169429086029638	0.03708944526957439	1.7272796356133707e-06	80.0	6.440671547583598	0.0	-46.083333333333336	432304795.0	0.3409235601240581	2
307	0.15689462738046042	0.7508005186451303	34.0	1.5541295886640711	0.4297278258615244	0.06467175784255581	6.027722737668729e-06	134.0	6.735541246853359	0.0	-53.32499999999999	279129267.0	0.09230485397440924	2
308	0.36102270547070525	0.2980537345059428	208.0	4.7932534110137555	0.4297278258615244	0.03708944526957439	1.7272796356133707e-06	80.0	6.2796190626532535	0.0	-49.12500000000001	111939673.0	0.3409235601240581	2
309	0.18860192243807422	0.09024913462776701	63.44805316105631	2.647661544975301	0.045644564577208814	0.009194959574120386	4.2134152993364964e-06	36.64398280359197	2.005286846169284	0.0	-43.058333333333344	796042144.0	0.7211489429341588	2
310	0.2608442273508348	1.0918668291472118	96.41241878632277	0.2593196772988626	0.5714214811625197	0.13642242680475875	3.817034473413117e-06	213.0	-50.0	-50.0	-50.0	461479699.0	-0.0	2
311	0.07235767809895235	0.16735469370173905	134.725755467875	1.6214503499404804	0.5848980345853572	0.11238619585019768	1.6618860991751554e-06	151.13973255680384	6.220664984866225	0.0	-36.15833333333333	154994044.0	0.7602876281993086	2
312	0.09211660749429462	0.7805761427975488	108.13017113779375	2.2273463967190374	0.3351405181975232	0.06439260506986315	4.336689627301236e-06	88.83984862117337	6.007083858760232	0.0	-47.64166666666667	373466251.0	0.12730724970815654	2
313	0.22307281023057873	0.8238702576543249	82.0	5.2921645822990175	0.1657079258715412	0.06755269389507491	5.44099555704382e-06	46.0	7.9669345337466595	0.0	9.183333333333337	530421158.0	-0.0	2
314	0.024286805661919146	0.5176473186556079	83.0	5.653844306906688	0.5944077435303461	0.12523040946848227	2.0704747066112802e-06	108.0	9.095508697622563	0.0	64.57500000000002	308928597.0	0.45806587568247303	2
315	0.1793741212234119	1.0016515818622607	213.0	3.5720797148116636	0.08133171793681901	0.002919690847986111	4.777471530125828e-06	133.80233577605367	-50.0	-50.0	-50.0	549224177.0	-0.0	2
316	0.36102270547070525	0.2980537345059428	183.0	5.1212789338576	0.4297278258615244	0.03708944526957439	1.7272796356133707e-06	80.0	6.59783616612328	0.0	-56.95833333333333	631598838.9999999	0.340923560023352	2
317	0.2134698817397456	0.5290559271364834	161.0	0.9456901982987915	0.5456842967538968	0.11386868607883406	2.950921594349435e-06	164.0	4.678310754448461	0.0	-55.00000000000001	732795255.0	0.257474191123771	2
318	0.05010789373332351	0.623125889838076	16.0	4.716833834961818	0.29931236132259587	0.07977755893375472	2.950124497474707e-06	78.0	5.919000439896596	0.0	-48.77500000000001	630710031.0	0.3267662164286005	2
319	0.3911041787769009	0.39600408237291873	49.0	3.4466600336759434	0.08829708512696596	0.011333362281021747	4.604634507293687e-06	107.0	10.522735975257202	0.0	-39.391666666666666	590491822.0	0.2128917388501803	2
320	0.024286805661919146	0.8240111051573819	167.0	3.637456544275831	0.5944077435303461	0.12523040946848227	2.950124497474707e-06	108.0	8.739606128368276	0.0	-37.375	486634777.0	0.15170208918069905	2
321	0.05010789373332351	0.623125889838076	16.0	4.716833834961818	0.29931236132259587	0.07977755893375472	2.0704747066112802e-06	78.0	6.100738506514077	0.0	-47.63333333333332	202131324.0	0.3267662164286005	2
322	0.5932900945032117	0.26643726220593106	34.61868101347861	3.3389560832188243	0.06469449146680817	0.00440804307519961	4.185353221454425e-06	92.52320673068851	8.865615324924963	0.0	-40.88333333333334	344020073.0	0.1402726432908572	2
323	0.1697736588560158	0.8696060759066205	213.0	8.480959643976721	0.2413642213011438	0.09558852859032638	7.854479590948778e-06	213.0	0.3177289236699039	-1.2365866565356125	35.55833333333334	415526342.0	-0.0	2
324	0.31908942876776886	0.3593794504771096	31.75279964707123	6.378688656776514	0.47382353280436557	0.09525938397476476	3.5722614707253387e-06	102.93700930933998	7.694560672465715	0.0	64.00833333333337	297058797.0	0.32153112075512147	2
325	0.3175137886488788	0.16958953242221148	52.74139268154087	4.8935315073716295	0.4671088189295799	0.024823742350975977	8.538476955658132e-06	51.90133732658451	3.1464098877991393	-1.7991010054566932	-52.82499999999999	860338273.0	0.5128966789289098	2
326	0.09204255087357861	0.5384697152497724	144.0	7.662541685182525	0.6014921448576445	0.03128021834376412	4.967522205451564e-06	58.0	4.556164811093758	0.0	-52.90833333333334	378460646.0	0.369487733876649	2
327	0.5932900945032117	0.26643726220593106	34.61868101347861	3.3389560832188243	0.06469449146680817	0.00440804307519961	4.185353221454425e-06	92.52320673068851	8.865615324924963	0.0	-40.88333333333334	344020073.0	0.1402726432908572	2
328	0.3911041787769009	0.39600408237291873	49.0	3.4466600336759434	0.08829708512696596	0.011333362281021747	4.604634507293687e-06	107.0	10.522735975257202	0.0	-39.391666666666666	590491822.0	0.2128917388501803	2
329	0.08655905781783466	0.7363908033960856	213.0	5.463807898046353	0.012832133015501235	0.04538761041830829	4.8277405105841285e-06	75.86755400669796	6.763119162836215	0.0	-38.65833333333333	456985397.0	0.17705067062004431	2
330	0.010229579966557198	0.7345401398909361	199.5538369579067	4.499977284197961	0.8410149909270889	0.06820481698757287	1.440904012622883e-05	57.21102729680611	2.4092140037415373	-0.3443341091090417	-52.258333333333326	430626844.0	0.2552302801425067	2
331	0.31908942876776886	0.3593794504771096	31.75279964707123	6.378688656776514	0.7156994367554557	0.023800466878032674	3.936039946987644e-06	102.93700930933998	9.03955200477991	0.0	83.95833333333333	834509577.0	0.32153112075512147	2
332	0.11497593166535869	0.3627712478000855	4.746519475214345	9.07749750890578	0.08848920771850356	0.04233513231508402	7.631697047975868e-06	162.7122766247465	0.7931732379307701	-6.367111722324078	92.85000000000004	684708125.0	0.5222528205345558	2
333	0.29014897603218337	0.3593794504771096	31.75279964707123	6.378688656776514	0.7156994367554557	0.1730098565423077	5.545104101857966e-06	72.0	7.241528426455826	0.0	-46.050000000000004	549230497.0	0.350471573490707	2
334	0.3653550079710292	0.23036260592925725	122.0	0.9334483203111119	0.3183888769112872	0.08420593560139326	4.4386072248312325e-06	126.0	4.030295411705415	0.0	-14.841666666666669	474336070.0	0.40428238609971356	2
335	0.30305594176374717	0.36130673341723796	127.0	7.198538547028581	0.651703910550979	0.18682331879115224	5.806331625990687e-06	14.0	0.919086933749286	0.0	-24.974999999999994	780319849.0	0.33563732481901487	2
336	0.3405875662452815	0.12205679075200719	13.0	3.0528338073439776	0.23794369940206153	0.03980168050735621	3.5201802742436795e-06	85.0	4.357881527320004	0.0	-48.475	398870072.0	0.5373556430027113	2
337	0.245565457194599	0.7235330595946788	180.0	2.5992433300921562	0.23016379407652485	0.13519187002104296	4.901721403379659e-06	66.0	3.3042323788493455	0.0	-66.85000000000001	649172242.0	0.03090148321072217	2
338	0.5282076178366404	0.27635826075450926	41.891594343561614	8.69223405117026	0.6502810884341292	0.09953576148797988	4.153593778471401e-06	31.645425835057075	8.34557353699395	0.0	-63.49166666666668	462614081.0	0.19543412140885041	2
339	0.40150264661733004	0.6329111906569168	213.0	4.026790466885299	0.13719700759284545	0.05400731524191742	5.379101891625676e-06	46.43752413861784	2.2852099059427147	0.0	-51.31666666666668	107650876.0	-0.0	2
340	0.14059751657255	0.3949502604711327	84.92374948670792	0.8319332706543553	0.06800353292927552	0.15676151856065207	3.897900686329988e-06	98.82333973310732	3.002186149660538	0.0	-53.466666666666676	794273342.0	0.4644522229563173	2
341	0.3653550079710292	0.23036260592925725	122.0	1.4576816747305779	0.5125387525214328	0.19025296317235554	2.1282649847868187e-06	126.0	6.280971127552355	0.0	-3.008333333333354	113776143.0	0.40428238609971356	2
342	0.21717759067454287	0.1726517087681908	107.84641245460548	6.319877220709545	0.0401776770724434	0.009566013479878342	1.587108761353521e-06	137.5844547692349	6.948253024056253	0.0	77.70000000000002	334745678.0	0.6101707005572663	2
343	0.16816276241471187	0.7016058262832966	71.0	5.552861825280125	0.348384718240326	0.1149368520036342	4.949244172423318e-06	78.0	8.291836721063671	0.0	59.47499999999998	519815674.0	0.13023141130199156	2
344	0.10867795675277614	0.31526086201369197	24.73257391929728	0.8680217019682545	0.4964745795740665	0.1396066876934018	1.6095576917469528e-06	120.31354554437752	3.6661147374576686	0.0	-48.266666666666666	639368421.0	0.5760611812335319	2
345	0.22307281023057873	0.8238702576543249	82.0	5.2921645822990175	0.1657079258715412	0.06755269389507491	5.44099555704382e-06	46.0	7.9669345337466595	0.0	9.183333333333337	530421158.0	-0.0	2
346	0.32722497955829943	0.4694767381365999	30.84350096757059	4.970806548869961	0.5820378408928633	0.05179645427619349	6.7708221846150624e-06	173.52955429327477	2.4043480947718	0.0	60.300000000000026	269671770.0	0.2032982823051006	2
347	0.5932900945032117	0.26643726220593106	34.61868101347861	3.3389560832188243	0.06469449146680817	0.00440804307519961	4.185353221454425e-06	92.52320673068851	8.865615324924963	0.0	-40.88333333333334	344020073.0	0.1402726432908572	2
348	0.07949538113780252	0.2434027661097975	16.0	3.4346353559946063	0.6893495811473448	0.15738182894302258	3.200069276131595e-06	61.0	3.5594977315491754	0.0	-54.56666666666667	766631479.0	0.6771018527524	2
349	0.31908942876776886	0.3593794504771096	31.75279964707123	6.378688656776514	0.7156994367554557	0.023800466878032674	6.85769098306703e-06	102.93700930933998	7.078041708655607	-0.44941606240026566	73.875	542852154.0	0.32153112075512147	2
350	0.35661712139986323	0.18187329442472494	57.0	6.401265710361139	0.47382353280436557	0.09525938397476476	3.5722614707253387e-06	78.0	8.722506918076276	0.0	60.233333333333334	489796276.0	0.46150958417541177	3
351	0.35661712139986323	0.18187329442472494	57.0	6.401265710361139	0.47382353280436557	0.09525938397476476	3.5722614707253387e-06	78.0	8.722506918076276	0.0	60.233333333333334	489796276.0	0.46150958417541177	3
352	0.31908942876776886	0.3593794504771096	31.75279964707123	6.378688656776514	0.7156994367554557	0.023800466878032674	6.85769098306703e-06	102.93700930933998	7.078041708655607	-0.44941606240026566	73.875	542852154.0	0.32153112075512147	3
353	0.5932900945032117	0.26643726220593106	34.61868101347861	3.3389560832188243	0.06469449146680817	0.00440804307519961	4.185353221454425e-06	92.52320673068851	8.865615324924963	0.0	-40.88333333333334	344020073.0	0.1402726432908572	3
354	0.31908942876776886	0.3593794504771096	31.75279964707123	6.378688656776514	0.7156994367554557	0.023800466878032674	6.85769098306703e-06	102.93700930933998	7.078041708655607	-0.44941606240026566	73.875	542852154.0	0.32153112075512147	3
355	0.3911041787769009	0.39600408237291873	49.0	3.4466600336759434	0.08829708512696596	0.011333362281021747	4.604634507293687e-06	107.0	10.522735975257202	0.0	-39.391666666666666	590491822.0	0.2128917388501803	3
356	0.35661712139986323	0.18187329442472494	57.0	6.401265710361139	0.47382353280436557	0.09525938397476476	3.5722614707253387e-06	78.0	8.722506918076276	0.0	60.233333333333334	489796276.0	0.46150958417541177	3
357	0.5932900945032117	0.26643726220593106	34.61868101347861	3.3389560832188243	0.06469449146680817	0.00440804307519961	4.185353221454425e-06	92.52320673068851	8.865615324924963	0.0	-40.88333333333334	344020073.0	0.1402726432908572	3
358	0.3911041787769009	0.39600408237291873	49.0	3.4466600336759434	0.08829708512696596	0.011333362281021747	4.604634507293687e-06	107.0	10.522735975257202	0.0	-39.391666666666666	590491822.0	0.2128917388501803	3
359	0.024286805661919146	0.5176473186556079	83.0	5.653844306906688	0.5944077435303461	0.12523040946848227	2.0704747066112802e-06	108.0	9.095508697622563	0.0	64.57500000000002	308928597.0	0.45806587568247303	3
360	0.3911041787769009	0.39600408237291873	49.0	3.4466600336759434	0.08829708512696596	0.011333362281021747	4.604634507293687e-06	107.0	10.522735975257202	0.0	-39.391666666666666	590491822.0	0.2128917388501803	3
361	0.22307281023057873	0.8238702576543249	82.0	5.2921645822990175	0.1657079258715412	0.06755269389507491	5.44099555704382e-06	46.0	7.9669345337466595	0.0	9.183333333333337	530421158.0	-0.0	3
362	0.5932900945032117	0.26643726220593106	34.61868101347861	3.3389560832188243	0.06469449146680817	0.00440804307519961	4.185353221454425e-06	92.52320673068851	8.865615324924963	0.0	-40.88333333333334	344020073.0	0.1402726432908572	3
363	0.16558681576151155	0.5473046576918197	86.0	1.4576816747305779	0.5125387525214328	0.19025296317235554	2.1282649847868187e-06	144.0	7.782069968333804	0.0	-50.90833333333333	538315158.0	0.28710852654666874	3
364	0.3911041787769009	0.39600408237291873	49.0	3.4466600336759434	0.08829708512696596	0.011333362281021747	4.604634507293687e-06	107.0	10.522735975257202	0.0	-39.391666666666666	590491822.0	0.2128917388501803	3
365	0.024286805661919146	0.8240111051573819	167.0	3.637456544275831	0.5944077435303461	0.12523040946848227	2.0704747066112802e-06	108.0	7.882569462929226	0.0	-37.40833333333334	109677913.0	0.15170208918069905	3
366	0.31908942876776886	0.3593794504771096	31.75279964707123	6.378688656776514	0.7156994367554557	0.023800466878032674	3.936039946987644e-06	102.93700930933998	9.03955200477991	0.0	83.95833333333333	834509577.0	0.32153112075512147	3
367	0.22307281023057873	0.8238702576543249	82.0	5.2921645822990175	0.1657079258715412	0.06755269389507491	5.44099555704382e-06	46.0	7.9669345337466595	0.0	9.183333333333337	530421158.0	-0.0	3
368	0.5932900945032117	0.26643726220593106	34.61868101347861	3.3389560832188243	0.06469449146680817	0.00440804307519961	4.185353221454425e-06	92.52320673068851	8.865615324924963	0.0	-40.88333333333334	344020073.0	0.1402726432908572	3
369	0.3911041787769009	0.39600408237291873	49.0	3.4466600336759434	0.08829708512696596	0.011333362281021747	4.604634507293687e-06	107.0	10.522735975257202	0.0	-39.391666666666666	590491822.0	0.2128917388501803	3
370	0.22307281023057873	0.8238702576543249	82.0	5.2921645822990175	0.1657079258715412	0.06755269389507491	5.44099555704382e-06	46.0	7.9669345337466595	0.0	9.183333333333337	530421158.0	-0.0	3
371	0.5932900945032117	0.26643726220593106	34.61868101347861	3.3389560832188243	0.06469449146680817	0.00440804307519961	4.185353221454425e-06	92.52320673068851	8.865615324924963	0.0	-40.88333333333334	344020073.0	0.1402726432908572	3
372	0.3911041787769009	0.39600408237291873	49.0	3.4466600336759434	0.08829708512696596	0.011333362281021747	4.604634507293687e-06	107.0	10.522735975257202	0.0	-39.391666666666666	590491822.0	0.2128917388501803	3
373	0.35661712139986323	0.18187329442472494	57.0	6.401265710361139	0.47382353280436557	0.09525938397476476	3.5722614707253387e-06	78.0	8.722506918076276	0.0	60.233333333333334	489796276.0	0.46150958417541177	3
374	0.35661712139986323	0.18187329442472494	57.0	6.401265710361139	0.47382353280436557	0.09525938397476476	3.5722614707253387e-06	78.0	8.722506918076276	0.0	60.233333333333334	489796276.0	0.46150958417541177	3
375	0.024286805661919146	0.8240111051573819	167.0	3.637456544275831	0.5944077435303461	0.12523040946848227	2.0704747066112802e-06	108.0	7.882569462929226	0.0	-37.40833333333334	109677913.0	0.15170208918069905	3
376	0.35661712139986323	0.18187329442472494	57.0	6.401265710361139	0.47382353280436557	0.09525938397476476	3.5722614707253387e-06	78.0	8.722506918076276	0.0	60.233333333333334	489796276.0	0.46150958417541177	3
377	0.22307281023057873	0.8238702576543249	82.0	5.2921645822990175	0.1657079258715412	0.06755269389507491	5.44099555704382e-06	46.0	7.9669345337466595	0.0	9.183333333333337	530421158.0	-0.0	3
378	0.3911041787769009	0.39600408237291873	49.0	3.4466600336759434	0.08829708512696596	0.011333362281021747	4.604634507293687e-06	107.0	10.522735975257202	0.0	-39.391666666666666	590491822.0	0.2128917388501803	3
379	0.3911041787769009	0.39600408237291873	49.0	3.4466600336759434	0.08829708512696596	0.011333362281021747	4.604634507293687e-06	107.0	10.522735975257202	0.0	-39.391666666666666	590491822.0	0.2128917388501803	3
380	0.22307281023057873	0.8238702576543249	82.0	5.2921645822990175	0.1657079258715412	0.06755269389507491	5.44099555704382e-06	46.0	7.9669345337466595	0.0	9.183333333333337	530421158.0	-0.0	3
381	0.15689462738046042	0.7508005186451303	34.0	1.5541295886640711	0.169429086029638	0.06467175784255581	6.027722737668729e-06	134.0	7.063222872909037	0.0	-52.28333333333334	456733081.0	0.09230485397440924	3
382	0.31908942876776886	0.3593794504771096	31.75279964707123	6.378688656776514	0.7156994367554557	0.023800466878032674	3.936039946987644e-06	102.93700930933998	9.03955200477991	0.0	83.95833333333333	834509577.0	0.32153112075512147	3
383	0.3911041787769009	0.39600408237291873	49.0	3.4466600336759434	0.08829708512696596	0.011333362281021747	4.604634507293687e-06	107.0	10.522735975257202	0.0	-39.391666666666666	590491822.0	0.2128917388501803	3
384	0.31908942876776886	0.3593794504771096	31.75279964707123	6.378688656776514	0.7156994367554557	0.023800466878032674	6.85769098306703e-06	102.93700930933998	7.078041708655607	-0.44941606240026566	73.875	542852154.0	0.32153112075512147	3
385	0.3911041787769009	0.39600408237291873	49.0	3.4466600336759434	0.08829708512696596	0.011333362281021747	4.604634507293687e-06	107.0	10.522735975257202	0.0	-39.391666666666666	590491822.0	0.2128917388501803	3
386	0.22307281023057873	0.8238702576543249	82.0	5.2921645822990175	0.1657079258715412	0.06755269389507491	5.44099555704382e-06	46.0	7.9669345337466595	0.0	9.183333333333337	530421158.0	-0.0	3
387	0.3518717502029799	0.27905710327797767	83.0	5.653844306906688	0.0914651076770695	0.01110861971714867	2.4733199405101574e-06	119.0	8.011979341452669	0.0	180.5916666666667	682482334.0	0.3690711465190424	3
388	0.3911041787769009	0.39600408237291873	49.0	3.4466600336759434	0.08829708512696596	0.011333362281021747	4.604634507293687e-06	107.0	10.522735975257202	0.0	-39.391666666666666	590491822.0	0.2128917388501803	3
389	0.5932900945032117	0.26643726220593106	34.61868101347861	3.3389560832188243	0.06469449146680817	0.00440804307519961	4.185353221454425e-06	92.52320673068851	8.865615324924963	0.0	-40.88333333333334	344020073.0	0.1402726432908572	3
390	0.5932900945032117	0.26643726220593106	34.61868101347861	3.3389560832188243	0.06469449146680817	0.00440804307519961	4.185353221454425e-06	92.52320673068851	8.865615324924963	0.0	-40.88333333333334	344020073.0	0.1402726432908572	3
391	0.16558681576151155	0.5473046576918197	86.0	1.4576816747305779	0.5125387525214328	0.19025296317235554	2.1282649847868187e-06	144.0	7.782069968333804	0.0	-50.90833333333333	538315158.0	0.28710852654666874	3
392	0.35661712139986323	0.18187329442472494	57.0	6.401265710361139	0.47382353280436557	0.09525938397476476	3.5722614707253387e-06	78.0	8.722506918076276	0.0	60.233333333333334	489796276.0	0.46150958417541177	3
393	0.3518717502029799	0.27905710327797767	83.0	5.653844306906688	0.0914651076770695	0.01110861971714867	2.4733199405101574e-06	119.0	8.011979341452669	0.0	180.5916666666667	682482334.0	0.3690711465190424	3
394	0.3518717502029799	0.27905710327797767	83.0	5.653844306906688	0.0914651076770695	0.01110861971714867	2.4733199405101574e-06	119.0	8.011979341452669	0.0	180.5916666666667	682482334.0	0.3690711465190424	3
395	0.5932900945032117	0.26643726220593106	34.61868101347861	3.3389560832188243	0.06469449146680817	0.00440804307519961	4.185353221454425e-06	92.52320673068851	8.865615324924963	0.0	-40.88333333333334	344020073.0	0.1402726432908572	3
396	0.3911041787769009	0.39600408237291873	49.0	3.4466600336759434	0.08829708512696596	0.011333362281021747	4.604634507293687e-06	107.0	10.522735975257202	0.0	-39.391666666666666	590491822.0	0.2128917388501803	3
397	0.22307281023057873	0.8238702576543249	82.0	5.2921645822990175	0.1657079258715412	0.06755269389507491	5.44099555704382e-06	46.0	7.9669345337466595	0.0	9.183333333333337	530421158.0	-0.0	3
398	0.35661712139986323	0.18187329442472494	57.0	6.401265710361139	0.47382353280436557	0.09525938397476476	4.604634507293687e-06	78.0	7.69763744166183	0.0	60.433333333333366	743693577.0	0.46150958417541177	3
399	0.5282076178366404	0.27635826075450926	41.891594343561614	8.69223405117026	0.6502810884341292	0.09953576148797988	4.153593778471401e-06	31.645425835057075	8.34557353699395	0.0	-63.49166666666668	462614081.0	0.19543412140885041	3
400	0.3518717502029799	0.27905710327797767	83.0	5.653844306906688	0.0914651076770695	0.01110861971714867	2.4733199405101574e-06	119.0	8.011979341452669	0.0	180.5916666666667	682482334.0	0.3690711465190424	3
401	0.3518717502029799	0.27905710327797767	83.0	5.653844306906688	0.0914651076770695	0.01110861971714867	2.4733199405101574e-06	119.0	8.011979341452669	0.0	180.5916666666667	682482334.0	0.3690711465190424	3
402	0.5932900945032117	0.26643726220593106	34.61868101347861	3.3389560832188243	0.06469449146680817	0.00440804307519961	4.185353221454425e-06	92.52320673068851	8.865615324924963	0.0	-40.88333333333334	344020073.0	0.1402726432908572	3
403	0.024286805661919146	0.5176473186556079	83.0	5.653844306906688	0.5944077435303461	0.12523040946848227	2.0704747066112802e-06	108.0	9.095508697622563	0.0	64.57500000000002	308928597.0	0.45806587568247303	3
404	0.024286805661919146	0.8240111051573819	167.0	3.637456544275831	0.5944077435303461	0.12523040946848227	2.0704747066112802e-06	108.0	7.882569462929226	0.0	-37.40833333333334	109677913.0	0.15170208918069905	3
405	0.31908942876776886	0.3593794504771096	31.75279964707123	6.378688656776514	0.47382353280436557	0.09525938397476476	3.5722614707253387e-06	102.93700930933998	7.694560672465715	0.0	64.00833333333337	297058797.0	0.32153112075512147	3
406	0.31908942876776886	0.3593794504771096	31.75279964707123	6.378688656776514	0.7156994367554557	0.023800466878032674	3.936039946987644e-06	102.93700930933998	9.03955200477991	0.0	83.95833333333333	834509577.0	0.32153112075512147	3
407	0.024286805661919146	0.8240111051573819	167.0	3.637456544275831	0.5944077435303461	0.12523040946848227	2.0704747066112802e-06	108.0	7.882569462929226	0.0	-37.40833333333334	756749143.0	0.15170208918069905	3
408	0.3911041787769009	0.39600408237291873	49.0	3.4466600336759434	0.08829708512696596	0.011333362281021747	4.604634507293687e-06	107.0	10.522735975257202	0.0	-39.391666666666666	590491822.0	0.2128917388501803	3
409	0.5932900945032117	0.26643726220593106	34.61868101347861	3.3389560832188243	0.06469449146680817	0.00440804307519961	4.185353221454425e-06	92.52320673068851	8.865615324924963	0.0	-40.88333333333334	344020073.0	0.1402726432908572	3
410	0.5932900945032117	0.26643726220593106	34.61868101347861	3.3389560832188243	0.06469449146680817	0.00440804307519961	4.185353221454425e-06	92.52320673068851	8.865615324924963	0.0	-40.88333333333334	344020073.0	0.1402726432908572	3
411	0.31908942876776886	0.3593794504771096	31.75279964707123	6.378688656776514	0.7156994367554557	0.023800466878032674	6.85769098306703e-06	102.93700930933998	7.078041708655607	-0.44941606240026566	73.875	542852154.0	0.32153112075512147	3
412	0.5932900945032117	0.26643726220593106	34.61868101347861	3.3389560832188243	0.06469449146680817	0.00440804307519961	4.185353221454425e-06	92.52320673068851	8.865615324924963	0.0	-40.88333333333334	344020073.0	0.1402726432908572	3
413	0.3911041787769009	0.39600408237291873	49.0	3.4466600336759434	0.08829708512696596	0.011333362281021747	4.604634507293687e-06	107.0	10.522735975257202	0.0	-39.391666666666666	590491822.0	0.2128917388501803	3
414	0.3911041787769009	0.39600408237291873	49.0	3.4466600336759434	0.08829708512696596	0.011333362281021747	3.5722614707253387e-06	107.0	10.679950216718774	0.0	-39.20833333333334	629819542.9999999	0.2128917388501803	3
415	0.024286805661919146	0.8240111051573819	167.0	3.637456544275831	0.5944077435303461	0.12523040946848227	2.0704747066112802e-06	108.0	7.882569462929226	0.0	-37.40833333333334	109677913.0	0.15170208918069905	3
416	0.22307281023057873	0.8238702576543249	82.0	5.2921645822990175	0.1657079258715412	0.06755269389507491	5.44099555704382e-06	46.0	7.9669345337466595	0.0	9.183333333333337	530421158.0	-0.0	3
417	0.3911041787769009	0.39600408237291873	49.0	3.4466600336759434	0.08829708512696596	0.011333362281021747	4.604634507293687e-06	107.0	10.522735975257202	0.0	-39.391666666666666	590491822.0	0.2128917388501803	3
418	0.22307281023057873	0.8238702576543249	82.0	5.2921645822990175	0.1657079258715412	0.06755269389507491	5.44099555704382e-06	46.0	7.9669345337466595	0.0	9.183333333333337	530421158.0	-0.0	3
419	0.16816276241471187	0.7016058262832966	71.0	5.552861825280125	0.348384718240326	0.1149368520036342	4.949244172423318e-06	78.0	8.291836721063671	0.0	59.47499999999998	519815674.0	0.13023141130199156	3
420	0.1377137081389107	0.13548940888476502	79.535097764347	5.7171655520649285	0.2739757121749642	0.060627017007100756	4.640429104362236e-06	35.34661637048361	2.3072145856709483	0.0	-62.475	167910358.0	0.7267968829763243	3
421	0.35661712139986323	0.18187329442472494	57.0	6.401265710361139	0.47382353280436557	0.09525938397476476	3.5722614707253387e-06	78.0	8.722506918076276	0.0	60.233333333333334	489796276.0	0.46150958417541177	3
422	0.31908942876776886	0.3593794504771096	31.75279964707123	6.378688656776514	0.7156994367554557	0.023800466878032674	6.85769098306703e-06	102.93700930933998	7.078041708655607	-0.44941606240026566	73.875	542852154.0	0.32153112075512147	3
423	0.5097546106437618	0.4707756743350697	54.862553764644076	2.2300933036407713	0.056643729625116324	0.006547965872374365	3.9431205561286135e-06	113.77885467401077	2.105154035509429	0.0	42.983333333333334	775391299.0	0.019469715021168454	3
424	0.35740373676840953	0.6557973207475809	43.90001379093804	6.236281460220397	0.08185695225953371	0.00126834109488674	3.776337169416982e-06	128.0855411124926	-0.04380048591895758	0.0	-25.225000000000023	107237328.0	-0.0	3
425	0.3911041787769009	0.3593794504771096	31.75279964707123	6.378688656776514	0.7156994367554557	0.023800466878032674	6.85769098306703e-06	102.93700930933998	6.87822554040356	0.0	60.741666666666674	363928388.0	0.24951637074598954	3
426	0.27211769317711765	0.1104660497401997	32.88752828779266	4.500545654559329	0.5309776321178868	0.10159781387879407	3.873523484450122e-06	45.290390622089774	3.233651014786469	0.0	-55.474999999999994	494645325.0	0.6174162570826827	3
427	0.050163840726947795	0.1817176687183507	16.249815325267676	0.026194738784772742	0.026025027821567966	0.007005703879454687	2.80794332987883e-06	152.51847356854626	2.371879135928907	0.0	-26.458333333333314	876704100.0	0.7681184905547015	3
428	0.3911041787769009	0.39600408237291873	49.0	3.4466600336759434	0.08829708512696596	0.011333362281021747	4.604634507293687e-06	107.0	10.522735975257202	0.0	-39.391666666666666	590491822.0	0.2128917388501803	3
429	0.024286805661919146	0.5176473186556079	83.0	5.653844306906688	0.5944077435303461	0.12523040946848227	2.0704747066112802e-06	108.0	9.095508697622563	0.0	64.57500000000002	308928597.0	0.45806587568247303	3
430	0.5279998114586456	0.2111249291331176	43.15221197748642	2.3315873516133188	0.10297809531670168	0.011481312875818819	3.6839110800208717e-06	192.4511290676021	6.362633811175705	0.0	76.15833333333335	873938408.0	0.26087525940823686	3
431	0.22307281023057873	0.8238702576543249	82.0	5.2921645822990175	0.1657079258715412	0.06755269389507491	5.44099555704382e-06	46.0	7.9669345337466595	0.0	9.183333333333337	530421158.0	-0.0	3
432	0.5932900945032117	0.26643726220593106	86.0	1.4576816747305779	0.06469449146680817	0.00440804307519961	4.185353221454425e-06	92.52320673068851	5.719231627933539	0.0	68.75	883148193.0	0.1402726432908572	3
433	0.16558681576151155	0.5473046576918197	34.61868101347861	3.3389560832188243	0.5125387525214328	0.19025296317235554	2.1282649847868187e-06	144.0	5.720466933384621	0.0	53.1666666666667	874079175.0	0.28710852654666874	3
434	0.3911041787769009	0.39600408237291873	49.0	3.4466600336759434	0.08829708512696596	0.011333362281021747	4.604634507293687e-06	107.0	10.522735975257202	0.0	-39.391666666666666	590491822.0	0.2128917388501803	3
435	0.024286805661919146	0.8240111051573819	167.0	3.637456544275831	0.5944077435303461	0.12523040946848227	2.0704747066112802e-06	108.0	7.882569462929226	0.0	-37.40833333333334	109677913.0	0.15170208918069905	3
436	0.31908942876776886	0.3593794504771096	31.75279964707123	6.378688656776514	0.7156994367554557	0.023800466878032674	3.936039946987644e-06	102.93700930933998	9.03955200477991	0.0	83.95833333333333	834509577.0	0.32153112075512147	3
437	0.22307281023057873	0.8238702576543249	82.0	5.2921645822990175	0.1657079258715412	0.06755269389507491	5.44099555704382e-06	46.0	7.9669345337466595	0.0	9.183333333333337	530421158.0	-0.0	3
438	0.5932900945032117	0.26643726220593106	34.61868101347861	3.4466600336759434	0.08829708512696596	0.011333362281021747	4.185353221454425e-06	92.52320673068851	10.326435686753303	0.0	-42.68333333333334	532862813.0	0.1402726432908572	3
439	0.3911041787769009	0.39600408237291873	49.0	3.3389560832188243	0.06469449146680817	0.00440804307519961	4.604634507293687e-06	107.0	9.585577322135496	0.0	-35.13333333333334	479668916.0	0.2128917388501803	3
440	0.31133392815751115	1.368178513706817	22.707675029905516	4.226231127797112	0.16161988633954721	0.07800648454623393	7.492124202225235e-06	27.771309015039883	-50.0	-50.0	-50.0	363023862.0	-0.0	3
441	0.6034238574515552	0.2513166155944758	50.156768996985804	3.1886235665014984	0.08221427540663293	0.006154526908539263	1.000708342703667e-06	44.72204507514752	3.3475673589118387	0.0	-46.20833333333334	258141050.0	0.14525952695396893	3
442	0.3911041787769009	0.39600408237291873	49.0	3.4466600336759434	0.08829708512696596	0.011333362281021747	4.604634507293687e-06	107.0	10.522735975257202	0.0	-39.391666666666666	590491822.0	0.2128917388501803	3
443	0.2160901284651228	0.0939650578084757	46.18922910703532	1.18121786080492	0.17591418579282292	0.08848794782744249	3.711411954684037e-06	62.97599993220197	1.9367366383075986	0.0	-52.34166666666666	864598353.9999999	0.6899448137264015	3
444	0.35661712139986323	0.18187329442472494	57.0	6.401265710361139	0.47382353280436557	0.09525938397476476	3.5722614707253387e-06	78.0	8.722506918076276	0.0	60.233333333333334	489796276.0	0.46150958417541177	3
445	0.029621038013285004	0.7498688925162575	213.0	4.75856859777309	0.6716811459636477	0.19379071828368952	3.115606838097723e-07	50.823310626348686	1.3104560267783896	0.0	-50.98333333333334	200535187.0	0.22051025146728687	3
446	0.35661712139986323	0.18187329442472494	57.0	6.401265710361139	0.47382353280436557	0.09525938397476476	3.5722614707253387e-06	78.0	8.722506918076276	0.0	60.233333333333334	489796276.0	0.46150958417541177	3
447	0.22307281023057873	0.8238702576543249	82.0	5.2921645822990175	0.1657079258715412	0.06755269389507491	5.44099555704382e-06	46.0	7.9669345337466595	0.0	9.183333333333337	530421158.0	-0.0	3
448	0.5079531677195654	0.3222845762880612	28.907839326142156	3.777445521332041	0.1388026003672763	0.005192045371013238	3.658025732106904e-06	54.71677725974832	6.342420300914004	0.0	-41.06666666666669	203039898.0	0.16976225599237338	3
449	0.3911041787769009	0.39600408237291873	49.0	3.4466600336759434	0.08829708512696596	0.011333362281021747	4.604634507293687e-06	107.0	10.522735975257202	0.0	-39.391666666666666	388291863.0	0.2128917388501803	3
450	0.22307281023057873	0.8238702576543249	82.0	5.2921645822990175	0.1657079258715412	0.06755269389507491	5.44099555704382e-06	46.0	7.9669345337466595	0.0	9.183333333333337	530421158.0	-0.0	3
451	0.15689462738046042	0.7508005186451303	34.0	1.5541295886640711	0.169429086029638	0.06467175784255581	6.027722737668729e-06	134.0	7.063222872909037	0.0	-52.28333333333334	456733081.0	0.09230485397440924	3
452	0.31908942876776886	0.39600408237291873	49.0	3.4466600336759434	0.7156994367554557	0.023800466878032674	3.936039946987644e-06	102.93700930933998	8.228357027351407	0.0	-54.21666666666667	181826882.0	0.28490648885931247	3
453	0.3911041787769009	0.3593794504771096	31.75279964707123	6.378688656776514	0.08829708512696596	0.011333362281021747	4.604634507293687e-06	107.0	10.634978213523475	0.0	-42.18333333333333	660537727.0	0.24951637074598954	3
454	0.06617682515907608	0.3692153565819018	28.622720269043647	7.0394901488489	0.007689860395661774	0.009714936111611786	2.425933988174933e-06	139.664793916999	5.879040315530506	0.0	40.60000000000001	148569766.0	0.5646078182590222	3
455	0.3573854231000493	0.4586526275135512	32.0464794012871	3.096060728195774	0.00833998006219791	0.011398951560585924	8.282645120937488e-06	58.4150515286632	5.23706039593284	0.0	-48.35000000000001	872387689.0	0.18396194938639954	3
456	0.22307281023057873	0.8238702576543249	82.0	5.2921645822990175	0.1657079258715412	0.06755269389507491	5.44099555704382e-06	46.0	7.9669345337466595	0.0	9.183333333333337	530421158.0	-0.0	3
457	0.3518717502029799	0.27905710327797767	83.0	5.653844306906688	0.0914651076770695	0.01110861971714867	2.4733199405101574e-06	119.0	8.011979341452669	0.0	180.5916666666667	682482334.0	0.3690711465190424	3
458	0.3911041787769009	0.39600408237291873	49.0	3.4466600336759434	0.08829708512696596	0.011333362281021747	4.604634507293687e-06	107.0	10.522735975257202	0.0	-39.391666666666666	590491822.0	0.2128917388501803	3
459	0.5932900945032117	0.26643726220593106	34.61868101347861	3.3389560832188243	0.06469449146680817	0.00440804307519961	4.185353221454425e-06	92.52320673068851	8.865615324924963	0.0	-40.88333333333334	344020073.0	0.1402726432908572	3
460	0.5932900945032117	0.26643726220593106	34.61868101347861	3.3389560832188243	0.06469449146680817	0.00440804307519961	4.185353221454425e-06	92.52320673068851	8.865615324924963	0.0	-40.88333333333334	344020073.0	0.1402726432908572	3
461	0.22665268210109923	0.8098443875486632	97.46857499884484	0.42831316746293235	0.6961360721477502	0.06672639765895806	2.373455855327919e-07	98.91624990396829	0.22839490938925167	0.0	-36.95833333333333	513591830.0	-0.0	3
462	0.35661712139986323	0.27905710327797767	83.0	6.401265710361139	0.47382353280436557	0.09525938397476476	3.5722614707253387e-06	78.0	7.625959849612054	0.0	58.88333333333334	722691590.0	0.36432577532215915	3
463	0.3518717502029799	0.18187329442472494	57.0	5.653844306906688	0.0914651076770695	0.01110861971714867	2.4733199405101574e-06	119.0	9.623510213922938	0.0	127.61666666666669	282086089.0	0.4662549553722952	3
464	0.3518717502029799	0.27905710327797767	83.0	5.653844306906688	0.0914651076770695	0.01110861971714867	2.4733199405101574e-06	119.0	8.011979341452669	0.0	180.5916666666667	682482334.0	0.3690711465190424	3
465	0.7557074851492571	0.23175109124825793	22.601682164244753	3.946710033096952	0.02253043267784622	0.008559612702808125	6.702765513192242e-06	77.86183559377602	3.191438106032926	0.0	102.02499999999998	554664096.0	0.012541423602485002	3
466	0.6175831693915372	0.4858071895955229	13.092054845375813	3.2981553079763817	0.18332483557796153	0.006343250621759888	1.756048903591726e-06	122.94402139432793	-50.0	-50.0	-50.0	466130805.0	-0.0	3
467	0.27869217868049984	0.9580594605338393	70.64849625791736	2.194006483308315	0.20263616603397008	0.02836140537852916	6.567640007956002e-06	55.568836033818975	1.56658524298512	0.0	8.574999999999996	850316253.0	-0.0	3
468	0.49798406656934313	0.22849764554033514	30.902499109081006	1.872879100939696	0.5172201028907472	0.1452812139496092	5.299115238504252e-06	45.154765202745615	2.7514329956949375	0.0	-61.13333333333333	383236811.0	0.27351828789032173	3
469	0.5041218702111236	0.31451180441885557	82.20902666998202	10.244549862058404	0.1717721674675381	0.06030657172640737	5.109471793703644e-06	11.666818384174846	2.7663167890340894	0.0	64.67499999999998	382548789.0	0.18136632537002084	3
470	0.3518717502029799	0.27905710327797767	83.0	5.653844306906688	0.0914651076770695	0.01110861971714867	2.4733199405101574e-06	119.0	8.011979341452669	0.0	180.5916666666667	682482334.0	0.3690711465190424	3
471	0.3518717502029799	0.27905710327797767	83.0	5.653844306906688	0.0914651076770695	0.01110861971714867	2.4733199405101574e-06	119.0	8.011979341452669	0.0	180.5916666666667	682482334.0	0.3690711465190424	3
472	0.9747405703296386	0.29006206138576374	56.11820533896509	2.787708231910132	0.08838230109809558	0.005922371268706414	4.93322177525935e-06	53.46905701020463	5.871674932180518	0.0	4.700000000000003	196549519.0	-0.0	3
473	0.024286805661919146	0.5176473186556079	83.0	5.653844306906688	0.5944077435303461	0.12523040946848227	2.0704747066112802e-06	108.0	9.095508697622563	0.0	64.57500000000002	308928597.0	0.45806587568247303	3
474	0.02686984417832545	0.5664944026456973	38.43994774383116	6.075252648191262	0.4429773474975024	0.10181157721460452	1.8273171874440952e-06	77.93096242257198	7.860052268357286	0.0	-48.89166666666667	757327545.0	0.4066357531759772	3
475	0.29656659900078697	0.9360970524547507	213.0	0.6744798703336814	0.35893851620644723	0.17045849013261088	9.24487565608776e-07	97.61225511212906	0.36695802245644416	0.0	-44.91666666666667	309367809.0	-0.0	3
476	0.31908942876776886	0.3593794504771096	31.75279964707123	6.378688656776514	0.7156994367554557	0.023800466878032674	3.936039946987644e-06	102.93700930933998	9.03955200477991	0.0	83.95833333333333	834509577.0	0.32153112075512147	3
477	0.024286805661919146	0.8240111051573819	167.0	3.637456544275831	0.5944077435303461	0.12523040946848227	2.0704747066112802e-06	108.0	7.882569462929226	0.0	-37.40833333333334	756749143.0	0.15170208918069905	3
478	0.3911041787769009	0.39600408237291873	49.0	3.4466600336759434	0.08829708512696596	0.011333362281021747	4.604634507293687e-06	107.0	10.522735975257202	0.0	-39.391666666666666	590491822.0	0.2128917388501803	3
479	0.5553402102611156	0.12699197887968702	9.792575456855186	5.064177935433822	0.07734702107237915	0.005395210594170998	1.1523589807139768e-06	16.210208473331818	0.8649701181059086	0.0	-44.074999999999996	316561743.0	0.3176678108591974	3
480	0.3790370394906771	0.2444273955017664	48.8929559487065	1.665493605925661	0.029316029899425104	0.005367065105202193	4.794100193781079e-06	38.95396082261284	2.8740806142109143	0.0	-41.16666666666665	605569027.0	0.3765355650075566	3
481	0.11438542726220535	0.6747182858317349	45.05068030761238	6.610642879802361	0.8958038026853539	0.021222442791399627	9.480783167307e-06	72.02184576717377	6.285538834937125	0.0	-49.875	444978323.0	0.21089628690605977	3
482	0.010058483414729036	0.021778703882131656	23.933026808726805	2.0278391617431053	0.06178400629558858	0.0006489997588934554	4.993886721490469e-06	47.22698370010653	1.5359427496515572	-0.18522126581579101	-35.71666666666667	362621611.0	0.9681628127031393	3
483	0.41792260239697937	0.3752178777606989	49.76899491861535	2.240310833634187	0.14799038446421398	0.0016240543552984606	7.83525533006117e-06	98.38905484371311	7.0226969969402155	0.0	-47.08333333333335	869708816.0	0.20685951984232176	3
484	0.34893340292976016	0.3318094073896586	96.42091409079117	3.672557057335668	0.023805672788907856	0.01937498103614992	2.4895428818435792e-06	68.43269134468859	7.684786584851125	0.0	-37.00833333333334	893079345.0	0.31925718968058125	3
485	0.024286805661919146	0.8240111051573819	167.0	3.637456544275831	0.5944077435303461	0.12523040946848227	2.0704747066112802e-06	108.0	7.882569462929226	0.0	-37.40833333333334	109677913.0	0.15170208918069905	3
486	0.11262057032540507	0.8580908484395632	2.5192929246252973	3.513555736324643	0.1409123802734651	0.009966909448430677	5.3568826641487645e-06	24.73690409088788	-0.12453884020930417	0.0	-60.36666666666667	460259353.0	0.029288581235031752	3
487	0.3911041787769009	0.39600408237291873	82.0	5.2921645822990175	0.1657079258715412	0.06755269389507491	5.44099555704382e-06	107.0	4.044378035430663	0.0	60.825	439942321.0	0.2128917388501803	3
488	0.22307281023057873	0.8238702576543249	82.0	5.2921645822990175	0.1657079258715412	0.06755269389507491	5.44099555704382e-06	46.0	7.9669345337466595	0.0	9.183333333333337	530421158.0	-0.0	3
489	0.16816276241471187	0.7016058262832966	71.0	5.552861825280125	0.348384718240326	0.1149368520036342	4.949244172423318e-06	78.0	8.291836721063671	0.0	59.47499999999998	519815674.0	0.13023141130199156	3
490	0.5932900945032117	0.26643726220593106	34.61868101347861	3.3389560832188243	0.06469449146680817	0.00440804307519961	4.185353221454425e-06	92.52320673068851	8.865615324924963	0.0	-40.88333333333334	344020073.0	0.1402726432908572	4
491	0.3911041787769009	0.39600408237291873	49.0	3.4466600336759434	0.08829708512696596	0.011333362281021747	4.604634507293687e-06	107.0	10.522735975257202	0.0	-39.391666666666666	590491822.0	0.2128917388501803	4
492	0.3911041787769009	0.3593794504771096	31.75279964707123	6.378688656776514	0.08829708512696596	0.011333362281021747	4.604634507293687e-06	107.0	10.634978213523475	0.0	-42.18333333333333	660537727.0	0.24951637074598954	4
493	0.3911041787769009	0.39600408237291873	49.0	3.4466600336759434	0.08829708512696596	0.011333362281021747	4.604634507293687e-06	107.0	10.522735975257202	0.0	-39.391666666666666	590491822.0	0.2128917388501803	4
494	0.3911041787769009	0.39600408237291873	49.0	3.4466600336759434	0.08829708512696596	0.011333362281021747	4.604634507293687e-06	107.0	10.522735975257202	0.0	-39.391666666666666	590491822.0	0.2128917388501803	4
495	0.3911041787769009	0.39600408237291873	49.0	3.4466600336759434	0.08829708512696596	0.011333362281021747	4.604634507293687e-06	107.0	10.522735975257202	0.0	-39.391666666666666	590491822.0	0.2128917388501803	4
496	0.3911041787769009	0.39600408237291873	49.0	3.4466600336759434	0.08829708512696596	0.011333362281021747	3.5722614707253387e-06	107.0	10.679950216718774	0.0	-39.20833333333334	629819542.9999999	0.2128917388501803	4
497	0.3911041787769009	0.39600408237291873	49.0	3.4466600336759434	0.08829708512696596	0.011333362281021747	4.604634507293687e-06	107.0	10.522735975257202	0.0	-39.391666666666666	590491822.0	0.2128917388501803	4
498	0.31908942876776886	0.3593794504771096	31.75279964707123	6.378688656776514	0.7156994367554557	0.023800466878032674	3.936039946987644e-06	102.93700930933998	9.03955200477991	0.0	83.95833333333333	834509577.0	0.32153112075512147	4
499	0.3911041787769009	0.39600408237291873	49.0	3.4466600336759434	0.08829708512696596	0.011333362281021747	4.604634507293687e-06	107.0	10.522735975257202	0.0	-39.391666666666666	590491822.0	0.2128917388501803	4
500	0.3911041787769009	0.39600408237291873	49.0	3.4466600336759434	0.08829708512696596	0.011333362281021747	4.604634507293687e-06	107.0	10.522735975257202	0.0	-39.391666666666666	590491822.0	0.2128917388501803	4
501	0.3911041787769009	0.39600408237291873	49.0	3.4466600336759434	0.08829708512696596	0.011333362281021747	4.604634507293687e-06	107.0	10.522735975257202	0.0	-39.391666666666666	590491822.0	0.2128917388501803	4
502	0.3911041787769009	0.39600408237291873	49.0	3.4466600336759434	0.08829708512696596	0.011333362281021747	4.604634507293687e-06	107.0	10.522735975257202	0.0	-39.391666666666666	590491822.0	0.2128917388501803	4
503	0.024286805661919146	0.5176473186556079	83.0	5.653844306906688	0.5944077435303461	0.12523040946848227	2.0704747066112802e-06	108.0	9.095508697622563	0.0	64.57500000000002	308928597.0	0.45806587568247303	4
504	0.3911041787769009	0.39600408237291873	49.0	3.4466600336759434	0.08829708512696596	0.011333362281021747	4.604634507293687e-06	107.0	10.522735975257202	0.0	-39.391666666666666	590491822.0	0.2128917388501803	4
505	0.3911041787769009	0.39600408237291873	49.0	3.4466600336759434	0.08829708512696596	0.011333362281021747	4.604634507293687e-06	107.0	10.522735975257202	0.0	-39.391666666666666	590491822.0	0.2128917388501803	4
506	0.3911041787769009	0.39600408237291873	49.0	3.4466600336759434	0.08829708512696596	0.011333362281021747	4.604634507293687e-06	107.0	10.522735975257202	0.0	-39.391666666666666	590491822.0	0.2128917388501803	4
507	0.3911041787769009	0.39600408237291873	49.0	3.4466600336759434	0.08829708512696596	0.011333362281021747	4.604634507293687e-06	107.0	10.522735975257202	0.0	-39.391666666666666	590491822.0	0.2128917388501803	4
508	0.3911041787769009	0.39600408237291873	49.0	3.4466600336759434	0.08829708512696596	0.011333362281021747	4.604634507293687e-06	107.0	10.522735975257202	0.0	-39.391666666666666	590491822.0	0.2128917388501803	4
509	0.3911041787769009	0.39600408237291873	49.0	3.4466600336759434	0.08829708512696596	0.011333362281021747	4.604634507293687e-06	107.0	10.522735975257202	0.0	-39.391666666666666	590491822.0	0.2128917388501803	4
510	0.024286805661919146	0.5176473186556079	83.0	5.653844306906688	0.5944077435303461	0.12523040946848227	2.0704747066112802e-06	108.0	9.095508697622563	0.0	64.57500000000002	308928597.0	0.45806587568247303	4
511	0.31908942876776886	0.3593794504771096	31.75279964707123	6.378688656776514	0.7156994367554557	0.023800466878032674	3.936039946987644e-06	102.93700930933998	9.03955200477991	0.0	83.95833333333333	834509577.0	0.32153112075512147	4
512	0.22307281023057873	0.8238702576543249	82.0	5.2921645822990175	0.1657079258715412	0.06755269389507491	5.44099555704382e-06	46.0	7.9669345337466595	0.0	9.183333333333337	530421158.0	-0.0	4
513	0.3911041787769009	0.3593794504771096	31.75279964707123	6.378688656776514	0.08829708512696596	0.011333362281021747	4.604634507293687e-06	107.0	10.634978213523475	0.0	-42.18333333333333	660537727.0	0.24951637074598954	4
514	0.35661712139986323	0.18187329442472494	57.0	6.401265710361139	0.47382353280436557	0.09525938397476476	3.5722614707253387e-06	78.0	8.722506918076276	0.0	60.233333333333334	489796276.0	0.46150958417541177	4
515	0.3911041787769009	0.39600408237291873	49.0	3.4466600336759434	0.08829708512696596	0.011333362281021747	4.604634507293687e-06	107.0	10.522735975257202	0.0	-39.391666666666666	590491822.0	0.2128917388501803	4
516	0.3911041787769009	0.3593794504771096	31.75279964707123	6.378688656776514	0.08829708512696596	0.011333362281021747	4.604634507293687e-06	107.0	10.634978213523475	0.0	-42.18333333333333	660537727.0	0.24951637074598954	4
517	0.3911041787769009	0.39600408237291873	49.0	3.4466600336759434	0.08829708512696596	0.011333362281021747	4.604634507293687e-06	107.0	10.522735975257202	0.0	-39.391666666666666	590491822.0	0.2128917388501803	4
518	0.5932900945032117	0.26643726220593106	34.61868101347861	3.3389560832188243	0.06469449146680817	0.00440804307519961	4.185353221454425e-06	92.52320673068851	8.865615324924963	0.0	-40.88333333333334	344020073.0	0.1402726432908572	4
519	0.3911041787769009	0.39600408237291873	49.0	3.4466600336759434	0.08829708512696596	0.011333362281021747	4.604634507293687e-06	107.0	10.522735975257202	0.0	-39.391666666666666	590491822.0	0.2128917388501803	4
520	0.3911041787769009	0.39600408237291873	49.0	3.4466600336759434	0.08829708512696596	0.011333362281021747	4.604634507293687e-06	107.0	10.522735975257202	0.0	-39.391666666666666	590491822.0	0.2128917388501803	4
521	0.3911041787769009	0.39600408237291873	49.0	3.4466600336759434	0.08829708512696596	0.011333362281021747	4.604634507293687e-06	107.0	10.522735975257202	0.0	-39.391666666666666	388291863.0	0.2128917388501803	4
522	0.024286805661919146	0.5176473186556079	83.0	5.653844306906688	0.5944077435303461	0.12523040946848227	2.0704747066112802e-06	108.0	9.095508697622563	0.0	64.57500000000002	308928597.0	0.45806587568247303	4
523	0.3911041787769009	0.39600408237291873	49.0	3.4466600336759434	0.08829708512696596	0.011333362281021747	4.604634507293687e-06	107.0	10.522735975257202	0.0	-39.391666666666666	590491822.0	0.2128917388501803	4
524	0.3911041787769009	0.39600408237291873	49.0	3.4466600336759434	0.08829708512696596	0.011333362281021747	3.5722614707253387e-06	107.0	10.679950216718774	0.0	-39.20833333333334	629819542.9999999	0.2128917388501803	4
525	0.5282076178366404	0.27635826075450926	41.891594343561614	8.69223405117026	0.6502810884341292	0.09953576148797988	4.153593778471401e-06	31.645425835057075	8.34557353699395	0.0	-63.49166666666668	462614081.0	0.19543412140885041	4
526	0.3911041787769009	0.39600408237291873	49.0	3.4466600336759434	0.08829708512696596	0.011333362281021747	4.604634507293687e-06	107.0	10.522735975257202	0.0	-39.391666666666666	590491822.0	0.2128917388501803	4
527	0.3911041787769009	0.39600408237291873	49.0	3.4466600336759434	0.08829708512696596	0.011333362281021747	4.604634507293687e-06	107.0	10.522735975257202	0.0	-39.391666666666666	590491822.0	0.2128917388501803	4
528	0.3911041787769009	0.39600408237291873	49.0	3.4466600336759434	0.08829708512696596	0.011333362281021747	4.604634507293687e-06	107.0	10.522735975257202	0.0	-39.391666666666666	590491822.0	0.2128917388501803	4
529	0.3911041787769009	0.39600408237291873	49.0	3.4466600336759434	0.08829708512696596	0.011333362281021747	4.604634507293687e-06	107.0	10.522735975257202	0.0	-39.391666666666666	590491822.0	0.2128917388501803	4
530	0.3911041787769009	0.39600408237291873	49.0	3.4466600336759434	0.08829708512696596	0.011333362281021747	4.604634507293687e-06	107.0	10.522735975257202	0.0	-39.391666666666666	590491822.0	0.2128917388501803	4
531	0.3911041787769009	0.39600408237291873	49.0	3.4466600336759434	0.08829708512696596	0.011333362281021747	4.604634507293687e-06	107.0	10.522735975257202	0.0	-39.391666666666666	590491822.0	0.2128917388501803	4
532	0.35661712139986323	0.18187329442472494	57.0	6.401265710361139	0.47382353280436557	0.09525938397476476	3.5722614707253387e-06	78.0	8.722506918076276	0.0	60.233333333333334	489796276.0	0.46150958417541177	4
533	0.3518717502029799	0.27905710327797767	83.0	5.653844306906688	0.0914651076770695	0.01110861971714867	2.4733199405101574e-06	119.0	8.011979341452669	0.0	180.5916666666667	682482334.0	0.3690711465190424	4
534	0.31908942876776886	0.3593794504771096	31.75279964707123	6.378688656776514	0.7156994367554557	0.023800466878032674	3.936039946987644e-06	102.93700930933998	9.03955200477991	0.0	83.95833333333333	834509577.0	0.32153112075512147	4
535	0.3911041787769009	0.39600408237291873	49.0	3.4466600336759434	0.08829708512696596	0.011333362281021747	4.604634507293687e-06	107.0	10.522735975257202	0.0	-39.391666666666666	590491822.0	0.2128917388501803	4
536	0.5932900945032117	0.26643726220593106	34.61868101347861	3.3389560832188243	0.06469449146680817	0.00440804307519961	4.185353221454425e-06	92.52320673068851	8.865615324924963	0.0	-40.88333333333334	344020073.0	0.1402726432908572	4
537	0.5932900945032117	0.26643726220593106	34.61868101347861	3.3389560832188243	0.06469449146680817	0.00440804307519961	4.185353221454425e-06	92.52320673068851	8.865615324924963	0.0	-40.88333333333334	344020073.0	0.1402726432908572	4
538	0.024286805661919146	0.5176473186556079	83.0	5.653844306906688	0.5944077435303461	0.12523040946848227	2.0704747066112802e-06	108.0	9.095508697622563	0.0	64.57500000000002	308928597.0	0.45806587568247303	4
539	0.3911041787769009	0.39600408237291873	49.0	3.4466600336759434	0.08829708512696596	0.011333362281021747	4.604634507293687e-06	107.0	10.522735975257202	0.0	-39.391666666666666	590491822.0	0.2128917388501803	4
540	0.31908942876776886	0.3593794504771096	31.75279964707123	6.378688656776514	0.7156994367554557	0.023800466878032674	3.936039946987644e-06	102.93700930933998	9.03955200477991	0.0	83.95833333333333	834509577.0	0.32153112075512147	4
541	0.3911041787769009	0.39600408237291873	49.0	3.4466600336759434	0.08829708512696596	0.011333362281021747	4.604634507293687e-06	107.0	10.522735975257202	0.0	-39.391666666666666	590491822.0	0.2128917388501803	4
542	0.3911041787769009	0.39600408237291873	49.0	3.4466600336759434	0.08829708512696596	0.011333362281021747	4.604634507293687e-06	107.0	10.522735975257202	0.0	-39.391666666666666	590491822.0	0.2128917388501803	4
543	0.3911041787769009	0.39600408237291873	49.0	3.4466600336759434	0.08829708512696596	0.011333362281021747	4.604634507293687e-06	107.0	10.522735975257202	0.0	-39.391666666666666	590491822.0	0.2128917388501803	4
544	0.3911041787769009	0.39600408237291873	49.0	3.4466600336759434	0.08829708512696596	0.011333362281021747	4.604634507293687e-06	107.0	10.522735975257202	0.0	-39.391666666666666	590491822.0	0.2128917388501803	4
545	0.3911041787769009	0.39600408237291873	49.0	3.4466600336759434	0.08829708512696596	0.011333362281021747	4.604634507293687e-06	107.0	10.522735975257202	0.0	-39.391666666666666	590491822.0	0.2128917388501803	4
546	0.5282076178366404	0.27635826075450926	41.891594343561614	8.69223405117026	0.6502810884341292	0.09953576148797988	4.153593778471401e-06	31.645425835057075	8.34557353699395	0.0	-63.49166666666668	462614081.0	0.19543412140885041	4
547	0.3911041787769009	0.39600408237291873	49.0	3.4466600336759434	0.08829708512696596	0.011333362281021747	4.604634507293687e-06	107.0	10.522735975257202	0.0	-39.391666666666666	590491822.0	0.2128917388501803	4
548	0.5932900945032117	0.26643726220593106	34.61868101347861	3.3389560832188243	0.06469449146680817	0.00440804307519961	4.185353221454425e-06	92.52320673068851	8.865615324924963	0.0	-40.88333333333334	344020073.0	0.1402726432908572	4
549	0.3911041787769009	0.3593794504771096	31.75279964707123	6.378688656776514	0.08829708512696596	0.011333362281021747	4.604634507293687e-06	107.0	10.634978213523475	0.0	-42.18333333333333	660537727.0	0.24951637074598954	4
550	0.3911041787769009	0.39600408237291873	49.0	3.4466600336759434	0.08829708512696596	0.011333362281021747	4.604634507293687e-06	107.0	10.522735975257202	0.0	-39.391666666666666	590491822.0	0.2128917388501803	4
551	0.5932900945032117	0.26643726220593106	34.61868101347861	3.3389560832188243	0.06469449146680817	0.00440804307519961	4.185353221454425e-06	92.52320673068851	8.865615324924963	0.0	-40.88333333333334	344020073.0	0.1402726432908572	4
552	0.3911041787769009	0.39600408237291873	49.0	3.4466600336759434	0.08829708512696596	0.011333362281021747	4.604634507293687e-06	107.0	10.522735975257202	0.0	-39.391666666666666	590491822.0	0.2128917388501803	4
553	0.3911041787769009	0.39600408237291873	49.0	3.4466600336759434	0.08829708512696596	0.011333362281021747	4.604634507293687e-06	107.0	10.522735975257202	0.0	-39.391666666666666	590491822.0	0.2128917388501803	4
554	0.3911041787769009	0.39600408237291873	49.0	3.4466600336759434	0.08829708512696596	0.011333362281021747	4.604634507293687e-06	107.0	10.522735975257202	0.0	-39.391666666666666	590491822.0	0.2128917388501803	4
555	0.3911041787769009	0.39600408237291873	49.0	3.4466600336759434	0.08829708512696596	0.011333362281021747	4.604634507293687e-06	107.0	10.522735975257202	0.0	-39.391666666666666	590491822.0	0.2128917388501803	4
556	0.3911041787769009	0.39600408237291873	49.0	3.4466600336759434	0.08829708512696596	0.011333362281021747	4.604634507293687e-06	107.0	10.522735975257202	0.0	-39.391666666666666	590491822.0	0.2128917388501803	4
557	0.3911041787769009	0.39600408237291873	49.0	3.4466600336759434	0.08829708512696596	0.011333362281021747	4.604634507293687e-06	107.0	10.522735975257202	0.0	-39.391666666666666	590491822.0	0.2128917388501803	4
558	0.3911041787769009	0.39600408237291873	49.0	3.3389560832188243	0.06469449146680817	0.00440804307519961	4.604634507293687e-06	107.0	9.585577322135496	0.0	-35.13333333333334	479668916.0	0.2128917388501803	4
559	0.3911041787769009	0.39600408237291873	49.0	3.4466600336759434	0.08829708512696596	0.011333362281021747	4.604634507293687e-06	107.0	10.522735975257202	0.0	-39.391666666666666	590491822.0	0.2128917388501803	4
560	0.2575649213152728	0.3533770433777583	3.7622710977368357	5.264684544314026	0.08001504653700087	0.006829932497495766	6.892229785818668e-06	73.18726193969434	3.9770043507949353	0.0	-36.599999999999994	446687700.99999994	0.3890580353069688	4
561	0.3911041787769009	0.39600408237291873	49.0	3.4466600336759434	0.08829708512696596	0.011333362281021747	4.604634507293687e-06	107.0	10.522735975257202	0.0	-39.391666666666666	590491822.0	0.2128917388501803	4
562	0.5074611677619703	0.36963451034506073	0.9311016932794978	5.526110624967737	0.07913230140494329	0.013938564242953455	1.1585731052257355e-06	207.00168154233828	1.7908682593724095	0.0	97.29166666666669	621220366.0	0.12290432189296907	4
563	0.34037124072791836	0.7572310366179424	64.08920616770895	2.8527218352699624	0.1344806270727944	0.014098592537817868	8.388558859194255e-06	72.32561751198992	5.092014459483295	0.0	7.31666666666667	235503180.0	-0.0	4
564	0.3911041787769009	0.39600408237291873	49.0	3.4466600336759434	0.08829708512696596	0.011333362281021747	4.604634507293687e-06	107.0	10.522735975257202	0.0	-39.391666666666666	206194026.0	0.2128917388501803	4
565	0.3911041787769009	0.39600408237291873	49.0	3.4466600336759434	0.08829708512696596	0.011333362281021747	4.604634507293687e-06	107.0	10.522735975257202	0.0	-39.391666666666666	899345858.0	0.2128917388501803	4
566	0.3911041787769009	0.39600408237291873	49.0	3.4466600336759434	0.08829708512696596	0.011333362281021747	3.5722614707253387e-06	107.0	10.679950216718774	0.0	-39.20833333333334	629819542.9999999	0.2128917388501803	4
567	0.6216031922614463	0.3653299537785879	36.37971963023607	0.7156810136187479	0.14989007533332283	0.0178521676264555	4.8693853955651226e-06	41.8609820770654	2.262339849926164	0.0	102.1	255008839.0	0.013066853959965763	4
568	0.4231168001702717	0.5880364048562703	32.13358387794062	6.3395386370535505	0.911784082916911	0.029286082341305957	2.1335063898776203e-06	81.70551593942108	-50.0	-50.0	-50.0	101183217.0	-0.0	4
569	0.3911041787769009	0.39600408237291873	49.0	3.4466600336759434	0.08829708512696596	0.011333362281021747	4.604634507293687e-06	107.0	10.522735975257202	0.0	-39.391666666666666	590491822.0	0.2128917388501803	4
570	0.3911041787769009	0.39600408237291873	49.0	3.4466600336759434	0.08829708512696596	0.011333362281021747	4.604634507293687e-06	107.0	10.522735975257202	0.0	-39.391666666666666	285781572.0	0.2128917388501803	4
571	0.3911041787769009	0.39600408237291873	49.0	3.4466600336759434	0.08829708512696596	0.011333362281021747	4.604634507293687e-06	107.0	10.522735975257202	0.0	-39.391666666666666	847358301.0	0.2128917388501803	4
572	0.3911041787769009	0.39600408237291873	49.0	3.4466600336759434	0.08829708512696596	0.011333362281021747	4.604634507293687e-06	107.0	10.522735975257202	0.0	-39.391666666666666	590491822.0	0.2128917388501803	4
573	0.024286805661919146	0.5176473186556079	83.0	5.653844306906688	0.5944077435303461	0.12523040946848227	2.0704747066112802e-06	108.0	9.095508697622563	0.0	64.57500000000002	308928597.0	0.45806587568247303	4
574	0.3911041787769009	0.39600408237291873	49.0	3.4466600336759434	0.08829708512696596	0.011333362281021747	4.604634507293687e-06	107.0	10.522735975257202	0.0	-39.391666666666666	590491822.0	0.2128917388501803	4
575	0.48075605849073705	0.4166719367355324	33.90088032311299	6.32287579562908	0.15689946684683073	0.017667615559510172	7.363886266143296e-06	81.06205087317444	7.762976093797665	0.0	158.125	357544898.0	0.10257200477373063	4
576	0.3911041787769009	0.39600408237291873	49.0	3.4466600336759434	0.08829708512696596	0.011333362281021747	4.604634507293687e-06	107.0	10.522735975257202	0.0	-39.391666666666666	621637537.0	0.2128917388501803	4
577	0.06981122266393003	0.4013564759514593	53.45690032167982	1.0102870584089714	0.06985808997854857	0.008979832030549102	4.433777751887365e-06	88.1715813290356	2.8369938205201386	0.0	-35.71666666666668	128589130.0	0.5288323013846107	4
578	0.3911041787769009	0.39600408237291873	49.0	3.4466600336759434	0.08829708512696596	0.011333362281021747	4.604634507293687e-06	107.0	10.522735975257202	0.0	-39.391666666666666	590491822.0	0.2128917388501803	4
579	0.4651319138611708	0.6984303721778086	17.40977453445324	3.731392992219492	0.040432188661714205	0.0025648799287642486	2.688098719258982e-06	47.587907431179424	-50.0	-50.0	-50.0	652163430.0	-0.0	4
580	0.024286805661919146	0.5176473186556079	31.75279964707123	6.378688656776514	0.7156994367554557	0.12523040946848227	2.0704747066112802e-06	108.0	8.566379867701318	0.0	64.51666666666664	456839869.0	0.45806587568247303	4
581	0.230130824372141	0.5244015529875826	94.4646955150513	3.334802929907278	0.2712770430503599	0.03668554809329394	3.1090731148951128e-06	98.38426042907501	9.75696185584998	0.0	-50.26666666666667	845702149.0	0.24546762264027633	4
582	0.20142351251834031	0.45349213908473074	73.18285825065492	8.009072743572268	0.12763713380455824	0.08754619894821807	5.540147776579774e-06	22.700037346636062	1.825232620154864	0.0	-51.11666666666667	136946376.0	0.3450843483969289	4
583	0.5844181189588691	0.4105508796130128	35.16754853671691	5.364603568482847	0.1890768561322301	0.005830636613652028	3.848264880149701e-06	35.45296084342115	3.315877495871497	0.0	7.133333333333329	789345327.0	0.005031001428118076	4
584	0.35661712139986323	0.18187329442472494	57.0	6.401265710361139	0.47382353280436557	0.09525938397476476	4.604634507293687e-06	107.0	4.540353455924203	-1.3148891122760453	58.12500000000004	511413345.0	0.46150958417541177	4
585	0.5319179242450407	0.6655129152743882	69.05302761876409	2.3279699812191295	0.13934996069866895	0.011591034601972328	1.6564398838544045e-06	65.59126124620484	2.7923748876221097	0.0	3.233333333333327	125507616.0	-0.0	4
586	0.3911041787769009	0.3593794504771096	49.0	3.4466600336759434	0.08829708512696596	0.011333362281021747	4.604634507293687e-06	107.0	9.868037827571506	0.0	-44.22499999999998	226781138.0	0.24951637074598954	4
587	0.3911041787769009	0.39600408237291873	31.75279964707123	6.378688656776514	0.08829708512696596	0.011333362281021747	4.604634507293687e-06	107.0	10.986089995511549	0.0	161.60000000000002	729776882.0	0.2128917388501803	4
588	0.5932900945032117	0.26643726220593106	34.61868101347861	3.3389560832188243	0.06469449146680817	0.00440804307519961	4.185353221454425e-06	92.52320673068851	8.865615324924963	0.0	-40.88333333333334	344020073.0	0.1402726432908572	4
589	0.3911041787769009	0.39600408237291873	49.0	3.4466600336759434	0.08829708512696596	0.011333362281021747	4.604634507293687e-06	107.0	10.522735975257202	0.0	-39.391666666666666	590491822.0	0.2128917388501803	4
590	0.5325230196659465	0.5254088080868454	35.541943437931394	4.846964741863413	0.13342807812158022	0.002065523858127895	1.070135287083315e-06	100.48452226873555	-50.0	-50.0	-50.0	416274539.0	-0.0	4
591	0.3911041787769009	0.39600408237291873	49.0	3.4466600336759434	0.08829708512696596	0.011333362281021747	4.604634507293687e-06	107.0	10.522735975257202	0.0	-39.391666666666666	320947684.0	0.2128917388501803	4
592	0.024286805661919146	0.5176473186556079	83.0	5.653844306906688	0.5944077435303461	0.12523040946848227	2.0704747066112802e-06	108.0	9.095508697622563	0.0	64.57500000000002	308928597.0	0.45806587568247303	4
593	0.05535255154110735	0.258153593836431	35.50229180901592	0.5212514409626903	0.057095297894568714	0.014529306985048469	1.4464838533194604e-06	147.3725169327034	3.884265058247525	0.0	-26.299999999999983	332970003.0	0.6864938546224617	4
594	0.7776102957638045	0.09862909334644449	81.25231999416167	4.912355854750898	0.15996402445417474	0.009876804680233095	4.271405795300702e-06	122.7128102011576	2.494629838257101	0.0	101.23333333333335	419334670.0	0.1237606108897511	4
595	0.5282076178366404	0.39600408237291873	41.891594343561614	8.69223405117026	0.6502810884341292	0.09953576148797988	4.153593778471401e-06	31.645425835057075	5.171885746101488	0.0	40.41666666666667	705110318.0	0.07578829979044088	4
596	0.41886140396552785	0.5211104487700875	16.126585018461668	2.86638994745533	0.07099238581223616	0.012182349831884907	4.604689971817523e-06	52.436218125119346	4.252273613326508	0.0	-49.89166666666667	337614513.0	0.06002814726438466	4
597	0.3911041787769009	0.39600408237291873	49.0	3.4466600336759434	0.08829708512696596	0.011333362281021747	4.604634507293687e-06	107.0	10.522735975257202	0.0	-39.391666666666666	563119689.0	0.2128917388501803	4
598	0.3911041787769009	0.39600408237291873	49.0	3.4466600336759434	0.08829708512696596	0.011333362281021747	4.604634507293687e-06	107.0	10.522735975257202	0.0	-39.391666666666666	590491822.0	0.2128917388501803	4
599	0.3911041787769009	0.39600408237291873	49.0	3.4466600336759434	0.08829708512696596	0.011333362281021747	4.604634507293687e-06	107.0	10.522735975257202	0.0	-39.391666666666666	590491822.0	0.2128917388501803	4
600	0.3911041787769009	0.39600408237291873	49.0	3.4466600336759434	0.08829708512696596	0.011333362281021747	4.604634507293687e-06	107.0	10.522735975257202	0.0	-39.391666666666666	590491822.0	0.2128917388501803	4
601	0.3911041787769009	0.39600408237291873	49.0	3.4466600336759434	0.08829708512696596	0.011333362281021747	4.604634507293687e-06	107.0	10.522735975257202	0.0	-39.391666666666666	590491822.0	0.2128917388501803	4
602	0.35661712139986323	0.18187329442472494	57.0	6.401265710361139	0.47382353280436557	0.09525938397476476	3.5722614707253387e-06	78.0	8.722506918076276	0.0	60.233333333333334	489796276.0	0.46150958417541177	4
603	0.3786653734231122	0.3969570566942533	43.76144653807182	4.334141167661288	0.07318583458188635	0.00795964059184344	3.936505961175913e-06	213.0	2.389657168808885	0.0	75.675	381676503.00000006	0.22437756988263446	4
604	0.31908942876776886	0.3593794504771096	49.0	6.378688656776514	0.7156994367554557	0.023800466878032674	3.936039946987644e-06	102.93700930933998	7.911769729433058	0.0	75.02500000000002	368002169.0	0.32153112075512147	4
605	0.3911041787769009	0.39600408237291873	31.75279964707123	3.4466600336759434	0.08829708512696596	0.011333362281021747	4.604634507293687e-06	107.0	8.978070708752838	0.0	-39.349999999999994	213739397.0	0.2128917388501803	4
606	0.5932900945032117	0.26643726220593106	34.61868101347861	3.3389560832188243	0.06469449146680817	0.00440804307519961	4.185353221454425e-06	92.52320673068851	8.865615324924963	0.0	-40.88333333333334	344020073.0	0.1402726432908572	4
607	0.5932900945032117	0.26643726220593106	34.61868101347861	3.3389560832188243	0.06469449146680817	0.00440804307519961	4.185353221454425e-06	92.52320673068851	8.865615324924963	0.0	-40.88333333333334	344020073.0	0.1402726432908572	4
608	0.032570642163903096	0.7508974522255125	103.57400966943499	2.2766122327558733	0.30396955850021373	0.13291370612788297	1.071158219155765e-06	71.12373353326133	2.55071583488656	0.0	-46.24166666666666	310526973.0	0.21653190561058433	4
609	0.3911041787769009	0.39600408237291873	49.0	3.4466600336759434	0.08829708512696596	0.011333362281021747	4.604634507293687e-06	107.0	10.522735975257202	0.0	-39.391666666666666	590491822.0	0.2128917388501803	4
610	0.44700045933052146	0.14554052811823212	18.536632531142253	6.04884889826808	0.10564685053460425	0.021220620434738897	4.995035145759322e-06	69.36157924197074	5.354447446537551	0.0	-47.29999999999999	175472536.0	0.4074590125512464	4
611	0.3911041787769009	0.39600408237291873	49.0	3.4466600336759434	0.7156994367554557	0.023800466878032674	3.936039946987644e-06	102.93700930933998	9.471682178061641	0.0	58.21666666666667	531446977.0	0.2128917388501803	4
612	0.2797933319329562	0.10781603692959818	28.460500324730646	4.698144224891432	0.05741506421981425	0.01359501529469468	8.175101348069811e-06	178.21556353033543	1.4526475599954072	-5.3429307110321345	115.66666666666667	774208320.0	0.6123906311374456	4
613	0.5183030591499143	0.13948482689713088	49.579164880095774	0.18701347335193663	0.05134853159889884	0.024355503881374363	3.8189081571191545e-06	124.91467475537183	2.3311983477531797	0.0	-43.758333333333326	657894308.0	0.3422121139529548	4
614	0.3911041787769009	0.39600408237291873	49.0	3.4466600336759434	0.08829708512696596	0.011333362281021747	4.604634507293687e-06	107.0	10.522735975257202	0.0	-39.391666666666666	590491822.0	0.2128917388501803	4
615	0.4561056934857547	0.38791280926238475	22.238441499612474	2.4029862620920133	0.08583870622423448	0.008747777303298995	8.100972709239844e-06	169.01186920854815	8.454165321691473	0.0	-7.058333333333337	292011702.0	0.1559814972518605	4
616	0.7686949565191084	0.38059621036701163	77.95023380028775	0.09885686851790076	0.6777161330424871	0.1422016393899856	2.5840774076171036e-06	47.00851742239631	1.654240600518996	0.0	-26.73333333333334	783100191.0	-0.0	4
617	0.3911041787769009	0.39600408237291873	49.0	3.4466600336759434	0.08829708512696596	0.011333362281021747	4.604634507293687e-06	107.0	10.522735975257202	0.0	-39.391666666666666	590491822.0	0.2128917388501803	4
618	0.687237428257725	0.5009210569970239	51.44117010240838	6.085251476182175	0.11168850215753878	0.016504351848016158	3.043214205264034e-06	193.6524272818699	0.06966360105435854	0.0	60.52500000000002	459785775.0	-0.0	4
619	0.5156065355892835	0.430273309925094	35.08084051414498	3.470815922803099	0.14700956773844379	0.004371704755191988	6.426277733924365e-06	151.0385932580529	5.4907209132525345	0.0	139.79999999999998	662535000.0	0.05412015448562246	4
620	0.3911041787769009	0.39600408237291873	34.61868101347861	3.3389560832188243	0.06469449146680817	0.00440804307519961	4.185353221454425e-06	92.52320673068851	7.230517214618253	0.0	-31.666666666666657	249916605.0	0.2128917388501803	4
621	0.6244013810838144	0.38308740581476686	19.323749449238914	2.371377622403691	0.11494489547955766	0.00862376764837047	7.864786043540532e-06	121.40065949761807	0.07138955448577633	0.0	16.75	356957525.0	-0.0	4
622	0.3911041787769009	0.39600408237291873	49.0	3.4466600336759434	0.08829708512696596	0.011333362281021747	4.604634507293687e-06	107.0	10.522735975257202	0.0	-39.391666666666666	120565969.0	0.2128917388501803	4
623	0.3911041787769009	0.39600408237291873	49.0	3.4466600336759434	0.08829708512696596	0.011333362281021747	4.604634507293687e-06	107.0	10.522735975257202	0.0	-39.391666666666666	457463554.0	0.2128917388501803	4
624	0.3911041787769009	0.39600408237291873	49.0	3.4466600336759434	0.08829708512696596	0.011333362281021747	4.604634507293687e-06	107.0	10.522735975257202	0.0	-39.391666666666666	590491822.0	0.2128917388501803	4
625	0.3911041787769009	0.39600408237291873	49.0	3.4466600336759434	0.08829708512696596	0.011333362281021747	4.604634507293687e-06	107.0	10.522735975257202	0.0	-39.391666666666666	590491822.0	0.2128917388501803	4
626	0.3911041787769009	0.39600408237291873	49.0	3.4466600336759434	0.08829708512696596	0.011333362281021747	4.604634507293687e-06	107.0	10.522735975257202	0.0	-39.391666666666666	590491822.0	0.2128917388501803	4
627	0.3911041787769009	0.39600408237291873	49.0	3.4466600336759434	0.08829708512696596	0.011333362281021747	4.604634507293687e-06	107.0	10.522735975257202	0.0	-39.391666666666666	590491822.0	0.2128917388501803	4
628	0.3911041787769009	0.39600408237291873	49.0	3.3389560832188243	0.06469449146680817	0.011333362281021747	4.604634507293687e-06	107.0	10.263734641116162	0.0	-40.00833333333334	709976215.0	0.2128917388501803	4
629	0.3911041787769009	0.39600408237291873	49.0	3.4466600336759434	0.08829708512696596	0.00440804307519961	4.604634507293687e-06	107.0	10.01461920492789	0.0	-37.116666666666674	224014547.0	0.2128917388501803	4
630	0.3911041787769009	0.39600408237291873	31.75279964707123	6.378688656776514	0.08829708512696596	0.011333362281021747	4.604634507293687e-06	107.0	10.986089995511549	0.0	161.60000000000002	729776882.0	0.2128917388501803	5
631	0.3911041787769009	0.3593794504771096	31.75279964707123	6.378688656776514	0.08829708512696596	0.011333362281021747	4.604634507293687e-06	107.0	10.634978213523475	0.0	-42.18333333333333	660537727.0	0.24951637074598954	5
632	0.3911041787769009	0.39600408237291873	49.0	3.4466600336759434	0.08829708512696596	0.011333362281021747	4.604634507293687e-06	107.0	10.522735975257202	0.0	-39.391666666666666	590491822.0	0.2128917388501803	5
633	0.3911041787769009	0.39600408237291873	49.0	3.4466600336759434	0.08829708512696596	0.011333362281021747	4.604634507293687e-06	107.0	10.522735975257202	0.0	-39.391666666666666	590491822.0	0.2128917388501803	5
634	0.3911041787769009	0.3593794504771096	31.75279964707123	6.378688656776514	0.08829708512696596	0.011333362281021747	4.604634507293687e-06	107.0	10.634978213523475	0.0	-42.18333333333333	660537727.0	0.24951637074598954	5
635	0.3911041787769009	0.3593794504771096	31.75279964707123	6.378688656776514	0.08829708512696596	0.011333362281021747	4.604634507293687e-06	107.0	10.634978213523475	0.0	-42.18333333333333	660537727.0	0.24951637074598954	5
636	0.3911041787769009	0.39600408237291873	49.0	3.4466600336759434	0.08829708512696596	0.011333362281021747	4.604634507293687e-06	107.0	10.522735975257202	0.0	-39.391666666666666	590491822.0	0.2128917388501803	5
637	0.3911041787769009	0.3593794504771096	31.75279964707123	6.378688656776514	0.08829708512696596	0.011333362281021747	4.604634507293687e-06	107.0	10.634978213523475	0.0	-42.18333333333333	660537727.0	0.24951637074598954	5
638	0.3911041787769009	0.39600408237291873	49.0	3.4466600336759434	0.08829708512696596	0.011333362281021747	4.604634507293687e-06	107.0	10.522735975257202	0.0	-39.391666666666666	899345858.0	0.2128917388501803	5
639	0.3911041787769009	0.39600408237291873	49.0	3.4466600336759434	0.08829708512696596	0.011333362281021747	4.604634507293687e-06	107.0	10.522735975257202	0.0	-39.391666666666666	590491822.0	0.2128917388501803	5
640	0.3911041787769009	0.39600408237291873	49.0	3.4466600336759434	0.08829708512696596	0.011333362281021747	3.5722614707253387e-06	107.0	10.679950216718774	0.0	-39.20833333333334	629819542.9999999	0.2128917388501803	5
641	0.3911041787769009	0.39600408237291873	49.0	3.4466600336759434	0.08829708512696596	0.011333362281021747	4.604634507293687e-06	107.0	10.522735975257202	0.0	-39.391666666666666	590491822.0	0.2128917388501803	5
642	0.3911041787769009	0.3593794504771096	31.75279964707123	6.378688656776514	0.08829708512696596	0.011333362281021747	4.604634507293687e-06	107.0	10.634978213523475	0.0	-42.18333333333333	660537727.0	0.24951637074598954	5
643	0.3911041787769009	0.39600408237291873	49.0	3.4466600336759434	0.08829708512696596	0.011333362281021747	4.604634507293687e-06	107.0	10.522735975257202	0.0	-39.391666666666666	590491822.0	0.2128917388501803	5
644	0.3911041787769009	0.39600408237291873	31.75279964707123	6.378688656776514	0.08829708512696596	0.011333362281021747	4.604634507293687e-06	107.0	10.986089995511549	0.0	161.60000000000002	729776882.0	0.2128917388501803	5
645	0.3911041787769009	0.39600408237291873	49.0	3.4466600336759434	0.08829708512696596	0.011333362281021747	4.604634507293687e-06	107.0	10.522735975257202	0.0	-39.391666666666666	590491822.0	0.2128917388501803	5
646	0.3911041787769009	0.39600408237291873	49.0	3.4466600336759434	0.08829708512696596	0.011333362281021747	4.604634507293687e-06	107.0	10.522735975257202	0.0	-39.391666666666666	590491822.0	0.2128917388501803	5
647	0.3911041787769009	0.3593794504771096	31.75279964707123	6.378688656776514	0.08829708512696596	0.011333362281021747	4.604634507293687e-06	107.0	10.634978213523475	0.0	-42.18333333333333	660537727.0	0.24951637074598954	5
648	0.3911041787769009	0.39600408237291873	49.0	3.4466600336759434	0.08829708512696596	0.011333362281021747	4.604634507293687e-06	107.0	10.522735975257202	0.0	-39.391666666666666	899345858.0	0.2128917388501803	5
649	0.3911041787769009	0.39600408237291873	49.0	3.4466600336759434	0.08829708512696596	0.011333362281021747	4.604634507293687e-06	107.0	10.522735975257202	0.0	-39.391666666666666	590491822.0	0.2128917388501803	5
650	0.3911041787769009	0.39600408237291873	49.0	3.4466600336759434	0.08829708512696596	0.011333362281021747	4.604634507293687e-06	107.0	10.522735975257202	0.0	-39.391666666666666	590491822.0	0.2128917388501803	5
651	0.3911041787769009	0.3593794504771096	31.75279964707123	6.378688656776514	0.08829708512696596	0.011333362281021747	4.604634507293687e-06	107.0	10.634978213523475	0.0	-42.18333333333333	660537727.0	0.24951637074598954	5
652	0.3911041787769009	0.39600408237291873	49.0	3.4466600336759434	0.08829708512696596	0.011333362281021747	4.604634507293687e-06	107.0	10.522735975257202	0.0	-39.391666666666666	590491822.0	0.2128917388501803	5
653	0.3911041787769009	0.39600408237291873	49.0	3.3389560832188243	0.06469449146680817	0.011333362281021747	4.604634507293687e-06	107.0	10.263734641116162	0.0	-40.00833333333334	709976215.0	0.2128917388501803	5
654	0.3911041787769009	0.39600408237291873	49.0	3.4466600336759434	0.08829708512696596	0.011333362281021747	4.604634507293687e-06	107.0	10.522735975257202	0.0	-39.391666666666666	590491822.0	0.2128917388501803	5
655	0.3911041787769009	0.39600408237291873	49.0	3.4466600336759434	0.08829708512696596	0.011333362281021747	4.604634507293687e-06	107.0	10.522735975257202	0.0	-39.391666666666666	590491822.0	0.2128917388501803	5
656	0.3911041787769009	0.39600408237291873	49.0	3.4466600336759434	0.08829708512696596	0.011333362281021747	4.604634507293687e-06	107.0	10.522735975257202	0.0	-39.391666666666666	590491822.0	0.2128917388501803	5
657	0.3911041787769009	0.39600408237291873	49.0	3.4466600336759434	0.08829708512696596	0.011333362281021747	3.5722614707253387e-06	107.0	10.679950216718774	0.0	-39.20833333333334	629819542.9999999	0.2128917388501803	5
658	0.3911041787769009	0.39600408237291873	49.0	3.4466600336759434	0.08829708512696596	0.011333362281021747	4.604634507293687e-06	107.0	10.522735975257202	0.0	-39.391666666666666	590491822.0	0.2128917388501803	5
659	0.3911041787769009	0.39600408237291873	49.0	3.4466600336759434	0.08829708512696596	0.011333362281021747	3.5722614707253387e-06	107.0	10.679950216718774	0.0	-39.20833333333334	629819542.9999999	0.2128917388501803	5
660	0.3911041787769009	0.39600408237291873	49.0	3.4466600336759434	0.08829708512696596	0.011333362281021747	4.604634507293687e-06	107.0	10.522735975257202	0.0	-39.391666666666666	590491822.0	0.2128917388501803	5
661	0.3911041787769009	0.39600408237291873	49.0	3.4466600336759434	0.08829708512696596	0.011333362281021747	4.604634507293687e-06	107.0	10.522735975257202	0.0	-39.391666666666666	590491822.0	0.2128917388501803	5
662	0.3911041787769009	0.3593794504771096	31.75279964707123	6.378688656776514	0.08829708512696596	0.011333362281021747	4.604634507293687e-06	107.0	10.634978213523475	0.0	-42.18333333333333	660537727.0	0.24951637074598954	5
663	0.3911041787769009	0.39600408237291873	49.0	3.4466600336759434	0.08829708512696596	0.011333362281021747	3.5722614707253387e-06	107.0	10.679950216718774	0.0	-39.20833333333334	629819542.9999999	0.2128917388501803	5
664	0.3911041787769009	0.39600408237291873	49.0	3.4466600336759434	0.08829708512696596	0.011333362281021747	4.604634507293687e-06	107.0	10.522735975257202	0.0	-39.391666666666666	590491822.0	0.2128917388501803	5
665	0.3911041787769009	0.39600408237291873	49.0	3.4466600336759434	0.08829708512696596	0.011333362281021747	4.604634507293687e-06	107.0	10.522735975257202	0.0	-39.391666666666666	590491822.0	0.2128917388501803	5
666	0.3911041787769009	0.39600408237291873	49.0	3.4466600336759434	0.08829708512696596	0.011333362281021747	4.604634507293687e-06	107.0	10.522735975257202	0.0	-39.391666666666666	590491822.0	0.2128917388501803	5
667	0.3911041787769009	0.39600408237291873	49.0	3.4466600336759434	0.08829708512696596	0.011333362281021747	4.604634507293687e-06	107.0	10.522735975257202	0.0	-39.391666666666666	590491822.0	0.2128917388501803	5
668	0.3911041787769009	0.39600408237291873	49.0	3.4466600336759434	0.08829708512696596	0.011333362281021747	4.604634507293687e-06	107.0	10.522735975257202	0.0	-39.391666666666666	590491822.0	0.2128917388501803	5
669	0.3911041787769009	0.39600408237291873	49.0	3.4466600336759434	0.08829708512696596	0.011333362281021747	4.604634507293687e-06	107.0	10.522735975257202	0.0	-39.391666666666666	590491822.0	0.2128917388501803	5
670	0.3911041787769009	0.39600408237291873	49.0	3.4466600336759434	0.08829708512696596	0.011333362281021747	4.604634507293687e-06	107.0	10.522735975257202	0.0	-39.391666666666666	590491822.0	0.2128917388501803	5
671	0.3911041787769009	0.39600408237291873	49.0	3.4466600336759434	0.08829708512696596	0.011333362281021747	4.604634507293687e-06	107.0	10.522735975257202	0.0	-39.391666666666666	590491822.0	0.2128917388501803	5
672	0.3911041787769009	0.39600408237291873	49.0	3.4466600336759434	0.08829708512696596	0.011333362281021747	4.604634507293687e-06	107.0	10.522735975257202	0.0	-39.391666666666666	590491822.0	0.2128917388501803	5
673	0.3911041787769009	0.3593794504771096	31.75279964707123	6.378688656776514	0.08829708512696596	0.011333362281021747	4.604634507293687e-06	107.0	10.634978213523475	0.0	-42.18333333333333	660537727.0	0.24951637074598954	5
674	0.3911041787769009	0.39600408237291873	49.0	3.4466600336759434	0.08829708512696596	0.011333362281021747	4.604634507293687e-06	107.0	10.522735975257202	0.0	-39.391666666666666	590491822.0	0.2128917388501803	5
675	0.3911041787769009	0.39600408237291873	49.0	3.4466600336759434	0.08829708512696596	0.011333362281021747	3.5722614707253387e-06	107.0	10.679950216718774	0.0	-39.20833333333334	629819542.9999999	0.2128917388501803	5
676	0.3911041787769009	0.3593794504771096	31.75279964707123	6.378688656776514	0.08829708512696596	0.011333362281021747	4.604634507293687e-06	107.0	10.634978213523475	0.0	-42.18333333333333	660537727.0	0.24951637074598954	5
677	0.3911041787769009	0.39600408237291873	49.0	3.4466600336759434	0.08829708512696596	0.011333362281021747	4.604634507293687e-06	107.0	10.522735975257202	0.0	-39.391666666666666	590491822.0	0.2128917388501803	5
678	0.3911041787769009	0.3593794504771096	31.75279964707123	6.378688656776514	0.08829708512696596	0.011333362281021747	4.604634507293687e-06	107.0	10.634978213523475	0.0	-42.18333333333333	660537727.0	0.24951637074598954	5
679	0.3911041787769009	0.39600408237291873	49.0	3.4466600336759434	0.08829708512696596	0.011333362281021747	3.5722614707253387e-06	107.0	10.679950216718774	0.0	-39.20833333333334	629819542.9999999	0.2128917388501803	5
680	0.3911041787769009	0.39600408237291873	49.0	3.4466600336759434	0.08829708512696596	0.011333362281021747	4.604634507293687e-06	107.0	10.522735975257202	0.0	-39.391666666666666	621637537.0	0.2128917388501803	5
681	0.3911041787769009	0.39600408237291873	49.0	3.4466600336759434	0.08829708512696596	0.011333362281021747	3.5722614707253387e-06	107.0	10.679950216718774	0.0	-39.20833333333334	629819542.9999999	0.2128917388501803	5
682	0.3911041787769009	0.39600408237291873	49.0	3.4466600336759434	0.08829708512696596	0.011333362281021747	4.604634507293687e-06	107.0	10.522735975257202	0.0	-39.391666666666666	590491822.0	0.2128917388501803	5
683	0.3911041787769009	0.3593794504771096	31.75279964707123	6.378688656776514	0.08829708512696596	0.011333362281021747	4.604634507293687e-06	107.0	10.634978213523475	0.0	-42.18333333333333	660537727.0	0.24951637074598954	5
684	0.3911041787769009	0.39600408237291873	49.0	3.4466600336759434	0.08829708512696596	0.011333362281021747	4.604634507293687e-06	107.0	10.522735975257202	0.0	-39.391666666666666	590491822.0	0.2128917388501803	5
685	0.3911041787769009	0.39600408237291873	49.0	3.4466600336759434	0.08829708512696596	0.011333362281021747	4.604634507293687e-06	107.0	10.522735975257202	0.0	-39.391666666666666	590491822.0	0.2128917388501803	5
686	0.3911041787769009	0.39600408237291873	49.0	3.4466600336759434	0.08829708512696596	0.011333362281021747	4.604634507293687e-06	107.0	10.522735975257202	0.0	-39.391666666666666	590491822.0	0.2128917388501803	5
687	0.3911041787769009	0.39600408237291873	49.0	3.4466600336759434	0.08829708512696596	0.011333362281021747	3.5722614707253387e-06	107.0	10.679950216718774	0.0	-39.20833333333334	629819542.9999999	0.2128917388501803	5
688	0.3911041787769009	0.39600408237291873	49.0	3.4466600336759434	0.08829708512696596	0.011333362281021747	4.604634507293687e-06	107.0	10.522735975257202	0.0	-39.391666666666666	590491822.0	0.2128917388501803	5
689	0.3911041787769009	0.39600408237291873	49.0	3.4466600336759434	0.08829708512696596	0.011333362281021747	4.604634507293687e-06	107.0	10.522735975257202	0.0	-39.391666666666666	590491822.0	0.2128917388501803	5
690	0.3911041787769009	0.39600408237291873	49.0	3.4466600336759434	0.08829708512696596	0.011333362281021747	4.604634507293687e-06	107.0	10.522735975257202	0.0	-39.391666666666666	590491822.0	0.2128917388501803	5
691	0.3911041787769009	0.39600408237291873	49.0	3.4466600336759434	0.08829708512696596	0.011333362281021747	4.604634507293687e-06	107.0	10.522735975257202	0.0	-39.391666666666666	590491822.0	0.2128917388501803	5
692	0.3911041787769009	0.39600408237291873	49.0	3.4466600336759434	0.08829708512696596	0.011333362281021747	4.604634507293687e-06	107.0	10.522735975257202	0.0	-39.391666666666666	590491822.0	0.2128917388501803	5
693	0.3911041787769009	0.3593794504771096	31.75279964707123	6.378688656776514	0.08829708512696596	0.011333362281021747	4.604634507293687e-06	107.0	10.634978213523475	0.0	-42.18333333333333	660537727.0	0.24951637074598954	5
694	0.3911041787769009	0.39600408237291873	49.0	3.4466600336759434	0.08829708512696596	0.011333362281021747	4.604634507293687e-06	107.0	10.522735975257202	0.0	-39.391666666666666	899345858.0	0.2128917388501803	5
695	0.3911041787769009	0.39600408237291873	49.0	3.4466600336759434	0.08829708512696596	0.011333362281021747	4.604634507293687e-06	107.0	10.522735975257202	0.0	-39.391666666666666	847358301.0	0.2128917388501803	5
696	0.3911041787769009	0.39600408237291873	49.0	3.4466600336759434	0.08829708512696596	0.011333362281021747	4.604634507293687e-06	107.0	10.522735975257202	0.0	-39.391666666666666	590491822.0	0.2128917388501803	5
697	0.3911041787769009	0.39600408237291873	49.0	3.4466600336759434	0.08829708512696596	0.011333362281021747	4.604634507293687e-06	107.0	10.522735975257202	0.0	-39.391666666666666	590491822.0	0.2128917388501803	5
698	0.3911041787769009	0.39600408237291873	49.0	3.4466600336759434	0.08829708512696596	0.011333362281021747	4.604634507293687e-06	107.0	10.522735975257202	0.0	-39.391666666666666	621637537.0	0.2128917388501803	5
699	0.3911041787769009	0.39600408237291873	49.0	3.4466600336759434	0.08829708512696596	0.011333362281021747	4.604634507293687e-06	107.0	10.522735975257202	0.0	-39.391666666666666	590491822.0	0.2128917388501803	5
700	0.3911041787769009	0.39600408237291873	31.75279964707123	6.378688656776514	0.08829708512696596	0.011333362281021747	4.604634507293687e-06	107.0	10.986089995511549	0.0	161.60000000000002	729776882.0	0.2128917388501803	5
701	0.3911041787769009	0.3593794504771096	31.75279964707123	6.378688656776514	0.08829708512696596	0.011333362281021747	4.604634507293687e-06	107.0	10.634978213523475	0.0	-42.18333333333333	660537727.0	0.24951637074598954	5
702	0.3911041787769009	0.39600408237291873	49.0	3.4466600336759434	0.08829708512696596	0.011333362281021747	4.604634507293687e-06	107.0	10.522735975257202	0.0	-39.391666666666666	640152862.0	0.2128917388501803	5
703	0.3358763612276468	0.5183644475487308	39.73950604149092	3.88700612064451	0.10573439883247211	0.02180976916779719	6.4399558155236905e-06	89.51993293934311	9.826530314934708	0.0	-39.516666666666666	759834073.0	0.14575919122362246	5
704	0.7714688462952503	0.45592412191055265	20.83055856536918	8.034116562571612	0.04563918660694522	0.010852535997151259	4.695822819852119e-06	194.23102825785844	-50.0	-50.0	-50.0	243626011.0	-0.0	5
705	0.3911041787769009	0.3593794504771096	31.75279964707123	6.378688656776514	0.08829708512696596	0.011333362281021747	4.604634507293687e-06	107.0	10.634978213523475	0.0	-42.18333333333333	660537727.0	0.24951637074598954	5
706	0.5872636226559118	0.15859839221003255	37.27652050579151	10.194215730712386	0.07154773660373348	0.009124584863428823	4.145865895931059e-06	79.73007909468451	9.988061469684812	0.0	-44.85833333333334	658854628.0	0.2541379851340556	5
707	0.1609124817896921	0.5368008866189931	56.51618880058562	2.0018226871046227	0.1503331929986151	0.011435201094705388	3.848574891279952e-06	175.6413411778637	8.0388866472194	0.0	-31.09166666666667	405472765.0	0.30228663159131486	5
708	0.3911041787769009	0.39600408237291873	49.0	3.4466600336759434	0.08829708512696596	0.011333362281021747	4.604634507293687e-06	107.0	10.522735975257202	0.0	-39.391666666666666	899345858.0	0.2128917388501803	5
709	0.3911041787769009	0.39600408237291873	49.0	3.4466600336759434	0.08829708512696596	0.011333362281021747	4.604634507293687e-06	107.0	10.522735975257202	0.0	-39.391666666666666	590491822.0	0.2128917388501803	5
710	0.3911041787769009	0.39600408237291873	49.0	3.4466600336759434	0.08829708512696596	0.011333362281021747	3.5722614707253387e-06	107.0	10.679950216718774	0.0	-39.20833333333334	629819542.9999999	0.2128917388501803	5
711	0.20694846520866905	0.5488946693803116	100.14795634725468	3.6761024334186505	0.10053676227179079	0.006409799345337285	8.591361598962407e-06	107.71768680562856	8.30343537499129	0.0	-40.88333333333335	336198064.0	0.24415686541101933	5
712	0.3911041787769009	0.3593794504771096	49.0	3.4466600336759434	0.08829708512696596	0.011333362281021747	4.604634507293687e-06	107.0	9.868037827571506	0.0	-44.22499999999998	493547683.0	0.24951637074598954	5
713	0.3911041787769009	0.39600408237291873	31.75279964707123	6.378688656776514	0.08829708512696596	0.011333362281021747	4.604634507293687e-06	107.0	10.986089995511549	0.0	161.60000000000002	343665954.0	0.2128917388501803	5
714	0.31338110084247833	0.19055143530982674	44.563088777736965	7.740098217975146	0.12267983599959269	0.004210375664175499	3.3820394205387166e-06	110.52479757219831	9.264216551571526	0.0	206.38333333333338	397987906.0	0.49606746384769496	5
715	0.3911041787769009	0.39600408237291873	49.0	3.4466600336759434	0.08829708512696596	0.011333362281021747	4.604634507293687e-06	107.0	10.522735975257202	0.0	-39.391666666666666	590491822.0	0.2128917388501803	5
716	0.6232325561593903	0.5340723570066386	59.15394440953921	3.7563383096555016	0.11142462500494764	0.008702988644311547	3.0184281657502977e-06	25.51147462384823	5.059999796540303	0.0	-11.191666666666666	528679503.0	-0.0	5
717	0.5743300148429757	0.601196936534447	27.708779312420052	5.602901532493734	0.03720607073444669	0.016341502313463707	6.171227970082375e-06	65.28249974378886	0.05643701354112807	0.0	59.85833333333332	449354484.0	-0.0	5
718	0.3911041787769009	0.39600408237291873	49.0	3.4466600336759434	0.08829708512696596	0.011333362281021747	4.604634507293687e-06	107.0	10.522735975257202	0.0	-39.391666666666666	899345858.0	0.2128917388501803	5
719	0.16506433677442087	0.03353543914121554	26.998774419810356	5.000855928778641	0.16370700884452755	0.012196100953295938	3.349506646982706e-06	70.24647209134861	4.474401035613267	0.0	-44.75	403330318.0	0.8014002240843636	5
720	0.3911041787769009	0.39600408237291873	49.0	3.4466600336759434	0.08829708512696596	0.011333362281021747	4.604634507293687e-06	107.0	10.522735975257202	0.0	-39.391666666666666	590491822.0	0.2128917388501803	5
721	0.6115547103477326	0.21974253351198975	11.400921035352031	7.9175994513991865	0.10131280806722721	0.010119618005280294	3.6843594646156487e-06	186.32946625998076	2.2949515386818575	0.0	87.9833333333333	540492678.0	0.16870275614027763	5
722	0.4662380801711503	0.4230324771702751	32.72958034043354	2.070231703450429	0.05896817036445566	0.01386270352696945	4.312662703185961e-06	141.72874110002823	10.014786728166083	0.0	77.13333333333331	389033852.0	0.11072944265857454	5
723	0.3911041787769009	0.39600408237291873	49.0	3.3389560832188243	0.06469449146680817	0.011333362281021747	4.604634507293687e-06	107.0	10.263734641116162	0.0	-40.00833333333334	709976215.0	0.2128917388501803	5
724	0.4207574445327279	0.6994333990240517	2.564239542284433	3.301299243816226	0.14857091760768582	0.01083719622936947	4.108797051000026e-06	108.52044390580659	-50.0	-50.0	-50.0	862326913.9999999	-0.0	5
725	0.3911041787769009	0.39600408237291873	49.0	3.4466600336759434	0.08829708512696596	0.011333362281021747	4.604634507293687e-06	107.0	10.522735975257202	0.0	-39.391666666666666	590491822.0	0.2128917388501803	5
726	0.3911041787769009	0.39600408237291873	49.0	3.4466600336759434	0.08829708512696596	0.011333362281021747	4.604634507293687e-06	107.0	10.522735975257202	0.0	-39.391666666666666	590491822.0	0.2128917388501803	5
727	0.3911041787769009	0.39600408237291873	49.0	3.4466600336759434	0.08829708512696596	0.011333362281021747	3.5722614707253387e-06	107.0	10.679950216718774	0.0	-39.20833333333334	629819542.9999999	0.2128917388501803	5
728	0.3911041787769009	0.39600408237291873	49.0	3.4466600336759434	0.08829708512696596	0.011333362281021747	4.604634507293687e-06	107.0	10.522735975257202	0.0	-39.391666666666666	742066879.0	0.2128917388501803	5
729	0.3911041787769009	0.39600408237291873	49.0	3.4466600336759434	0.08829708512696596	0.011333362281021747	3.5722614707253387e-06	107.0	10.679950216718774	0.0	-39.20833333333334	233264310.0	0.2128917388501803	5
730	0.4951349538912271	0.17800916105580739	46.40263394924137	4.6272126951872075	0.13958710246250675	0.011535785742245218	8.435246636251181e-06	197.24834156914733	1.3935513764232415	-4.010731942649068	80.68333333333332	325592583.0	0.3268558850529655	5
731	0.3911041787769009	0.39600408237291873	49.0	3.4466600336759434	0.08829708512696596	0.011333362281021747	4.604634507293687e-06	107.0	10.522735975257202	0.0	-39.391666666666666	590491822.0	0.2128917388501803	5
732	0.23496083002972487	0.3375960255959429	33.36044029360637	8.428133006860286	0.06986397078309238	0.006791284596753932	7.801096806078907e-06	147.5460253517776	2.8963438771176335	-3.4544564239545346	121.99999999999999	129626017.0	0.4274431443743323	5
733	0.3911041787769009	0.39600408237291873	49.0	3.4466600336759434	0.08829708512696596	0.011333362281021747	3.5722614707253387e-06	107.0	10.679950216718774	0.0	-39.20833333333334	629819542.9999999	0.2128917388501803	5
734	0.21084304829144607	0.2986279504053767	54.94826444041718	3.1524301672025743	0.07305095771760631	0.017139407358993723	2.6035861967453126e-06	56.23055613510088	3.9383315936135297	0.0	-44.675	832549458.0	0.4905290013031772	5
735	0.3911041787769009	0.39600408237291873	49.0	3.4466600336759434	0.08829708512696596	0.011333362281021747	4.604634507293687e-06	107.0	10.522735975257202	0.0	-39.391666666666666	391603199.0	0.2128917388501803	5
736	0.8074914055677235	0.698224397374498	37.87508943474479	2.7803444337776932	0.09510809405356234	0.016311226541975844	2.34167195442527e-06	170.88911777061284	-50.0	-50.0	-50.0	471157988.0	-0.0	5
737	0.3911041787769009	0.39600408237291873	49.0	3.4466600336759434	0.08829708512696596	0.011333362281021747	4.604634507293687e-06	107.0	10.522735975257202	0.0	-39.391666666666666	590491822.0	0.2128917388501803	5
738	0.3911041787769009	0.39600408237291873	49.0	3.4466600336759434	0.08829708512696596	0.011333362281021747	4.604634507293687e-06	107.0	10.522735975257202	0.0	-39.391666666666666	184273402.0	0.2128917388501803	5
739	0.3911041787769009	0.39600408237291873	49.0	3.4466600336759434	0.08829708512696596	0.011333362281021747	4.604634507293687e-06	107.0	10.522735975257202	0.0	-39.391666666666666	802474646.0	0.2128917388501803	5
740	0.08254019490797071	0.29445524220236236	2.92320934120562	1.4550647156519536	0.03259357854965028	0.01858600208750709	6.832971294521453e-06	102.4216260506062	3.164150446191462	-0.0818253682726251	-35.891666666666666	888695463.0	0.623004562889667	5
741	0.3911041787769009	0.39600408237291873	49.0	3.4466600336759434	0.08829708512696596	0.011333362281021747	4.604634507293687e-06	107.0	10.522735975257202	0.0	-39.391666666666666	590491822.0	0.2128917388501803	5
742	0.2838377774062978	0.6791100246959457	35.192463251214534	4.468299308069428	0.057715444120312695	0.004464813543955919	6.564971695815958e-06	69.32005177766636	7.419033999563425	0.0	105.85833333333333	546010548.0	0.03705219789775649	5
743	0.3911041787769009	0.3593794504771096	31.75279964707123	6.378688656776514	0.08829708512696596	0.011333362281021747	4.604634507293687e-06	107.0	10.634978213523475	0.0	-42.18333333333333	595740519.0000001	0.24951637074598954	5
744	0.3866255208885328	0.53759188501242	58.36539264341647	1.7922422082458684	0.045712186942361045	0.01128425455550959	2.6768832471492087e-06	81.44399474115778	5.524960621256149	0.0	45.81666666666668	490087171.0	0.0757825940990473	5
745	0.7163138472034166	0.3178915662440662	65.99107511994755	3.3340657575269126	0.02465002354643192	0.007555030081279409	4.063470869924205e-06	140.5334194590493	-50.0	-50.0	-50.0	695951831.9999999	-0.0	5
746	0.3911041787769009	0.3593794504771096	31.75279964707123	6.378688656776514	0.08829708512696596	0.011333362281021747	4.604634507293687e-06	107.0	10.634978213523475	0.0	-42.18333333333333	215622656.0	0.24951637074598954	5
747	0.3911041787769009	0.39600408237291873	49.0	3.4466600336759434	0.08829708512696596	0.011333362281021747	4.604634507293687e-06	107.0	10.522735975257202	0.0	-39.391666666666666	412976249.0	0.2128917388501803	5
748	0.22327970984191697	0.3764546908156045	30.116067279061443	12.193380397232593	0.04675167178451755	0.005903838692330463	8.988892094929225e-06	15.60746417924257	0.9709345090433885	0.0	-46.25833333333334	730096176.0	0.4002655993424785	5
749	0.3911041787769009	0.39600408237291873	49.0	3.4466600336759434	0.08829708512696596	0.011333362281021747	3.5722614707253387e-06	107.0	10.679950216718774	0.0	-39.20833333333334	742227757.0000001	0.2128917388501803	5
750	0.3911041787769009	0.39600408237291873	49.0	3.4466600336759434	0.08829708512696596	0.011333362281021747	3.5722614707253387e-06	107.0	10.679950216718774	0.0	-39.20833333333334	259443368.0	0.2128917388501803	5
751	0.3911041787769009	0.39600408237291873	49.0	3.4466600336759434	0.08829708512696596	0.011333362281021747	4.604634507293687e-06	107.0	10.522735975257202	0.0	-39.391666666666666	709496219.0	0.2128917388501803	5
752	0.36379482082966214	0.47952203794339654	36.58169739368332	8.537544998270905	0.12585168972621855	0.011138987802620327	4.901455806216953e-06	57.37606537035885	9.726953816869738	0.0	-41.083333333333314	528310378.0	0.15668314122694138	5
753	0.3911041787769009	0.39600408237291873	49.0	3.4466600336759434	0.08829708512696596	0.011333362281021747	4.604634507293687e-06	107.0	10.522735975257202	0.0	-39.391666666666666	531442928.0	0.2128917388501803	5
754	0.3911041787769009	0.39600408237291873	49.0	3.4466600336759434	0.08829708512696596	0.011333362281021747	4.604634507293687e-06	107.0	10.522735975257202	0.0	-39.391666666666666	590491822.0	0.2128917388501803	5
755	0.3911041787769009	0.39600408237291873	49.0	3.4466600336759434	0.08829708512696596	0.011333362281021747	4.604634507293687e-06	107.0	10.522735975257202	0.0	-39.391666666666666	590491822.0	0.2128917388501803	5
756	0.4680471974878018	0.7572625981839025	65.3949671284749	3.8820236642451063	0.09428903844455612	0.006936452279496658	2.4076259850458407e-06	82.49747056839762	1.3409505666034889	0.0	21.316666666666663	469849901.0	-0.0	5
757	0.5198964242806641	0.1040289273796704	14.89375540942659	1.7072577732224874	0.09980828369256387	0.011505542698701824	3.958814918186017e-06	20.215972176756267	0.8088736526079856	0.0	-50.050000000000004	147339805.0	0.37607464833966553	5
758	0.36097383908444225	0.5035509105278481	57.02903680421902	0.24231921855098015	0.06922205476634719	0.01134769611641329	2.966474914492648e-06	119.30270748551769	3.0666892438834807	0.0	-39.65000000000002	109596381.00000001	0.1354752503877097	5
759	0.3911041787769009	0.39600408237291873	49.0	3.4466600336759434	0.08829708512696596	0.011333362281021747	4.604634507293687e-06	107.0	10.522735975257202	0.0	-39.391666666666666	590491822.0	0.2128917388501803	5
760	0.11741635606750594	0.23442446172240577	31.384795840717267	2.4099090842503865	0.11254785901095156	0.014277805911804069	1.5533830069965044e-06	132.28150021231812	8.005199722310241	0.0	-33.50000000000001	706111119.0	0.6481591822100883	5
761	0.3911041787769009	0.39600408237291873	49.0	3.4466600336759434	0.08829708512696596	0.011333362281021747	4.604634507293687e-06	107.0	10.522735975257202	0.0	-39.391666666666666	590491822.0	0.2128917388501803	5
762	0.3911041787769009	0.39600408237291873	49.0	3.4466600336759434	0.08829708512696596	0.011333362281021747	4.604634507293687e-06	107.0	10.522735975257202	0.0	-39.391666666666666	590491822.0	0.2128917388501803	5
763	0.5186126350395148	0.154093972865758	51.70797821103384	5.637921099720852	0.041410571976671584	0.015469784276083778	4.767480214694927e-06	199.18530619761992	1.2094161958782124	0.0	85.72500000000002	573748849.0	0.3272933920947272	5
764	0.12590020601879914	0.2487431216623238	40.28520571505406	3.014660001016693	0.009810898969538157	0.0131305036317933	4.574092753659175e-06	144.25979908241794	6.152922708986156	0.0	29.66666666666667	334999347.0	0.625356672318877	5
765	0.3911041787769009	0.39600408237291873	49.0	3.4466600336759434	0.08829708512696596	0.011333362281021747	4.604634507293687e-06	107.0	10.522735975257202	0.0	-39.391666666666666	847358301.0	0.2128917388501803	5
766	0.3911041787769009	0.39600408237291873	49.0	3.4466600336759434	0.08829708512696596	0.011333362281021747	4.604634507293687e-06	107.0	10.522735975257202	0.0	-39.391666666666666	590491822.0	0.2128917388501803	5
767	0.14836527820862364	0.5369439333679829	101.1204297861696	3.2555114355154444	0.047393964786708084	0.011470301945794549	2.635464598390133e-06	193.03395289828595	4.107975021960176	0.0	65.60833333333338	344931231.0	0.3146907884233935	5
768	0.3911041787769009	0.39600408237291873	49.0	3.4466600336759434	0.08829708512696596	0.011333362281021747	4.604634507293687e-06	107.0	10.522735975257202	0.0	-39.391666666666666	546436551.0	0.2128917388501803	5
769	0.7420580330963094	0.4335182041566378	62.022036187238285	4.470148875162485	0.11932028462296185	0.013121976074476337	2.78119887338255e-06	67.84715186988218	4.048396153044656	0.0	16.90000000000002	451946953.0	-0.0	5
770	0.3911041787769009	0.39600408237291873	31.75279964707123	6.378688656776514	0.08829708512696596	0.011333362281021747	4.604634507293687e-06	107.0	10.986089995511549	0.0	161.60000000000002	729776882.0	0.2128917388501803	6
771	0.3911041787769009	0.39600408237291873	49.0	3.4466600336759434	0.08829708512696596	0.011333362281021747	3.5722614707253387e-06	107.0	10.679950216718774	0.0	-39.20833333333334	629819542.9999999	0.2128917388501803	6
772	0.3911041787769009	0.39600408237291873	49.0	3.4466600336759434	0.08829708512696596	0.011333362281021747	4.604634507293687e-06	107.0	10.522735975257202	0.0	-39.391666666666666	590491822.0	0.2128917388501803	6
773	0.3911041787769009	0.3593794504771096	31.75279964707123	6.378688656776514	0.08829708512696596	0.011333362281021747	4.604634507293687e-06	107.0	10.634978213523475	0.0	-42.18333333333333	660537727.0	0.24951637074598954	6
774	0.3911041787769009	0.39600408237291873	31.75279964707123	6.378688656776514	0.08829708512696596	0.011333362281021747	4.604634507293687e-06	107.0	10.986089995511549	0.0	161.60000000000002	729776882.0	0.2128917388501803	6
775	0.3911041787769009	0.39600408237291873	31.75279964707123	6.378688656776514	0.08829708512696596	0.011333362281021747	4.604634507293687e-06	107.0	10.986089995511549	0.0	161.60000000000002	729776882.0	0.2128917388501803	6
776	0.3911041787769009	0.39600408237291873	49.0	3.4466600336759434	0.08829708512696596	0.011333362281021747	3.5722614707253387e-06	107.0	10.679950216718774	0.0	-39.20833333333334	629819542.9999999	0.2128917388501803	6
777	0.3911041787769009	0.39600408237291873	49.0	3.4466600336759434	0.08829708512696596	0.011333362281021747	3.5722614707253387e-06	107.0	10.679950216718774	0.0	-39.20833333333334	233264310.0	0.2128917388501803	6
778	0.3911041787769009	0.39600408237291873	49.0	3.4466600336759434	0.08829708512696596	0.011333362281021747	3.5722614707253387e-06	107.0	10.679950216718774	0.0	-39.20833333333334	629819542.9999999	0.2128917388501803	6
779	0.3911041787769009	0.39600408237291873	49.0	3.4466600336759434	0.08829708512696596	0.011333362281021747	3.5722614707253387e-06	107.0	10.679950216718774	0.0	-39.20833333333334	629819542.9999999	0.2128917388501803	6
780	0.3911041787769009	0.3593794504771096	31.75279964707123	6.378688656776514	0.08829708512696596	0.011333362281021747	4.604634507293687e-06	107.0	10.634978213523475	0.0	-42.18333333333333	660537727.0	0.24951637074598954	6
781	0.3911041787769009	0.39600408237291873	49.0	3.4466600336759434	0.08829708512696596	0.011333362281021747	3.5722614707253387e-06	107.0	10.679950216718774	0.0	-39.20833333333334	629819542.9999999	0.2128917388501803	6
782	0.3911041787769009	0.39600408237291873	49.0	3.4466600336759434	0.08829708512696596	0.011333362281021747	3.5722614707253387e-06	107.0	10.679950216718774	0.0	-39.20833333333334	629819542.9999999	0.2128917388501803	6
783	0.3911041787769009	0.39600408237291873	31.75279964707123	6.378688656776514	0.08829708512696596	0.011333362281021747	4.604634507293687e-06	107.0	10.986089995511549	0.0	161.60000000000002	729776882.0	0.2128917388501803	6
784	0.3911041787769009	0.3593794504771096	31.75279964707123	6.378688656776514	0.08829708512696596	0.011333362281021747	4.604634507293687e-06	107.0	10.634978213523475	0.0	-42.18333333333333	660537727.0	0.24951637074598954	6
785	0.3911041787769009	0.39600408237291873	49.0	3.4466600336759434	0.08829708512696596	0.011333362281021747	3.5722614707253387e-06	107.0	10.679950216718774	0.0	-39.20833333333334	742227757.0000001	0.2128917388501803	6
786	0.3911041787769009	0.39600408237291873	31.75279964707123	6.378688656776514	0.08829708512696596	0.011333362281021747	4.604634507293687e-06	107.0	10.986089995511549	0.0	161.60000000000002	343665954.0	0.2128917388501803	6
787	0.3911041787769009	0.39600408237291873	49.0	3.4466600336759434	0.08829708512696596	0.011333362281021747	3.5722614707253387e-06	107.0	10.679950216718774	0.0	-39.20833333333334	629819542.9999999	0.2128917388501803	6
788	0.3911041787769009	0.3593794504771096	31.75279964707123	6.378688656776514	0.08829708512696596	0.011333362281021747	4.604634507293687e-06	107.0	10.634978213523475	0.0	-42.18333333333333	660537727.0	0.24951637074598954	6
789	0.3911041787769009	0.39600408237291873	49.0	3.4466600336759434	0.08829708512696596	0.011333362281021747	3.5722614707253387e-06	107.0	10.679950216718774	0.0	-39.20833333333334	742227757.0000001	0.2128917388501803	6
790	0.3911041787769009	0.39600408237291873	49.0	3.4466600336759434	0.08829708512696596	0.011333362281021747	3.5722614707253387e-06	107.0	10.679950216718774	0.0	-39.20833333333334	629819542.9999999	0.2128917388501803	6
791	0.3911041787769009	0.3593794504771096	31.75279964707123	6.378688656776514	0.08829708512696596	0.011333362281021747	4.604634507293687e-06	107.0	10.634978213523475	0.0	-42.18333333333333	660537727.0	0.24951637074598954	6
792	0.3911041787769009	0.39600408237291873	31.75279964707123	6.378688656776514	0.08829708512696596	0.011333362281021747	4.604634507293687e-06	107.0	10.986089995511549	0.0	161.60000000000002	729776882.0	0.2128917388501803	6
793	0.3911041787769009	0.39600408237291873	49.0	3.4466600336759434	0.08829708512696596	0.011333362281021747	4.604634507293687e-06	107.0	10.522735975257202	0.0	-39.391666666666666	899345858.0	0.2128917388501803	6
794	0.3911041787769009	0.39600408237291873	49.0	3.4466600336759434	0.08829708512696596	0.011333362281021747	4.604634507293687e-06	107.0	10.522735975257202	0.0	-39.391666666666666	709496219.0	0.2128917388501803	6
795	0.3911041787769009	0.39600408237291873	49.0	3.4466600336759434	0.08829708512696596	0.011333362281021747	3.5722614707253387e-06	107.0	10.679950216718774	0.0	-39.20833333333334	629819542.9999999	0.2128917388501803	6
796	0.3911041787769009	0.3593794504771096	31.75279964707123	6.378688656776514	0.08829708512696596	0.011333362281021747	4.604634507293687e-06	107.0	10.634978213523475	0.0	-42.18333333333333	660537727.0	0.24951637074598954	6
797	0.3911041787769009	0.39600408237291873	31.75279964707123	6.378688656776514	0.08829708512696596	0.011333362281021747	4.604634507293687e-06	107.0	10.986089995511549	0.0	161.60000000000002	729776882.0	0.2128917388501803	6
798	0.3911041787769009	0.39600408237291873	49.0	3.4466600336759434	0.08829708512696596	0.011333362281021747	4.604634507293687e-06	107.0	10.522735975257202	0.0	-39.391666666666666	590491822.0	0.2128917388501803	6
799	0.3911041787769009	0.3593794504771096	31.75279964707123	6.378688656776514	0.08829708512696596	0.011333362281021747	4.604634507293687e-06	107.0	10.634978213523475	0.0	-42.18333333333333	660537727.0	0.24951637074598954	6
800	0.3911041787769009	0.39600408237291873	49.0	3.4466600336759434	0.08829708512696596	0.011333362281021747	4.604634507293687e-06	107.0	10.522735975257202	0.0	-39.391666666666666	899345858.0	0.2128917388501803	6
801	0.3911041787769009	0.39600408237291873	49.0	3.4466600336759434	0.08829708512696596	0.011333362281021747	3.5722614707253387e-06	107.0	10.679950216718774	0.0	-39.20833333333334	629819542.9999999	0.2128917388501803	6
802	0.3911041787769009	0.3593794504771096	31.75279964707123	6.378688656776514	0.08829708512696596	0.011333362281021747	4.604634507293687e-06	107.0	10.634978213523475	0.0	-42.18333333333333	660537727.0	0.24951637074598954	6
803	0.3911041787769009	0.39600408237291873	49.0	3.4466600336759434	0.08829708512696596	0.011333362281021747	3.5722614707253387e-06	107.0	10.679950216718774	0.0	-39.20833333333334	629819542.9999999	0.2128917388501803	6
804	0.3911041787769009	0.39600408237291873	31.75279964707123	6.378688656776514	0.08829708512696596	0.011333362281021747	4.604634507293687e-06	107.0	10.986089995511549	0.0	161.60000000000002	729776882.0	0.2128917388501803	6
805	0.3911041787769009	0.3593794504771096	31.75279964707123	6.378688656776514	0.08829708512696596	0.011333362281021747	4.604634507293687e-06	107.0	10.634978213523475	0.0	-42.18333333333333	660537727.0	0.24951637074598954	6
806	0.3911041787769009	0.39600408237291873	49.0	3.4466600336759434	0.08829708512696596	0.011333362281021747	4.604634507293687e-06	107.0	10.522735975257202	0.0	-39.391666666666666	899345858.0	0.2128917388501803	6
807	0.3911041787769009	0.39600408237291873	31.75279964707123	6.378688656776514	0.08829708512696596	0.011333362281021747	4.604634507293687e-06	107.0	10.986089995511549	0.0	161.60000000000002	343665954.0	0.2128917388501803	6
808	0.3911041787769009	0.39600408237291873	49.0	3.4466600336759434	0.08829708512696596	0.011333362281021747	4.604634507293687e-06	107.0	10.522735975257202	0.0	-39.391666666666666	590491822.0	0.2128917388501803	6
809	0.3911041787769009	0.3593794504771096	31.75279964707123	6.378688656776514	0.08829708512696596	0.011333362281021747	4.604634507293687e-06	107.0	10.634978213523475	0.0	-42.18333333333333	660537727.0	0.24951637074598954	6
810	0.3911041787769009	0.3593794504771096	31.75279964707123	6.378688656776514	0.08829708512696596	0.011333362281021747	4.604634507293687e-06	107.0	10.634978213523475	0.0	-42.18333333333333	660537727.0	0.24951637074598954	6
811	0.3911041787769009	0.39600408237291873	49.0	3.4466600336759434	0.08829708512696596	0.011333362281021747	4.604634507293687e-06	107.0	10.522735975257202	0.0	-39.391666666666666	847358301.0	0.2128917388501803	6
812	0.3911041787769009	0.39600408237291873	49.0	3.4466600336759434	0.08829708512696596	0.011333362281021747	3.5722614707253387e-06	107.0	10.679950216718774	0.0	-39.20833333333334	629819542.9999999	0.2128917388501803	6
813	0.3911041787769009	0.39600408237291873	49.0	3.4466600336759434	0.08829708512696596	0.011333362281021747	3.5722614707253387e-06	107.0	10.679950216718774	0.0	-39.20833333333334	742227757.0000001	0.2128917388501803	6
814	0.3911041787769009	0.39600408237291873	31.75279964707123	6.378688656776514	0.08829708512696596	0.011333362281021747	4.604634507293687e-06	107.0	10.986089995511549	0.0	161.60000000000002	729776882.0	0.2128917388501803	6
815	0.3911041787769009	0.3593794504771096	31.75279964707123	6.378688656776514	0.08829708512696596	0.011333362281021747	4.604634507293687e-06	107.0	10.634978213523475	0.0	-42.18333333333333	660537727.0	0.24951637074598954	6
816	0.3911041787769009	0.39600408237291873	49.0	3.4466600336759434	0.08829708512696596	0.011333362281021747	4.604634507293687e-06	107.0	10.522735975257202	0.0	-39.391666666666666	590491822.0	0.2128917388501803	6
817	0.3911041787769009	0.3593794504771096	31.75279964707123	6.378688656776514	0.08829708512696596	0.011333362281021747	4.604634507293687e-06	107.0	10.634978213523475	0.0	-42.18333333333333	660537727.0	0.24951637074598954	6
818	0.3911041787769009	0.39600408237291873	49.0	3.4466600336759434	0.08829708512696596	0.011333362281021747	3.5722614707253387e-06	107.0	10.679950216718774	0.0	-39.20833333333334	233264310.0	0.2128917388501803	6
819	0.3911041787769009	0.39600408237291873	49.0	3.4466600336759434	0.08829708512696596	0.011333362281021747	4.604634507293687e-06	107.0	10.522735975257202	0.0	-39.391666666666666	590491822.0	0.2128917388501803	6
820	0.3911041787769009	0.3593794504771096	31.75279964707123	6.378688656776514	0.08829708512696596	0.011333362281021747	4.604634507293687e-06	107.0	10.634978213523475	0.0	-42.18333333333333	660537727.0	0.24951637074598954	6
821	0.3911041787769009	0.39600408237291873	49.0	3.4466600336759434	0.08829708512696596	0.011333362281021747	4.604634507293687e-06	107.0	10.522735975257202	0.0	-39.391666666666666	899345858.0	0.2128917388501803	6
822	0.3911041787769009	0.39600408237291873	49.0	3.4466600336759434	0.08829708512696596	0.011333362281021747	4.604634507293687e-06	107.0	10.522735975257202	0.0	-39.391666666666666	590491822.0	0.2128917388501803	6
823	0.3911041787769009	0.3593794504771096	31.75279964707123	6.378688656776514	0.08829708512696596	0.011333362281021747	4.604634507293687e-06	107.0	10.634978213523475	0.0	-42.18333333333333	660537727.0	0.24951637074598954	6
824	0.3911041787769009	0.39600408237291873	31.75279964707123	6.378688656776514	0.08829708512696596	0.011333362281021747	4.604634507293687e-06	107.0	10.986089995511549	0.0	161.60000000000002	729776882.0	0.2128917388501803	6
825	0.3911041787769009	0.39600408237291873	49.0	3.4466600336759434	0.08829708512696596	0.011333362281021747	3.5722614707253387e-06	107.0	10.679950216718774	0.0	-39.20833333333334	629819542.9999999	0.2128917388501803	6
826	0.3911041787769009	0.39600408237291873	49.0	3.4466600336759434	0.08829708512696596	0.011333362281021747	4.604634507293687e-06	107.0	10.522735975257202	0.0	-39.391666666666666	590491822.0	0.2128917388501803	6
827	0.3911041787769009	0.39600408237291873	49.0	3.4466600336759434	0.08829708512696596	0.011333362281021747	3.5722614707253387e-06	107.0	10.679950216718774	0.0	-39.20833333333334	629819542.9999999	0.2128917388501803	6
828	0.3911041787769009	0.39600408237291873	49.0	3.4466600336759434	0.08829708512696596	0.011333362281021747	3.5722614707253387e-06	107.0	10.679950216718774	0.0	-39.20833333333334	629819542.9999999	0.2128917388501803	6
829	0.3911041787769009	0.39600408237291873	31.75279964707123	6.378688656776514	0.08829708512696596	0.011333362281021747	4.604634507293687e-06	107.0	10.986089995511549	0.0	161.60000000000002	729776882.0	0.2128917388501803	6
830	0.3911041787769009	0.39600408237291873	49.0	3.4466600336759434	0.08829708512696596	0.011333362281021747	3.5722614707253387e-06	107.0	10.679950216718774	0.0	-39.20833333333334	629819542.9999999	0.2128917388501803	6
831	0.3911041787769009	0.39600408237291873	31.75279964707123	6.378688656776514	0.08829708512696596	0.011333362281021747	4.604634507293687e-06	107.0	10.986089995511549	0.0	161.60000000000002	729776882.0	0.2128917388501803	6
832	0.3911041787769009	0.39600408237291873	31.75279964707123	6.378688656776514	0.08829708512696596	0.011333362281021747	4.604634507293687e-06	107.0	10.986089995511549	0.0	161.60000000000002	729776882.0	0.2128917388501803	6
833	0.3911041787769009	0.39600408237291873	49.0	3.4466600336759434	0.08829708512696596	0.011333362281021747	4.604634507293687e-06	107.0	10.522735975257202	0.0	-39.391666666666666	899345858.0	0.2128917388501803	6
834	0.3911041787769009	0.39600408237291873	49.0	3.4466600336759434	0.08829708512696596	0.011333362281021747	3.5722614707253387e-06	107.0	10.679950216718774	0.0	-39.20833333333334	629819542.9999999	0.2128917388501803	6
835	0.3911041787769009	0.39600408237291873	49.0	3.4466600336759434	0.08829708512696596	0.011333362281021747	3.5722614707253387e-06	107.0	10.679950216718774	0.0	-39.20833333333334	629819542.9999999	0.2128917388501803	6
836	0.3911041787769009	0.39600408237291873	49.0	3.4466600336759434	0.08829708512696596	0.011333362281021747	4.604634507293687e-06	107.0	10.522735975257202	0.0	-39.391666666666666	590491822.0	0.2128917388501803	6
837	0.3911041787769009	0.39600408237291873	49.0	3.4466600336759434	0.08829708512696596	0.011333362281021747	3.5722614707253387e-06	107.0	10.679950216718774	0.0	-39.20833333333334	629819542.9999999	0.2128917388501803	6
838	0.3911041787769009	0.39600408237291873	49.0	3.4466600336759434	0.08829708512696596	0.011333362281021747	3.5722614707253387e-06	107.0	10.679950216718774	0.0	-39.20833333333334	629819542.9999999	0.2128917388501803	6
839	0.3911041787769009	0.39600408237291873	49.0	3.4466600336759434	0.08829708512696596	0.011333362281021747	4.604634507293687e-06	107.0	10.522735975257202	0.0	-39.391666666666666	590491822.0	0.2128917388501803	6
840	0.3911041787769009	0.39600408237291873	31.75279964707123	6.378688656776514	0.08829708512696596	0.011333362281021747	4.604634507293687e-06	107.0	10.986089995511549	0.0	161.60000000000002	729776882.0	0.2128917388501803	6
841	0.83495452265432	0.33064449222877906	57.80858078873685	3.2913067715944564	0.09949521945775436	0.002011187935366164	3.4656715065626894e-06	138.58632708195276	0.11319939250073219	0.0	90.13333333333333	677853582.0	-0.0	6
842	0.3911041787769009	0.39600408237291873	49.0	3.4466600336759434	0.08829708512696596	0.011333362281021747	4.604634507293687e-06	107.0	10.522735975257202	0.0	-39.391666666666666	255488773.0	0.2128917388501803	6
843	0.3911041787769009	0.3593794504771096	31.75279964707123	6.378688656776514	0.08829708512696596	0.011333362281021747	4.604634507293687e-06	107.0	10.634978213523475	0.0	-42.18333333333333	163253376.0	0.24951637074598954	6
844	0.3911041787769009	0.39600408237291873	31.75279964707123	6.378688656776514	0.08829708512696596	0.011333362281021747	4.604634507293687e-06	107.0	10.986089995511549	0.0	161.60000000000002	366951101.0	0.2128917388501803	6
845	0.6410192120673359	0.704511599931168	25.029759561928397	11.91574000013513	0.08329776170036442	0.014076235097681616	5.764915492059981e-06	89.14598665831994	-0.08052013126884106	0.0	51.15833333333333	850709607.0	-0.0	6
846	0.6045945701501354	0.3481080094024187	9.141558037998358	4.983991451634687	0.08212282320319118	0.00011237461978395868	4.543952133608092e-06	99.52313981401414	4.753987439946478	0.0	-41.283333333333324	463612678.0	0.04729742044744589	6
847	0.324988918602374	0.20212604427914044	49.69851730530372	2.4095622013809646	0.14056377674984466	0.004722587510696536	2.5193303136837135e-06	186.8457161421392	7.34776055902395	0.0	75.25833333333333	142147643.0	0.4728850371184856	6
848	0.26366144308173517	0.4517195649899151	41.3937791423457	3.178590137913159	0.01229496809145203	0.017603675877498354	2.121839338401906e-06	117.80038840386044	8.176515591206325	0.0	-45.64166666666665	322145134.0	0.2846189919283497	6
849	0.3911041787769009	0.39600408237291873	49.0	3.4466600336759434	0.08829708512696596	0.011333362281021747	3.5722614707253387e-06	107.0	10.679950216718774	0.0	-39.20833333333334	629819542.9999999	0.2128917388501803	6
850	0.10376945453822561	0.3593404930690089	107.55562275393103	3.083640464101086	0.0700847296401474	0.0004604305769750124	1.824079077628438e-06	71.1673285071359	4.56447205725107	0.0	-30.1	119729112.0	0.5368900523927655	6
851	0.3911041787769009	0.39600408237291873	31.75279964707123	6.378688656776514	0.08829708512696596	0.011333362281021747	4.604634507293687e-06	107.0	10.986089995511549	0.0	161.60000000000002	669736264.0	0.2128917388501803	6
852	0.3911041787769009	0.39600408237291873	49.0	3.4466600336759434	0.08829708512696596	0.011333362281021747	3.5722614707253387e-06	107.0	10.679950216718774	0.0	-39.20833333333334	629819542.9999999	0.2128917388501803	6
853	0.3911041787769009	0.39600408237291873	31.75279964707123	6.378688656776514	0.08829708512696596	0.011333362281021747	4.604634507293687e-06	107.0	10.986089995511549	0.0	161.60000000000002	729776882.0	0.2128917388501803	6
854	0.3911041787769009	0.3593794504771096	31.75279964707123	6.378688656776514	0.08829708512696596	0.011333362281021747	4.604634507293687e-06	107.0	10.634978213523475	0.0	-42.18333333333333	321650583.0	0.24951637074598954	6
855	0.3911041787769009	0.39600408237291873	49.0	3.4466600336759434	0.08829708512696596	0.011333362281021747	3.5722614707253387e-06	107.0	10.679950216718774	0.0	-39.20833333333334	449077169.0	0.2128917388501803	6
856	0.3911041787769009	0.39600408237291873	31.75279964707123	6.378688656776514	0.08829708512696596	0.011333362281021747	4.604634507293687e-06	107.0	10.986089995511549	0.0	161.60000000000002	343665954.0	0.2128917388501803	6
857	0.3911041787769009	0.39600408237291873	49.0	3.4466600336759434	0.08829708512696596	0.011333362281021747	3.5722614707253387e-06	107.0	10.679950216718774	0.0	-39.20833333333334	629819542.9999999	0.2128917388501803	6
858	0.3911041787769009	0.3593794504771096	31.75279964707123	6.378688656776514	0.08829708512696596	0.011333362281021747	3.5722614707253387e-06	107.0	11.044676253640878	0.0	-39.624999999999986	460701931.0	0.24951637074598954	6
859	0.5111573976507428	0.47748395825533535	45.931624849331094	2.2146051568151206	0.08324534587531267	0.011993278659352116	3.902768321203016e-06	84.12572738673227	1.0197247521188615	0.0	6.033333333333324	699949073.0	0.011358644093921955	6
860	0.9405059116421461	0.8198411035899742	60.752019418593434	4.12135079133125	0.11960400161315378	0.005391855071615705	4.4839365312862446e-07	102.53521783692521	0.06051908743074108	0.0	123.36666666666665	569269702.0	-0.0	6
861	0.3911041787769009	0.3593794504771096	31.75279964707123	6.378688656776514	0.08829708512696596	0.011333362281021747	4.604634507293687e-06	107.0	10.634978213523475	0.0	-42.18333333333333	660537727.0	0.24951637074598954	6
862	0.1832116022427816	0.4511781686798505	0.5255937197862153	10.215733770959359	0.07616951295755019	0.013413406201759175	1.7531824611654067e-06	130.52480378440444	7.48386674048081	0.0	127.05833333333335	452386457.0	0.36561022907736795	6
863	0.3911041787769009	0.39600408237291873	49.0	3.4466600336759434	0.08829708512696596	0.011333362281021747	4.604634507293687e-06	107.0	10.522735975257202	0.0	-39.391666666666666	110870959.0	0.2128917388501803	6
864	0.3911041787769009	0.39600408237291873	49.0	3.4466600336759434	0.08829708512696596	0.011333362281021747	4.604634507293687e-06	107.0	10.522735975257202	0.0	-39.391666666666666	709496219.0	0.2128917388501803	6
865	0.3911041787769009	0.39600408237291873	49.0	3.4466600336759434	0.08829708512696596	0.011333362281021747	3.5722614707253387e-06	107.0	10.679950216718774	0.0	-39.20833333333334	629819542.9999999	0.2128917388501803	6
866	0.3911041787769009	0.3593794504771096	31.75279964707123	6.378688656776514	0.08829708512696596	0.011333362281021747	4.604634507293687e-06	107.0	10.634978213523475	0.0	-42.18333333333333	660537727.0	0.24951637074598954	6
867	0.09950138647058548	0.5953089401268669	25.66447501272353	6.764018251825785	0.09103782466833842	0.00017611348160058785	4.769473866261753e-06	171.47034286457182	3.387769071217555	0.0	99.60833333333333	399008430.0	0.30518967340254766	6
868	0.3911041787769009	0.39600408237291873	49.0	6.378688656776514	0.08829708512696596	0.011333362281021747	4.604634507293687e-06	107.0	9.063313361184093	0.0	90.34166666666668	564983289.0	0.2128917388501803	6
869	0.3911041787769009	0.3593794504771096	31.75279964707123	3.4466600336759434	0.08829708512696596	0.011333362281021747	4.604634507293687e-06	107.0	8.586510602609263	0.0	-43.15	286100038.0	0.24951637074598954	6
870	0.28368550371562745	0.2740525703683239	42.57001048052385	3.739602946690719	0.03527063759875928	0.010418954629312534	6.07626232906234e-06	118.80243552691321	6.725461597267628	0.0	-35.66666666666667	670296672.0	0.4422619259160486	6
871	0.3911041787769009	0.39600408237291873	49.0	3.4466600336759434	0.08829708512696596	0.011333362281021747	3.5722614707253387e-06	107.0	10.679950216718774	0.0	-39.20833333333334	629819542.9999999	0.2128917388501803	6
872	0.3911041787769009	0.3593794504771096	31.75279964707123	6.378688656776514	0.08829708512696596	0.011333362281021747	4.604634507293687e-06	107.0	10.634978213523475	0.0	-42.18333333333333	660537727.0	0.24951637074598954	6
873	0.3208951631267373	0.6537876725572007	83.38915008462706	2.048131014691898	0.06980712075992641	0.0012829681071853827	3.2811188982233443e-06	89.13287679553771	4.272672847859667	0.0	84.875	280003037.0	0.025317164316061902	6
874	0.485110419033164	0.1707822981210455	11.124344897220201	6.480650455857228	0.05006696421283089	0.012830438850306021	4.9291449558503725e-06	144.68115577706334	5.619664739115908	0.0	110.32499999999997	238030573.0	0.3441072828457905	6
875	0.3911041787769009	0.3593794504771096	31.75279964707123	6.378688656776514	0.08829708512696596	0.011333362281021747	4.604634507293687e-06	107.0	10.634978213523475	0.0	-42.18333333333333	199383384.0	0.24951637074598954	6
876	0.3911041787769009	0.39600408237291873	49.0	3.4466600336759434	0.08829708512696596	0.011333362281021747	4.604634507293687e-06	107.0	10.522735975257202	0.0	-39.391666666666666	899345858.0	0.2128917388501803	6
877	0.4312972466926825	0.09090932272873053	19.228770322847186	12.198059230144242	0.08213959628995339	0.011166607737911687	2.388319242334479e-06	129.96498668972671	6.231018403135668	0.0	163.75	653104779.0	0.4777934305785869	6
878	0.20060243394627145	0.599805591203864	45.3041767050881	4.594632655991033	0.10530776035022893	0.0061079613415474035	3.4611147264287952e-06	95.16681186352135	8.88311842852271	0.0	-34.124999999999986	146991504.0	0.19959197484986457	6
879	0.3911041787769009	0.3593794504771096	31.75279964707123	6.378688656776514	0.08829708512696596	0.011333362281021747	4.604634507293687e-06	107.0	10.634978213523475	0.0	-42.18333333333333	660537727.0	0.24951637074598954	6
880	0.3911041787769009	0.3593794504771096	31.75279964707123	6.378688656776514	0.08829708512696596	0.011333362281021747	4.604634507293687e-06	107.0	10.634978213523475	0.0	-42.18333333333333	660537727.0	0.24951637074598954	6
881	0.3911041787769009	0.39600408237291873	49.0	3.4466600336759434	0.08829708512696596	0.011333362281021747	4.604634507293687e-06	107.0	10.522735975257202	0.0	-39.391666666666666	847358301.0	0.2128917388501803	6
882	0.23204952719273886	0.41409167382015694	56.16552358553495	1.9957472339328048	0.1015407913115706	0.00834712982975358	2.1311802889187407e-06	213.0	6.531505696429225	0.0	65.48333333333335	490763340.0	0.35385879898710426	6
883	0.3911041787769009	0.39600408237291873	49.0	3.4466600336759434	0.08829708512696596	0.011333362281021747	3.5722614707253387e-06	107.0	10.679950216718774	0.0	-39.20833333333334	287512755.0	0.2128917388501803	6
884	0.34187347251323796	0.44562448857323217	0.4554231416021999	8.165689998009722	0.10700784165021096	0.018033174059190797	1.5302293939322245e-06	85.70988117874808	7.16435609061179	0.0	-28.14166666666666	470741719.0	0.21250203891352992	6
885	0.3911041787769009	0.3593794504771096	31.75279964707123	6.378688656776514	0.08829708512696596	0.011333362281021747	4.604634507293687e-06	107.0	10.634978213523475	0.0	-42.18333333333333	660537727.0	0.24951637074598954	6
886	0.3911041787769009	0.39600408237291873	49.0	6.378688656776514	0.08829708512696596	0.011333362281021747	4.604634507293687e-06	107.0	9.063313361184093	0.0	90.34166666666668	673627398.0	0.2128917388501803	6
887	0.3911041787769009	0.3593794504771096	31.75279964707123	3.4466600336759434	0.08829708512696596	0.011333362281021747	4.604634507293687e-06	107.0	8.586510602609263	0.0	-43.15	282527727.0	0.24951637074598954	6
888	0.5287570984856349	0.44089213659447907	52.973069722566926	3.307059155541288	0.10228802526759086	0.005850373826407176	8.822233699630516e-07	133.14942434262517	1.0276944119863742	0.0	75.47500000000002	347159243.0	0.030350764919885975	6
889	0.3911041787769009	0.39600408237291873	49.0	3.4466600336759434	0.08829708512696596	0.011333362281021747	4.604634507293687e-06	107.0	10.522735975257202	0.0	-39.391666666666666	715432360.0	0.2128917388501803	6
890	0.3911041787769009	0.3593794504771096	31.75279964707123	6.378688656776514	0.08829708512696596	0.011333362281021747	4.604634507293687e-06	107.0	10.634978213523475	0.0	-42.18333333333333	660537727.0	0.24951637074598954	6
891	0.5104499389006538	0.24528007778085162	57.2501565136516	4.814062788181289	0.08015251128766501	0.007791315471815902	1.5939710629477106e-06	213.0	2.1824652626053016	0.0	76.76666666666668	284948586.0	0.2442699833184946	6
892	0.2940240392154423	0.34993505584480467	69.39443767014191	3.457062727300821	0.06500545546586398	0.004205694908717807	5.179560249360625e-06	153.21005082343183	6.784656210215175	0.0	73.13333333333337	605286793.0	0.35604090493975304	6
893	0.3911041787769009	0.3593794504771096	31.75279964707123	6.378688656776514	0.08829708512696596	0.011333362281021747	4.604634507293687e-06	107.0	10.634978213523475	0.0	-42.18333333333333	660537727.0	0.24951637074598954	6
894	0.4968002508377778	0.47784865459446985	68.8360703587204	6.03076429215535	0.13923016101734315	0.022496425053165445	1.828805298905724e-06	108.86868889142042	1.0112701998367157	0.0	-37.625000000000014	320768492.0	0.02535109456775242	6
895	0.3911041787769009	0.39600408237291873	49.0	3.4466600336759434	0.08829708512696596	0.011333362281021747	3.5722614707253387e-06	107.0	10.679950216718774	0.0	-39.20833333333334	629819542.9999999	0.2128917388501803	6
896	0.3911041787769009	0.39600408237291873	49.0	3.4466600336759434	0.08829708512696596	0.011333362281021747	4.604634507293687e-06	107.0	10.522735975257202	0.0	-39.391666666666666	590491822.0	0.2128917388501803	6
897	0.3911041787769009	0.39600408237291873	49.0	3.4466600336759434	0.08829708512696596	0.011333362281021747	3.5722614707253387e-06	107.0	10.679950216718774	0.0	-39.20833333333334	629819542.9999999	0.2128917388501803	6
898	0.3911041787769009	0.39600408237291873	49.0	3.4466600336759434	0.08829708512696596	0.011333362281021747	3.5722614707253387e-06	107.0	10.679950216718774	0.0	-39.20833333333334	629819542.9999999	0.2128917388501803	6
899	0.17936853126363198	0.5918677423242351	42.62773985787131	4.445643094066595	0.09237227158394538	0.006073127382765327	1.5523551263120806e-06	111.78991859934553	8.126706815258395	0.0	-23.50833333333334	417127841.0	0.22876372641213294	6
900	0.3911041787769009	0.39600408237291873	49.0	3.4466600336759434	0.08829708512696596	0.011333362281021747	3.5722614707253387e-06	107.0	10.679950216718774	0.0	-39.20833333333334	629819542.9999999	0.2128917388501803	6
901	0.3911041787769009	0.39600408237291873	31.75279964707123	6.378688656776514	0.08829708512696596	0.011333362281021747	4.604634507293687e-06	107.0	10.986089995511549	0.0	161.60000000000002	729776882.0	0.2128917388501803	6
902	0.3911041787769009	0.39600408237291873	31.75279964707123	3.4466600336759434	0.08829708512696596	0.011333362281021747	4.604634507293687e-06	107.0	8.978070708752838	0.0	-39.349999999999994	884497214.0	0.2128917388501803	6
903	0.362178998297589	0.31300571141500394	61.277425426092655	0.6782912489289608	0.1740890610639425	0.016004754501253264	4.657565637110139e-06	156.6609878565098	4.095705596341475	0.0	-44.199999999999996	780515559.0	0.3248152902874071	6
904	0.3911041787769009	0.39600408237291873	49.0	3.4466600336759434	0.08829708512696596	0.011333362281021747	3.5722614707253387e-06	107.0	10.679950216718774	0.0	-39.20833333333334	852938819.0	0.2128917388501803	6
905	0.3911041787769009	0.39600408237291873	49.0	3.4466600336759434	0.08829708512696596	0.011333362281021747	3.5722614707253387e-06	107.0	10.679950216718774	0.0	-39.20833333333334	326664732.0	0.2128917388501803	6
906	0.3911041787769009	0.39600408237291873	49.0	3.4466600336759434	0.08829708512696596	0.011333362281021747	4.604634507293687e-06	107.0	10.522735975257202	0.0	-39.391666666666666	590491822.0	0.2128917388501803	6
907	0.3911041787769009	0.39600408237291873	49.0	3.4466600336759434	0.08829708512696596	0.011333362281021747	3.5722614707253387e-06	107.0	10.679950216718774	0.0	-39.20833333333334	629819542.9999999	0.2128917388501803	6
908	0.3911041787769009	0.39600408237291873	49.0	3.4466600336759434	0.08829708512696596	0.011333362281021747	3.5722614707253387e-06	107.0	10.679950216718774	0.0	-39.20833333333334	638703248.0	0.2128917388501803	6
909	0.3911041787769009	0.39600408237291873	49.0	3.4466600336759434	0.08829708512696596	0.011333362281021747	4.604634507293687e-06	107.0	10.522735975257202	0.0	-39.391666666666666	582417626.0	0.2128917388501803	6
910	0.3911041787769009	0.39600408237291873	49.0	3.4466600336759434	0.08829708512696596	0.011333362281021747	3.5722614707253387e-06	107.0	10.679950216718774	0.0	-39.20833333333334	742227757.0000001	0.2128917388501803	7
911	0.3911041787769009	0.39600408237291873	49.0	3.4466600336759434	0.08829708512696596	0.011333362281021747	3.5722614707253387e-06	107.0	10.679950216718774	0.0	-39.20833333333334	852938819.0	0.2128917388501803	7
912	0.3911041787769009	0.3593794504771096	31.75279964707123	6.378688656776514	0.08829708512696596	0.011333362281021747	3.5722614707253387e-06	107.0	11.044676253640878	0.0	-39.624999999999986	460701931.0	0.24951637074598954	7
913	0.3911041787769009	0.39600408237291873	31.75279964707123	6.378688656776514	0.08829708512696596	0.011333362281021747	4.604634507293687e-06	107.0	10.986089995511549	0.0	161.60000000000002	669736264.0	0.2128917388501803	7
914	0.3911041787769009	0.39600408237291873	49.0	3.4466600336759434	0.08829708512696596	0.011333362281021747	3.5722614707253387e-06	107.0	10.679950216718774	0.0	-39.20833333333334	629819542.9999999	0.2128917388501803	7
915	0.3911041787769009	0.39600408237291873	31.75279964707123	6.378688656776514	0.08829708512696596	0.011333362281021747	4.604634507293687e-06	107.0	10.986089995511549	0.0	161.60000000000002	729776882.0	0.2128917388501803	7
916	0.3911041787769009	0.39600408237291873	49.0	3.4466600336759434	0.08829708512696596	0.011333362281021747	3.5722614707253387e-06	107.0	10.679950216718774	0.0	-39.20833333333334	233264310.0	0.2128917388501803	7
917	0.3911041787769009	0.39600408237291873	49.0	3.4466600336759434	0.08829708512696596	0.011333362281021747	3.5722614707253387e-06	107.0	10.679950216718774	0.0	-39.20833333333334	629819542.9999999	0.2128917388501803	7
918	0.3911041787769009	0.39600408237291873	31.75279964707123	6.378688656776514	0.08829708512696596	0.011333362281021747	4.604634507293687e-06	107.0	10.986089995511549	0.0	161.60000000000002	729776882.0	0.2128917388501803	7
919	0.3911041787769009	0.39600408237291873	31.75279964707123	6.378688656776514	0.08829708512696596	0.011333362281021747	4.604634507293687e-06	107.0	10.986089995511549	0.0	161.60000000000002	669736264.0	0.2128917388501803	7
920	0.3911041787769009	0.39600408237291873	31.75279964707123	6.378688656776514	0.08829708512696596	0.011333362281021747	4.604634507293687e-06	107.0	10.986089995511549	0.0	161.60000000000002	729776882.0	0.2128917388501803	7
921	0.3911041787769009	0.39600408237291873	31.75279964707123	6.378688656776514	0.08829708512696596	0.011333362281021747	4.604634507293687e-06	107.0	10.986089995511549	0.0	161.60000000000002	729776882.0	0.2128917388501803	7
922	0.3911041787769009	0.39600408237291873	49.0	3.4466600336759434	0.08829708512696596	0.011333362281021747	3.5722614707253387e-06	107.0	10.679950216718774	0.0	-39.20833333333334	629819542.9999999	0.2128917388501803	7
923	0.3911041787769009	0.39600408237291873	49.0	3.4466600336759434	0.08829708512696596	0.011333362281021747	3.5722614707253387e-06	107.0	10.679950216718774	0.0	-39.20833333333334	629819542.9999999	0.2128917388501803	7
924	0.3911041787769009	0.39600408237291873	31.75279964707123	6.378688656776514	0.08829708512696596	0.011333362281021747	4.604634507293687e-06	107.0	10.986089995511549	0.0	161.60000000000002	343665954.0	0.2128917388501803	7
925	0.3911041787769009	0.39600408237291873	31.75279964707123	6.378688656776514	0.08829708512696596	0.011333362281021747	4.604634507293687e-06	107.0	10.986089995511549	0.0	161.60000000000002	343665954.0	0.2128917388501803	7
926	0.3911041787769009	0.39600408237291873	31.75279964707123	6.378688656776514	0.08829708512696596	0.011333362281021747	4.604634507293687e-06	107.0	10.986089995511549	0.0	161.60000000000002	729776882.0	0.2128917388501803	7
927	0.3911041787769009	0.39600408237291873	31.75279964707123	6.378688656776514	0.08829708512696596	0.011333362281021747	4.604634507293687e-06	107.0	10.986089995511549	0.0	161.60000000000002	729776882.0	0.2128917388501803	7
928	0.3911041787769009	0.39600408237291873	31.75279964707123	6.378688656776514	0.08829708512696596	0.011333362281021747	4.604634507293687e-06	107.0	10.986089995511549	0.0	161.60000000000002	366951101.0	0.2128917388501803	7
929	0.3911041787769009	0.39600408237291873	31.75279964707123	6.378688656776514	0.08829708512696596	0.011333362281021747	4.604634507293687e-06	107.0	10.986089995511549	0.0	161.60000000000002	729776882.0	0.2128917388501803	7
930	0.3911041787769009	0.39600408237291873	31.75279964707123	6.378688656776514	0.08829708512696596	0.011333362281021747	4.604634507293687e-06	107.0	10.986089995511549	0.0	161.60000000000002	729776882.0	0.2128917388501803	7
931	0.3911041787769009	0.39600408237291873	49.0	3.4466600336759434	0.08829708512696596	0.011333362281021747	3.5722614707253387e-06	107.0	10.679950216718774	0.0	-39.20833333333334	742227757.0000001	0.2128917388501803	7
932	0.3911041787769009	0.39600408237291873	49.0	3.4466600336759434	0.08829708512696596	0.011333362281021747	3.5722614707253387e-06	107.0	10.679950216718774	0.0	-39.20833333333334	629819542.9999999	0.2128917388501803	7
933	0.3911041787769009	0.39600408237291873	49.0	3.4466600336759434	0.08829708512696596	0.011333362281021747	3.5722614707253387e-06	107.0	10.679950216718774	0.0	-39.20833333333334	629819542.9999999	0.2128917388501803	7
934	0.3911041787769009	0.39600408237291873	31.75279964707123	6.378688656776514	0.08829708512696596	0.011333362281021747	4.604634507293687e-06	107.0	10.986089995511549	0.0	161.60000000000002	729776882.0	0.2128917388501803	7
935	0.3911041787769009	0.39600408237291873	31.75279964707123	6.378688656776514	0.08829708512696596	0.011333362281021747	4.604634507293687e-06	107.0	10.986089995511549	0.0	161.60000000000002	729776882.0	0.2128917388501803	7
936	0.3911041787769009	0.39600408237291873	49.0	3.4466600336759434	0.08829708512696596	0.011333362281021747	3.5722614707253387e-06	107.0	10.679950216718774	0.0	-39.20833333333334	629819542.9999999	0.2128917388501803	7
937	0.3911041787769009	0.39600408237291873	31.75279964707123	6.378688656776514	0.08829708512696596	0.011333362281021747	4.604634507293687e-06	107.0	10.986089995511549	0.0	161.60000000000002	729776882.0	0.2128917388501803	7
938	0.3911041787769009	0.39600408237291873	31.75279964707123	6.378688656776514	0.08829708512696596	0.011333362281021747	4.604634507293687e-06	107.0	10.986089995511549	0.0	161.60000000000002	343665954.0	0.2128917388501803	7
939	0.3911041787769009	0.39600408237291873	49.0	3.4466600336759434	0.08829708512696596	0.011333362281021747	3.5722614707253387e-06	107.0	10.679950216718774	0.0	-39.20833333333334	629819542.9999999	0.2128917388501803	7
940	0.3911041787769009	0.39600408237291873	49.0	3.4466600336759434	0.08829708512696596	0.011333362281021747	3.5722614707253387e-06	107.0	10.679950216718774	0.0	-39.20833333333334	629819542.9999999	0.2128917388501803	7
941	0.3911041787769009	0.39600408237291873	31.75279964707123	6.378688656776514	0.08829708512696596	0.011333362281021747	4.604634507293687e-06	107.0	10.986089995511549	0.0	161.60000000000002	729776882.0	0.2128917388501803	7
942	0.3911041787769009	0.39600408237291873	49.0	3.4466600336759434	0.08829708512696596	0.011333362281021747	3.5722614707253387e-06	107.0	10.679950216718774	0.0	-39.20833333333334	638703248.0	0.2128917388501803	7
943	0.3911041787769009	0.39600408237291873	31.75279964707123	6.378688656776514	0.08829708512696596	0.011333362281021747	4.604634507293687e-06	107.0	10.986089995511549	0.0	161.60000000000002	729776882.0	0.2128917388501803	7
944	0.3911041787769009	0.39600408237291873	31.75279964707123	6.378688656776514	0.08829708512696596	0.011333362281021747	4.604634507293687e-06	107.0	10.986089995511549	0.0	161.60000000000002	729776882.0	0.2128917388501803	7
945	0.3911041787769009	0.39600408237291873	31.75279964707123	6.378688656776514	0.08829708512696596	0.011333362281021747	4.604634507293687e-06	107.0	10.986089995511549	0.0	161.60000000000002	729776882.0	0.2128917388501803	7
946	0.3911041787769009	0.39600408237291873	31.75279964707123	6.378688656776514	0.08829708512696596	0.011333362281021747	4.604634507293687e-06	107.0	10.986089995511549	0.0	161.60000000000002	729776882.0	0.2128917388501803	7
947	0.3911041787769009	0.39600408237291873	31.75279964707123	6.378688656776514	0.08829708512696596	0.011333362281021747	4.604634507293687e-06	107.0	10.986089995511549	0.0	161.60000000000002	729776882.0	0.2128917388501803	7
948	0.3911041787769009	0.39600408237291873	49.0	3.4466600336759434	0.08829708512696596	0.011333362281021747	3.5722614707253387e-06	107.0	10.679950216718774	0.0	-39.20833333333334	629819542.9999999	0.2128917388501803	7
949	0.3911041787769009	0.39600408237291873	49.0	3.4466600336759434	0.08829708512696596	0.011333362281021747	3.5722614707253387e-06	107.0	10.679950216718774	0.0	-39.20833333333334	629819542.9999999	0.2128917388501803	7
950	0.3911041787769009	0.39600408237291873	31.75279964707123	6.378688656776514	0.08829708512696596	0.011333362281021747	4.604634507293687e-06	107.0	10.986089995511549	0.0	161.60000000000002	343665954.0	0.2128917388501803	7
951	0.3911041787769009	0.39600408237291873	31.75279964707123	6.378688656776514	0.08829708512696596	0.011333362281021747	4.604634507293687e-06	107.0	10.986089995511549	0.0	161.60000000000002	729776882.0	0.2128917388501803	7
952	0.3911041787769009	0.39600408237291873	31.75279964707123	6.378688656776514	0.08829708512696596	0.011333362281021747	4.604634507293687e-06	107.0	10.986089995511549	0.0	161.60000000000002	343665954.0	0.2128917388501803	7
953	0.3911041787769009	0.39600408237291873	31.75279964707123	6.378688656776514	0.08829708512696596	0.011333362281021747	4.604634507293687e-06	107.0	10.986089995511549	0.0	161.60000000000002	729776882.0	0.2128917388501803	7
954	0.3911041787769009	0.39600408237291873	49.0	3.4466600336759434	0.08829708512696596	0.011333362281021747	3.5722614707253387e-06	107.0	10.679950216718774	0.0	-39.20833333333334	629819542.9999999	0.2128917388501803	7
955	0.3911041787769009	0.39600408237291873	49.0	3.4466600336759434	0.08829708512696596	0.011333362281021747	3.5722614707253387e-06	107.0	10.679950216718774	0.0	-39.20833333333334	629819542.9999999	0.2128917388501803	7
956	0.3911041787769009	0.39600408237291873	49.0	3.4466600336759434	0.08829708512696596	0.011333362281021747	3.5722614707253387e-06	107.0	10.679950216718774	0.0	-39.20833333333334	629819542.9999999	0.2128917388501803	7
957	0.3911041787769009	0.39600408237291873	31.75279964707123	6.378688656776514	0.08829708512696596	0.011333362281021747	4.604634507293687e-06	107.0	10.986089995511549	0.0	161.60000000000002	729776882.0	0.2128917388501803	7
958	0.3911041787769009	0.39600408237291873	31.75279964707123	6.378688656776514	0.08829708512696596	0.011333362281021747	4.604634507293687e-06	107.0	10.986089995511549	0.0	161.60000000000002	729776882.0	0.2128917388501803	7
959	0.3911041787769009	0.39600408237291873	31.75279964707123	6.378688656776514	0.08829708512696596	0.011333362281021747	4.604634507293687e-06	107.0	10.986089995511549	0.0	161.60000000000002	729776882.0	0.2128917388501803	7
960	0.3911041787769009	0.39600408237291873	49.0	3.4466600336759434	0.08829708512696596	0.011333362281021747	3.5722614707253387e-06	107.0	10.679950216718774	0.0	-39.20833333333334	629819542.9999999	0.2128917388501803	7
961	0.3911041787769009	0.39600408237291873	31.75279964707123	6.378688656776514	0.08829708512696596	0.011333362281021747	4.604634507293687e-06	107.0	10.986089995511549	0.0	161.60000000000002	729776882.0	0.2128917388501803	7
962	0.3911041787769009	0.39600408237291873	49.0	3.4466600336759434	0.08829708512696596	0.011333362281021747	3.5722614707253387e-06	107.0	10.679950216718774	0.0	-39.20833333333334	629819542.9999999	0.2128917388501803	7
963	0.3911041787769009	0.39600408237291873	49.0	3.4466600336759434	0.08829708512696596	0.011333362281021747	3.5722614707253387e-06	107.0	10.679950216718774	0.0	-39.20833333333334	629819542.9999999	0.2128917388501803	7
964	0.3911041787769009	0.39600408237291873	31.75279964707123	6.378688656776514	0.08829708512696596	0.011333362281021747	4.604634507293687e-06	107.0	10.986089995511549	0.0	161.60000000000002	729776882.0	0.2128917388501803	7
965	0.3911041787769009	0.39600408237291873	49.0	3.4466600336759434	0.08829708512696596	0.011333362281021747	3.5722614707253387e-06	107.0	10.679950216718774	0.0	-39.20833333333334	629819542.9999999	0.2128917388501803	7
966	0.3911041787769009	0.39600408237291873	31.75279964707123	6.378688656776514	0.08829708512696596	0.011333362281021747	4.604634507293687e-06	107.0	10.986089995511549	0.0	161.60000000000002	343665954.0	0.2128917388501803	7
967	0.3911041787769009	0.39600408237291873	49.0	3.4466600336759434	0.08829708512696596	0.011333362281021747	3.5722614707253387e-06	107.0	10.679950216718774	0.0	-39.20833333333334	852938819.0	0.2128917388501803	7
968	0.3911041787769009	0.39600408237291873	49.0	3.4466600336759434	0.08829708512696596	0.011333362281021747	3.5722614707253387e-06	107.0	10.679950216718774	0.0	-39.20833333333334	629819542.9999999	0.2128917388501803	7
969	0.3911041787769009	0.39600408237291873	31.75279964707123	6.378688656776514	0.08829708512696596	0.011333362281021747	4.604634507293687e-06	107.0	10.986089995511549	0.0	161.60000000000002	729776882.0	0.2128917388501803	7
970	0.3911041787769009	0.39600408237291873	49.0	3.4466600336759434	0.08829708512696596	0.011333362281021747	3.5722614707253387e-06	107.0	10.679950216718774	0.0	-39.20833333333334	629819542.9999999	0.2128917388501803	7
971	0.3911041787769009	0.39600408237291873	31.75279964707123	6.378688656776514	0.08829708512696596	0.011333362281021747	4.604634507293687e-06	107.0	10.986089995511549	0.0	161.60000000000002	729776882.0	0.2128917388501803	7
972	0.3911041787769009	0.39600408237291873	49.0	3.4466600336759434	0.08829708512696596	0.011333362281021747	3.5722614707253387e-06	107.0	10.679950216718774	0.0	-39.20833333333334	629819542.9999999	0.2128917388501803	7
973	0.3911041787769009	0.39600408237291873	49.0	3.4466600336759434	0.08829708512696596	0.011333362281021747	3.5722614707253387e-06	107.0	10.679950216718774	0.0	-39.20833333333334	629819542.9999999	0.2128917388501803	7
974	0.3911041787769009	0.39600408237291873	49.0	3.4466600336759434	0.08829708512696596	0.011333362281021747	3.5722614707253387e-06	107.0	10.679950216718774	0.0	-39.20833333333334	629819542.9999999	0.2128917388501803	7
975	0.3911041787769009	0.39600408237291873	49.0	3.4466600336759434	0.08829708512696596	0.011333362281021747	3.5722614707253387e-06	107.0	10.679950216718774	0.0	-39.20833333333334	629819542.9999999	0.2128917388501803	7
976	0.3911041787769009	0.39600408237291873	49.0	3.4466600336759434	0.08829708512696596	0.011333362281021747	3.5722614707253387e-06	107.0	10.679950216718774	0.0	-39.20833333333334	629819542.9999999	0.2128917388501803	7
977	0.3911041787769009	0.39600408237291873	49.0	3.4466600336759434	0.08829708512696596	0.011333362281021747	3.5722614707253387e-06	107.0	10.679950216718774	0.0	-39.20833333333334	629819542.9999999	0.2128917388501803	7
978	0.3911041787769009	0.39600408237291873	49.0	3.4466600336759434	0.08829708512696596	0.011333362281021747	3.5722614707253387e-06	107.0	10.679950216718774	0.0	-39.20833333333334	629819542.9999999	0.2128917388501803	7
979	0.3911041787769009	0.39600408237291873	49.0	3.4466600336759434	0.08829708512696596	0.011333362281021747	3.5722614707253387e-06	107.0	10.679950216718774	0.0	-39.20833333333334	742227757.0000001	0.2128917388501803	7
980	0.3911041787769009	0.39600408237291873	49.0	3.4466600336759434	0.08829708512696596	0.011333362281021747	3.5722614707253387e-06	107.0	10.679950216718774	0.0	-39.20833333333334	108997402.0	0.2128917388501803	7
981	0.33399616311885627	0.06983209181535965	105.56231277881966	3.191483270565031	0.16251436804419978	0.01770825602422401	2.9498419895167492e-06	17.783681040856962	0.724649827973586	0.0	-53.41666666666667	335374317.0	0.5961717450657841	7
982	0.3911041787769009	0.3593794504771096	31.75279964707123	6.378688656776514	0.08829708512696596	0.011333362281021747	3.5722614707253387e-06	107.0	11.044676253640878	0.0	-39.624999999999986	460701931.0	0.24951637074598954	7
983	0.3911041787769009	0.39600408237291873	31.75279964707123	6.378688656776514	0.08829708512696596	0.011333362281021747	4.604634507293687e-06	107.0	10.986089995511549	0.0	161.60000000000002	669736264.0	0.2128917388501803	7
984	0.5074696418329078	0.1965390730397181	33.77286524895463	4.673400851676055	0.07275782806870043	0.010649948605417143	6.553567536982324e-06	98.25585051936625	7.627943914869621	0.0	-45.45	666398596.9999999	0.29599128512737416	7
985	0.3911041787769009	0.39600408237291873	31.75279964707123	6.378688656776514	0.08829708512696596	0.011333362281021747	4.604634507293687e-06	107.0	10.986089995511549	0.0	161.60000000000002	729776882.0	0.2128917388501803	7
986	0.3911041787769009	0.39600408237291873	49.0	3.4466600336759434	0.08829708512696596	0.011333362281021747	3.5722614707253387e-06	107.0	10.679950216718774	0.0	-39.20833333333334	233264310.0	0.2128917388501803	7
987	0.3911041787769009	0.39600408237291873	49.0	3.4466600336759434	0.08829708512696596	0.011333362281021747	3.5722614707253387e-06	107.0	10.679950216718774	0.0	-39.20833333333334	629819542.9999999	0.2128917388501803	7
988	0.4773070046427559	0.4474225633524283	10.731995072829072	6.702961209213497	0.07637461193397393	0.005809912452310765	5.393130426791729e-06	100.56837686669161	8.119134456719365	0.0	-41.67500000000002	411820892.0	0.07527043200481587	7
989	0.3911041787769009	0.39600408237291873	31.75279964707123	6.378688656776514	0.08829708512696596	0.011333362281021747	4.604634507293687e-06	107.0	10.986089995511549	0.0	161.60000000000002	669736264.0	0.2128917388501803	7
990	0.3347710772973919	0.18196040414626952	19.631928243925636	3.621948634789686	0.043572047929905974	0.017552806897685323	5.300007209405e-06	143.395649548349	7.299115782610765	0.0	72.05833333333334	724989669.0	0.48326851855633857	7
991	0.54282381730572	0.11725647890210977	45.5951860181555	10.185000460701513	0.18235196796687173	0.008195441030791797	3.127233465831597e-06	25.233187142255275	3.463645800972305	0.0	-55.49166666666667	325813640.0	0.3399197037921702	7
992	0.13900012300413622	0.4570975765452737	60.72087083757955	2.5799292572622	0.17920435025089565	0.00033603076085507964	3.391544616157696e-06	149.98274115512135	8.652078126519054	0.0	-35.46666666666667	671331319.0	0.40390230045059006	7
993	0.9099168377698812	0.7385871969530683	67.73855251911819	2.167597302195631	0.04364722792363756	0.004883940420608399	5.028640908975108e-06	108.76653741131028	0.4699655553017976	0.0	12.79999999999999	175633906.0	-0.0	7
994	0.3911041787769009	0.39600408237291873	31.75279964707123	6.378688656776514	0.08829708512696596	0.011333362281021747	4.604634507293687e-06	107.0	10.986089995511549	0.0	161.60000000000002	345196825.0	0.2128917388501803	7
995	0.3911041787769009	0.39600408237291873	31.75279964707123	6.378688656776514	0.08829708512696596	0.011333362281021747	4.604634507293687e-06	107.0	10.986089995511549	0.0	161.60000000000002	552668755.0	0.2128917388501803	7
996	0.43854908633678424	0.311811980371279	37.33933927216869	6.148158569222381	0.0165715342984364	0.006940599024020567	4.592233985533346e-06	111.14262507646895	8.264129665898775	0.0	-41.98333333333335	494669382.0	0.24963893329193676	7
997	0.6447241851238357	0.3166369337690824	23.964188311777917	2.655672386194012	0.10024400907726486	0.019588139018536475	7.178904685203695e-06	120.04635205836763	6.009457205265569	0.0	129.41666666666663	641267199.0	0.03863888110708191	7
998	0.3911041787769009	0.39600408237291873	31.75279964707123	6.378688656776514	0.08829708512696596	0.011333362281021747	4.604634507293687e-06	107.0	10.986089995511549	0.0	161.60000000000002	366951101.0	0.2128917388501803	7
999	0.30770666885811976	0.3983243357608819	23.558636390395716	10.34381625475714	0.06422988920061304	0.016499587221509477	9.66900964452043e-06	123.34462450747372	4.541445258456219	-2.5047653845369817	105.38333333333331	370656949.0	0.2939689953809983	7
1000	0.36426817985303983	0.3770081575165842	79.14332564995749	3.7610958986891125	0.0805097861986214	0.012154013626287638	4.361387270459855e-06	79.39739400972655	8.987840673155858	0.0	-45.225	594717994.0	0.25872366263037594	7
1001	0.6012066803056112	0.08258714257091565	70.63928540148844	6.642817502205101	0.12225276957878979	0.0008436327520030418	8.125151535864532e-06	121.07045413043903	3.530488147240677	-3.3609977902536086	132.825	275260658.0	0.3162061771234732	7
1002	0.3911041787769009	0.39600408237291873	49.0	3.4466600336759434	0.08829708512696596	0.011333362281021747	3.5722614707253387e-06	107.0	10.679950216718774	0.0	-39.20833333333334	278317533.0	0.2128917388501803	7
1003	0.3911041787769009	0.39600408237291873	49.0	3.4466600336759434	0.08829708512696596	0.011333362281021747	3.5722614707253387e-06	107.0	10.679950216718774	0.0	-39.20833333333334	384499528.0	0.2128917388501803	7
1004	0.25035414217890767	0.15219838616185366	29.419772951074492	10.98324836713112	0.10711956861960578	0.010559862274037438	3.668608153699757e-06	152.4121789510663	2.1564284050286133	-2.7105421287080964	100.85000000000001	153990679.00000003	0.5974474716592386	7
1005	0.344364954283948	0.08333718320408262	6.236210430754635	9.499020470753397	0.14317387530692957	0.010919203529173707	6.561934755980523e-06	32.29354912367427	1.950909011379224	0.0	-47.09166666666668	838695933.0	0.5722978625119695	7
1006	0.369705474039456	0.5408119693042732	48.29994171306506	2.8527644636112237	0.05461356584067812	0.013216790149972934	4.412552280793375e-06	165.1762681697073	5.944977681079976	0.0	104.41666666666666	446174279.99999994	0.0894825566562708	7
1007	0.3911041787769009	0.39600408237291873	31.75279964707123	6.378688656776514	0.08829708512696596	0.011333362281021747	4.604634507293687e-06	107.0	10.986089995511549	0.0	161.60000000000002	465858562.0	0.2128917388501803	7
1008	0.71510647118325	0.2932489916262651	42.06704024557999	6.12574534262866	0.03887814222124852	0.017245522196717773	3.220528597372355e-08	92.82347653503169	-50.0	-50.0	-50.0	417795429.0	-0.0	7
1009	0.3911041787769009	0.39600408237291873	49.0	6.378688656776514	0.08829708512696596	0.011333362281021747	4.604634507293687e-06	107.0	9.063313361184093	0.0	90.34166666666668	287110533.0	0.2128917388501803	7
1010	0.3911041787769009	0.39600408237291873	49.0	3.4466600336759434	0.08829708512696596	0.011333362281021747	3.5722614707253387e-06	107.0	10.679950216718774	0.0	-39.20833333333334	629819542.9999999	0.2128917388501803	7
1011	0.3911041787769009	0.39600408237291873	31.75279964707123	6.378688656776514	0.08829708512696596	0.011333362281021747	4.604634507293687e-06	107.0	10.986089995511549	0.0	161.60000000000002	729776882.0	0.2128917388501803	7
1012	0.3911041787769009	0.39600408237291873	31.75279964707123	3.4466600336759434	0.08829708512696596	0.011333362281021747	3.5722614707253387e-06	107.0	8.988659646461105	0.0	-34.30833333333334	409586483.0	0.2128917388501803	7
1013	0.3911041787769009	0.39600408237291873	49.0	6.378688656776514	0.08829708512696596	0.011333362281021747	4.604634507293687e-06	107.0	9.063313361184093	0.0	90.34166666666668	736684930.0	0.2128917388501803	7
1014	0.3911041787769009	0.39600408237291873	31.75279964707123	6.378688656776514	0.08829708512696596	0.011333362281021747	4.604634507293687e-06	107.0	10.986089995511549	0.0	161.60000000000002	425092492.0	0.2128917388501803	7
1015	0.3911041787769009	0.39600408237291873	31.75279964707123	6.378688656776514	0.08829708512696596	0.011333362281021747	4.604634507293687e-06	107.0	10.986089995511549	0.0	161.60000000000002	825045120.0	0.2128917388501803	7
1016	0.055370156277606775	0.6068354303266206	57.52859395624613	0.48154228302185587	0.13490232079948733	0.011361032833894814	5.674567896183777e-06	124.32464107291023	2.094980431756042	0.0	-36.1	491195079.0	0.33779441339577265	7
1017	0.3911041787769009	0.39600408237291873	31.75279964707123	6.378688656776514	0.08829708512696596	0.011333362281021747	4.604634507293687e-06	107.0	10.986089995511549	0.0	161.60000000000002	729776882.0	0.2128917388501803	7
1018	0.060658432269571017	1.0918382961907547	26.185375656841885	7.268792904083614	0.12187166166028546	0.02250346467474542	5.1793920115850065e-06	142.72614194374694	-50.0	-50.0	-50.0	484271231.0	-0.0	7
1019	0.12249876344309024	0.34116359275878294	26.54266113564215	0.30205769186362197	0.07917108316029263	0.012894066852859638	3.4048595845831065e-06	111.70847370567131	2.4547296741798483	0.0	-34.46666666666666	851188283.0	0.5363376437981269	7
1020	0.3911041787769009	0.39600408237291873	31.75279964707123	6.378688656776514	0.08829708512696596	0.011333362281021747	4.604634507293687e-06	107.0	10.986089995511549	0.0	161.60000000000002	343665954.0	0.2128917388501803	7
1021	0.5079520280563413	0.4725291151578268	9.549728966214218	5.725857140336652	0.009249767583563148	0.011732463827644297	5.053026444912671e-06	205.06389808545933	0.7029365187625274	0.0	28.14166666666668	868506918.0	0.019518856785831873	7
1022	0.5763629800342236	0.5351868611510298	26.93234425652184	8.371533414927281	0.12509912545065785	0.00693825748764445	3.3648400507304462e-06	141.77444056247242	-50.0	-50.0	-50.0	377357735.0	-0.0	7
1023	0.3911041787769009	0.39600408237291873	31.75279964707123	6.378688656776514	0.08829708512696596	0.011333362281021747	4.604634507293687e-06	107.0	10.986089995511549	0.0	161.60000000000002	173019510.00000003	0.2128917388501803	7
1024	0.48629927686216046	0.5603726425198167	45.27631038555027	0.9653258218200058	0.07751338523058182	0.013035951296290966	3.885632947715717e-06	12.152846394373924	2.2982255731924326	0.0	-2.5083333333333364	790251463.0	-0.0	7
1025	0.3911041787769009	0.39600408237291873	49.0	3.4466600336759434	0.08829708512696596	0.011333362281021747	3.5722614707253387e-06	107.0	10.679950216718774	0.0	-39.20833333333334	629819542.9999999	0.2128917388501803	7
1026	0.4197661775710326	0.08876667311310354	66.41934664830711	5.316001656326125	0.015378977953261347	0.006650925476289587	5.466253061949829e-06	149.33779813179558	4.432963863293539	0.0	33.058333333333366	328062030.0	0.4914671493158639	7
1027	0.3908765408507181	0.5038251571134513	96.88349238785185	4.5356975949567895	0.09980290201010378	0.011329788909217556	2.1490845588166075e-06	20.648358280265313	1.623440012500474	0.0	44.433333333333344	511148194.0	0.10529830203583057	7
1028	0.3911041787769009	0.39600408237291873	31.75279964707123	6.378688656776514	0.08829708512696596	0.011333362281021747	4.604634507293687e-06	107.0	10.986089995511549	0.0	161.60000000000002	134195969.0	0.2128917388501803	7
1029	0.5679070585494008	0.03175971051671411	54.83459624908407	7.430331048727343	0.06796558516108112	0.004503321389176366	1.8692331515334447e-06	87.909301152462	10.52399510988208	0.0	-37.67500000000001	709227552.0	0.40033323093388506	7
1030	0.3911041787769009	0.39600408237291873	49.0	3.4466600336759434	0.08829708512696596	0.011333362281021747	3.5722614707253387e-06	107.0	10.679950216718774	0.0	-39.20833333333334	629819542.9999999	0.2128917388501803	7
1031	0.3911041787769009	0.39600408237291873	31.75279964707123	6.378688656776514	0.08829708512696596	0.011333362281021747	4.604634507293687e-06	107.0	10.986089995511549	0.0	161.60000000000002	729776882.0	0.2128917388501803	7
1032	0.3911041787769009	0.39600408237291873	49.0	3.4466600336759434	0.08829708512696596	0.011333362281021747	3.5722614707253387e-06	107.0	10.679950216718774	0.0	-39.20833333333334	629819542.9999999	0.2128917388501803	7
1033	0.3911041787769009	0.39600408237291873	49.0	3.4466600336759434	0.08829708512696596	0.011333362281021747	3.5722614707253387e-06	107.0	10.679950216718774	0.0	-39.20833333333334	629819542.9999999	0.2128917388501803	7
1034	0.3911041787769009	0.39600408237291873	31.75279964707123	6.378688656776514	0.08829708512696596	0.011333362281021747	4.604634507293687e-06	107.0	10.986089995511549	0.0	161.60000000000002	729776882.0	0.2128917388501803	7
1035	0.3911041787769009	0.39600408237291873	49.0	3.4466600336759434	0.08829708512696596	0.011333362281021747	3.5722614707253387e-06	107.0	10.679950216718774	0.0	-39.20833333333334	629819542.9999999	0.2128917388501803	7
1036	0.3911041787769009	0.39600408237291873	31.75279964707123	6.378688656776514	0.08829708512696596	0.011333362281021747	4.604634507293687e-06	107.0	10.986089995511549	0.0	161.60000000000002	659942128.0	0.2128917388501803	7
1037	0.3911041787769009	0.39600408237291873	49.0	3.4466600336759434	0.08829708512696596	0.011333362281021747	3.5722614707253387e-06	107.0	10.679950216718774	0.0	-39.20833333333334	524821149.0	0.2128917388501803	7
1038	0.4658023496665057	0.4422634507769282	56.93157635214082	6.064200536939695	0.1513084842414883	0.009307554752653638	1.4364521220376734e-06	62.36067347107846	4.469800802740778	0.0	95.2916666666667	440228686.0	0.09193419955656612	7
1039	0.3911041787769009	0.39600408237291873	31.75279964707123	3.4466600336759434	0.08829708512696596	0.011333362281021747	4.604634507293687e-06	107.0	8.978070708752838	0.0	-39.349999999999994	862345725.0	0.2128917388501803	7
1040	0.3911041787769009	0.39600408237291873	49.0	3.4466600336759434	0.08829708512696596	0.011333362281021747	3.5722614707253387e-06	107.0	10.679950216718774	0.0	-39.20833333333334	629819542.9999999	0.2128917388501803	7
1041	0.3911041787769009	0.39600408237291873	31.75279964707123	6.378688656776514	0.08829708512696596	0.011333362281021747	4.604634507293687e-06	107.0	10.986089995511549	0.0	161.60000000000002	729776882.0	0.2128917388501803	7
1042	0.3189801130975398	0.4377904002274713	72.00669588073359	1.156694601219896	0.031312027726288695	0.0018089727025363336	4.959950528296419e-06	184.65411459425042	7.2450273320227865	0.0	-22.99166666666666	418433947.0	0.2432294866749889	7
1043	0.3911041787769009	0.39600408237291873	49.0	3.4466600336759434	0.08829708512696596	0.011333362281021747	3.5722614707253387e-06	107.0	10.679950216718774	0.0	-39.20833333333334	629819542.9999999	0.2128917388501803	7
1044	0.3911041787769009	0.39600408237291873	49.0	3.4466600336759434	0.08829708512696596	0.011333362281021747	3.5722614707253387e-06	107.0	10.679950216718774	0.0	-39.20833333333334	309580784.0	0.2128917388501803	7
1045	0.48538111676161866	0.08899040022950849	29.15151339748106	4.2849765762947545	0.13976585076126208	0.007271815539303493	3.7231826244906937e-06	34.39955309265366	2.8682927095829562	0.0	-50.70000000000001	108372222.0	0.4256284830088728	7
1046	0.3911041787769009	0.39600408237291873	49.0	3.4466600336759434	0.08829708512696596	0.011333362281021747	3.5722614707253387e-06	107.0	10.679950216718774	0.0	-39.20833333333334	629819542.9999999	0.2128917388501803	7
1047	0.3911041787769009	0.39600408237291873	49.0	3.4466600336759434	0.08829708512696596	0.011333362281021747	3.5722614707253387e-06	107.0	10.679950216718774	0.0	-39.20833333333334	629819542.9999999	0.2128917388501803	7
1048	0.3911041787769009	0.39600408237291873	49.0	3.4466600336759434	0.08829708512696596	0.011333362281021747	3.5722614707253387e-06	107.0	10.679950216718774	0.0	-39.20833333333334	629819542.9999999	0.2128917388501803	7
1049	0.3911041787769009	0.39600408237291873	49.0	3.4466600336759434	0.08829708512696596	0.011333362281021747	3.5722614707253387e-06	107.0	10.679950216718774	0.0	-39.20833333333334	742227757.0000001	0.2128917388501803	7
1050	0.3911041787769009	0.39600408237291873	31.75279964707123	6.378688656776514	0.08829708512696596	0.011333362281021747	4.604634507293687e-06	107.0	10.986089995511549	0.0	161.60000000000002	729776882.0	0.2128917388501803	8
1051	0.3911041787769009	0.39600408237291873	31.75279964707123	6.378688656776514	0.08829708512696596	0.011333362281021747	4.604634507293687e-06	107.0	10.986089995511549	0.0	161.60000000000002	825045120.0	0.2128917388501803	8
1052	0.3911041787769009	0.39600408237291873	31.75279964707123	6.378688656776514	0.08829708512696596	0.011333362281021747	4.604634507293687e-06	107.0	10.986089995511549	0.0	161.60000000000002	729776882.0	0.2128917388501803	8
1053	0.3911041787769009	0.39600408237291873	31.75279964707123	6.378688656776514	0.08829708512696596	0.011333362281021747	4.604634507293687e-06	107.0	10.986089995511549	0.0	161.60000000000002	729776882.0	0.2128917388501803	8
1054	0.3911041787769009	0.39600408237291873	31.75279964707123	6.378688656776514	0.08829708512696596	0.011333362281021747	4.604634507293687e-06	107.0	10.986089995511549	0.0	161.60000000000002	729776882.0	0.2128917388501803	8
1055	0.3911041787769009	0.39600408237291873	31.75279964707123	6.378688656776514	0.08829708512696596	0.011333362281021747	4.604634507293687e-06	107.0	10.986089995511549	0.0	161.60000000000002	729776882.0	0.2128917388501803	8
1056	0.3911041787769009	0.39600408237291873	31.75279964707123	6.378688656776514	0.08829708512696596	0.011333362281021747	4.604634507293687e-06	107.0	10.986089995511549	0.0	161.60000000000002	729776882.0	0.2128917388501803	8
1057	0.3911041787769009	0.39600408237291873	31.75279964707123	6.378688656776514	0.08829708512696596	0.011333362281021747	4.604634507293687e-06	107.0	10.986089995511549	0.0	161.60000000000002	729776882.0	0.2128917388501803	8
1058	0.3911041787769009	0.39600408237291873	49.0	3.4466600336759434	0.08829708512696596	0.011333362281021747	3.5722614707253387e-06	107.0	10.679950216718774	0.0	-39.20833333333334	629819542.9999999	0.2128917388501803	8
1059	0.3911041787769009	0.39600408237291873	31.75279964707123	6.378688656776514	0.08829708512696596	0.011333362281021747	4.604634507293687e-06	107.0	10.986089995511549	0.0	161.60000000000002	729776882.0	0.2128917388501803	8
1060	0.3911041787769009	0.3593794504771096	31.75279964707123	6.378688656776514	0.08829708512696596	0.011333362281021747	3.5722614707253387e-06	107.0	11.044676253640878	0.0	-39.624999999999986	460701931.0	0.24951637074598954	8
1061	0.3911041787769009	0.39600408237291873	31.75279964707123	6.378688656776514	0.08829708512696596	0.011333362281021747	4.604634507293687e-06	107.0	10.986089995511549	0.0	161.60000000000002	729776882.0	0.2128917388501803	8
1062	0.3911041787769009	0.39600408237291873	49.0	3.4466600336759434	0.08829708512696596	0.011333362281021747	3.5722614707253387e-06	107.0	10.679950216718774	0.0	-39.20833333333334	629819542.9999999	0.2128917388501803	8
1063	0.3911041787769009	0.39600408237291873	31.75279964707123	6.378688656776514	0.08829708512696596	0.011333362281021747	4.604634507293687e-06	107.0	10.986089995511549	0.0	161.60000000000002	729776882.0	0.2128917388501803	8
1064	0.3911041787769009	0.39600408237291873	31.75279964707123	6.378688656776514	0.08829708512696596	0.011333362281021747	4.604634507293687e-06	107.0	10.986089995511549	0.0	161.60000000000002	729776882.0	0.2128917388501803	8
1065	0.3911041787769009	0.39600408237291873	31.75279964707123	6.378688656776514	0.08829708512696596	0.011333362281021747	4.604634507293687e-06	107.0	10.986089995511549	0.0	161.60000000000002	729776882.0	0.2128917388501803	8
1066	0.3911041787769009	0.39600408237291873	31.75279964707123	6.378688656776514	0.08829708512696596	0.011333362281021747	4.604634507293687e-06	107.0	10.986089995511549	0.0	161.60000000000002	345196825.0	0.2128917388501803	8
1067	0.3911041787769009	0.39600408237291873	31.75279964707123	6.378688656776514	0.08829708512696596	0.011333362281021747	4.604634507293687e-06	107.0	10.986089995511549	0.0	161.60000000000002	825045120.0	0.2128917388501803	8
1068	0.3911041787769009	0.39600408237291873	31.75279964707123	6.378688656776514	0.08829708512696596	0.011333362281021747	4.604634507293687e-06	107.0	10.986089995511549	0.0	161.60000000000002	825045120.0	0.2128917388501803	8
1069	0.3911041787769009	0.39600408237291873	49.0	3.4466600336759434	0.08829708512696596	0.011333362281021747	3.5722614707253387e-06	107.0	10.679950216718774	0.0	-39.20833333333334	629819542.9999999	0.2128917388501803	8
1070	0.3911041787769009	0.39600408237291873	31.75279964707123	6.378688656776514	0.08829708512696596	0.011333362281021747	4.604634507293687e-06	107.0	10.986089995511549	0.0	161.60000000000002	729776882.0	0.2128917388501803	8
1071	0.3911041787769009	0.39600408237291873	31.75279964707123	6.378688656776514	0.08829708512696596	0.011333362281021747	4.604634507293687e-06	107.0	10.986089995511549	0.0	161.60000000000002	729776882.0	0.2128917388501803	8
1072	0.3911041787769009	0.39600408237291873	31.75279964707123	6.378688656776514	0.08829708512696596	0.011333362281021747	4.604634507293687e-06	107.0	10.986089995511549	0.0	161.60000000000002	729776882.0	0.2128917388501803	8
1073	0.3911041787769009	0.39600408237291873	31.75279964707123	6.378688656776514	0.08829708512696596	0.011333362281021747	4.604634507293687e-06	107.0	10.986089995511549	0.0	161.60000000000002	425092492.0	0.2128917388501803	8
1074	0.3911041787769009	0.39600408237291873	31.75279964707123	6.378688656776514	0.08829708512696596	0.011333362281021747	4.604634507293687e-06	107.0	10.986089995511549	0.0	161.60000000000002	343665954.0	0.2128917388501803	8
1075	0.3911041787769009	0.39600408237291873	31.75279964707123	6.378688656776514	0.08829708512696596	0.011333362281021747	4.604634507293687e-06	107.0	10.986089995511549	0.0	161.60000000000002	729776882.0	0.2128917388501803	8
1076	0.3911041787769009	0.39600408237291873	49.0	3.4466600336759434	0.08829708512696596	0.011333362281021747	3.5722614707253387e-06	107.0	10.679950216718774	0.0	-39.20833333333334	629819542.9999999	0.2128917388501803	8
1077	0.3911041787769009	0.39600408237291873	31.75279964707123	6.378688656776514	0.08829708512696596	0.011333362281021747	4.604634507293687e-06	107.0	10.986089995511549	0.0	161.60000000000002	729776882.0	0.2128917388501803	8
1078	0.3911041787769009	0.39600408237291873	31.75279964707123	6.378688656776514	0.08829708512696596	0.011333362281021747	4.604634507293687e-06	107.0	10.986089995511549	0.0	161.60000000000002	729776882.0	0.2128917388501803	8
1079	0.3911041787769009	0.39600408237291873	31.75279964707123	6.378688656776514	0.08829708512696596	0.011333362281021747	4.604634507293687e-06	107.0	10.986089995511549	0.0	161.60000000000002	729776882.0	0.2128917388501803	8
1080	0.3911041787769009	0.39600408237291873	31.75279964707123	6.378688656776514	0.08829708512696596	0.011333362281021747	4.604634507293687e-06	107.0	10.986089995511549	0.0	161.60000000000002	729776882.0	0.2128917388501803	8
1081	0.3911041787769009	0.39600408237291873	31.75279964707123	6.378688656776514	0.08829708512696596	0.011333362281021747	4.604634507293687e-06	107.0	10.986089995511549	0.0	161.60000000000002	729776882.0	0.2128917388501803	8
1082	0.3911041787769009	0.3593794504771096	31.75279964707123	6.378688656776514	0.08829708512696596	0.011333362281021747	3.5722614707253387e-06	107.0	11.044676253640878	0.0	-39.624999999999986	460701931.0	0.24951637074598954	8
1083	0.3911041787769009	0.3593794504771096	31.75279964707123	6.378688656776514	0.08829708512696596	0.011333362281021747	3.5722614707253387e-06	107.0	11.044676253640878	0.0	-39.624999999999986	460701931.0	0.24951637074598954	8
1084	0.3911041787769009	0.39600408237291873	31.75279964707123	6.378688656776514	0.08829708512696596	0.011333362281021747	4.604634507293687e-06	107.0	10.986089995511549	0.0	161.60000000000002	729776882.0	0.2128917388501803	8
1085	0.3911041787769009	0.39600408237291873	31.75279964707123	6.378688656776514	0.08829708512696596	0.011333362281021747	4.604634507293687e-06	107.0	10.986089995511549	0.0	161.60000000000002	729776882.0	0.2128917388501803	8
1086	0.3911041787769009	0.39600408237291873	49.0	3.4466600336759434	0.08829708512696596	0.011333362281021747	3.5722614707253387e-06	107.0	10.679950216718774	0.0	-39.20833333333334	852938819.0	0.2128917388501803	8
1087	0.3911041787769009	0.39600408237291873	31.75279964707123	6.378688656776514	0.08829708512696596	0.011333362281021747	4.604634507293687e-06	107.0	10.986089995511549	0.0	161.60000000000002	669736264.0	0.2128917388501803	8
1088	0.3911041787769009	0.39600408237291873	31.75279964707123	6.378688656776514	0.08829708512696596	0.011333362281021747	4.604634507293687e-06	107.0	10.986089995511549	0.0	161.60000000000002	729776882.0	0.2128917388501803	8
1089	0.3911041787769009	0.39600408237291873	31.75279964707123	6.378688656776514	0.08829708512696596	0.011333362281021747	4.604634507293687e-06	107.0	10.986089995511549	0.0	161.60000000000002	729776882.0	0.2128917388501803	8
1090	0.3911041787769009	0.39600408237291873	31.75279964707123	6.378688656776514	0.08829708512696596	0.011333362281021747	4.604634507293687e-06	107.0	10.986089995511549	0.0	161.60000000000002	729776882.0	0.2128917388501803	8
1091	0.3911041787769009	0.39600408237291873	31.75279964707123	6.378688656776514	0.08829708512696596	0.011333362281021747	4.604634507293687e-06	107.0	10.986089995511549	0.0	161.60000000000002	729776882.0	0.2128917388501803	8
1092	0.3911041787769009	0.39600408237291873	31.75279964707123	6.378688656776514	0.08829708512696596	0.011333362281021747	4.604634507293687e-06	107.0	10.986089995511549	0.0	161.60000000000002	729776882.0	0.2128917388501803	8
1093	0.3911041787769009	0.39600408237291873	31.75279964707123	6.378688656776514	0.08829708512696596	0.011333362281021747	4.604634507293687e-06	107.0	10.986089995511549	0.0	161.60000000000002	825045120.0	0.2128917388501803	8
1094	0.3911041787769009	0.39600408237291873	31.75279964707123	6.378688656776514	0.08829708512696596	0.011333362281021747	4.604634507293687e-06	107.0	10.986089995511549	0.0	161.60000000000002	729776882.0	0.2128917388501803	8
1095	0.3911041787769009	0.39600408237291873	49.0	3.4466600336759434	0.08829708512696596	0.011333362281021747	3.5722614707253387e-06	107.0	10.679950216718774	0.0	-39.20833333333334	629819542.9999999	0.2128917388501803	8
1096	0.3911041787769009	0.39600408237291873	31.75279964707123	6.378688656776514	0.08829708512696596	0.011333362281021747	4.604634507293687e-06	107.0	10.986089995511549	0.0	161.60000000000002	729776882.0	0.2128917388501803	8
1097	0.3911041787769009	0.39600408237291873	31.75279964707123	6.378688656776514	0.08829708512696596	0.011333362281021747	4.604634507293687e-06	107.0	10.986089995511549	0.0	161.60000000000002	729776882.0	0.2128917388501803	8
1098	0.3911041787769009	0.3593794504771096	31.75279964707123	6.378688656776514	0.08829708512696596	0.011333362281021747	3.5722614707253387e-06	107.0	11.044676253640878	0.0	-39.624999999999986	460701931.0	0.24951637074598954	8
1099	0.3911041787769009	0.39600408237291873	31.75279964707123	6.378688656776514	0.08829708512696596	0.011333362281021747	4.604634507293687e-06	107.0	10.986089995511549	0.0	161.60000000000002	729776882.0	0.2128917388501803	8
1100	0.3911041787769009	0.3593794504771096	31.75279964707123	6.378688656776514	0.08829708512696596	0.011333362281021747	3.5722614707253387e-06	107.0	11.044676253640878	0.0	-39.624999999999986	460701931.0	0.24951637074598954	8
1101	0.3911041787769009	0.39600408237291873	31.75279964707123	6.378688656776514	0.08829708512696596	0.011333362281021747	4.604634507293687e-06	107.0	10.986089995511549	0.0	161.60000000000002	729776882.0	0.2128917388501803	8
1102	0.3911041787769009	0.39600408237291873	31.75279964707123	6.378688656776514	0.08829708512696596	0.011333362281021747	4.604634507293687e-06	107.0	10.986089995511549	0.0	161.60000000000002	729776882.0	0.2128917388501803	8
1103	0.3911041787769009	0.39600408237291873	31.75279964707123	6.378688656776514	0.08829708512696596	0.011333362281021747	4.604634507293687e-06	107.0	10.986089995511549	0.0	161.60000000000002	366951101.0	0.2128917388501803	8
1104	0.3911041787769009	0.39600408237291873	31.75279964707123	6.378688656776514	0.08829708512696596	0.011333362281021747	4.604634507293687e-06	107.0	10.986089995511549	0.0	161.60000000000002	729776882.0	0.2128917388501803	8
1105	0.3911041787769009	0.3593794504771096	31.75279964707123	6.378688656776514	0.08829708512696596	0.011333362281021747	3.5722614707253387e-06	107.0	11.044676253640878	0.0	-39.624999999999986	460701931.0	0.24951637074598954	8
1106	0.3911041787769009	0.39600408237291873	31.75279964707123	6.378688656776514	0.08829708512696596	0.011333362281021747	4.604634507293687e-06	107.0	10.986089995511549	0.0	161.60000000000002	729776882.0	0.2128917388501803	8
1107	0.3911041787769009	0.39600408237291873	31.75279964707123	6.378688656776514	0.08829708512696596	0.011333362281021747	4.604634507293687e-06	107.0	10.986089995511549	0.0	161.60000000000002	825045120.0	0.2128917388501803	8
1108	0.3911041787769009	0.39600408237291873	31.75279964707123	6.378688656776514	0.08829708512696596	0.011333362281021747	4.604634507293687e-06	107.0	10.986089995511549	0.0	161.60000000000002	729776882.0	0.2128917388501803	8
1109	0.3911041787769009	0.39600408237291873	31.75279964707123	6.378688656776514	0.08829708512696596	0.011333362281021747	4.604634507293687e-06	107.0	10.986089995511549	0.0	161.60000000000002	659942128.0	0.2128917388501803	8
1110	0.3911041787769009	0.39600408237291873	31.75279964707123	6.378688656776514	0.08829708512696596	0.011333362281021747	4.604634507293687e-06	107.0	10.986089995511549	0.0	161.60000000000002	729776882.0	0.2128917388501803	8
1111	0.3911041787769009	0.39600408237291873	31.75279964707123	6.378688656776514	0.08829708512696596	0.011333362281021747	4.604634507293687e-06	107.0	10.986089995511549	0.0	161.60000000000002	729776882.0	0.2128917388501803	8
1112	0.3911041787769009	0.39600408237291873	31.75279964707123	6.378688656776514	0.08829708512696596	0.011333362281021747	4.604634507293687e-06	107.0	10.986089995511549	0.0	161.60000000000002	729776882.0	0.2128917388501803	8
1113	0.3911041787769009	0.39600408237291873	31.75279964707123	6.378688656776514	0.08829708512696596	0.011333362281021747	4.604634507293687e-06	107.0	10.986089995511549	0.0	161.60000000000002	729776882.0	0.2128917388501803	8
1114	0.3911041787769009	0.39600408237291873	31.75279964707123	6.378688656776514	0.08829708512696596	0.011333362281021747	4.604634507293687e-06	107.0	10.986089995511549	0.0	161.60000000000002	729776882.0	0.2128917388501803	8
1115	0.3911041787769009	0.3593794504771096	31.75279964707123	6.378688656776514	0.08829708512696596	0.011333362281021747	3.5722614707253387e-06	107.0	11.044676253640878	0.0	-39.624999999999986	460701931.0	0.24951637074598954	8
1116	0.3911041787769009	0.39600408237291873	31.75279964707123	6.378688656776514	0.08829708512696596	0.011333362281021747	4.604634507293687e-06	107.0	10.986089995511549	0.0	161.60000000000002	729776882.0	0.2128917388501803	8
1117	0.3911041787769009	0.39600408237291873	31.75279964707123	6.378688656776514	0.08829708512696596	0.011333362281021747	4.604634507293687e-06	107.0	10.986089995511549	0.0	161.60000000000002	729776882.0	0.2128917388501803	8
1118	0.3911041787769009	0.39600408237291873	31.75279964707123	6.378688656776514	0.08829708512696596	0.011333362281021747	4.604634507293687e-06	107.0	10.986089995511549	0.0	161.60000000000002	729776882.0	0.2128917388501803	8
1119	0.3911041787769009	0.39600408237291873	31.75279964707123	6.378688656776514	0.08829708512696596	0.011333362281021747	4.604634507293687e-06	107.0	10.986089995511549	0.0	161.60000000000002	825045120.0	0.2128917388501803	8
1120	0.3911041787769009	0.39600408237291873	31.75279964707123	6.378688656776514	0.08829708512696596	0.011333362281021747	4.604634507293687e-06	107.0	10.986089995511549	0.0	161.60000000000002	578651595.0	0.2128917388501803	8
1121	0.3911041787769009	0.39600408237291873	31.75279964707123	6.378688656776514	0.08829708512696596	0.011333362281021747	4.604634507293687e-06	107.0	10.986089995511549	0.0	161.60000000000002	190224571.0	0.2128917388501803	8
1122	0.23085354523346552	0.06500126757291474	52.649949582813434	2.164862531475758	0.12979311538213636	0.012196575818621562	7.387950339936171e-06	93.64076162729896	2.9713147145994356	-2.599673528196287	-43.05833333333334	635618207.0	0.7041451871936197	8
1123	0.4281429981649966	0.6240725707002772	29.61086504658991	3.858983171838515	0.015992119230599608	0.01122857819229509	4.12302446842204e-06	151.3646226457762	-0.049416089102201965	0.0	40.258333333333354	403366740.0	-0.0	8
1124	0.3911041787769009	0.39600408237291873	31.75279964707123	6.378688656776514	0.08829708512696596	0.011333362281021747	4.604634507293687e-06	107.0	10.986089995511549	0.0	161.60000000000002	729776882.0	0.2128917388501803	8
1125	0.3911041787769009	0.39600408237291873	31.75279964707123	6.378688656776514	0.08829708512696596	0.011333362281021747	4.604634507293687e-06	107.0	10.986089995511549	0.0	161.60000000000002	729776882.0	0.2128917388501803	8
1126	0.6164183469649218	0.55578513119644	20.56215909408211	4.601668514507756	0.02955707715478275	0.01127906390722965	6.683794332205711e-06	161.78955294683297	-50.0	-50.0	-50.0	100367336.0	-0.0	8
1127	0.3178486814420187	0.13327907945719697	27.195304914566677	5.207413633925418	0.07946784321633281	0.010974296069407079	5.672467783768555e-06	44.02923860700463	2.713928499412866	0.0	-46.58333333333336	859490944.0	0.5488722391007843	8
1128	0.38320455976502577	0.07268086071125884	46.674419493614955	5.792934306492277	0.10186938069582341	0.009702744903193079	7.346106231427501e-06	84.24310104073321	4.998323637404216	-2.4647620956182337	-44.36666666666666	137316817.0	0.5441145795237154	8
1129	0.14650179652302955	0.3207448291459842	24.073588269422206	7.098982732932592	0.06602490807235865	0.019360278229072984	4.565957792993222e-06	166.47552810057067	2.014703693731075	-2.544449428604956	80.94166666666669	761263635.0	0.5327533743309862	8
1130	0.3911041787769009	0.39600408237291873	31.75279964707123	6.378688656776514	0.08829708512696596	0.011333362281021747	3.5722614707253387e-06	107.0	11.15389156102429	0.0	162.57500000000005	857913549.0	0.2128917388501803	8
1131	0.3911041787769009	0.3593794504771096	31.75279964707123	6.378688656776514	0.08829708512696596	0.011333362281021747	4.604634507293687e-06	107.0	10.634978213523475	0.0	-42.18333333333333	870958842.0	0.24951637074598954	8
1132	0.6592702628515843	0.15053034978002955	14.797353370004004	4.410045199208269	0.032829711830900686	0.016120997515010057	5.59027658141047e-06	158.5827706178345	6.09459241048879	0.0	106.99166666666666	842518431.0	0.19019938736838615	8
1133	0.325131130687798	0.18248626987237843	44.666568373853536	3.0917476019646553	0.10578893667038007	0.009908058388575676	7.009589759738811e-06	94.07997277639484	4.460429884539748	-0.4273737789683594	-44.241666666666646	442693731.0	0.49238259943982365	8
1134	0.3911041787769009	0.39600408237291873	31.75279964707123	6.378688656776514	0.08829708512696596	0.011333362281021747	4.604634507293687e-06	107.0	10.986089995511549	0.0	161.60000000000002	857513672.0	0.2128917388501803	8
1135	0.3911041787769009	0.39600408237291873	31.75279964707123	6.378688656776514	0.08829708512696596	0.011333362281021747	4.604634507293687e-06	107.0	10.986089995511549	0.0	161.60000000000002	879210741.0	0.2128917388501803	8
1136	0.3911041787769009	0.39600408237291873	31.75279964707123	6.378688656776514	0.08829708512696596	0.011333362281021747	4.604634507293687e-06	107.0	10.986089995511549	0.0	161.60000000000002	345196825.0	0.2128917388501803	8
1137	0.15278386420916817	0.1684973451254799	21.14722956592033	3.6421657261160103	0.06458057764161473	0.013934921161831954	5.632060364703493e-06	36.718078473489896	1.5944103977003952	0.0	-44.641666666666694	551509303.0	0.6787187906653519	8
1138	0.3911041787769009	0.39600408237291873	31.75279964707123	6.378688656776514	0.08829708512696596	0.011333362281021747	4.604634507293687e-06	107.0	10.986089995511549	0.0	161.60000000000002	825045120.0	0.2128917388501803	8
1139	0.3911041787769009	0.39600408237291873	49.0	3.4466600336759434	0.08829708512696596	0.011333362281021747	3.5722614707253387e-06	107.0	10.679950216718774	0.0	-39.20833333333334	629819542.9999999	0.2128917388501803	8
1140	0.3911041787769009	0.39600408237291873	31.75279964707123	6.378688656776514	0.08829708512696596	0.011333362281021747	4.604634507293687e-06	107.0	10.986089995511549	0.0	161.60000000000002	729776882.0	0.2128917388501803	8
1141	0.3911041787769009	0.39600408237291873	31.75279964707123	6.378688656776514	0.08829708512696596	0.011333362281021747	4.604634507293687e-06	107.0	10.986089995511549	0.0	161.60000000000002	729776882.0	0.2128917388501803	8
1142	0.13387286648321733	0.48580015878615834	42.40669447617716	6.759430903827708	0.1438779985158265	0.009534499409121367	2.2430630960051603e-06	140.7905416943544	7.1434858087417545	0.0	164.98333333333335	584382060.0000001	0.3803269747306244	8
1143	0.3911041787769009	0.39600408237291873	31.75279964707123	6.378688656776514	0.08829708512696596	0.011333362281021747	4.604634507293687e-06	107.0	10.986089995511549	0.0	161.60000000000002	425092492.0	0.2128917388501803	8
1144	0.5613464497213855	0.21838007826967812	23.59947840675669	3.953571931889903	0.09661830527222337	0.006995429104858772	5.505057381866217e-06	95.88738707128707	7.552981297858469	0.0	-42.56666666666667	739139385.0	0.22027347200893643	8
1145	0.3911041787769009	0.39600408237291873	31.75279964707123	6.378688656776514	0.08829708512696596	0.011333362281021747	4.604634507293687e-06	107.0	10.986089995511549	0.0	161.60000000000002	729776882.0	0.2128917388501803	8
1146	0.4152574677591248	0.41568567957599806	63.11532330213325	5.450290992804401	0.0663247350963313	0.011957643821676757	4.129901820242886e-06	119.7008010851703	7.208778202335651	0.0	133.66666666666663	543830177.0	0.16905685266487713	8
1147	0.3911041787769009	0.39600408237291873	31.75279964707123	6.378688656776514	0.08829708512696596	0.011333362281021747	4.604634507293687e-06	107.0	10.986089995511549	0.0	161.60000000000002	729776882.0	0.2128917388501803	8
1148	0.3911041787769009	0.39600408237291873	31.75279964707123	6.378688656776514	0.08829708512696596	0.011333362281021747	4.604634507293687e-06	107.0	10.986089995511549	0.0	161.60000000000002	729776882.0	0.2128917388501803	8
1149	0.5256628413263796	0.3591240405046033	29.24133778073509	10.553396634865969	0.08121153585034661	0.00851317131241042	3.009981142742395e-06	181.95893303502424	2.0372735446076753	0.0	102.70833333333334	743478085.0	0.11521311816901703	8
1150	0.3911041787769009	0.39600408237291873	31.75279964707123	6.378688656776514	0.08829708512696596	0.011333362281021747	4.604634507293687e-06	107.0	10.986089995511549	0.0	161.60000000000002	561370073.0	0.2128917388501803	8
1151	0.3911041787769009	0.39600408237291873	31.75279964707123	6.378688656776514	0.08829708512696596	0.011333362281021747	4.604634507293687e-06	107.0	10.986089995511549	0.0	161.60000000000002	554163972.0	0.2128917388501803	8
1152	0.3911041787769009	0.3593794504771096	31.75279964707123	6.378688656776514	0.08829708512696596	0.011333362281021747	3.5722614707253387e-06	107.0	11.044676253640878	0.0	-39.624999999999986	460701931.0	0.24951637074598954	8
1153	0.3911041787769009	0.3593794504771096	31.75279964707123	6.378688656776514	0.08829708512696596	0.011333362281021747	3.5722614707253387e-06	107.0	11.044676253640878	0.0	-39.624999999999986	460701931.0	0.24951637074598954	8
1154	0.3911041787769009	0.39600408237291873	31.75279964707123	6.378688656776514	0.08829708512696596	0.011333362281021747	4.604634507293687e-06	107.0	10.986089995511549	0.0	161.60000000000002	215438277.0	0.2128917388501803	8
1155	0.3911041787769009	0.39600408237291873	31.75279964707123	6.378688656776514	0.08829708512696596	0.011333362281021747	4.604634507293687e-06	107.0	10.986089995511549	0.0	161.60000000000002	403103643.0	0.2128917388501803	8
1156	0.3911041787769009	0.39600408237291873	31.75279964707123	6.378688656776514	0.08829708512696596	0.011333362281021747	3.5722614707253387e-06	107.0	11.15389156102429	0.0	162.57500000000005	273005785.0	0.2128917388501803	8
1157	0.2617732685365658	0.17111436375631237	33.94926962740645	0.6026853953353077	0.041718224858508825	0.015767035912068513	3.0586415326180174e-06	124.2299856524674	3.6405502783404096	0.0	-36.81666666666668	845298729.0	0.5671123677071218	8
1158	0.3911041787769009	0.39600408237291873	31.75279964707123	6.378688656776514	0.08829708512696596	0.011333362281021747	4.604634507293687e-06	107.0	10.986089995511549	0.0	161.60000000000002	729776882.0	0.2128917388501803	8
1159	0.5844255855936594	0.31024606659575543	34.7016763852742	6.392143523131699	0.06333852143797365	0.0175294399276757	7.832604702050083e-06	34.19741958789689	8.71736335117594	0.0	-55.441666666666656	511118904.0	0.10532834781058509	8
1160	0.3911041787769009	0.39600408237291873	31.75279964707123	6.378688656776514	0.08829708512696596	0.011333362281021747	4.604634507293687e-06	107.0	10.986089995511549	0.0	161.60000000000002	729776882.0	0.2128917388501803	8
1161	0.3911041787769009	0.39600408237291873	31.75279964707123	6.378688656776514	0.08829708512696596	0.011333362281021747	4.604634507293687e-06	107.0	10.986089995511549	0.0	161.60000000000002	729776882.0	0.2128917388501803	8
1162	0.524626909985871	0.5230874802072765	29.873056995514666	7.481803951916507	0.03109658149143109	0.01415218070379754	7.420294013670254e-06	52.781890960016774	0.13373787376623625	0.0	11.291666666666657	339911897.99999994	-0.0	8
1163	0.3911041787769009	0.39600408237291873	31.75279964707123	6.378688656776514	0.08829708512696596	0.011333362281021747	4.604634507293687e-06	107.0	10.986089995511549	0.0	161.60000000000002	688705897.0	0.2128917388501803	8
1164	0.568118903602598	0.6021426532174113	44.29663146264833	5.495560697819196	0.11394772602354361	0.02442590219164488	4.318260732067094e-06	71.13268286473166	0.17515268068464707	0.0	104.375	616360720.0	-0.0	8
1165	0.3479997375478263	0.28580789395178385	39.397594619444135	2.644377096971634	0.006739229674760108	0.01310614145868344	5.542875953388152e-06	113.04796854517362	6.759404274616326	0.0	-47.47500000000001	349606612.0	0.36619236850038983	8
1166	0.25831174629280795	0.6742507232583301	15.58012368448217	7.859265113845417	0.10506358693035306	0.02081795560489102	1.397726440318151e-06	80.97012333480599	3.5751081470878674	0.0	-43.39999999999999	465122169.0	0.06743753044886192	8
1167	0.3911041787769009	0.39600408237291873	31.75279964707123	6.378688656776514	0.08829708512696596	0.011333362281021747	4.604634507293687e-06	107.0	10.986089995511549	0.0	161.60000000000002	226737465.00000003	0.2128917388501803	8
1168	0.5078616774489794	0.3855083638254635	17.13290517011425	4.754914302724746	0.02708688142396231	0.019402798138297504	4.651436611087935e-06	39.805635824633754	4.989868860782515	0.0	-53.54166666666668	635785486.0	0.10662995872555714	8
1169	0.3911041787769009	0.39600408237291873	31.75279964707123	6.378688656776514	0.08829708512696596	0.011333362281021747	4.604634507293687e-06	107.0	10.986089995511549	0.0	161.60000000000002	645086074.0	0.2128917388501803	8
1170	0.3911041787769009	0.3593794504771096	31.75279964707123	6.378688656776514	0.08829708512696596	0.011333362281021747	3.5722614707253387e-06	107.0	11.044676253640878	0.0	-39.624999999999986	460701931.0	0.24951637074598954	8
1171	0.3911041787769009	0.39600408237291873	31.75279964707123	6.378688656776514	0.08829708512696596	0.011333362281021747	4.604634507293687e-06	107.0	10.986089995511549	0.0	161.60000000000002	729776882.0	0.2128917388501803	8
1172	0.42285939630983554	0.23945406411840706	43.03045485634747	9.359602811636544	0.04999673961941196	0.01394780893394549	5.223584996041169e-06	92.04089529116872	8.659948208316608	0.0	-43.52500000000001	193696690.0	0.3376865395717574	8
1173	0.3911041787769009	0.39600408237291873	31.75279964707123	6.378688656776514	0.08829708512696596	0.011333362281021747	4.604634507293687e-06	107.0	10.986089995511549	0.0	161.60000000000002	373428453.0	0.2128917388501803	8
1174	0.23436548885691594	0.49501516865536543	44.591854008839896	8.699483350896415	0.06722963955597529	0.0085268104314004	3.037068780304643e-07	77.3683580437385	2.6948919794799053	0.0	-29.699999999999996	171104296.0	0.2706193424877186	8
1175	0.31980240150782563	0.25218616630432705	30.38707366208924	3.990915574580479	0.09396858106398182	0.009799478377157745	5.310917743639396e-06	124.24867987351708	7.684652995193221	0.0	-41.37499999999999	137126993.0	0.4280114321878473	8
1176	0.3911041787769009	0.39600408237291873	31.75279964707123	6.378688656776514	0.08829708512696596	0.011333362281021747	4.604634507293687e-06	107.0	10.986089995511549	0.0	161.60000000000002	729776882.0	0.2128917388501803	8
1177	0.4548472188162963	0.5876036316802951	37.06463233212801	7.534110125316533	0.09828255860006287	0.013464994956946206	7.912214183300656e-07	71.88126112820505	-50.0	-50.0	-50.0	366440038.0	-0.0	8
1178	0.6470360519882967	0.5712799594409078	40.483761753521534	9.476196861414113	0.030362608305631186	0.020618483941098074	2.770361043923464e-06	103.9152002220723	-50.0	-50.0	-50.0	798894752.0	-0.0	8
1179	0.4035821584700489	0.2823992094564334	33.47779363839106	9.935177736216653	0.1357983165354821	0.013213970337693344	5.05089069515715e-06	29.009973583902934	3.291275307389391	0.0	-52.766666666666694	846180472.0	0.31401863207351766	8
1180	0.3911041787769009	0.39600408237291873	31.75279964707123	6.378688656776514	0.08829708512696596	0.011333362281021747	4.604634507293687e-06	107.0	10.986089995511549	0.0	161.60000000000002	779847277.0	0.2128917388501803	8
1181	0.3911041787769009	0.39600408237291873	31.75279964707123	6.378688656776514	0.08829708512696596	0.011333362281021747	4.604634507293687e-06	107.0	10.986089995511549	0.0	161.60000000000002	637429259.0	0.2128917388501803	8
1182	0.3911041787769009	0.39600408237291873	31.75279964707123	6.378688656776514	0.08829708512696596	0.011333362281021747	4.604634507293687e-06	107.0	10.986089995511549	0.0	161.60000000000002	725182059.0	0.2128917388501803	8
1183	0.3911041787769009	0.39600408237291873	31.75279964707123	6.378688656776514	0.08829708512696596	0.011333362281021747	4.604634507293687e-06	107.0	10.986089995511549	0.0	161.60000000000002	264716744.0	0.2128917388501803	8
1184	0.5668091403114646	0.5650321685553138	24.855193609403077	7.202902602600462	0.14033609837005023	0.008997177930189509	5.126075078954185e-06	86.11043880914636	-50.0	-50.0	-50.0	641019925.0	-0.0	8
1185	0.3911041787769009	0.3593794504771096	31.75279964707123	6.378688656776514	0.08829708512696596	0.011333362281021747	3.5722614707253387e-06	107.0	11.044676253640878	0.0	-39.624999999999986	460701931.0	0.24951637074598954	8
1186	0.023726720617106012	0.15647947368229598	29.050770496094664	3.8410335410845966	0.17415472667027151	0.01168561999510638	4.842318268561966e-06	159.17451540591134	3.7623544129516495	-3.9031351654826354	83.93333333333335	276787787.0	0.819793805700598	8
1187	0.4362735176605714	0.7926470562318473	24.410191184603505	10.370778770343032	0.14439548961774185	0.013078853332797935	2.1347861239390652e-06	139.50161107215177	-50.0	-50.0	-50.0	278605285.0	-0.0	8
1188	0.1537061407097383	0.06697134250391229	23.1140273340039	8.439818824040616	0.0864871893733852	0.0008031787341292781	4.364202560485947e-06	161.71768345894162	1.9933723063217421	-3.931278147533623	125.70000000000002	804493146.0	0.7793225167863495	8
1189	0.3911041787769009	0.39600408237291873	31.75279964707123	6.378688656776514	0.08829708512696596	0.011333362281021747	4.604634507293687e-06	107.0	10.986089995511549	0.0	161.60000000000002	347142207.0	0.2128917388501803	8
1190	0.3911041787769009	0.3593794504771096	31.75279964707123	6.378688656776514	0.08829708512696596	0.011333362281021747	3.5722614707253387e-06	107.0	11.044676253640878	0.0	-39.624999999999986	460701931.0	0.24951637074598954	9
1191	0.3911041787769009	0.39600408237291873	31.75279964707123	6.378688656776514	0.08829708512696596	0.011333362281021747	4.604634507293687e-06	107.0	10.986089995511549	0.0	161.60000000000002	729776882.0	0.2128917388501803	9
1192	0.3911041787769009	0.3593794504771096	31.75279964707123	6.378688656776514	0.08829708512696596	0.011333362281021747	3.5722614707253387e-06	107.0	11.044676253640878	0.0	-39.624999999999986	460701931.0	0.24951637074598954	9
1193	0.3911041787769009	0.3593794504771096	31.75279964707123	6.378688656776514	0.08829708512696596	0.011333362281021747	3.5722614707253387e-06	107.0	11.044676253640878	0.0	-39.624999999999986	460701931.0	0.24951637074598954	9
1194	0.3911041787769009	0.39600408237291873	31.75279964707123	6.378688656776514	0.08829708512696596	0.011333362281021747	4.604634507293687e-06	107.0	10.986089995511549	0.0	161.60000000000002	879210741.0	0.2128917388501803	9
1195	0.3911041787769009	0.3593794504771096	31.75279964707123	6.378688656776514	0.08829708512696596	0.011333362281021747	3.5722614707253387e-06	107.0	11.044676253640878	0.0	-39.624999999999986	460701931.0	0.24951637074598954	9
1196	0.3911041787769009	0.3593794504771096	31.75279964707123	6.378688656776514	0.08829708512696596	0.011333362281021747	3.5722614707253387e-06	107.0	11.044676253640878	0.0	-39.624999999999986	460701931.0	0.24951637074598954	9
1197	0.3911041787769009	0.39600408237291873	31.75279964707123	6.378688656776514	0.08829708512696596	0.011333362281021747	4.604634507293687e-06	107.0	10.986089995511549	0.0	161.60000000000002	825045120.0	0.2128917388501803	9
1198	0.3911041787769009	0.3593794504771096	31.75279964707123	6.378688656776514	0.08829708512696596	0.011333362281021747	3.5722614707253387e-06	107.0	11.044676253640878	0.0	-39.624999999999986	460701931.0	0.24951637074598954	9
1199	0.3911041787769009	0.3593794504771096	31.75279964707123	6.378688656776514	0.08829708512696596	0.011333362281021747	3.5722614707253387e-06	107.0	11.044676253640878	0.0	-39.624999999999986	460701931.0	0.24951637074598954	9
1200	0.3911041787769009	0.39600408237291873	31.75279964707123	6.378688656776514	0.08829708512696596	0.011333362281021747	4.604634507293687e-06	107.0	10.986089995511549	0.0	161.60000000000002	825045120.0	0.2128917388501803	9
1201	0.3911041787769009	0.39600408237291873	31.75279964707123	6.378688656776514	0.08829708512696596	0.011333362281021747	4.604634507293687e-06	107.0	10.986089995511549	0.0	161.60000000000002	729776882.0	0.2128917388501803	9
1202	0.3911041787769009	0.39600408237291873	31.75279964707123	6.378688656776514	0.08829708512696596	0.011333362281021747	4.604634507293687e-06	107.0	10.986089995511549	0.0	161.60000000000002	825045120.0	0.2128917388501803	9
1203	0.3911041787769009	0.39600408237291873	31.75279964707123	6.378688656776514	0.08829708512696596	0.011333362281021747	4.604634507293687e-06	107.0	10.986089995511549	0.0	161.60000000000002	729776882.0	0.2128917388501803	9
1204	0.3911041787769009	0.3593794504771096	31.75279964707123	6.378688656776514	0.08829708512696596	0.011333362281021747	3.5722614707253387e-06	107.0	11.044676253640878	0.0	-39.624999999999986	460701931.0	0.24951637074598954	9
1205	0.3911041787769009	0.39600408237291873	31.75279964707123	6.378688656776514	0.08829708512696596	0.011333362281021747	3.5722614707253387e-06	107.0	11.15389156102429	0.0	162.57500000000005	857913549.0	0.2128917388501803	9
1206	0.3911041787769009	0.39600408237291873	31.75279964707123	6.378688656776514	0.08829708512696596	0.011333362281021747	4.604634507293687e-06	107.0	10.986089995511549	0.0	161.60000000000002	729776882.0	0.2128917388501803	9
1207	0.3911041787769009	0.3593794504771096	31.75279964707123	6.378688656776514	0.08829708512696596	0.011333362281021747	3.5722614707253387e-06	107.0	11.044676253640878	0.0	-39.624999999999986	460701931.0	0.24951637074598954	9
1208	0.3911041787769009	0.3593794504771096	31.75279964707123	6.378688656776514	0.08829708512696596	0.011333362281021747	3.5722614707253387e-06	107.0	11.044676253640878	0.0	-39.624999999999986	460701931.0	0.24951637074598954	9
1209	0.3911041787769009	0.3593794504771096	31.75279964707123	6.378688656776514	0.08829708512696596	0.011333362281021747	3.5722614707253387e-06	107.0	11.044676253640878	0.0	-39.624999999999986	460701931.0	0.24951637074598954	9
1210	0.3911041787769009	0.3593794504771096	31.75279964707123	6.378688656776514	0.08829708512696596	0.011333362281021747	3.5722614707253387e-06	107.0	11.044676253640878	0.0	-39.624999999999986	460701931.0	0.24951637074598954	9
1211	0.3911041787769009	0.39600408237291873	31.75279964707123	6.378688656776514	0.08829708512696596	0.011333362281021747	4.604634507293687e-06	107.0	10.986089995511549	0.0	161.60000000000002	825045120.0	0.2128917388501803	9
1212	0.3911041787769009	0.39600408237291873	31.75279964707123	6.378688656776514	0.08829708512696596	0.011333362281021747	4.604634507293687e-06	107.0	10.986089995511549	0.0	161.60000000000002	825045120.0	0.2128917388501803	9
1213	0.3911041787769009	0.39600408237291873	31.75279964707123	6.378688656776514	0.08829708512696596	0.011333362281021747	4.604634507293687e-06	107.0	10.986089995511549	0.0	161.60000000000002	779847277.0	0.2128917388501803	9
1214	0.3911041787769009	0.3593794504771096	31.75279964707123	6.378688656776514	0.08829708512696596	0.011333362281021747	3.5722614707253387e-06	107.0	11.044676253640878	0.0	-39.624999999999986	460701931.0	0.24951637074598954	9
1215	0.3911041787769009	0.39600408237291873	31.75279964707123	6.378688656776514	0.08829708512696596	0.011333362281021747	4.604634507293687e-06	107.0	10.986089995511549	0.0	161.60000000000002	879210741.0	0.2128917388501803	9
1216	0.3911041787769009	0.3593794504771096	31.75279964707123	6.378688656776514	0.08829708512696596	0.011333362281021747	3.5722614707253387e-06	107.0	11.044676253640878	0.0	-39.624999999999986	460701931.0	0.24951637074598954	9
1217	0.3911041787769009	0.3593794504771096	31.75279964707123	6.378688656776514	0.08829708512696596	0.011333362281021747	3.5722614707253387e-06	107.0	11.044676253640878	0.0	-39.624999999999986	460701931.0	0.24951637074598954	9
1218	0.3911041787769009	0.39600408237291873	31.75279964707123	6.378688656776514	0.08829708512696596	0.011333362281021747	4.604634507293687e-06	107.0	10.986089995511549	0.0	161.60000000000002	729776882.0	0.2128917388501803	9
1219	0.3911041787769009	0.39600408237291873	31.75279964707123	6.378688656776514	0.08829708512696596	0.011333362281021747	4.604634507293687e-06	107.0	10.986089995511549	0.0	161.60000000000002	825045120.0	0.2128917388501803	9
1220	0.3911041787769009	0.39600408237291873	31.75279964707123	6.378688656776514	0.08829708512696596	0.011333362281021747	4.604634507293687e-06	107.0	10.986089995511549	0.0	161.60000000000002	879210741.0	0.2128917388501803	9
1221	0.3911041787769009	0.39600408237291873	31.75279964707123	6.378688656776514	0.08829708512696596	0.011333362281021747	4.604634507293687e-06	107.0	10.986089995511549	0.0	161.60000000000002	729776882.0	0.2128917388501803	9
1222	0.3911041787769009	0.39600408237291873	31.75279964707123	6.378688656776514	0.08829708512696596	0.011333362281021747	4.604634507293687e-06	107.0	10.986089995511549	0.0	161.60000000000002	729776882.0	0.2128917388501803	9
1223	0.3911041787769009	0.39600408237291873	31.75279964707123	6.378688656776514	0.08829708512696596	0.011333362281021747	4.604634507293687e-06	107.0	10.986089995511549	0.0	161.60000000000002	879210741.0	0.2128917388501803	9
1224	0.3911041787769009	0.3593794504771096	31.75279964707123	6.378688656776514	0.08829708512696596	0.011333362281021747	3.5722614707253387e-06	107.0	11.044676253640878	0.0	-39.624999999999986	460701931.0	0.24951637074598954	9
1225	0.3911041787769009	0.39600408237291873	31.75279964707123	6.378688656776514	0.08829708512696596	0.011333362281021747	4.604634507293687e-06	107.0	10.986089995511549	0.0	161.60000000000002	729776882.0	0.2128917388501803	9
1226	0.3911041787769009	0.39600408237291873	31.75279964707123	6.378688656776514	0.08829708512696596	0.011333362281021747	4.604634507293687e-06	107.0	10.986089995511549	0.0	161.60000000000002	729776882.0	0.2128917388501803	9
1227	0.3911041787769009	0.39600408237291873	31.75279964707123	6.378688656776514	0.08829708512696596	0.011333362281021747	4.604634507293687e-06	107.0	10.986089995511549	0.0	161.60000000000002	729776882.0	0.2128917388501803	9
1228	0.3911041787769009	0.39600408237291873	31.75279964707123	6.378688656776514	0.08829708512696596	0.011333362281021747	4.604634507293687e-06	107.0	10.986089995511549	0.0	161.60000000000002	729776882.0	0.2128917388501803	9
1229	0.3911041787769009	0.3593794504771096	31.75279964707123	6.378688656776514	0.08829708512696596	0.011333362281021747	3.5722614707253387e-06	107.0	11.044676253640878	0.0	-39.624999999999986	460701931.0	0.24951637074598954	9
1230	0.3911041787769009	0.3593794504771096	31.75279964707123	6.378688656776514	0.08829708512696596	0.011333362281021747	3.5722614707253387e-06	107.0	11.044676253640878	0.0	-39.624999999999986	460701931.0	0.24951637074598954	9
1231	0.3911041787769009	0.3593794504771096	31.75279964707123	6.378688656776514	0.08829708512696596	0.011333362281021747	3.5722614707253387e-06	107.0	11.044676253640878	0.0	-39.624999999999986	460701931.0	0.24951637074598954	9
1232	0.3911041787769009	0.3593794504771096	31.75279964707123	6.378688656776514	0.08829708512696596	0.011333362281021747	3.5722614707253387e-06	107.0	11.044676253640878	0.0	-39.624999999999986	460701931.0	0.24951637074598954	9
1233	0.3911041787769009	0.3593794504771096	31.75279964707123	6.378688656776514	0.08829708512696596	0.011333362281021747	3.5722614707253387e-06	107.0	11.044676253640878	0.0	-39.624999999999986	460701931.0	0.24951637074598954	9
1234	0.3911041787769009	0.3593794504771096	31.75279964707123	6.378688656776514	0.08829708512696596	0.011333362281021747	3.5722614707253387e-06	107.0	11.044676253640878	0.0	-39.624999999999986	460701931.0	0.24951637074598954	9
1235	0.3911041787769009	0.3593794504771096	31.75279964707123	6.378688656776514	0.08829708512696596	0.011333362281021747	3.5722614707253387e-06	107.0	11.044676253640878	0.0	-39.624999999999986	460701931.0	0.24951637074598954	9
1236	0.3911041787769009	0.39600408237291873	31.75279964707123	6.378688656776514	0.08829708512696596	0.011333362281021747	4.604634507293687e-06	107.0	10.986089995511549	0.0	161.60000000000002	879210741.0	0.2128917388501803	9
1237	0.3911041787769009	0.3593794504771096	31.75279964707123	6.378688656776514	0.08829708512696596	0.011333362281021747	3.5722614707253387e-06	107.0	11.044676253640878	0.0	-39.624999999999986	460701931.0	0.24951637074598954	9
1238	0.3911041787769009	0.39600408237291873	31.75279964707123	6.378688656776514	0.08829708512696596	0.011333362281021747	3.5722614707253387e-06	107.0	11.15389156102429	0.0	162.57500000000005	857913549.0	0.2128917388501803	9
1239	0.3911041787769009	0.3593794504771096	31.75279964707123	6.378688656776514	0.08829708512696596	0.011333362281021747	3.5722614707253387e-06	107.0	11.044676253640878	0.0	-39.624999999999986	460701931.0	0.24951637074598954	9
1240	0.3911041787769009	0.39600408237291873	31.75279964707123	6.378688656776514	0.08829708512696596	0.011333362281021747	4.604634507293687e-06	107.0	10.986089995511549	0.0	161.60000000000002	825045120.0	0.2128917388501803	9
1241	0.3911041787769009	0.39600408237291873	31.75279964707123	6.378688656776514	0.08829708512696596	0.011333362281021747	3.5722614707253387e-06	107.0	11.15389156102429	0.0	162.57500000000005	273005785.0	0.2128917388501803	9
1242	0.3911041787769009	0.39600408237291873	31.75279964707123	6.378688656776514	0.08829708512696596	0.011333362281021747	4.604634507293687e-06	107.0	10.986089995511549	0.0	161.60000000000002	729776882.0	0.2128917388501803	9
1243	0.3911041787769009	0.3593794504771096	31.75279964707123	6.378688656776514	0.08829708512696596	0.011333362281021747	3.5722614707253387e-06	107.0	11.044676253640878	0.0	-39.624999999999986	460701931.0	0.24951637074598954	9
1244	0.3911041787769009	0.3593794504771096	31.75279964707123	6.378688656776514	0.08829708512696596	0.011333362281021747	3.5722614707253387e-06	107.0	11.044676253640878	0.0	-39.624999999999986	460701931.0	0.24951637074598954	9
1245	0.3911041787769009	0.3593794504771096	31.75279964707123	6.378688656776514	0.08829708512696596	0.011333362281021747	3.5722614707253387e-06	107.0	11.044676253640878	0.0	-39.624999999999986	460701931.0	0.24951637074598954	9
1246	0.3911041787769009	0.39600408237291873	31.75279964707123	6.378688656776514	0.08829708512696596	0.011333362281021747	4.604634507293687e-06	107.0	10.986089995511549	0.0	161.60000000000002	729776882.0	0.2128917388501803	9
1247	0.3911041787769009	0.3593794504771096	31.75279964707123	6.378688656776514	0.08829708512696596	0.011333362281021747	3.5722614707253387e-06	107.0	11.044676253640878	0.0	-39.624999999999986	460701931.0	0.24951637074598954	9
1248	0.3911041787769009	0.3593794504771096	31.75279964707123	6.378688656776514	0.08829708512696596	0.011333362281021747	3.5722614707253387e-06	107.0	11.044676253640878	0.0	-39.624999999999986	460701931.0	0.24951637074598954	9
1249	0.3911041787769009	0.3593794504771096	31.75279964707123	6.378688656776514	0.08829708512696596	0.011333362281021747	3.5722614707253387e-06	107.0	11.044676253640878	0.0	-39.624999999999986	460701931.0	0.24951637074598954	9
1250	0.3911041787769009	0.39600408237291873	31.75279964707123	6.378688656776514	0.08829708512696596	0.011333362281021747	4.604634507293687e-06	107.0	10.986089995511549	0.0	161.60000000000002	825045120.0	0.2128917388501803	9
1251	0.3911041787769009	0.39600408237291873	31.75279964707123	6.378688656776514	0.08829708512696596	0.011333362281021747	4.604634507293687e-06	107.0	10.986089995511549	0.0	161.60000000000002	729776882.0	0.2128917388501803	9
1252	0.3911041787769009	0.3593794504771096	31.75279964707123	6.378688656776514	0.08829708512696596	0.011333362281021747	3.5722614707253387e-06	107.0	11.044676253640878	0.0	-39.624999999999986	460701931.0	0.24951637074598954	9
1253	0.3911041787769009	0.39600408237291873	31.75279964707123	6.378688656776514	0.08829708512696596	0.011333362281021747	4.604634507293687e-06	107.0	10.986089995511549	0.0	161.60000000000002	825045120.0	0.2128917388501803	9
1254	0.3911041787769009	0.3593794504771096	31.75279964707123	6.378688656776514	0.08829708512696596	0.011333362281021747	3.5722614707253387e-06	107.0	11.044676253640878	0.0	-39.624999999999986	460701931.0	0.24951637074598954	9
1255	0.3911041787769009	0.39600408237291873	31.75279964707123	6.378688656776514	0.08829708512696596	0.011333362281021747	4.604634507293687e-06	107.0	10.986089995511549	0.0	161.60000000000002	729776882.0	0.2128917388501803	9
1256	0.3911041787769009	0.39600408237291873	31.75279964707123	6.378688656776514	0.08829708512696596	0.011333362281021747	3.5722614707253387e-06	107.0	11.15389156102429	0.0	162.57500000000005	273005785.0	0.2128917388501803	9
1257	0.3911041787769009	0.39600408237291873	31.75279964707123	6.378688656776514	0.08829708512696596	0.011333362281021747	4.604634507293687e-06	107.0	10.986089995511549	0.0	161.60000000000002	729776882.0	0.2128917388501803	9
1258	0.3911041787769009	0.39600408237291873	31.75279964707123	6.378688656776514	0.08829708512696596	0.011333362281021747	4.604634507293687e-06	107.0	10.986089995511549	0.0	161.60000000000002	729776882.0	0.2128917388501803	9
1259	0.3911041787769009	0.39600408237291873	31.75279964707123	6.378688656776514	0.08829708512696596	0.011333362281021747	4.604634507293687e-06	107.0	10.986089995511549	0.0	161.60000000000002	729776882.0	0.2128917388501803	9
1260	0.33169535654029353	0.5178003869467622	23.342538091262558	6.033266188700787	0.029585501520140292	0.01318123760788871	4.38489462769881e-06	190.49118040406017	2.1482352534240796	0.0	74.78333333333335	788383815.0	0.1505042565129442	9
1261	0.3911041787769009	0.39600408237291873	31.75279964707123	6.378688656776514	0.08829708512696596	0.011333362281021747	4.604634507293687e-06	107.0	10.986089995511549	0.0	161.60000000000002	729776882.0	0.2128917388501803	9
1262	0.3911041787769009	0.3593794504771096	31.75279964707123	6.378688656776514	0.08829708512696596	0.011333362281021747	3.5722614707253387e-06	107.0	11.044676253640878	0.0	-39.624999999999986	460701931.0	0.24951637074598954	9
1263	0.3911041787769009	0.3593794504771096	31.75279964707123	6.378688656776514	0.08829708512696596	0.011333362281021747	3.5722614707253387e-06	107.0	11.044676253640878	0.0	-39.624999999999986	460701931.0	0.24951637074598954	9
1264	0.5721056619291558	0.006336998101172553	28.951434551303585	4.987085617374418	0.08652234731280166	0.003597676685593002	2.464283341072947e-06	91.39647841726539	7.608505195069441	0.0	-39.016666666666666	229006065.0	0.4215573399696717	9
1265	0.20048126344015924	0.19347230286617234	16.686215364751348	6.75432954371581	0.07925825112882941	0.010267039908757367	7.524398635479081e-06	109.17020839796871	5.399443816716509	-3.64553380630858	-38.991666666666674	817485444.0	0.6060464336936684	9
1266	0.06045359137813949	0.1583860088817893	32.865775928957326	6.248030466371122	0.09987097462100522	0.016623089868770136	4.652321107202063e-06	213.0	0.45671158950727975	-5.513238451456293	80.74166666666667	839684742.0	0.7811603997400712	9
1267	0.3515406810984201	0.42795708577662483	35.65928733351913	5.19046372720553	0.05178858306168178	0.006468138033462681	8.804450412869386e-06	133.37959694530514	7.744074843752645	0.0	72.10000000000002	664975310.0	0.2205022331249551	9
1268	0.3911041787769009	0.3593794504771096	31.75279964707123	6.378688656776514	0.08829708512696596	0.011333362281021747	3.5722614707253387e-06	107.0	11.044676253640878	0.0	-39.624999999999986	460701931.0	0.24951637074598954	9
1269	0.0298996693530853	0.2665215722989912	28.279315813610193	7.812998211664317	0.07856135932716585	0.01289230864421598	9.904574556304496e-07	146.90959876200702	6.057176630921628	0.0	140.52499999999998	144722565.0	0.7035787583479235	9
1270	0.16824876339481296	0.9190403695557363	27.031304817137723	5.812859257308781	0.07118957152117009	0.010471211276727743	6.289680911466686e-06	147.72177247823325	-50.0	-50.0	-50.0	115204380.0	-0.0	9
1271	0.1897236028977825	0.17771801116584374	29.12208342122773	9.92137927967806	0.02056965080342299	0.010244628208388347	6.707644774217833e-06	33.27172916110507	2.164024694782407	0.0	-40.79166666666666	108934725.0	0.6325583859363737	9
1272	0.23026905468196732	0.5933668927198107	15.307100952722006	6.485887893031995	0.08788113868679111	0.0031897529549918674	5.1912460523678e-06	99.50917532008157	8.685146332507824	0.0	-22.400000000000006	760219793.9999999	0.17636405259822197	9
1273	0.17331951397612744	0.47288291768603496	18.106296141615843	5.596419852168569	0.06095068441386033	0.006090330823390084	4.133230410953678e-06	94.30797957420357	6.920429737517303	0.0	-29.516666666666673	415276709.0	0.3537975683378376	9
1274	0.587270437156969	0.5093365017963203	42.87100752829113	2.5745460916862424	0.1388969227571409	0.017902135266200023	1.539521805029284e-06	39.768800559279526	1.65431334965902	0.0	5.599999999999998	610163399.0	-0.0	9
1275	0.3911041787769009	0.3593794504771096	31.75279964707123	6.378688656776514	0.08829708512696596	0.011333362281021747	3.5722614707253387e-06	107.0	11.044676253640878	0.0	-39.624999999999986	182446644.0	0.24951637074598954	9
1276	0.3911041787769009	0.39600408237291873	31.75279964707123	6.378688656776514	0.08829708512696596	0.011333362281021747	4.604634507293687e-06	107.0	10.986089995511549	0.0	161.60000000000002	729776882.0	0.2128917388501803	9
1277	0.4811465602971072	0.8047047154783179	30.510241201270333	4.4742071786965205	0.10136081719710381	0.014676894522893075	9.695708417229058e-08	30.972436361413017	-50.0	-50.0	-50.0	125343964.0	-0.0	9
1278	0.3911041787769009	0.3593794504771096	31.75279964707123	6.378688656776514	0.08829708512696596	0.011333362281021747	3.5722614707253387e-06	107.0	11.044676253640878	0.0	-39.624999999999986	683307921.0	0.24951637074598954	9
1279	0.3911041787769009	0.3593794504771096	31.75279964707123	6.378688656776514	0.08829708512696596	0.011333362281021747	3.5722614707253387e-06	107.0	11.044676253640878	0.0	-39.624999999999986	710080682.0	0.24951637074598954	9
1280	0.3911041787769009	0.3593794504771096	31.75279964707123	6.378688656776514	0.08829708512696596	0.011333362281021747	3.5722614707253387e-06	107.0	11.044676253640878	0.0	-39.624999999999986	460701931.0	0.24951637074598954	9
1281	0.3911041787769009	0.39600408237291873	31.75279964707123	6.378688656776514	0.08829708512696596	0.011333362281021747	4.604634507293687e-06	107.0	10.986089995511549	0.0	161.60000000000002	825045120.0	0.2128917388501803	9
1282	0.3911041787769009	0.39600408237291873	31.75279964707123	6.378688656776514	0.08829708512696596	0.011333362281021747	4.604634507293687e-06	107.0	10.986089995511549	0.0	161.60000000000002	734366306.0	0.2128917388501803	9
1283	0.3911041787769009	0.39600408237291873	31.75279964707123	6.378688656776514	0.08829708512696596	0.011333362281021747	4.604634507293687e-06	107.0	10.986089995511549	0.0	161.60000000000002	817972270.0	0.2128917388501803	9
1284	0.3911041787769009	0.3593794504771096	31.75279964707123	6.378688656776514	0.08829708512696596	0.011333362281021747	3.5722614707253387e-06	107.0	11.044676253640878	0.0	-39.624999999999986	460701931.0	0.24951637074598954	9
1285	0.2731528579104602	0.34963198965402	22.83699853428728	6.283756719161486	0.06159462600874381	0.012630810289831533	4.1834307378462414e-06	127.20220996872766	8.833844419195392	0.0	129.86666666666667	744011618.0	0.37721515243551984	9
1286	0.23681870455603907	0.510733345430291	59.70584853110511	3.9375424505296266	0.06002672759304091	0.0030250031286627645	3.6706757255651834e-06	185.49394138833844	4.571476003522321	0.0	88.78333333333337	884513157.0	0.25244795001366993	9
1287	0.3911041787769009	0.3593794504771096	31.75279964707123	6.378688656776514	0.08829708512696596	0.011333362281021747	3.5722614707253387e-06	107.0	11.044676253640878	0.0	-39.624999999999986	508955997.0	0.24951637074598954	9
1288	0.5843757493512755	0.37169507009237873	43.6328905501251	3.576804886061745	0.11495127068003232	0.017778793998481254	7.628088835152229e-06	136.93072391288922	3.309600679881232	0.0	57.72499999999998	427337260.0	0.04392918055634576	9
1289	0.3597636475819417	0.21326648666623663	65.01258765593063	8.054902726648713	0.061459099576364126	0.004998545126720391	5.12209261155094e-06	99.29717001530624	8.814119317862655	0.0	-36.76666666666668	155403476.0	0.4269698657518217	9
1290	0.053571519691167635	0.6112510767985768	32.770416139180035	10.237938436764626	0.09426086471788417	0.012634460829370368	4.648871615842811e-06	114.46117111246907	7.8348004682063745	0.0	168.83333333333337	260074159.0	0.3351774035102555	9
1291	0.3911041787769009	0.39600408237291873	31.75279964707123	6.378688656776514	0.08829708512696596	0.011333362281021747	4.604634507293687e-06	107.0	10.986089995511549	0.0	161.60000000000002	729776882.0	0.2128917388501803	9
1292	0.3911041787769009	0.39600408237291873	31.75279964707123	6.378688656776514	0.08829708512696596	0.011333362281021747	4.604634507293687e-06	107.0	10.986089995511549	0.0	161.60000000000002	729776882.0	0.2128917388501803	9
1293	0.3911041787769009	0.39600408237291873	31.75279964707123	6.378688656776514	0.08829708512696596	0.011333362281021747	4.604634507293687e-06	107.0	10.986089995511549	0.0	161.60000000000002	879210741.0	0.2128917388501803	9
1294	0.28196159024358775	0.32575461478269163	10.158075125043165	6.877634143853723	0.03900440113418261	0.01133085327487831	3.7434419939691745e-06	55.5444569392621	4.339603124057611	0.0	-34.041666666666664	412129340.0	0.39228379497372057	9
1295	0.3911041787769009	0.39600408237291873	31.75279964707123	6.378688656776514	0.08829708512696596	0.011333362281021747	4.604634507293687e-06	107.0	10.986089995511549	0.0	161.60000000000002	729776882.0	0.2128917388501803	9
1296	0.3911041787769009	0.39600408237291873	31.75279964707123	6.378688656776514	0.08829708512696596	0.011333362281021747	4.604634507293687e-06	107.0	10.986089995511549	0.0	161.60000000000002	729776882.0	0.2128917388501803	9
1297	0.3911041787769009	0.39600408237291873	31.75279964707123	6.378688656776514	0.08829708512696596	0.011333362281021747	4.604634507293687e-06	107.0	10.986089995511549	0.0	161.60000000000002	729776882.0	0.2128917388501803	9
1298	0.3911041787769009	0.39600408237291873	31.75279964707123	6.378688656776514	0.08829708512696596	0.011333362281021747	4.604634507293687e-06	107.0	10.986089995511549	0.0	161.60000000000002	729776882.0	0.2128917388501803	9
1299	0.3911041787769009	0.3593794504771096	31.75279964707123	6.378688656776514	0.08829708512696596	0.011333362281021747	3.5722614707253387e-06	107.0	11.044676253640878	0.0	-39.624999999999986	460701931.0	0.24951637074598954	9
1300	0.3911041787769009	0.3593794504771096	31.75279964707123	6.378688656776514	0.08829708512696596	0.011333362281021747	3.5722614707253387e-06	107.0	11.044676253640878	0.0	-39.624999999999986	460701931.0	0.24951637074598954	9
1301	0.36753978005754234	0.24643911270967656	35.1645351652175	6.193365592301944	0.1319616147429477	0.01517224246281135	1.8675023259626915e-06	165.45948132273787	4.386912603293339	0.0	124.38333333333334	227297340.0	0.38602110723278105	9
1302	0.030085363483387917	0.3620341924303467	42.465803450707355	6.390103354317537	0.12602076656151348	0.01216581567720213	4.212564337519749e-06	26.19058765284848	1.4820419622936765	0.0	-47.52500000000002	897856867.0	0.6078804440862654	9
1303	0.33760636486755724	0.09596629068942752	38.76064151770344	10.114102974813441	0.1534550315665159	0.008820530941447004	3.5985529186053955e-06	90.52209015385873	8.347296776462235	0.0	-44.533333333333346	669010245.0	0.5664273444430152	9
1304	0.6160583549588077	0.16844682196574645	40.081055093099835	6.645717760309466	0.13504505250406995	0.00760984206049937	3.7946740938388487e-06	43.99325314408891	7.979027417651924	0.0	-53.38333333333333	731314579.0	0.21549482307544587	9
1305	0.3911041787769009	0.3593794504771096	31.75279964707123	6.378688656776514	0.08829708512696596	0.011333362281021747	3.5722614707253387e-06	107.0	11.044676253640878	0.0	-39.624999999999986	460701931.0	0.24951637074598954	9
1306	0.3911041787769009	0.39600408237291873	31.75279964707123	6.378688656776514	0.08829708512696596	0.011333362281021747	4.604634507293687e-06	107.0	10.986089995511549	0.0	161.60000000000002	879210741.0	0.2128917388501803	9
1307	0.3911041787769009	0.3593794504771096	31.75279964707123	6.378688656776514	0.08829708512696596	0.011333362281021747	3.5722614707253387e-06	107.0	11.044676253640878	0.0	-39.624999999999986	460701931.0	0.24951637074598954	9
1308	0.5774846326430255	0.6376617674464083	26.11619401333679	6.091314796251629	0.09478468030502667	0.009237782949159343	1.7319491228364029e-06	69.76161464768572	-50.0	-50.0	-50.0	178227992.0	-0.0	9
1309	0.3911041787769009	0.3593794504771096	31.75279964707123	6.378688656776514	0.08829708512696596	0.011333362281021747	3.5722614707253387e-06	107.0	11.044676253640878	0.0	-39.624999999999986	460701931.0	0.24951637074598954	9
1310	0.22238433759548595	0.3724055853317328	43.8476075489585	1.935445149661458	0.0746578725308557	0.004358866332871696	1.1650999673529376e-05	209.1233607638577	3.326985271868283	-3.485074440709191	59.95000000000002	605093559.0	0.4052100770727812	9
1311	0.32750475284412106	0.2344338295486093	12.366705822458446	4.486539882327184	0.05564977701048472	0.013540058533839654	3.6124182279727497e-06	47.4833699996446	3.0396410224504677	0.0	-39.68333333333332	322974294.0	0.4380614176072697	9
1312	0.3971736637212332	0.5509822265130048	40.59086392177694	9.189602135653475	0.08064018112006988	0.012501751311272229	6.45765329292335e-06	128.75384293379366	4.82992095196915	0.0	147.0333333333333	729627369.0	0.051844109765762036	9
1313	0.3651542541749921	0.47615324574315376	15.902403176154838	10.66812238943638	0.12246880738110211	0.008469869144581123	3.0829876183986753e-06	66.78200998497579	7.630485319446436	0.0	-34.44999999999999	386911335.0	0.1586925000818542	9
1314	0.591336477428926	0.20301766495823795	25.155172427066105	4.451487666748561	0.14967614674535795	0.007120708049068847	4.2372582539935173e-07	75.82070357614975	2.6619545998739795	0.0	-40.50833333333334	521525411.0	0.20564585761283605	9
1315	0.3911041787769009	0.3593794504771096	31.75279964707123	6.378688656776514	0.08829708512696596	0.011333362281021747	3.5722614707253387e-06	107.0	11.044676253640878	0.0	-39.624999999999986	460701931.0	0.24951637074598954	9
1316	0.24845413052386736	0.5891326244155177	11.90583401423709	6.424049074734918	0.09765203205680184	0.0059554875506103305	3.2200734697837466e-06	72.45129775133668	5.684939339817632	0.0	-29.94166666666669	115856353.0	0.16241324506061494	9
1317	0.3911041787769009	0.3593794504771096	31.75279964707123	6.378688656776514	0.08829708512696596	0.011333362281021747	3.5722614707253387e-06	107.0	11.044676253640878	0.0	-39.624999999999986	460701931.0	0.24951637074598954	9
1318	0.3911041787769009	0.3593794504771096	31.75279964707123	6.378688656776514	0.08829708512696596	0.011333362281021747	3.5722614707253387e-06	107.0	11.044676253640878	0.0	-39.624999999999986	622790183.0	0.24951637074598954	9
1319	0.2426846442608191	0.6253326111214079	44.02486587591043	8.909745368083072	0.06087180536663114	0.010676285326974433	2.9781677016041176e-06	206.1506512008009	1.0337729254854402	0.0	54.958333333333385	824823322.0	0.13198274461777304	9
1320	0.3713281686935979	0.41264457460572873	34.326363266072576	5.671637596856847	0.10105814678681455	0.015400209779926254	2.758115059476133e-06	30.16248354466812	3.665450563271392	0.0	-52.875	751893674.0	0.21602725670067335	9
1321	0.48119640504213224	0.3528292489878033	13.965686716640061	2.752335759163287	0.12293930961690124	0.013977166774444516	6.188410538482246e-06	127.0306748102106	8.578692932761811	0.0	-34.38333333333334	414746914.99999994	0.16597434597006444	9
1322	0.3911041787769009	0.3593794504771096	31.75279964707123	6.378688656776514	0.08829708512696596	0.011333362281021747	3.5722614707253387e-06	107.0	11.044676253640878	0.0	-39.624999999999986	460701931.0	0.24951637074598954	9
1323	0.5175331313068916	0.11197395548510675	9.229508440991975	4.632348491670383	0.051700997934757756	0.007497880864096357	4.929821278565074e-06	133.6993485832715	8.547093928392291	0.0	-24.974999999999994	169844673.0	0.3704929132080017	9
1324	0.3911041787769009	0.3593794504771096	31.75279964707123	6.378688656776514	0.08829708512696596	0.011333362281021747	3.5722614707253387e-06	107.0	11.044676253640878	0.0	-39.624999999999986	460701931.0	0.24951637074598954	9
1325	0.3911041787769009	0.39600408237291873	31.75279964707123	6.378688656776514	0.08829708512696596	0.011333362281021747	4.604634507293687e-06	107.0	10.986089995511549	0.0	161.60000000000002	729776882.0	0.2128917388501803	9
1326	0.45814736380079435	0.27230335887820967	17.69265711768049	5.872123224730902	0.10125376081656401	0.007464631772421789	5.639648064002589e-06	172.34161685834317	3.1364703729777013	0.0	96.44166666666668	766922347.0	0.269549277320996	9
1327	0.3911041787769009	0.39600408237291873	31.75279964707123	6.378688656776514	0.08829708512696596	0.011333362281021747	4.604634507293687e-06	107.0	10.986089995511549	0.0	161.60000000000002	729776882.0	0.2128917388501803	9
1328	0.3911041787769009	0.39600408237291873	31.75279964707123	6.378688656776514	0.08829708512696596	0.011333362281021747	4.604634507293687e-06	107.0	10.986089995511549	0.0	161.60000000000002	729776882.0	0.2128917388501803	9
1329	0.3911041787769009	0.39600408237291873	31.75279964707123	6.378688656776514	0.08829708512696596	0.011333362281021747	4.604634507293687e-06	107.0	10.986089995511549	0.0	161.60000000000002	729776882.0	0.2128917388501803	9
1330	0.3911041787769009	0.3593794504771096	31.75279964707123	6.378688656776514	0.08829708512696596	0.011333362281021747	3.5722614707253387e-06	107.0	11.044676253640878	0.0	-39.624999999999986	710080682.0	0.24951637074598954	10
1331	0.3911041787769009	0.3593794504771096	31.75279964707123	6.378688656776514	0.08829708512696596	0.011333362281021747	3.5722614707253387e-06	107.0	11.044676253640878	0.0	-39.624999999999986	460701931.0	0.24951637074598954	10
1332	0.3911041787769009	0.3593794504771096	31.75279964707123	6.378688656776514	0.08829708512696596	0.011333362281021747	3.5722614707253387e-06	107.0	11.044676253640878	0.0	-39.624999999999986	460701931.0	0.24951637074598954	10
1333	0.3911041787769009	0.3593794504771096	31.75279964707123	6.378688656776514	0.08829708512696596	0.011333362281021747	3.5722614707253387e-06	107.0	11.044676253640878	0.0	-39.624999999999986	508955997.0	0.24951637074598954	10
1334	0.3911041787769009	0.3593794504771096	31.75279964707123	6.378688656776514	0.08829708512696596	0.011333362281021747	3.5722614707253387e-06	107.0	11.044676253640878	0.0	-39.624999999999986	460701931.0	0.24951637074598954	10
1335	0.3911041787769009	0.3593794504771096	31.75279964707123	6.378688656776514	0.08829708512696596	0.011333362281021747	3.5722614707253387e-06	107.0	11.044676253640878	0.0	-39.624999999999986	460701931.0	0.24951637074598954	10
1336	0.3911041787769009	0.3593794504771096	31.75279964707123	6.378688656776514	0.08829708512696596	0.011333362281021747	3.5722614707253387e-06	107.0	11.044676253640878	0.0	-39.624999999999986	460701931.0	0.24951637074598954	10
1337	0.3911041787769009	0.3593794504771096	31.75279964707123	6.378688656776514	0.08829708512696596	0.011333362281021747	3.5722614707253387e-06	107.0	11.044676253640878	0.0	-39.624999999999986	460701931.0	0.24951637074598954	10
1338	0.3911041787769009	0.3593794504771096	31.75279964707123	6.378688656776514	0.08829708512696596	0.011333362281021747	3.5722614707253387e-06	107.0	11.044676253640878	0.0	-39.624999999999986	460701931.0	0.24951637074598954	10
1339	0.3911041787769009	0.3593794504771096	31.75279964707123	6.378688656776514	0.08829708512696596	0.011333362281021747	3.5722614707253387e-06	107.0	11.044676253640878	0.0	-39.624999999999986	460701931.0	0.24951637074598954	10
1340	0.3911041787769009	0.3593794504771096	31.75279964707123	6.378688656776514	0.08829708512696596	0.011333362281021747	3.5722614707253387e-06	107.0	11.044676253640878	0.0	-39.624999999999986	622790183.0	0.24951637074598954	10
1341	0.3911041787769009	0.3593794504771096	31.75279964707123	6.378688656776514	0.08829708512696596	0.011333362281021747	3.5722614707253387e-06	107.0	11.044676253640878	0.0	-39.624999999999986	460701931.0	0.24951637074598954	10
1342	0.3911041787769009	0.39600408237291873	31.75279964707123	6.378688656776514	0.08829708512696596	0.011333362281021747	4.604634507293687e-06	107.0	10.986089995511549	0.0	161.60000000000002	879210741.0	0.2128917388501803	10
1343	0.3911041787769009	0.3593794504771096	31.75279964707123	6.378688656776514	0.08829708512696596	0.011333362281021747	3.5722614707253387e-06	107.0	11.044676253640878	0.0	-39.624999999999986	460701931.0	0.24951637074598954	10
1344	0.3911041787769009	0.3593794504771096	31.75279964707123	6.378688656776514	0.08829708512696596	0.011333362281021747	3.5722614707253387e-06	107.0	11.044676253640878	0.0	-39.624999999999986	460701931.0	0.24951637074598954	10
1345	0.3911041787769009	0.3593794504771096	31.75279964707123	6.378688656776514	0.08829708512696596	0.011333362281021747	3.5722614707253387e-06	107.0	11.044676253640878	0.0	-39.624999999999986	460701931.0	0.24951637074598954	10
1346	0.3911041787769009	0.3593794504771096	31.75279964707123	6.378688656776514	0.08829708512696596	0.011333362281021747	3.5722614707253387e-06	107.0	11.044676253640878	0.0	-39.624999999999986	460701931.0	0.24951637074598954	10
1347	0.3911041787769009	0.3593794504771096	31.75279964707123	6.378688656776514	0.08829708512696596	0.011333362281021747	3.5722614707253387e-06	107.0	11.044676253640878	0.0	-39.624999999999986	460701931.0	0.24951637074598954	10
1348	0.3911041787769009	0.3593794504771096	31.75279964707123	6.378688656776514	0.08829708512696596	0.011333362281021747	3.5722614707253387e-06	107.0	11.044676253640878	0.0	-39.624999999999986	460701931.0	0.24951637074598954	10
1349	0.3911041787769009	0.3593794504771096	31.75279964707123	6.378688656776514	0.08829708512696596	0.011333362281021747	3.5722614707253387e-06	107.0	11.044676253640878	0.0	-39.624999999999986	460701931.0	0.24951637074598954	10
1350	0.3911041787769009	0.3593794504771096	31.75279964707123	6.378688656776514	0.08829708512696596	0.011333362281021747	3.5722614707253387e-06	107.0	11.044676253640878	0.0	-39.624999999999986	460701931.0	0.24951637074598954	10
1351	0.3911041787769009	0.3593794504771096	31.75279964707123	6.378688656776514	0.08829708512696596	0.011333362281021747	3.5722614707253387e-06	107.0	11.044676253640878	0.0	-39.624999999999986	460701931.0	0.24951637074598954	10
1352	0.3911041787769009	0.3593794504771096	31.75279964707123	6.378688656776514	0.08829708512696596	0.011333362281021747	3.5722614707253387e-06	107.0	11.044676253640878	0.0	-39.624999999999986	710080682.0	0.24951637074598954	10
1353	0.3911041787769009	0.3593794504771096	31.75279964707123	6.378688656776514	0.08829708512696596	0.011333362281021747	3.5722614707253387e-06	107.0	11.044676253640878	0.0	-39.624999999999986	460701931.0	0.24951637074598954	10
1354	0.3911041787769009	0.3593794504771096	31.75279964707123	6.378688656776514	0.08829708512696596	0.011333362281021747	3.5722614707253387e-06	107.0	11.044676253640878	0.0	-39.624999999999986	460701931.0	0.24951637074598954	10
1355	0.3911041787769009	0.3593794504771096	31.75279964707123	6.378688656776514	0.08829708512696596	0.011333362281021747	3.5722614707253387e-06	107.0	11.044676253640878	0.0	-39.624999999999986	460701931.0	0.24951637074598954	10
1356	0.3911041787769009	0.3593794504771096	31.75279964707123	6.378688656776514	0.08829708512696596	0.011333362281021747	3.5722614707253387e-06	107.0	11.044676253640878	0.0	-39.624999999999986	622790183.0	0.24951637074598954	10
1357	0.3911041787769009	0.39600408237291873	31.75279964707123	6.378688656776514	0.08829708512696596	0.011333362281021747	3.5722614707253387e-06	107.0	11.15389156102429	0.0	162.57500000000005	857913549.0	0.2128917388501803	10
1358	0.3911041787769009	0.3593794504771096	31.75279964707123	6.378688656776514	0.08829708512696596	0.011333362281021747	3.5722614707253387e-06	107.0	11.044676253640878	0.0	-39.624999999999986	460701931.0	0.24951637074598954	10
1359	0.3911041787769009	0.3593794504771096	31.75279964707123	6.378688656776514	0.08829708512696596	0.011333362281021747	3.5722614707253387e-06	107.0	11.044676253640878	0.0	-39.624999999999986	460701931.0	0.24951637074598954	10
1360	0.3911041787769009	0.3593794504771096	31.75279964707123	6.378688656776514	0.08829708512696596	0.011333362281021747	3.5722614707253387e-06	107.0	11.044676253640878	0.0	-39.624999999999986	683307921.0	0.24951637074598954	10
1361	0.3911041787769009	0.3593794504771096	31.75279964707123	6.378688656776514	0.08829708512696596	0.011333362281021747	3.5722614707253387e-06	107.0	11.044676253640878	0.0	-39.624999999999986	460701931.0	0.24951637074598954	10
1362	0.3911041787769009	0.39600408237291873	31.75279964707123	6.378688656776514	0.08829708512696596	0.011333362281021747	3.5722614707253387e-06	107.0	11.15389156102429	0.0	162.57500000000005	273005785.0	0.2128917388501803	10
1363	0.3911041787769009	0.3593794504771096	31.75279964707123	6.378688656776514	0.08829708512696596	0.011333362281021747	3.5722614707253387e-06	107.0	11.044676253640878	0.0	-39.624999999999986	460701931.0	0.24951637074598954	10
1364	0.3911041787769009	0.3593794504771096	31.75279964707123	6.378688656776514	0.08829708512696596	0.011333362281021747	3.5722614707253387e-06	107.0	11.044676253640878	0.0	-39.624999999999986	460701931.0	0.24951637074598954	10
1365	0.3911041787769009	0.3593794504771096	31.75279964707123	6.378688656776514	0.08829708512696596	0.011333362281021747	3.5722614707253387e-06	107.0	11.044676253640878	0.0	-39.624999999999986	710080682.0	0.24951637074598954	10
1366	0.3911041787769009	0.3593794504771096	31.75279964707123	6.378688656776514	0.08829708512696596	0.011333362281021747	3.5722614707253387e-06	107.0	11.044676253640878	0.0	-39.624999999999986	683307921.0	0.24951637074598954	10
1367	0.3911041787769009	0.3593794504771096	31.75279964707123	6.378688656776514	0.08829708512696596	0.011333362281021747	3.5722614707253387e-06	107.0	11.044676253640878	0.0	-39.624999999999986	460701931.0	0.24951637074598954	10
1368	0.3911041787769009	0.3593794504771096	31.75279964707123	6.378688656776514	0.08829708512696596	0.011333362281021747	3.5722614707253387e-06	107.0	11.044676253640878	0.0	-39.624999999999986	460701931.0	0.24951637074598954	10
1369	0.3911041787769009	0.3593794504771096	31.75279964707123	6.378688656776514	0.08829708512696596	0.011333362281021747	3.5722614707253387e-06	107.0	11.044676253640878	0.0	-39.624999999999986	460701931.0	0.24951637074598954	10
1370	0.3911041787769009	0.3593794504771096	31.75279964707123	6.378688656776514	0.08829708512696596	0.011333362281021747	3.5722614707253387e-06	107.0	11.044676253640878	0.0	-39.624999999999986	460701931.0	0.24951637074598954	10
1371	0.3911041787769009	0.3593794504771096	31.75279964707123	6.378688656776514	0.08829708512696596	0.011333362281021747	3.5722614707253387e-06	107.0	11.044676253640878	0.0	-39.624999999999986	460701931.0	0.24951637074598954	10
1372	0.3911041787769009	0.3593794504771096	31.75279964707123	6.378688656776514	0.08829708512696596	0.011333362281021747	3.5722614707253387e-06	107.0	11.044676253640878	0.0	-39.624999999999986	460701931.0	0.24951637074598954	10
1373	0.3911041787769009	0.3593794504771096	31.75279964707123	6.378688656776514	0.08829708512696596	0.011333362281021747	3.5722614707253387e-06	107.0	11.044676253640878	0.0	-39.624999999999986	460701931.0	0.24951637074598954	10
1374	0.3911041787769009	0.3593794504771096	31.75279964707123	6.378688656776514	0.08829708512696596	0.011333362281021747	3.5722614707253387e-06	107.0	11.044676253640878	0.0	-39.624999999999986	460701931.0	0.24951637074598954	10
1375	0.3911041787769009	0.39600408237291873	31.75279964707123	6.378688656776514	0.08829708512696596	0.011333362281021747	3.5722614707253387e-06	107.0	11.15389156102429	0.0	162.57500000000005	857913549.0	0.2128917388501803	10
1376	0.3911041787769009	0.39600408237291873	31.75279964707123	6.378688656776514	0.08829708512696596	0.011333362281021747	3.5722614707253387e-06	107.0	11.15389156102429	0.0	162.57500000000005	857913549.0	0.2128917388501803	10
1377	0.3911041787769009	0.3593794504771096	31.75279964707123	6.378688656776514	0.08829708512696596	0.011333362281021747	3.5722614707253387e-06	107.0	11.044676253640878	0.0	-39.624999999999986	460701931.0	0.24951637074598954	10
1378	0.3911041787769009	0.3593794504771096	31.75279964707123	6.378688656776514	0.08829708512696596	0.011333362281021747	3.5722614707253387e-06	107.0	11.044676253640878	0.0	-39.624999999999986	508955997.0	0.24951637074598954	10
1379	0.3911041787769009	0.3593794504771096	31.75279964707123	6.378688656776514	0.08829708512696596	0.011333362281021747	3.5722614707253387e-06	107.0	11.044676253640878	0.0	-39.624999999999986	460701931.0	0.24951637074598954	10
1380	0.3911041787769009	0.3593794504771096	31.75279964707123	6.378688656776514	0.08829708512696596	0.011333362281021747	3.5722614707253387e-06	107.0	11.044676253640878	0.0	-39.624999999999986	683307921.0	0.24951637074598954	10
1381	0.3911041787769009	0.3593794504771096	31.75279964707123	6.378688656776514	0.08829708512696596	0.011333362281021747	3.5722614707253387e-06	107.0	11.044676253640878	0.0	-39.624999999999986	460701931.0	0.24951637074598954	10
1382	0.3911041787769009	0.39600408237291873	31.75279964707123	6.378688656776514	0.08829708512696596	0.011333362281021747	3.5722614707253387e-06	107.0	11.15389156102429	0.0	162.57500000000005	857913549.0	0.2128917388501803	10
1383	0.3911041787769009	0.3593794504771096	31.75279964707123	6.378688656776514	0.08829708512696596	0.011333362281021747	3.5722614707253387e-06	107.0	11.044676253640878	0.0	-39.624999999999986	460701931.0	0.24951637074598954	10
1384	0.3911041787769009	0.39600408237291873	31.75279964707123	6.378688656776514	0.08829708512696596	0.011333362281021747	3.5722614707253387e-06	107.0	11.15389156102429	0.0	162.57500000000005	273005785.0	0.2128917388501803	10
1385	0.3911041787769009	0.3593794504771096	31.75279964707123	6.378688656776514	0.08829708512696596	0.011333362281021747	3.5722614707253387e-06	107.0	11.044676253640878	0.0	-39.624999999999986	460701931.0	0.24951637074598954	10
1386	0.3911041787769009	0.3593794504771096	31.75279964707123	6.378688656776514	0.08829708512696596	0.011333362281021747	3.5722614707253387e-06	107.0	11.044676253640878	0.0	-39.624999999999986	460701931.0	0.24951637074598954	10
1387	0.3911041787769009	0.3593794504771096	31.75279964707123	6.378688656776514	0.08829708512696596	0.011333362281021747	3.5722614707253387e-06	107.0	11.044676253640878	0.0	-39.624999999999986	460701931.0	0.24951637074598954	10
1388	0.3911041787769009	0.39600408237291873	31.75279964707123	6.378688656776514	0.08829708512696596	0.011333362281021747	3.5722614707253387e-06	107.0	11.15389156102429	0.0	162.57500000000005	857913549.0	0.2128917388501803	10
1389	0.3911041787769009	0.3593794504771096	31.75279964707123	6.378688656776514	0.08829708512696596	0.011333362281021747	3.5722614707253387e-06	107.0	11.044676253640878	0.0	-39.624999999999986	460701931.0	0.24951637074598954	10
1390	0.3911041787769009	0.3593794504771096	31.75279964707123	6.378688656776514	0.08829708512696596	0.011333362281021747	3.5722614707253387e-06	107.0	11.044676253640878	0.0	-39.624999999999986	683307921.0	0.24951637074598954	10
1391	0.3911041787769009	0.39600408237291873	31.75279964707123	6.378688656776514	0.08829708512696596	0.011333362281021747	3.5722614707253387e-06	107.0	11.15389156102429	0.0	162.57500000000005	273005785.0	0.2128917388501803	10
1392	0.3911041787769009	0.3593794504771096	31.75279964707123	6.378688656776514	0.08829708512696596	0.011333362281021747	3.5722614707253387e-06	107.0	11.044676253640878	0.0	-39.624999999999986	460701931.0	0.24951637074598954	10
1393	0.3911041787769009	0.39600408237291873	31.75279964707123	6.378688656776514	0.08829708512696596	0.011333362281021747	3.5722614707253387e-06	107.0	11.15389156102429	0.0	162.57500000000005	857913549.0	0.2128917388501803	10
1394	0.3911041787769009	0.3593794504771096	31.75279964707123	6.378688656776514	0.08829708512696596	0.011333362281021747	3.5722614707253387e-06	107.0	11.044676253640878	0.0	-39.624999999999986	683307921.0	0.24951637074598954	10
1395	0.3911041787769009	0.3593794504771096	31.75279964707123	6.378688656776514	0.08829708512696596	0.011333362281021747	3.5722614707253387e-06	107.0	11.044676253640878	0.0	-39.624999999999986	460701931.0	0.24951637074598954	10
1396	0.3911041787769009	0.3593794504771096	31.75279964707123	6.378688656776514	0.08829708512696596	0.011333362281021747	3.5722614707253387e-06	107.0	11.044676253640878	0.0	-39.624999999999986	460701931.0	0.24951637074598954	10
1397	0.3911041787769009	0.3593794504771096	31.75279964707123	6.378688656776514	0.08829708512696596	0.011333362281021747	3.5722614707253387e-06	107.0	11.044676253640878	0.0	-39.624999999999986	460701931.0	0.24951637074598954	10
1398	0.3911041787769009	0.3593794504771096	31.75279964707123	6.378688656776514	0.08829708512696596	0.011333362281021747	3.5722614707253387e-06	107.0	11.044676253640878	0.0	-39.624999999999986	460701931.0	0.24951637074598954	10
1399	0.3911041787769009	0.3593794504771096	31.75279964707123	6.378688656776514	0.08829708512696596	0.011333362281021747	3.5722614707253387e-06	107.0	11.044676253640878	0.0	-39.624999999999986	683307921.0	0.24951637074598954	10
1400	0.3911041787769009	0.3593794504771096	31.75279964707123	6.378688656776514	0.08829708512696596	0.011333362281021747	3.5722614707253387e-06	107.0	11.044676253640878	0.0	-39.624999999999986	861454538.0	0.24951637074598954	10
1401	0.6813599531488564	0.44921862901846304	62.44982464947986	8.978244705885144	0.06930930795221439	0.01565455207408546	3.025729237629586e-06	120.36984527756664	0.05282542913517574	0.0	39.83333333333333	601546389.0	-0.0	10
1402	0.3911041787769009	0.3593794504771096	31.75279964707123	6.378688656776514	0.08829708512696596	0.011333362281021747	3.5722614707253387e-06	107.0	11.044676253640878	0.0	-39.624999999999986	473910988.0	0.24951637074598954	10
1403	0.7074417243350373	0.6405055527067538	56.795702722673816	3.1333857494172395	0.11066165625724196	0.006447092100924923	4.658688048375966e-06	93.99241540737862	1.8239594573383684	0.0	17.38333333333334	838681058.0	-0.0	10
1404	0.3668315331722896	0.049141418072150445	29.470244858285387	10.295367362524031	0.18907376251966623	0.007953694641232599	2.3359981309945293e-07	119.19693172688314	4.950706541875206	0.0	144.35000000000002	435629209.0	0.5840270487555599	10
1405	0.4514023860548665	0.2825788409364969	20.85835648091276	3.996026392922093	0.05759162545332845	0.01963712619119018	2.207393358655912e-06	75.85053726281186	6.450781589129896	0.0	-37.18333333333331	628231947.0	0.26601877300863663	10
1406	0.5940566501459941	0.01567137378118727	17.81922936220254	5.705176385217354	0.13334411560348705	0.007073588249024457	3.474698328268728e-06	37.107784761851036	3.2995353541935266	0.0	-49.983333333333356	670954287.0	0.3902719760728186	10
1407	0.4337644289452497	0.26082182686304833	12.370377353825582	1.4558959794117383	0.21535103156453916	0.0031158994776913605	5.92348913197187e-06	96.3532508912238	2.8344684242874862	0.0	-41.84999999999999	578740098.0	0.305413744191702	10
1408	0.3911041787769009	0.3593794504771096	31.75279964707123	6.378688656776514	0.08829708512696596	0.011333362281021747	3.5722614707253387e-06	107.0	11.044676253640878	0.0	-39.624999999999986	676070955.0	0.24951637074598954	10
1409	0.3911041787769009	0.3593794504771096	31.75279964707123	6.378688656776514	0.08829708512696596	0.011333362281021747	3.5722614707253387e-06	107.0	11.044676253640878	0.0	-39.624999999999986	318593044.0	0.24951637074598954	10
1410	0.1582576314726286	0.4787091668202069	12.334638091992876	8.306465829831971	0.06875236219843817	0.006273565588031553	3.96929653456309e-06	48.07829174316452	3.4544059229207384	0.0	-37.37500000000001	340861151.0	0.36303320170716447	10
1411	0.3911041787769009	0.3593794504771096	31.75279964707123	6.378688656776514	0.08829708512696596	0.011333362281021747	3.5722614707253387e-06	107.0	11.044676253640878	0.0	-39.624999999999986	181878266.0	0.24951637074598954	10
1412	0.4383426255999698	0.16204273326059587	26.964952843718564	6.180327463601823	0.0874639867854438	0.0135786974391549	3.4922605576647823e-06	77.85862591191028	6.762744518958545	0.0	-45.05833333333333	596675274.0	0.39961464113943435	10
1413	0.4000877838383505	0.5411751560489808	27.78727734911338	2.4605875035597764	0.08449929341075825	0.008783580599733002	2.7520890293752455e-06	136.48024008534105	5.738204564095987	0.0	121.33333333333336	369737008.0	0.05873706011266866	10
1414	0.3911041787769009	0.3593794504771096	31.75279964707123	6.378688656776514	0.08829708512696596	0.011333362281021747	3.5722614707253387e-06	107.0	11.044676253640878	0.0	-39.624999999999986	460701931.0	0.24951637074598954	10
1415	0.3911041787769009	0.3593794504771096	31.75279964707123	6.378688656776514	0.08829708512696596	0.011333362281021747	3.5722614707253387e-06	107.0	11.044676253640878	0.0	-39.624999999999986	460701931.0	0.24951637074598954	10
1416	0.3911041787769009	0.3593794504771096	31.75279964707123	6.378688656776514	0.08829708512696596	0.011333362281021747	3.5722614707253387e-06	107.0	11.044676253640878	0.0	-39.624999999999986	813920448.0	0.24951637074598954	10
1417	0.24076137309965345	0.36340723799293895	37.17251084736176	6.583059189377715	0.11234224691077342	0.0060790012757308024	5.648982754321983e-06	104.33339138789644	7.637545531526608	0.0	-40.65	134808660.0	0.39583138890740766	10
1418	0.1280880602508363	0.2764205880862347	21.221767322313767	3.3624476223484447	0.11277272088398768	0.016666968943325356	2.6706837177934236e-06	70.01186913193584	4.011516750129008	0.0	-42.90833333333337	180736792.0	0.595491351662929	10
1419	0.5589015964914523	0.35448161615206986	32.48955515852933	11.371439421139037	0.1606225630884936	0.013997002811927584	3.165956637459798e-06	89.87629713863831	5.60796637639227	0.0	156.875	584047477.0	0.08661678735647782	10
1420	0.32304026097524635	0.3545603720128677	46.09102921769861	8.882419137580435	0.1042211355805025	0.004795411305290118	3.0767760953147864e-06	144.39477869782024	5.2484589187944035	0.0	123.08333333333336	770280379.0	0.3223993670118859	10
1421	0.3911041787769009	0.3593794504771096	31.75279964707123	6.378688656776514	0.08829708512696596	0.011333362281021747	3.5722614707253387e-06	107.0	11.044676253640878	0.0	-39.624999999999986	460701931.0	0.24951637074598954	10
1422	0.3911041787769009	0.3593794504771096	31.75279964707123	6.378688656776514	0.08829708512696596	0.011333362281021747	3.5722614707253387e-06	107.0	11.044676253640878	0.0	-39.624999999999986	452917441.0	0.24951637074598954	10
1423	0.5080961531241601	0.4491690659124746	46.48937151923477	5.153296680405729	0.07513125056297544	0.008421630848131639	4.884239560020924e-06	130.86758843344384	3.9350564256692024	0.0	126.87499999999999	888246447.0	0.04273478096336536	10
1424	0.3375269488803779	0.2737971418461303	33.25395746866326	6.915334217372765	0.12610028785545835	0.01960979870900726	4.987480385972476e-06	148.73912028719198	3.5157878496563697	-1.1499364154904779	123.09166666666668	701552801.0	0.3886759092734918	10
1425	0.5757227456719859	0.1427110299285752	12.854760570267832	7.803932589684941	0.07251325878193667	0.013095163473953817	6.549894557071467e-06	95.06395011014288	7.917961002234162	0.0	-40.55833333333335	543039743.0	0.2815662243994389	10
1426	0.3911041787769009	0.3593794504771096	31.75279964707123	6.378688656776514	0.08829708512696596	0.011333362281021747	3.5722614707253387e-06	107.0	11.044676253640878	0.0	-39.624999999999986	622790183.0	0.24951637074598954	10
1427	0.41664005386380776	0.3903435895339189	14.465669009901706	1.4431201266758231	0.04205915518479772	0.009885114184745586	3.6532328961178417e-06	93.8232802414181	4.611445875069386	0.0	-29.05000000000001	875410293.0	0.19301635660227334	10
1428	0.27028894242414825	0.3996454476712694	17.907126791752553	9.57976104196065	0.0825572362098893	0.0065245836473125296	5.466782698505142e-06	175.9838812453545	1.54546078032892	-1.3186677106470786	104.72499999999995	419338678.0	0.33006560990458234	10
1429	0.3911041787769009	0.3593794504771096	31.75279964707123	6.378688656776514	0.08829708512696596	0.011333362281021747	3.5722614707253387e-06	107.0	11.044676253640878	0.0	-39.624999999999986	208807411.0	0.24951637074598954	10
1430	0.5678246176153793	0.42091623896980734	38.44283569894263	6.411019523723849	0.03172236348910919	0.013629301761488738	3.953948696714357e-06	98.59544685860332	1.432570745658417	0.0	-22.45833333333333	733510774.0	0.011259143414813377	10
1431	0.23397886042207247	0.08449745245655899	51.13992548959651	7.8304622519627	0.09898470697172143	0.014980269906554221	4.5724606051081364e-06	66.63494323058896	4.883559676814903	0.0	-45.06666666666666	333327887.0	0.6815236871213686	10
1432	0.278999933975511	0.5449403808232686	36.84676070848711	12.961363260928664	0.10490385420846804	0.01756308708277806	4.380608019036322e-06	76.63772484188911	10.72558013750313	0.0	178.75000000000006	596503358.0	0.1760596852012204	10
1433	0.3911041787769009	0.3593794504771096	31.75279964707123	6.378688656776514	0.08829708512696596	0.011333362281021747	3.5722614707253387e-06	107.0	11.044676253640878	0.0	-39.624999999999986	568795858.0	0.24951637074598954	10
1434	0.3911041787769009	0.3593794504771096	31.75279964707123	6.378688656776514	0.08829708512696596	0.011333362281021747	3.5722614707253387e-06	107.0	11.044676253640878	0.0	-39.624999999999986	709477321.9999999	0.24951637074598954	10
1435	0.43182408696371843	0.3444619412312736	25.038059934319186	3.636410661041787	0.0963816661652498	0.009494985127676067	1.7626952777671527e-06	1.795469903883145	-0.061390971951759354	0.0	-62.18333333333334	778656175.0	0.22371397180500796	10
1436	0.3911041787769009	0.3593794504771096	31.75279964707123	6.378688656776514	0.08829708512696596	0.011333362281021747	3.5722614707253387e-06	107.0	11.044676253640878	0.0	-39.624999999999986	523900228.0	0.24951637074598954	10
1437	0.3911041787769009	0.3593794504771096	31.75279964707123	6.378688656776514	0.08829708512696596	0.011333362281021747	3.5722614707253387e-06	107.0	11.044676253640878	0.0	-39.624999999999986	478336574.0	0.24951637074598954	10
1438	0.3911041787769009	0.3593794504771096	31.75279964707123	6.378688656776514	0.08829708512696596	0.011333362281021747	3.5722614707253387e-06	107.0	11.044676253640878	0.0	-39.624999999999986	506426243.0	0.24951637074598954	10
1439	0.09313922030740585	0.14569307959015346	15.088433828846316	4.220681569338704	0.17882213535808933	0.00870047062864443	9.993628172640594e-07	134.62795301306272	10.944623260555844	0.0	95.56666666666668	636341796.0	0.7611677001024407	10
1440	0.3911041787769009	0.3593794504771096	31.75279964707123	6.378688656776514	0.08829708512696596	0.011333362281021747	3.5722614707253387e-06	107.0	11.044676253640878	0.0	-39.624999999999986	841993262.0	0.24951637074598954	10
1441	0.3911041787769009	0.3593794504771096	31.75279964707123	6.378688656776514	0.08829708512696596	0.011333362281021747	3.5722614707253387e-06	107.0	11.044676253640878	0.0	-39.624999999999986	269950775.0	0.24951637074598954	10
1442	0.35041316411938167	0.4367126568222104	35.161755964129476	7.00039648687125	0.0375291854528486	0.008623149106852987	3.568070929084931e-06	141.85989287552846	6.9618684943379705	0.0	104.66666666666667	249762561.0	0.2128741790584079	10
1443	0.3911041787769009	0.3593794504771096	31.75279964707123	6.378688656776514	0.08829708512696596	0.011333362281021747	3.5722614707253387e-06	107.0	11.044676253640878	0.0	-39.624999999999986	460701931.0	0.24951637074598954	10
1444	0.07076305681504991	0.257134663106087	49.689309612091165	11.202762530217953	0.0913969808320454	0.016020483876394088	1.240292163997055e-06	106.46183757891916	9.745647933699612	0.0	175.30833333333334	323548420.0	0.6721022800788631	10
1445	0.3911041787769009	0.3593794504771096	31.75279964707123	6.378688656776514	0.08829708512696596	0.011333362281021747	3.5722614707253387e-06	107.0	11.044676253640878	0.0	-39.624999999999986	459605444.0	0.24951637074598954	10
1446	0.3911041787769009	0.39600408237291873	31.75279964707123	6.378688656776514	0.08829708512696596	0.011333362281021747	3.5722614707253387e-06	107.0	11.15389156102429	0.0	162.57500000000005	496218959.0	0.2128917388501803	10
1447	0.3911041787769009	0.3593794504771096	31.75279964707123	6.378688656776514	0.08829708512696596	0.011333362281021747	3.5722614707253387e-06	107.0	11.044676253640878	0.0	-39.624999999999986	203322076.0	0.24951637074598954	10
1448	0.20593214696958642	0.3155026853249635	18.130434811114498	9.161665644954885	0.022402942434365095	0.005670440675102107	4.259442306528567e-06	79.39757628382796	4.949463774888184	0.0	-25.63333333333334	612243017.0	0.4785651677054501	10
1449	0.3911041787769009	0.3593794504771096	31.75279964707123	6.378688656776514	0.08829708512696596	0.011333362281021747	3.5722614707253387e-06	107.0	11.044676253640878	0.0	-39.624999999999986	460701931.0	0.24951637074598954	10
1450	0.7452378750874585	0.3827539726338008	23.789405051998063	13.581018802232954	0.09305515006554069	0.003770230451640679	3.5599285409460123e-06	54.36789178010185	-50.0	-50.0	-50.0	124636256.0	-0.0	10
1451	0.5397805925286691	0.637415938593989	7.708417925685101	12.425323066273528	0.10653663842333512	0.012399380027750992	3.1965822399850393e-06	144.77043879068964	-50.0	-50.0	-50.0	228684950.0	-0.0	10
1452	0.3911041787769009	0.39600408237291873	31.75279964707123	6.378688656776514	0.08829708512696596	0.011333362281021747	3.5722614707253387e-06	107.0	11.15389156102429	0.0	162.57500000000005	857913549.0	0.2128917388501803	10
1453	0.3911041787769009	0.3593794504771096	31.75279964707123	6.378688656776514	0.08829708512696596	0.011333362281021747	3.5722614707253387e-06	107.0	11.044676253640878	0.0	-39.624999999999986	460701931.0	0.24951637074598954	10
1454	0.26169102073461625	0.28319838044674006	42.89869931501597	6.360045677787373	0.06615982971970437	0.02048584452161797	3.8852770964793815e-06	204.8188130053954	0.9612651327207544	-1.3904516428128364	48.43333333333334	803284406.0	0.4551105988186437	10
1455	0.43461868137879905	0.21134845765132068	35.13422098225922	12.721394117244811	0.14685174051695998	0.017432770392074887	5.7769176242242665e-06	116.63389591931494	4.139541047511136	-1.598655295980123	162.29166666666669	304937525.0	0.3540328609698803	10
1456	0.15694365880917588	0.7438756147785449	38.40810400268911	10.546373758366865	0.07703362908031153	0.019545535843000308	3.2318759396435125e-06	169.8220384841831	2.6367982541600874	0.0	83.9	392002970.0	0.09918072641227926	10
1457	0.3911041787769009	0.3593794504771096	31.75279964707123	6.378688656776514	0.08829708512696596	0.011333362281021747	3.5722614707253387e-06	107.0	11.044676253640878	0.0	-39.624999999999986	460701931.0	0.24951637074598954	10
1458	0.46203578662525047	0.6466254837084517	31.68971821329229	3.156345629497946	0.0014505991762383957	0.010550309843585504	4.169117107570865e-06	97.5656944723308	-50.0	-50.0	-50.0	115304774.0	-0.0	10
1459	0.3911041787769009	0.3593794504771096	31.75279964707123	6.378688656776514	0.08829708512696596	0.011333362281021747	3.5722614707253387e-06	107.0	11.044676253640878	0.0	-39.624999999999986	460701931.0	0.24951637074598954	10
1460	0.3911041787769009	0.3593794504771096	31.75279964707123	6.378688656776514	0.08829708512696596	0.011333362281021747	3.5722614707253387e-06	107.0	11.044676253640878	0.0	-39.624999999999986	683307921.0	0.24951637074598954	10
1461	0.12709065414585569	0.15488223695652953	27.823629078910667	8.434758969200857	0.11477006882084342	0.01241308229183139	1.707372823685906e-06	75.49126910073738	7.46121996673379	0.0	-40.558333333333344	765859385.0	0.7180271088976148	10
1462	0.3911041787769009	0.3593794504771096	31.75279964707123	6.378688656776514	0.08829708512696596	0.011333362281021747	3.5722614707253387e-06	107.0	11.044676253640878	0.0	-39.624999999999986	799016408.0	0.24951637074598954	10
1463	0.3911041787769009	0.39600408237291873	31.75279964707123	6.378688656776514	0.08829708512696596	0.011333362281021747	3.5722614707253387e-06	107.0	11.15389156102429	0.0	162.57500000000005	149361528.0	0.2128917388501803	10
1464	0.1286633883817045	0.12917240316549636	22.34525845113221	12.770748336860475	0.04364003612724945	0.00042465338152535177	2.8210143790868174e-06	173.2097393715862	1.6767087857168672	0.0	99.39166666666667	890833190.0	0.7421642084527992	10
1465	0.19766119224555903	0.4334419735197123	34.2734067052087	6.135761513907823	0.022159306326337086	0.01763590977743372	4.011855880853051e-06	138.28674335139763	6.773105471090748	0.0	60.108333333333334	246800423.0	0.36889683423472863	10
1466	0.3911041787769009	0.3593794504771096	31.75279964707123	6.378688656776514	0.08829708512696596	0.011333362281021747	3.5722614707253387e-06	107.0	11.044676253640878	0.0	-39.624999999999986	460701931.0	0.24951637074598954	10
1467	0.3911041787769009	0.3593794504771096	31.75279964707123	6.378688656776514	0.08829708512696596	0.011333362281021747	3.5722614707253387e-06	107.0	11.044676253640878	0.0	-39.624999999999986	460701931.0	0.24951637074598954	10
1468	0.259512541311775	0.5370417235145779	29.73971606505986	7.992975102235662	0.1534364976630324	0.012299978557494777	2.8428123910721467e-06	150.8683734050716	4.988857254132508	0.0	123.2833333333333	346068103.0	0.20344573517364717	10
1469	0.5837346994817787	0.19733066266838145	2.902376550197289	6.171794072522631	0.1609950816407516	0.017137318164967722	1.8808355591379298e-06	99.16492180844965	8.482773446936811	0.0	-34.94166666666667	640110500.0	0.2189346378498398	10
1470	0.3911041787769009	0.3593794504771096	31.75279964707123	6.378688656776514	0.08829708512696596	0.011333362281021747	3.5722614707253387e-06	107.0	11.044676253640878	0.0	-39.624999999999986	683307921.0	0.24951637074598954	11
1471	0.3911041787769009	0.39600408237291873	31.75279964707123	6.378688656776514	0.08829708512696596	0.011333362281021747	3.5722614707253387e-06	107.0	11.15389156102429	0.0	162.57500000000005	496218959.0	0.2128917388501803	11
1472	0.3911041787769009	0.3593794504771096	31.75279964707123	6.378688656776514	0.08829708512696596	0.011333362281021747	3.5722614707253387e-06	107.0	11.044676253640878	0.0	-39.624999999999986	683307921.0	0.24951637074598954	11
1473	0.3911041787769009	0.3593794504771096	31.75279964707123	6.378688656776514	0.08829708512696596	0.011333362281021747	3.5722614707253387e-06	107.0	11.044676253640878	0.0	-39.624999999999986	813920448.0	0.24951637074598954	11
1474	0.3911041787769009	0.3593794504771096	31.75279964707123	6.378688656776514	0.08829708512696596	0.011333362281021747	3.5722614707253387e-06	107.0	11.044676253640878	0.0	-39.624999999999986	622790183.0	0.24951637074598954	11
1475	0.3911041787769009	0.3593794504771096	31.75279964707123	6.378688656776514	0.08829708512696596	0.011333362281021747	3.5722614707253387e-06	107.0	11.044676253640878	0.0	-39.624999999999986	460701931.0	0.24951637074598954	11
1476	0.3911041787769009	0.39600408237291873	31.75279964707123	6.378688656776514	0.08829708512696596	0.011333362281021747	3.5722614707253387e-06	107.0	11.15389156102429	0.0	162.57500000000005	857913549.0	0.2128917388501803	11
1477	0.3911041787769009	0.3593794504771096	31.75279964707123	6.378688656776514	0.08829708512696596	0.011333362281021747	3.5722614707253387e-06	107.0	11.044676253640878	0.0	-39.624999999999986	568795858.0	0.24951637074598954	11
1478	0.3911041787769009	0.39600408237291873	31.75279964707123	6.378688656776514	0.08829708512696596	0.011333362281021747	3.5722614707253387e-06	107.0	11.15389156102429	0.0	162.57500000000005	273005785.0	0.2128917388501803	11
1479	0.3911041787769009	0.39600408237291873	31.75279964707123	6.378688656776514	0.08829708512696596	0.011333362281021747	3.5722614707253387e-06	107.0	11.15389156102429	0.0	162.57500000000005	857913549.0	0.2128917388501803	11
1480	0.3911041787769009	0.39600408237291873	31.75279964707123	6.378688656776514	0.08829708512696596	0.011333362281021747	3.5722614707253387e-06	107.0	11.15389156102429	0.0	162.57500000000005	273005785.0	0.2128917388501803	11
1481	0.3911041787769009	0.39600408237291873	31.75279964707123	6.378688656776514	0.08829708512696596	0.011333362281021747	3.5722614707253387e-06	107.0	11.15389156102429	0.0	162.57500000000005	273005785.0	0.2128917388501803	11
1482	0.3911041787769009	0.39600408237291873	31.75279964707123	6.378688656776514	0.08829708512696596	0.011333362281021747	3.5722614707253387e-06	107.0	11.15389156102429	0.0	162.57500000000005	857913549.0	0.2128917388501803	11
1483	0.3911041787769009	0.3593794504771096	31.75279964707123	6.378688656776514	0.08829708512696596	0.011333362281021747	3.5722614707253387e-06	107.0	11.044676253640878	0.0	-39.624999999999986	460701931.0	0.24951637074598954	11
1484	0.3911041787769009	0.39600408237291873	31.75279964707123	6.378688656776514	0.08829708512696596	0.011333362281021747	3.5722614707253387e-06	107.0	11.15389156102429	0.0	162.57500000000005	857913549.0	0.2128917388501803	11
1485	0.3911041787769009	0.39600408237291873	31.75279964707123	6.378688656776514	0.08829708512696596	0.011333362281021747	3.5722614707253387e-06	107.0	11.15389156102429	0.0	162.57500000000005	857913549.0	0.2128917388501803	11
1486	0.3911041787769009	0.39600408237291873	31.75279964707123	6.378688656776514	0.08829708512696596	0.011333362281021747	3.5722614707253387e-06	107.0	11.15389156102429	0.0	162.57500000000005	857913549.0	0.2128917388501803	11
1487	0.3911041787769009	0.39600408237291873	31.75279964707123	6.378688656776514	0.08829708512696596	0.011333362281021747	3.5722614707253387e-06	107.0	11.15389156102429	0.0	162.57500000000005	857913549.0	0.2128917388501803	11
1488	0.3911041787769009	0.39600408237291873	31.75279964707123	6.378688656776514	0.08829708512696596	0.011333362281021747	3.5722614707253387e-06	107.0	11.15389156102429	0.0	162.57500000000005	857913549.0	0.2128917388501803	11
1489	0.3911041787769009	0.3593794504771096	31.75279964707123	6.378688656776514	0.08829708512696596	0.011333362281021747	3.5722614707253387e-06	107.0	11.044676253640878	0.0	-39.624999999999986	622790183.0	0.24951637074598954	11
1490	0.3911041787769009	0.3593794504771096	31.75279964707123	6.378688656776514	0.08829708512696596	0.011333362281021747	3.5722614707253387e-06	107.0	11.044676253640878	0.0	-39.624999999999986	460701931.0	0.24951637074598954	11
1491	0.3911041787769009	0.39600408237291873	31.75279964707123	6.378688656776514	0.08829708512696596	0.011333362281021747	3.5722614707253387e-06	107.0	11.15389156102429	0.0	162.57500000000005	857913549.0	0.2128917388501803	11
1492	0.3911041787769009	0.39600408237291873	31.75279964707123	6.378688656776514	0.08829708512696596	0.011333362281021747	3.5722614707253387e-06	107.0	11.15389156102429	0.0	162.57500000000005	496218959.0	0.2128917388501803	11
1493	0.3911041787769009	0.3593794504771096	31.75279964707123	6.378688656776514	0.08829708512696596	0.011333362281021747	3.5722614707253387e-06	107.0	11.044676253640878	0.0	-39.624999999999986	841993262.0	0.24951637074598954	11
1494	0.3911041787769009	0.39600408237291873	31.75279964707123	6.378688656776514	0.08829708512696596	0.011333362281021747	3.5722614707253387e-06	107.0	11.15389156102429	0.0	162.57500000000005	496218959.0	0.2128917388501803	11
1495	0.3911041787769009	0.3593794504771096	31.75279964707123	6.378688656776514	0.08829708512696596	0.011333362281021747	3.5722614707253387e-06	107.0	11.044676253640878	0.0	-39.624999999999986	709477321.9999999	0.24951637074598954	11
1496	0.3911041787769009	0.39600408237291873	31.75279964707123	6.378688656776514	0.08829708512696596	0.011333362281021747	3.5722614707253387e-06	107.0	11.15389156102429	0.0	162.57500000000005	273005785.0	0.2128917388501803	11
1497	0.3911041787769009	0.39600408237291873	31.75279964707123	6.378688656776514	0.08829708512696596	0.011333362281021747	3.5722614707253387e-06	107.0	11.15389156102429	0.0	162.57500000000005	857913549.0	0.2128917388501803	11
1498	0.3911041787769009	0.3593794504771096	31.75279964707123	6.378688656776514	0.08829708512696596	0.011333362281021747	3.5722614707253387e-06	107.0	11.044676253640878	0.0	-39.624999999999986	813920448.0	0.24951637074598954	11
1499	0.3911041787769009	0.39600408237291873	31.75279964707123	6.378688656776514	0.08829708512696596	0.011333362281021747	3.5722614707253387e-06	107.0	11.15389156102429	0.0	162.57500000000005	149361528.0	0.2128917388501803	11
1500	0.3911041787769009	0.3593794504771096	31.75279964707123	6.378688656776514	0.08829708512696596	0.011333362281021747	3.5722614707253387e-06	107.0	11.044676253640878	0.0	-39.624999999999986	683307921.0	0.24951637074598954	11
1501	0.3911041787769009	0.3593794504771096	31.75279964707123	6.378688656776514	0.08829708512696596	0.011333362281021747	3.5722614707253387e-06	107.0	11.044676253640878	0.0	-39.624999999999986	622790183.0	0.24951637074598954	11
1502	0.3911041787769009	0.39600408237291873	31.75279964707123	6.378688656776514	0.08829708512696596	0.011333362281021747	3.5722614707253387e-06	107.0	11.15389156102429	0.0	162.57500000000005	857913549.0	0.2128917388501803	11
1503	0.3911041787769009	0.3593794504771096	31.75279964707123	6.378688656776514	0.08829708512696596	0.011333362281021747	3.5722614707253387e-06	107.0	11.044676253640878	0.0	-39.624999999999986	683307921.0	0.24951637074598954	11
1504	0.3911041787769009	0.39600408237291873	31.75279964707123	6.378688656776514	0.08829708512696596	0.011333362281021747	3.5722614707253387e-06	107.0	11.15389156102429	0.0	162.57500000000005	273005785.0	0.2128917388501803	11
1505	0.3911041787769009	0.3593794504771096	31.75279964707123	6.378688656776514	0.08829708512696596	0.011333362281021747	3.5722614707253387e-06	107.0	11.044676253640878	0.0	-39.624999999999986	799016408.0	0.24951637074598954	11
1506	0.3911041787769009	0.3593794504771096	31.75279964707123	6.378688656776514	0.08829708512696596	0.011333362281021747	3.5722614707253387e-06	107.0	11.044676253640878	0.0	-39.624999999999986	460701931.0	0.24951637074598954	11
1507	0.3911041787769009	0.39600408237291873	31.75279964707123	6.378688656776514	0.08829708512696596	0.011333362281021747	3.5722614707253387e-06	107.0	11.15389156102429	0.0	162.57500000000005	857913549.0	0.2128917388501803	11
1508	0.3911041787769009	0.3593794504771096	31.75279964707123	6.378688656776514	0.08829708512696596	0.011333362281021747	3.5722614707253387e-06	107.0	11.044676253640878	0.0	-39.624999999999986	622790183.0	0.24951637074598954	11
1509	0.3911041787769009	0.3593794504771096	31.75279964707123	6.378688656776514	0.08829708512696596	0.011333362281021747	3.5722614707253387e-06	107.0	11.044676253640878	0.0	-39.624999999999986	683307921.0	0.24951637074598954	11
1510	0.3911041787769009	0.39600408237291873	31.75279964707123	6.378688656776514	0.08829708512696596	0.011333362281021747	3.5722614707253387e-06	107.0	11.15389156102429	0.0	162.57500000000005	857913549.0	0.2128917388501803	11
1511	0.3911041787769009	0.3593794504771096	31.75279964707123	6.378688656776514	0.08829708512696596	0.011333362281021747	3.5722614707253387e-06	107.0	11.044676253640878	0.0	-39.624999999999986	710080682.0	0.24951637074598954	11
1512	0.3911041787769009	0.3593794504771096	31.75279964707123	6.378688656776514	0.08829708512696596	0.011333362281021747	3.5722614707253387e-06	107.0	11.044676253640878	0.0	-39.624999999999986	813920448.0	0.24951637074598954	11
1513	0.3911041787769009	0.3593794504771096	31.75279964707123	6.378688656776514	0.08829708512696596	0.011333362281021747	3.5722614707253387e-06	107.0	11.044676253640878	0.0	-39.624999999999986	506426243.0	0.24951637074598954	11
1514	0.3911041787769009	0.3593794504771096	31.75279964707123	6.378688656776514	0.08829708512696596	0.011333362281021747	3.5722614707253387e-06	107.0	11.044676253640878	0.0	-39.624999999999986	622790183.0	0.24951637074598954	11
1515	0.3911041787769009	0.39600408237291873	31.75279964707123	6.378688656776514	0.08829708512696596	0.011333362281021747	3.5722614707253387e-06	107.0	11.15389156102429	0.0	162.57500000000005	273005785.0	0.2128917388501803	11
1516	0.3911041787769009	0.39600408237291873	31.75279964707123	6.378688656776514	0.08829708512696596	0.011333362281021747	3.5722614707253387e-06	107.0	11.15389156102429	0.0	162.57500000000005	857913549.0	0.2128917388501803	11
1517	0.3911041787769009	0.39600408237291873	31.75279964707123	6.378688656776514	0.08829708512696596	0.011333362281021747	3.5722614707253387e-06	107.0	11.15389156102429	0.0	162.57500000000005	857913549.0	0.2128917388501803	11
1518	0.3911041787769009	0.39600408237291873	31.75279964707123	6.378688656776514	0.08829708512696596	0.011333362281021747	3.5722614707253387e-06	107.0	11.15389156102429	0.0	162.57500000000005	857913549.0	0.2128917388501803	11
1519	0.3911041787769009	0.3593794504771096	31.75279964707123	6.378688656776514	0.08829708512696596	0.011333362281021747	3.5722614707253387e-06	107.0	11.044676253640878	0.0	-39.624999999999986	683307921.0	0.24951637074598954	11
1520	0.3911041787769009	0.39600408237291873	31.75279964707123	6.378688656776514	0.08829708512696596	0.011333362281021747	3.5722614707253387e-06	107.0	11.15389156102429	0.0	162.57500000000005	273005785.0	0.2128917388501803	11
1521	0.3911041787769009	0.3593794504771096	31.75279964707123	6.378688656776514	0.08829708512696596	0.011333362281021747	3.5722614707253387e-06	107.0	11.044676253640878	0.0	-39.624999999999986	460701931.0	0.24951637074598954	11
1522	0.3911041787769009	0.3593794504771096	31.75279964707123	6.378688656776514	0.08829708512696596	0.011333362281021747	3.5722614707253387e-06	107.0	11.044676253640878	0.0	-39.624999999999986	683307921.0	0.24951637074598954	11
1523	0.3911041787769009	0.3593794504771096	31.75279964707123	6.378688656776514	0.08829708512696596	0.011333362281021747	3.5722614707253387e-06	107.0	11.044676253640878	0.0	-39.624999999999986	841993262.0	0.24951637074598954	11
1524	0.3911041787769009	0.39600408237291873	31.75279964707123	6.378688656776514	0.08829708512696596	0.011333362281021747	3.5722614707253387e-06	107.0	11.15389156102429	0.0	162.57500000000005	857913549.0	0.2128917388501803	11
1525	0.3911041787769009	0.39600408237291873	31.75279964707123	6.378688656776514	0.08829708512696596	0.011333362281021747	3.5722614707253387e-06	107.0	11.15389156102429	0.0	162.57500000000005	857913549.0	0.2128917388501803	11
1526	0.3911041787769009	0.39600408237291873	31.75279964707123	6.378688656776514	0.08829708512696596	0.011333362281021747	3.5722614707253387e-06	107.0	11.15389156102429	0.0	162.57500000000005	273005785.0	0.2128917388501803	11
1527	0.3911041787769009	0.3593794504771096	31.75279964707123	6.378688656776514	0.08829708512696596	0.011333362281021747	3.5722614707253387e-06	107.0	11.044676253640878	0.0	-39.624999999999986	460701931.0	0.24951637074598954	11
1528	0.3911041787769009	0.39600408237291873	31.75279964707123	6.378688656776514	0.08829708512696596	0.011333362281021747	3.5722614707253387e-06	107.0	11.15389156102429	0.0	162.57500000000005	273005785.0	0.2128917388501803	11
1529	0.3911041787769009	0.3593794504771096	31.75279964707123	6.378688656776514	0.08829708512696596	0.011333362281021747	3.5722614707253387e-06	107.0	11.044676253640878	0.0	-39.624999999999986	478336574.0	0.24951637074598954	11
1530	0.3911041787769009	0.3593794504771096	31.75279964707123	6.378688656776514	0.08829708512696596	0.011333362281021747	3.5722614707253387e-06	107.0	11.044676253640878	0.0	-39.624999999999986	683307921.0	0.24951637074598954	11
1531	0.3911041787769009	0.3593794504771096	31.75279964707123	6.378688656776514	0.08829708512696596	0.011333362281021747	3.5722614707253387e-06	107.0	11.044676253640878	0.0	-39.624999999999986	460701931.0	0.24951637074598954	11
1532	0.3911041787769009	0.3593794504771096	31.75279964707123	6.378688656776514	0.08829708512696596	0.011333362281021747	3.5722614707253387e-06	107.0	11.044676253640878	0.0	-39.624999999999986	709477321.9999999	0.24951637074598954	11
1533	0.3911041787769009	0.39600408237291873	31.75279964707123	6.378688656776514	0.08829708512696596	0.011333362281021747	3.5722614707253387e-06	107.0	11.15389156102429	0.0	162.57500000000005	496218959.0	0.2128917388501803	11
1534	0.3911041787769009	0.39600408237291873	31.75279964707123	6.378688656776514	0.08829708512696596	0.011333362281021747	3.5722614707253387e-06	107.0	11.15389156102429	0.0	162.57500000000005	273005785.0	0.2128917388501803	11
1535	0.3911041787769009	0.3593794504771096	31.75279964707123	6.378688656776514	0.08829708512696596	0.011333362281021747	3.5722614707253387e-06	107.0	11.044676253640878	0.0	-39.624999999999986	841993262.0	0.24951637074598954	11
1536	0.3911041787769009	0.3593794504771096	31.75279964707123	6.378688656776514	0.08829708512696596	0.011333362281021747	3.5722614707253387e-06	107.0	11.044676253640878	0.0	-39.624999999999986	683307921.0	0.24951637074598954	11
1537	0.3911041787769009	0.3593794504771096	31.75279964707123	6.378688656776514	0.08829708512696596	0.011333362281021747	3.5722614707253387e-06	107.0	11.044676253640878	0.0	-39.624999999999986	460701931.0	0.24951637074598954	11
1538	0.3911041787769009	0.3593794504771096	31.75279964707123	6.378688656776514	0.08829708512696596	0.011333362281021747	3.5722614707253387e-06	107.0	11.044676253640878	0.0	-39.624999999999986	460701931.0	0.24951637074598954	11
1539	0.3911041787769009	0.3593794504771096	31.75279964707123	6.378688656776514	0.08829708512696596	0.011333362281021747	3.5722614707253387e-06	107.0	11.044676253640878	0.0	-39.624999999999986	460701931.0	0.24951637074598954	11
1540	0.3911041787769009	0.3593794504771096	31.75279964707123	6.378688656776514	0.08829708512696596	0.011333362281021747	3.5722614707253387e-06	107.0	11.044676253640878	0.0	-39.624999999999986	683307921.0	0.24951637074598954	11
1541	0.3911041787769009	0.39600408237291873	31.75279964707123	6.378688656776514	0.08829708512696596	0.011333362281021747	3.5722614707253387e-06	107.0	11.15389156102429	0.0	162.57500000000005	496218959.0	0.2128917388501803	11
1542	0.3516640122905261	0.5705620932456448	2.3639811704536733	10.124242713448162	0.04835571740290966	0.007586443848960711	3.0543089014724603e-06	60.691236216286086	3.4127660763427485	0.0	-38.975	824311547.0	0.0777738944638291	11
1543	0.3911041787769009	0.3593794504771096	31.75279964707123	6.378688656776514	0.08829708512696596	0.011333362281021747	3.5722614707253387e-06	107.0	11.044676253640878	0.0	-39.624999999999986	813920448.0	0.24951637074598954	11
1544	0.3911041787769009	0.3593794504771096	31.75279964707123	6.378688656776514	0.08829708512696596	0.011333362281021747	3.5722614707253387e-06	107.0	11.044676253640878	0.0	-39.624999999999986	622790183.0	0.24951637074598954	11
1545	0.3911041787769009	0.3593794504771096	31.75279964707123	6.378688656776514	0.08829708512696596	0.011333362281021747	3.5722614707253387e-06	107.0	11.044676253640878	0.0	-39.624999999999986	460701931.0	0.24951637074598954	11
1546	0.3911041787769009	0.39600408237291873	31.75279964707123	6.378688656776514	0.08829708512696596	0.011333362281021747	3.5722614707253387e-06	107.0	11.15389156102429	0.0	162.57500000000005	785144868.0	0.2128917388501803	11
1547	0.16371688946785826	0.8161941638871504	4.135940865021741	7.319298725870885	0.16523746647802426	0.007697529947853797	6.5804672320790964e-06	29.129286223464646	1.2259396082623084	0.0	-72.40833333333333	442399340.0	0.02008894664499139	11
1548	0.3911041787769009	0.39600408237291873	31.75279964707123	6.378688656776514	0.08829708512696596	0.011333362281021747	3.5722614707253387e-06	107.0	11.15389156102429	0.0	162.57500000000005	273005785.0	0.2128917388501803	11
1549	0.4336381106248258	0.476034860055053	40.56920380357254	6.065256481367646	0.0474063524812908	0.014678903950048262	5.0158981533016675e-06	25.242335811559514	4.7629068117030116	0.0	-56.48333333333334	552334676.0	0.09032702932012115	11
1550	0.3500563087605576	0.5088869653721514	27.49106455236064	8.19381461988577	0.03192171440241563	0.005410530710360979	9.035709638981632e-07	101.72017690337833	3.64412090821736	0.0	-23.27500000000002	419393550.0	0.141056725867291	11
1551	0.38373048808349297	0.43954113882010043	51.15543361932873	8.319874793061642	0.037825508428306114	0.013767380294556479	4.187205654551835e-06	155.780073706597	3.850858708214755	0.0	90.83333333333334	441385843.0	0.17672837309640665	11
1552	0.3911041787769009	0.39600408237291873	31.75279964707123	6.378688656776514	0.08829708512696596	0.011333362281021747	3.5722614707253387e-06	107.0	11.15389156102429	0.0	162.57500000000005	857913549.0	0.2128917388501803	11
1553	0.3911041787769009	0.3593794504771096	31.75279964707123	6.378688656776514	0.08829708512696596	0.011333362281021747	3.5722614707253387e-06	107.0	11.044676253640878	0.0	-39.624999999999986	460701931.0	0.24951637074598954	11
1554	0.2670860320168483	0.16884967565418574	18.323941672100503	3.6283176228548006	0.09496616528866196	0.002343230779086625	4.89240757258681e-06	125.67291086243273	6.405360443530481	0.0	-33.824999999999996	423177904.0	0.564064292328966	11
1555	0.3911041787769009	0.39600408237291873	31.75279964707123	6.378688656776514	0.08829708512696596	0.011333362281021747	3.5722614707253387e-06	107.0	11.15389156102429	0.0	162.57500000000005	484688145.0	0.2128917388501803	11
1556	0.3911041787769009	0.39600408237291873	31.75279964707123	6.378688656776514	0.08829708512696596	0.011333362281021747	3.5722614707253387e-06	107.0	11.15389156102429	0.0	162.57500000000005	857913549.0	0.2128917388501803	11
1557	0.5145976762778534	0.3092203638491909	21.559277628888584	10.748425698684427	0.031971189518933116	0.01824744537839073	4.26488398261848e-06	122.78312775411095	7.8171382688255875	0.0	122.30000000000003	481191059.0	0.1761819598729557	11
1558	0.38383635484338635	0.37722638678309955	33.850741205706264	10.483075904966201	0.08751470924905481	0.008748587376769354	4.126500144385463e-06	144.4248366130763	4.43363691853054	0.0	113.71666666666668	673288736.0	0.2389372583735141	11
1559	0.30621690848602207	0.7257275145111739	15.646449590261476	8.4231127133652	0.01985475561397304	0.010706311070758874	6.331517254734316e-06	38.488135318429656	-50.0	-50.0	-50.0	742759249.0	-0.0	11
1560	0.3911041787769009	0.3593794504771096	31.75279964707123	6.378688656776514	0.08829708512696596	0.011333362281021747	3.5722614707253387e-06	107.0	11.044676253640878	0.0	-39.624999999999986	460701931.0	0.24951637074598954	11
1561	0.3911041787769009	0.39600408237291873	31.75279964707123	6.378688656776514	0.08829708512696596	0.011333362281021747	3.5722614707253387e-06	107.0	11.15389156102429	0.0	162.57500000000005	857913549.0	0.2128917388501803	11
1562	0.606269287816751	0.011654297919513612	44.08933447021792	6.7646872982201085	0.042943640647542754	0.00920055452400814	2.742234480635417e-06	135.31756796179135	7.646142612527932	0.0	84.78333333333332	286798619.0	0.3820764142637354	11
1563	0.3911041787769009	0.3593794504771096	31.75279964707123	6.378688656776514	0.08829708512696596	0.011333362281021747	3.5722614707253387e-06	107.0	11.044676253640878	0.0	-39.624999999999986	841993262.0	0.24951637074598954	11
1564	0.3951980329000107	0.3103526561966979	39.341031653298025	6.198983549048477	0.05457096070626167	0.01759786170955904	2.2274757561916353e-06	129.4485712847841	8.64629487298878	0.0	124.59166666666668	347394138.0	0.2944493109032914	11
1565	0.6035832380921764	0.3712552755180506	54.37561779672127	8.66395647959071	0.10067307522058096	0.003944386449131117	1.7155679684045253e-06	95.43391094513089	1.2503210093762078	0.0	17.27500000000002	534924550.0	0.025161486389773002	11
1566	0.3911041787769009	0.39600408237291873	31.75279964707123	6.378688656776514	0.08829708512696596	0.011333362281021747	3.5722614707253387e-06	107.0	11.15389156102429	0.0	162.57500000000005	335744772.0	0.2128917388501803	11
1567	0.3911041787769009	0.39600408237291873	31.75279964707123	6.378688656776514	0.08829708512696596	0.011333362281021747	3.5722614707253387e-06	107.0	11.15389156102429	0.0	162.57500000000005	683218273.0	0.2128917388501803	11
1568	0.3911041787769009	0.3593794504771096	31.75279964707123	6.378688656776514	0.08829708512696596	0.011333362281021747	3.5722614707253387e-06	107.0	11.044676253640878	0.0	-39.624999999999986	367989924.0	0.24951637074598954	11
1569	0.3911041787769009	0.39600408237291873	31.75279964707123	6.378688656776514	0.08829708512696596	0.011333362281021747	3.5722614707253387e-06	107.0	11.15389156102429	0.0	162.57500000000005	615954513.0	0.2128917388501803	11
1570	0.3911041787769009	0.3593794504771096	31.75279964707123	6.378688656776514	0.08829708512696596	0.011333362281021747	3.5722614707253387e-06	107.0	11.044676253640878	0.0	-39.624999999999986	683307921.0	0.24951637074598954	11
1571	0.3911041787769009	0.3593794504771096	31.75279964707123	6.378688656776514	0.08829708512696596	0.011333362281021747	3.5722614707253387e-06	107.0	11.044676253640878	0.0	-39.624999999999986	622790183.0	0.24951637074598954	11
1572	0.40574927161447844	0.5182058903236479	30.222011346009005	5.691968245331325	0.0779736001273422	0.008296870958801163	3.1209172853529997e-06	71.99082506855585	7.2040303991615176	0.0	-53.283333333333324	362908418.0	0.07604483806187368	11
1573	0.7317088345916184	0.5859484521484217	41.486899454500055	3.234281869530661	0.09558198635240545	0.009451313512428734	5.526030538106716e-06	172.5232223862814	-50.0	-50.0	-50.0	432566791.0	-0.0	11
1574	0.3911041787769009	0.39600408237291873	31.75279964707123	6.378688656776514	0.08829708512696596	0.011333362281021747	3.5722614707253387e-06	107.0	11.15389156102429	0.0	162.57500000000005	446644652.0	0.2128917388501803	11
1575	0.3911041787769009	0.3593794504771096	31.75279964707123	6.378688656776514	0.08829708512696596	0.011333362281021747	3.5722614707253387e-06	107.0	11.044676253640878	0.0	-39.624999999999986	662647341.0	0.24951637074598954	11
1576	0.4530905761827742	0.007225263597884224	49.420384529988695	11.853792947084058	0.1270561635161422	0.009868812100199239	4.5579520582887296e-06	109.65467424296178	4.867739740390988	-1.9313329937284074	123.3416666666667	244916073.0	0.5396841602193416	11
1577	0.3911041787769009	0.39600408237291873	31.75279964707123	6.378688656776514	0.08829708512696596	0.011333362281021747	3.5722614707253387e-06	107.0	11.15389156102429	0.0	162.57500000000005	582915847.0	0.2128917388501803	11
1578	0.3911041787769009	0.3593794504771096	31.75279964707123	6.378688656776514	0.08829708512696596	0.011333362281021747	3.5722614707253387e-06	107.0	11.044676253640878	0.0	-39.624999999999986	622790183.0	0.24951637074598954	11
1579	0.3911041787769009	0.3593794504771096	31.75279964707123	6.378688656776514	0.08829708512696596	0.011333362281021747	3.5722614707253387e-06	107.0	11.044676253640878	0.0	-39.624999999999986	683307921.0	0.24951637074598954	11
1580	0.6346494432681814	0.2063936869592058	17.70029531721058	8.728798501856113	0.07313905901472277	0.018829052212382888	4.580702723003679e-06	12.286992352191959	2.2842665649584646	0.0	-47.46666666666667	406247548.00000006	0.1589568697726128	11
1581	0.05643633586936858	0.062452933561786994	20.381701608706212	3.468064581723765	0.18130336636360958	0.015242004183014154	5.816556268432921e-06	213.0	1.121869516948582	-5.775702910787347	107.76666666666667	398402859.0	0.8811107305688444	11
1582	0.3911041787769009	0.3593794504771096	31.75279964707123	6.378688656776514	0.08829708512696596	0.011333362281021747	3.5722614707253387e-06	107.0	11.044676253640878	0.0	-39.624999999999986	875952892.0	0.24951637074598954	11
1583	0.21933927437446277	0.5335170963281939	24.022252046612046	8.622944599912818	0.0448021801580072	0.0129435265186993	8.334435948540004e-06	160.08869346557006	2.374527256951909	-0.5003378470201163	91.69166666666665	423710703.0	0.24714362929734335	11
1584	0.3911041787769009	0.3593794504771096	31.75279964707123	6.378688656776514	0.08829708512696596	0.011333362281021747	3.5722614707253387e-06	107.0	11.044676253640878	0.0	-39.624999999999986	622790183.0	0.24951637074598954	11
1585	0.3911041787769009	0.39600408237291873	31.75279964707123	6.378688656776514	0.08829708512696596	0.011333362281021747	3.5722614707253387e-06	107.0	11.15389156102429	0.0	162.57500000000005	273005785.0	0.2128917388501803	11
1586	0.3911041787769009	0.39600408237291873	31.75279964707123	6.378688656776514	0.08829708512696596	0.011333362281021747	3.5722614707253387e-06	107.0	11.15389156102429	0.0	162.57500000000005	857913549.0	0.2128917388501803	11
1587	0.3911041787769009	0.39600408237291873	31.75279964707123	6.378688656776514	0.08829708512696596	0.011333362281021747	3.5722614707253387e-06	107.0	11.15389156102429	0.0	162.57500000000005	857913549.0	0.2128917388501803	11
1588	0.3911041787769009	0.39600408237291873	31.75279964707123	6.378688656776514	0.08829708512696596	0.011333362281021747	3.5722614707253387e-06	107.0	11.15389156102429	0.0	162.57500000000005	857913549.0	0.2128917388501803	11
1589	0.29588664865855985	0.3163222340306264	43.32550019242111	5.032386477414169	0.08346074550875539	0.005979033070793971	2.0152549743756662e-06	16.100235048903173	1.1315983178269633	0.0	-50.34166666666668	713606833.0	0.3877911173108137	11
1590	0.3911041787769009	0.39600408237291873	31.75279964707123	6.378688656776514	0.08829708512696596	0.011333362281021747	3.5722614707253387e-06	107.0	11.15389156102429	0.0	162.57500000000005	273005785.0	0.2128917388501803	11
1591	0.3911041787769009	0.3593794504771096	31.75279964707123	6.378688656776514	0.08829708512696596	0.011333362281021747	3.5722614707253387e-06	107.0	11.044676253640878	0.0	-39.624999999999986	460701931.0	0.24951637074598954	11
1592	0.3911041787769009	0.3593794504771096	31.75279964707123	6.378688656776514	0.08829708512696596	0.011333362281021747	3.5722614707253387e-06	107.0	11.044676253640878	0.0	-39.624999999999986	195135530.0	0.24951637074598954	11
1593	0.3911041787769009	0.3593794504771096	31.75279964707123	6.378688656776514	0.08829708512696596	0.011333362281021747	3.5722614707253387e-06	107.0	11.044676253640878	0.0	-39.624999999999986	818753014.0	0.24951637074598954	11
1594	0.17786134834487527	0.4418406521984407	22.947013347204816	9.486931267090522	0.05538779507344025	0.016729624430403163	3.8988434502627154e-06	122.14531458968723	7.564505629585323	0.0	151.59166666666667	461062456.0	0.38029799945668397	11
1595	0.07867844381154959	0.026075136151647027	40.004734703173206	8.246931189879344	0.06311468097296624	0.0031848103682510613	3.090921641560668e-06	33.77398776156164	2.1651201822846495	0.0	-41.06666666666666	308266210.0	0.8952464200368033	11
1596	0.6215171252608169	0.585486379557506	9.73026601098908	8.984275782824714	0.10565647022784443	0.015301843900753648	2.8518949166285047e-06	101.95830229502508	-50.0	-50.0	-50.0	100090169.0	-0.0	11
1597	0.3911041787769009	0.3593794504771096	31.75279964707123	6.378688656776514	0.08829708512696596	0.011333362281021747	3.5722614707253387e-06	107.0	11.044676253640878	0.0	-39.624999999999986	460701931.0	0.24951637074598954	11
1598	0.6482308566441686	0.2864958859518112	18.981856193696153	4.621126972853208	0.0818800645011018	0.016482430510704783	3.2565994587109645e-06	41.12358014395174	5.950998545017924	0.0	-59.50833333333332	373225541.00000006	0.06527325740402024	11
1599	0.4860502163539689	0.41418107233677265	42.63610274750482	6.617845084723585	0.08615029010451049	0.021593275537878195	1.1151725766970492e-06	69.16029900993705	4.264003533994725	0.0	178.22500000000002	518712778.0	0.09976871130925846	11
1600	0.3911041787769009	0.3593794504771096	31.75279964707123	6.378688656776514	0.08829708512696596	0.011333362281021747	3.5722614707253387e-06	107.0	11.044676253640878	0.0	-39.624999999999986	349192572.0	0.24951637074598954	11
1601	0.3911041787769009	0.3593794504771096	31.75279964707123	6.378688656776514	0.08829708512696596	0.011333362281021747	3.5722614707253387e-06	107.0	11.044676253640878	0.0	-39.624999999999986	529512527.0	0.24951637074598954	11
1602	0.3911041787769009	0.3593794504771096	31.75279964707123	6.378688656776514	0.08829708512696596	0.011333362281021747	3.5722614707253387e-06	107.0	11.044676253640878	0.0	-39.624999999999986	709477321.9999999	0.24951637074598954	11
1603	0.4880550871972569	0.5962504715462231	16.954990036076225	4.0551897872335925	0.0839122163745165	0.013270086477072517	3.879559088823938e-06	116.92149913517292	-50.0	-50.0	-50.0	452285545.0	-0.0	11
1604	0.4295221152761702	0.48045902204430685	53.141004421875564	9.898967280142596	0.11946255818064196	0.022851747464264844	5.1201068247338944e-06	93.57147064834962	3.759677421165261	0.0	135.6916666666667	115250532.0	0.09001886267952297	11
1605	0.3911041787769009	0.3593794504771096	31.75279964707123	6.378688656776514	0.08829708512696596	0.011333362281021747	3.5722614707253387e-06	107.0	11.044676253640878	0.0	-39.624999999999986	841993262.0	0.24951637074598954	11
1606	0.4363256256058254	0.20125643098858267	53.39643940471697	8.876655703956857	0.05455664734069108	0.012204325935952672	2.632574553708056e-06	183.4226874778467	1.6958531163173642	0.0	73.66666666666666	691259199.0	0.36241794340559197	11
1607	0.3911041787769009	0.3593794504771096	31.75279964707123	6.378688656776514	0.08829708512696596	0.011333362281021747	3.5722614707253387e-06	107.0	11.044676253640878	0.0	-39.624999999999986	460701931.0	0.24951637074598954	11
1608	0.3911041787769009	0.3593794504771096	31.75279964707123	6.378688656776514	0.08829708512696596	0.011333362281021747	3.5722614707253387e-06	107.0	11.044676253640878	0.0	-39.624999999999986	846290683.0	0.24951637074598954	11
1609	0.3911041787769009	0.3593794504771096	31.75279964707123	6.378688656776514	0.08829708512696596	0.011333362281021747	3.5722614707253387e-06	107.0	11.044676253640878	0.0	-39.624999999999986	862383670.0	0.24951637074598954	11
1610	0.3911041787769009	0.39600408237291873	31.75279964707123	6.378688656776514	0.08829708512696596	0.011333362281021747	3.5722614707253387e-06	107.0	11.15389156102429	0.0	162.57500000000005	857913549.0	0.2128917388501803	12
1611	0.3911041787769009	0.39600408237291873	31.75279964707123	6.378688656776514	0.08829708512696596	0.011333362281021747	3.5722614707253387e-06	107.0	11.15389156102429	0.0	162.57500000000005	857913549.0	0.2128917388501803	12
1612	0.3911041787769009	0.39600408237291873	31.75279964707123	6.378688656776514	0.08829708512696596	0.011333362281021747	3.5722614707253387e-06	107.0	11.15389156102429	0.0	162.57500000000005	857913549.0	0.2128917388501803	12
1613	0.3911041787769009	0.39600408237291873	31.75279964707123	6.378688656776514	0.08829708512696596	0.011333362281021747	3.5722614707253387e-06	107.0	11.15389156102429	0.0	162.57500000000005	857913549.0	0.2128917388501803	12
1614	0.3911041787769009	0.39600408237291873	31.75279964707123	6.378688656776514	0.08829708512696596	0.011333362281021747	3.5722614707253387e-06	107.0	11.15389156102429	0.0	162.57500000000005	857913549.0	0.2128917388501803	12
1615	0.3911041787769009	0.39600408237291873	31.75279964707123	6.378688656776514	0.08829708512696596	0.011333362281021747	3.5722614707253387e-06	107.0	11.15389156102429	0.0	162.57500000000005	857913549.0	0.2128917388501803	12
1616	0.3911041787769009	0.39600408237291873	31.75279964707123	6.378688656776514	0.08829708512696596	0.011333362281021747	3.5722614707253387e-06	107.0	11.15389156102429	0.0	162.57500000000005	857913549.0	0.2128917388501803	12
1617	0.3911041787769009	0.39600408237291873	31.75279964707123	6.378688656776514	0.08829708512696596	0.011333362281021747	3.5722614707253387e-06	107.0	11.15389156102429	0.0	162.57500000000005	273005785.0	0.2128917388501803	12
1618	0.3911041787769009	0.39600408237291873	31.75279964707123	6.378688656776514	0.08829708512696596	0.011333362281021747	3.5722614707253387e-06	107.0	11.15389156102429	0.0	162.57500000000005	785144868.0	0.2128917388501803	12
1619	0.3911041787769009	0.39600408237291873	31.75279964707123	6.378688656776514	0.08829708512696596	0.011333362281021747	3.5722614707253387e-06	107.0	11.15389156102429	0.0	162.57500000000005	857913549.0	0.2128917388501803	12
1620	0.3911041787769009	0.39600408237291873	31.75279964707123	6.378688656776514	0.08829708512696596	0.011333362281021747	3.5722614707253387e-06	107.0	11.15389156102429	0.0	162.57500000000005	496218959.0	0.2128917388501803	12
1621	0.3911041787769009	0.39600408237291873	31.75279964707123	6.378688656776514	0.08829708512696596	0.011333362281021747	3.5722614707253387e-06	107.0	11.15389156102429	0.0	162.57500000000005	857913549.0	0.2128917388501803	12
1622	0.3911041787769009	0.39600408237291873	31.75279964707123	6.378688656776514	0.08829708512696596	0.011333362281021747	3.5722614707253387e-06	107.0	11.15389156102429	0.0	162.57500000000005	857913549.0	0.2128917388501803	12
1623	0.3911041787769009	0.39600408237291873	31.75279964707123	6.378688656776514	0.08829708512696596	0.011333362281021747	3.5722614707253387e-06	107.0	11.15389156102429	0.0	162.57500000000005	857913549.0	0.2128917388501803	12
1624	0.3911041787769009	0.39600408237291873	31.75279964707123	6.378688656776514	0.08829708512696596	0.011333362281021747	3.5722614707253387e-06	107.0	11.15389156102429	0.0	162.57500000000005	857913549.0	0.2128917388501803	12
1625	0.3911041787769009	0.39600408237291873	31.75279964707123	6.378688656776514	0.08829708512696596	0.011333362281021747	3.5722614707253387e-06	107.0	11.15389156102429	0.0	162.57500000000005	857913549.0	0.2128917388501803	12
1626	0.3911041787769009	0.39600408237291873	31.75279964707123	6.378688656776514	0.08829708512696596	0.011333362281021747	3.5722614707253387e-06	107.0	11.15389156102429	0.0	162.57500000000005	273005785.0	0.2128917388501803	12
1627	0.3911041787769009	0.39600408237291873	31.75279964707123	6.378688656776514	0.08829708512696596	0.011333362281021747	3.5722614707253387e-06	107.0	11.15389156102429	0.0	162.57500000000005	857913549.0	0.2128917388501803	12
1628	0.3911041787769009	0.39600408237291873	31.75279964707123	6.378688656776514	0.08829708512696596	0.011333362281021747	3.5722614707253387e-06	107.0	11.15389156102429	0.0	162.57500000000005	857913549.0	0.2128917388501803	12
1629	0.3911041787769009	0.39600408237291873	31.75279964707123	6.378688656776514	0.08829708512696596	0.011333362281021747	3.5722614707253387e-06	107.0	11.15389156102429	0.0	162.57500000000005	857913549.0	0.2128917388501803	12
1630	0.3911041787769009	0.39600408237291873	31.75279964707123	6.378688656776514	0.08829708512696596	0.011333362281021747	3.5722614707253387e-06	107.0	11.15389156102429	0.0	162.57500000000005	496218959.0	0.2128917388501803	12
1631	0.3911041787769009	0.39600408237291873	31.75279964707123	6.378688656776514	0.08829708512696596	0.011333362281021747	3.5722614707253387e-06	107.0	11.15389156102429	0.0	162.57500000000005	857913549.0	0.2128917388501803	12
1632	0.3911041787769009	0.3593794504771096	31.75279964707123	6.378688656776514	0.08829708512696596	0.011333362281021747	3.5722614707253387e-06	107.0	11.044676253640878	0.0	-39.624999999999986	709477321.9999999	0.24951637074598954	12
1633	0.3911041787769009	0.39600408237291873	31.75279964707123	6.378688656776514	0.08829708512696596	0.011333362281021747	3.5722614707253387e-06	107.0	11.15389156102429	0.0	162.57500000000005	857913549.0	0.2128917388501803	12
1634	0.3911041787769009	0.39600408237291873	31.75279964707123	6.378688656776514	0.08829708512696596	0.011333362281021747	3.5722614707253387e-06	107.0	11.15389156102429	0.0	162.57500000000005	857913549.0	0.2128917388501803	12
1635	0.3911041787769009	0.39600408237291873	31.75279964707123	6.378688656776514	0.08829708512696596	0.011333362281021747	3.5722614707253387e-06	107.0	11.15389156102429	0.0	162.57500000000005	857913549.0	0.2128917388501803	12
1636	0.3911041787769009	0.39600408237291873	31.75279964707123	6.378688656776514	0.08829708512696596	0.011333362281021747	3.5722614707253387e-06	107.0	11.15389156102429	0.0	162.57500000000005	857913549.0	0.2128917388501803	12
1637	0.3911041787769009	0.39600408237291873	31.75279964707123	6.378688656776514	0.08829708512696596	0.011333362281021747	3.5722614707253387e-06	107.0	11.15389156102429	0.0	162.57500000000005	615954513.0	0.2128917388501803	12
1638	0.3911041787769009	0.39600408237291873	31.75279964707123	6.378688656776514	0.08829708512696596	0.011333362281021747	3.5722614707253387e-06	107.0	11.15389156102429	0.0	162.57500000000005	857913549.0	0.2128917388501803	12
1639	0.3911041787769009	0.39600408237291873	31.75279964707123	6.378688656776514	0.08829708512696596	0.011333362281021747	3.5722614707253387e-06	107.0	11.15389156102429	0.0	162.57500000000005	857913549.0	0.2128917388501803	12
1640	0.3911041787769009	0.39600408237291873	31.75279964707123	6.378688656776514	0.08829708512696596	0.011333362281021747	3.5722614707253387e-06	107.0	11.15389156102429	0.0	162.57500000000005	496218959.0	0.2128917388501803	12
1641	0.3911041787769009	0.39600408237291873	31.75279964707123	6.378688656776514	0.08829708512696596	0.011333362281021747	3.5722614707253387e-06	107.0	11.15389156102429	0.0	162.57500000000005	857913549.0	0.2128917388501803	12
1642	0.3911041787769009	0.39600408237291873	31.75279964707123	6.378688656776514	0.08829708512696596	0.011333362281021747	3.5722614707253387e-06	107.0	11.15389156102429	0.0	162.57500000000005	857913549.0	0.2128917388501803	12
1643	0.3911041787769009	0.39600408237291873	31.75279964707123	6.378688656776514	0.08829708512696596	0.011333362281021747	3.5722614707253387e-06	107.0	11.15389156102429	0.0	162.57500000000005	273005785.0	0.2128917388501803	12
1644	0.3911041787769009	0.39600408237291873	31.75279964707123	6.378688656776514	0.08829708512696596	0.011333362281021747	3.5722614707253387e-06	107.0	11.15389156102429	0.0	162.57500000000005	857913549.0	0.2128917388501803	12
1645	0.3911041787769009	0.39600408237291873	31.75279964707123	6.378688656776514	0.08829708512696596	0.011333362281021747	3.5722614707253387e-06	107.0	11.15389156102429	0.0	162.57500000000005	496218959.0	0.2128917388501803	12
1646	0.3911041787769009	0.39600408237291873	31.75279964707123	6.378688656776514	0.08829708512696596	0.011333362281021747	3.5722614707253387e-06	107.0	11.15389156102429	0.0	162.57500000000005	857913549.0	0.2128917388501803	12
1647	0.3911041787769009	0.39600408237291873	31.75279964707123	6.378688656776514	0.08829708512696596	0.011333362281021747	3.5722614707253387e-06	107.0	11.15389156102429	0.0	162.57500000000005	273005785.0	0.2128917388501803	12
1648	0.3911041787769009	0.39600408237291873	31.75279964707123	6.378688656776514	0.08829708512696596	0.011333362281021747	3.5722614707253387e-06	107.0	11.15389156102429	0.0	162.57500000000005	857913549.0	0.2128917388501803	12
1649	0.3911041787769009	0.39600408237291873	31.75279964707123	6.378688656776514	0.08829708512696596	0.011333362281021747	3.5722614707253387e-06	107.0	11.15389156102429	0.0	162.57500000000005	683218273.0	0.2128917388501803	12
1650	0.3911041787769009	0.3593794504771096	31.75279964707123	6.378688656776514	0.08829708512696596	0.011333362281021747	3.5722614707253387e-06	107.0	11.044676253640878	0.0	-39.624999999999986	841993262.0	0.24951637074598954	12
1651	0.3911041787769009	0.39600408237291873	31.75279964707123	6.378688656776514	0.08829708512696596	0.011333362281021747	3.5722614707253387e-06	107.0	11.15389156102429	0.0	162.57500000000005	857913549.0	0.2128917388501803	12
1652	0.3911041787769009	0.39600408237291873	31.75279964707123	6.378688656776514	0.08829708512696596	0.011333362281021747	3.5722614707253387e-06	107.0	11.15389156102429	0.0	162.57500000000005	273005785.0	0.2128917388501803	12
1653	0.3911041787769009	0.39600408237291873	31.75279964707123	6.378688656776514	0.08829708512696596	0.011333362281021747	3.5722614707253387e-06	107.0	11.15389156102429	0.0	162.57500000000005	857913549.0	0.2128917388501803	12
1654	0.3911041787769009	0.39600408237291873	31.75279964707123	6.378688656776514	0.08829708512696596	0.011333362281021747	3.5722614707253387e-06	107.0	11.15389156102429	0.0	162.57500000000005	582915847.0	0.2128917388501803	12
1655	0.3911041787769009	0.39600408237291873	31.75279964707123	6.378688656776514	0.08829708512696596	0.011333362281021747	3.5722614707253387e-06	107.0	11.15389156102429	0.0	162.57500000000005	273005785.0	0.2128917388501803	12
1656	0.3911041787769009	0.39600408237291873	31.75279964707123	6.378688656776514	0.08829708512696596	0.011333362281021747	3.5722614707253387e-06	107.0	11.15389156102429	0.0	162.57500000000005	496218959.0	0.2128917388501803	12
1657	0.3911041787769009	0.3593794504771096	31.75279964707123	6.378688656776514	0.08829708512696596	0.011333362281021747	3.5722614707253387e-06	107.0	11.044676253640878	0.0	-39.624999999999986	875952892.0	0.24951637074598954	12
1658	0.3911041787769009	0.39600408237291873	31.75279964707123	6.378688656776514	0.08829708512696596	0.011333362281021747	3.5722614707253387e-06	107.0	11.15389156102429	0.0	162.57500000000005	857913549.0	0.2128917388501803	12
1659	0.3911041787769009	0.39600408237291873	31.75279964707123	6.378688656776514	0.08829708512696596	0.011333362281021747	3.5722614707253387e-06	107.0	11.15389156102429	0.0	162.57500000000005	857913549.0	0.2128917388501803	12
1660	0.3911041787769009	0.39600408237291873	31.75279964707123	6.378688656776514	0.08829708512696596	0.011333362281021747	3.5722614707253387e-06	107.0	11.15389156102429	0.0	162.57500000000005	857913549.0	0.2128917388501803	12
1661	0.3911041787769009	0.39600408237291873	31.75279964707123	6.378688656776514	0.08829708512696596	0.011333362281021747	3.5722614707253387e-06	107.0	11.15389156102429	0.0	162.57500000000005	857913549.0	0.2128917388501803	12
1662	0.3911041787769009	0.39600408237291873	31.75279964707123	6.378688656776514	0.08829708512696596	0.011333362281021747	3.5722614707253387e-06	107.0	11.15389156102429	0.0	162.57500000000005	446644652.0	0.2128917388501803	12
1663	0.3911041787769009	0.39600408237291873	31.75279964707123	6.378688656776514	0.08829708512696596	0.011333362281021747	3.5722614707253387e-06	107.0	11.15389156102429	0.0	162.57500000000005	857913549.0	0.2128917388501803	12
1664	0.3911041787769009	0.39600408237291873	31.75279964707123	6.378688656776514	0.08829708512696596	0.011333362281021747	3.5722614707253387e-06	107.0	11.15389156102429	0.0	162.57500000000005	857913549.0	0.2128917388501803	12
1665	0.3911041787769009	0.39600408237291873	31.75279964707123	6.378688656776514	0.08829708512696596	0.011333362281021747	3.5722614707253387e-06	107.0	11.15389156102429	0.0	162.57500000000005	857913549.0	0.2128917388501803	12
1666	0.3911041787769009	0.39600408237291873	31.75279964707123	6.378688656776514	0.08829708512696596	0.011333362281021747	3.5722614707253387e-06	107.0	11.15389156102429	0.0	162.57500000000005	857913549.0	0.2128917388501803	12
1667	0.3911041787769009	0.39600408237291873	31.75279964707123	6.378688656776514	0.08829708512696596	0.011333362281021747	3.5722614707253387e-06	107.0	11.15389156102429	0.0	162.57500000000005	857913549.0	0.2128917388501803	12
1668	0.3911041787769009	0.39600408237291873	31.75279964707123	6.378688656776514	0.08829708512696596	0.011333362281021747	3.5722614707253387e-06	107.0	11.15389156102429	0.0	162.57500000000005	857913549.0	0.2128917388501803	12
1669	0.3911041787769009	0.3593794504771096	31.75279964707123	6.378688656776514	0.08829708512696596	0.011333362281021747	3.5722614707253387e-06	107.0	11.044676253640878	0.0	-39.624999999999986	818753014.0	0.24951637074598954	12
1670	0.3911041787769009	0.39600408237291873	31.75279964707123	6.378688656776514	0.08829708512696596	0.011333362281021747	3.5722614707253387e-06	107.0	11.15389156102429	0.0	162.57500000000005	335744772.0	0.2128917388501803	12
1671	0.3911041787769009	0.3593794504771096	31.75279964707123	6.378688656776514	0.08829708512696596	0.011333362281021747	3.5722614707253387e-06	107.0	11.044676253640878	0.0	-39.624999999999986	841993262.0	0.24951637074598954	12
1672	0.3911041787769009	0.39600408237291873	31.75279964707123	6.378688656776514	0.08829708512696596	0.011333362281021747	3.5722614707253387e-06	107.0	11.15389156102429	0.0	162.57500000000005	857913549.0	0.2128917388501803	12
1673	0.3911041787769009	0.39600408237291873	31.75279964707123	6.378688656776514	0.08829708512696596	0.011333362281021747	3.5722614707253387e-06	107.0	11.15389156102429	0.0	162.57500000000005	857913549.0	0.2128917388501803	12
1674	0.3911041787769009	0.39600408237291873	31.75279964707123	6.378688656776514	0.08829708512696596	0.011333362281021747	3.5722614707253387e-06	107.0	11.15389156102429	0.0	162.57500000000005	857913549.0	0.2128917388501803	12
1675	0.3911041787769009	0.39600408237291873	31.75279964707123	6.378688656776514	0.08829708512696596	0.011333362281021747	3.5722614707253387e-06	107.0	11.15389156102429	0.0	162.57500000000005	273005785.0	0.2128917388501803	12
1676	0.3911041787769009	0.3593794504771096	31.75279964707123	6.378688656776514	0.08829708512696596	0.011333362281021747	3.5722614707253387e-06	107.0	11.044676253640878	0.0	-39.624999999999986	875952892.0	0.24951637074598954	12
1677	0.3911041787769009	0.3593794504771096	31.75279964707123	6.378688656776514	0.08829708512696596	0.011333362281021747	3.5722614707253387e-06	107.0	11.044676253640878	0.0	-39.624999999999986	841993262.0	0.24951637074598954	12
1678	0.3911041787769009	0.39600408237291873	31.75279964707123	6.378688656776514	0.08829708512696596	0.011333362281021747	3.5722614707253387e-06	107.0	11.15389156102429	0.0	162.57500000000005	496218959.0	0.2128917388501803	12
1679	0.3911041787769009	0.3593794504771096	31.75279964707123	6.378688656776514	0.08829708512696596	0.011333362281021747	3.5722614707253387e-06	107.0	11.044676253640878	0.0	-39.624999999999986	813920448.0	0.24951637074598954	12
1680	0.04455270839873954	0.3788876544621658	33.125889065720365	7.50249698803715	0.13671236826871805	0.009819731002128958	4.787491309556727e-06	116.7101085071493	6.491405787676303	-1.426716079825649	166.93333333333334	650039357.0	0.5765596371390946	12
1681	0.3911041787769009	0.39600408237291873	31.75279964707123	6.378688656776514	0.08829708512696596	0.011333362281021747	3.5722614707253387e-06	107.0	11.15389156102429	0.0	162.57500000000005	647388596.0	0.2128917388501803	12
1682	0.3911041787769009	0.39600408237291873	31.75279964707123	6.378688656776514	0.08829708512696596	0.011333362281021747	3.5722614707253387e-06	107.0	11.15389156102429	0.0	162.57500000000005	323790364.0	0.2128917388501803	12
1683	0.3911041787769009	0.39600408237291873	31.75279964707123	6.378688656776514	0.08829708512696596	0.011333362281021747	3.5722614707253387e-06	107.0	11.15389156102429	0.0	162.57500000000005	663983070.0	0.2128917388501803	12
1684	0.13889020532042157	0.43407566971808453	26.917460303526497	9.286305188532879	0.18315747984261968	0.016682697869437678	6.517988682988949e-06	35.34006790457882	2.9296342513546456	0.0	-49.73333333333332	725724700.0	0.42703412496149395	12
1685	0.3911041787769009	0.39600408237291873	31.75279964707123	6.378688656776514	0.08829708512696596	0.011333362281021747	3.5722614707253387e-06	107.0	11.15389156102429	0.0	162.57500000000005	188297638.0	0.2128917388501803	12
1686	0.3911041787769009	0.39600408237291873	31.75279964707123	6.378688656776514	0.08829708512696596	0.011333362281021747	3.5722614707253387e-06	107.0	11.15389156102429	0.0	162.57500000000005	857913549.0	0.2128917388501803	12
1687	0.3911041787769009	0.39600408237291873	31.75279964707123	6.378688656776514	0.08829708512696596	0.011333362281021747	3.5722614707253387e-06	107.0	11.15389156102429	0.0	162.57500000000005	273005785.0	0.2128917388501803	12
1688	0.3911041787769009	0.39600408237291873	31.75279964707123	6.378688656776514	0.08829708512696596	0.011333362281021747	3.5722614707253387e-06	107.0	11.15389156102429	0.0	162.57500000000005	785144868.0	0.2128917388501803	12
1689	0.06927386275240888	0.18869813482439798	47.923463839935465	4.844547845851997	0.04474452881392601	0.006370865474769139	4.7088487988839965e-06	32.96174583090169	1.7584020293536042	0.0	-40.84166666666667	294313897.0	0.7420280024231931	12
1690	0.4137895193859173	0.3166772924010064	43.600760645587116	5.954055007253068	0.07394414059032112	0.012020127716037764	3.835501735372476e-06	72.68430837961415	8.725606017680143	0.0	-45.94166666666668	123035807.0	0.26953318821307626	12
1691	0.3911041787769009	0.39600408237291873	31.75279964707123	6.378688656776514	0.08829708512696596	0.011333362281021747	3.5722614707253387e-06	107.0	11.15389156102429	0.0	162.57500000000005	324490036.0	0.2128917388501803	12
1692	0.46770208769113963	0.5774641456074738	13.91318072189658	9.26346863055013	0.09701026740864835	0.014266916358891787	3.7303760474001218e-06	162.50024092845865	-50.0	-50.0	-50.0	630122120.0	-0.0	12
1693	0.3911041787769009	0.39600408237291873	31.75279964707123	6.378688656776514	0.08829708512696596	0.011333362281021747	3.5722614707253387e-06	107.0	11.15389156102429	0.0	162.57500000000005	857913549.0	0.2128917388501803	12
1694	0.4891596191526806	0.32272016148936356	44.3663896243294	9.831988213581875	0.1307222005265919	0.015523984212763395	2.8222244295639696e-06	213.0	0.7024246535058101	0.0	44.45000000000002	756226629.0	0.18812021935795586	12
1695	0.3141480725898643	0.3926077568001915	33.048730403675336	8.487799895667822	0.041196822532572744	0.013138320169463041	6.113493738086493e-06	101.63300934662294	8.593200988335266	0.0	-39.175	267084339.0	0.29324417060994423	12
1696	0.3911041787769009	0.39600408237291873	31.75279964707123	6.378688656776514	0.08829708512696596	0.011333362281021747	3.5722614707253387e-06	107.0	11.15389156102429	0.0	162.57500000000005	273005785.0	0.2128917388501803	12
1697	0.3911041787769009	0.39600408237291873	31.75279964707123	6.378688656776514	0.08829708512696596	0.011333362281021747	3.5722614707253387e-06	107.0	11.15389156102429	0.0	162.57500000000005	857913549.0	0.2128917388501803	12
1698	0.3911041787769009	0.39600408237291873	31.75279964707123	6.378688656776514	0.08829708512696596	0.011333362281021747	3.5722614707253387e-06	107.0	11.15389156102429	0.0	162.57500000000005	857913549.0	0.2128917388501803	12
1699	0.21446579153651096	0.3837488129985139	38.23026612479474	6.2387645342284905	0.08978782884669306	0.006634307497923661	3.412966944987392e-06	89.65999824697951	7.5146237352471275	0.0	-38.89166666666667	856575150.0	0.40178539546497516	12
1700	0.3911041787769009	0.39600408237291873	31.75279964707123	6.378688656776514	0.08829708512696596	0.011333362281021747	3.5722614707253387e-06	107.0	11.15389156102429	0.0	162.57500000000005	269080979.0	0.2128917388501803	12
1701	0.3911041787769009	0.39600408237291873	31.75279964707123	6.378688656776514	0.08829708512696596	0.011333362281021747	3.5722614707253387e-06	107.0	11.15389156102429	0.0	162.57500000000005	390991888.0	0.2128917388501803	12
1702	0.36161844324678905	0.47367306212785115	24.6928920702749	5.378988706840295	0.017084801727581103	0.00850696240445034	2.0092445007211675e-06	7.88721805977741	0.7699453909471785	0.0	-40.625	573969470.0	0.16470849462535986	12
1703	0.3911041787769009	0.39600408237291873	31.75279964707123	6.378688656776514	0.08829708512696596	0.011333362281021747	3.5722614707253387e-06	107.0	11.15389156102429	0.0	162.57500000000005	780948497.0	0.2128917388501803	12
1704	0.3911041787769009	0.39600408237291873	31.75279964707123	6.378688656776514	0.08829708512696596	0.011333362281021747	3.5722614707253387e-06	107.0	11.15389156102429	0.0	162.57500000000005	857913549.0	0.2128917388501803	12
1705	0.3911041787769009	0.39600408237291873	31.75279964707123	6.378688656776514	0.08829708512696596	0.011333362281021747	3.5722614707253387e-06	107.0	11.15389156102429	0.0	162.57500000000005	857913549.0	0.2128917388501803	12
1706	0.3911041787769009	0.39600408237291873	31.75279964707123	6.378688656776514	0.08829708512696596	0.011333362281021747	3.5722614707253387e-06	107.0	11.15389156102429	0.0	162.57500000000005	857913549.0	0.2128917388501803	12
1707	0.3911041787769009	0.39600408237291873	31.75279964707123	6.378688656776514	0.08829708512696596	0.011333362281021747	3.5722614707253387e-06	107.0	11.15389156102429	0.0	162.57500000000005	615954513.0	0.2128917388501803	12
1708	0.3911041787769009	0.39600408237291873	31.75279964707123	6.378688656776514	0.08829708512696596	0.011333362281021747	3.5722614707253387e-06	107.0	11.15389156102429	0.0	162.57500000000005	857913549.0	0.2128917388501803	12
1709	0.3911041787769009	0.39600408237291873	31.75279964707123	6.378688656776514	0.08829708512696596	0.011333362281021747	3.5722614707253387e-06	107.0	11.15389156102429	0.0	162.57500000000005	857913549.0	0.2128917388501803	12
1710	0.2642352223991078	0.668247295547918	35.7267881989112	10.053982628653888	0.10378264120427584	0.008661811845760477	4.107299512914539e-06	117.94141851398557	6.156360347148706	0.0	138.68333333333334	706837422.0	0.06751748205297425	12
1711	0.3390395368646466	0.5015938474542315	26.247291184041657	4.602771095927515	0.043255927230820806	0.005954890982478132	1.0878345506920875e-06	104.94489306583507	4.4971074228897905	0.0	-25.258333333333347	720026652.0	0.15936661568112187	12
1712	0.3911041787769009	0.39600408237291873	31.75279964707123	6.378688656776514	0.08829708512696596	0.011333362281021747	3.5722614707253387e-06	107.0	11.15389156102429	0.0	162.57500000000005	857913549.0	0.2128917388501803	12
1713	0.4152966529978317	0.3675527802718061	35.89904535435661	1.51726187229393	0.14647260829917583	0.01759973006205814	4.443973751430841e-06	211.33341126626414	6.972146318988909	0.0	-40.96666666666667	290623497.0	0.21715056673036215	12
1714	0.5547340612419257	0.3410377611408001	46.98081524020952	10.08522038309526	0.08155194333201882	0.01569520426515484	4.4701145767184094e-06	64.54975975724653	6.509229694379545	0.0	157.22500000000002	479505831.0	0.10422817761727421	12
1715	0.3911041787769009	0.39600408237291873	31.75279964707123	6.378688656776514	0.08829708512696596	0.011333362281021747	3.5722614707253387e-06	107.0	11.15389156102429	0.0	162.57500000000005	496218959.0	0.2128917388501803	12
1716	0.3911041787769009	0.39600408237291873	31.75279964707123	6.378688656776514	0.08829708512696596	0.011333362281021747	3.5722614707253387e-06	107.0	11.15389156102429	0.0	162.57500000000005	136241403.0	0.2128917388501803	12
1717	0.3911041787769009	0.39600408237291873	31.75279964707123	6.378688656776514	0.08829708512696596	0.011333362281021747	3.5722614707253387e-06	107.0	11.15389156102429	0.0	162.57500000000005	226006530.0	0.2128917388501803	12
1718	0.3911041787769009	0.39600408237291873	31.75279964707123	6.378688656776514	0.08829708512696596	0.011333362281021747	3.5722614707253387e-06	107.0	11.15389156102429	0.0	162.57500000000005	857913549.0	0.2128917388501803	12
1719	0.3911041787769009	0.39600408237291873	31.75279964707123	6.378688656776514	0.08829708512696596	0.011333362281021747	3.5722614707253387e-06	107.0	11.15389156102429	0.0	162.57500000000005	683218273.0	0.2128917388501803	12
1720	0.3911041787769009	0.3593794504771096	31.75279964707123	6.378688656776514	0.08829708512696596	0.011333362281021747	3.5722614707253387e-06	107.0	11.044676253640878	0.0	-39.624999999999986	841993262.0	0.24951637074598954	12
1721	0.3911041787769009	0.39600408237291873	31.75279964707123	6.378688656776514	0.08829708512696596	0.011333362281021747	3.5722614707253387e-06	107.0	11.15389156102429	0.0	162.57500000000005	857913549.0	0.2128917388501803	12
1722	0.3911041787769009	0.39600408237291873	31.75279964707123	6.378688656776514	0.08829708512696596	0.011333362281021747	3.5722614707253387e-06	107.0	11.15389156102429	0.0	162.57500000000005	273005785.0	0.2128917388501803	12
1723	0.8120767276193295	0.15127031883165698	51.43992117905678	12.533265278030111	0.1387613175432735	0.010575132581004874	3.5655544223006334e-06	8.937137285884816	2.8350792821352755	0.0	97.80833333333335	398149637.00000006	0.036652953549013545	12
1724	0.672515895270779	0.48823065874202753	35.95713305023462	6.099919005859349	0.1302690686786604	0.014902444617453565	7.470597468763402e-07	116.61748536106067	-50.0	-50.0	-50.0	136603912.0	-0.0	12
1725	0.3911041787769009	0.39600408237291873	31.75279964707123	6.378688656776514	0.08829708512696596	0.011333362281021747	3.5722614707253387e-06	107.0	11.15389156102429	0.0	162.57500000000005	413988505.0	0.2128917388501803	12
1726	0.3534798298840637	0.10598495655108198	8.202102583580132	6.350585621872506	0.025999961868784442	0.014172013554367867	5.247129596577309e-06	115.3280212252196	6.974133155359901	0.0	-33.0	683364508.0	0.5405352135648543	12
1727	0.25750237331728554	0.16034672644200565	51.246256593446375	1.2038971198336847	0.08194485320690024	0.014985308657896063	2.4073681752459063e-06	95.78229263085882	3.980056809524129	0.0	-39.49166666666667	140842437.0	0.5821509002407088	12
1728	0.24704321572914778	0.5137272074779545	47.98820773180777	7.042515943938193	0.08983438877257269	0.01667144694583461	3.482115305150422e-06	213.0	1.0404691528208172	0.0	81.89166666666665	748080036.0	0.2392295767928977	12
1729	0.3911041787769009	0.39600408237291873	31.75279964707123	6.378688656776514	0.08829708512696596	0.011333362281021747	3.5722614707253387e-06	107.0	11.15389156102429	0.0	162.57500000000005	857913549.0	0.2128917388501803	12
1730	0.5653269936569703	0.007602405809144619	37.06063089387489	6.088241153368224	0.08003964538203968	0.007951581082278667	5.218691265617483e-06	132.35361427472805	6.483654906287325	0.0	116.36666666666667	365620043.0	0.4270706005338851	12
1731	0.3911041787769009	0.39600408237291873	31.75279964707123	6.378688656776514	0.08829708512696596	0.011333362281021747	3.5722614707253387e-06	107.0	11.15389156102429	0.0	162.57500000000005	857913549.0	0.2128917388501803	12
1732	0.3911041787769009	0.39600408237291873	31.75279964707123	6.378688656776514	0.08829708512696596	0.011333362281021747	3.5722614707253387e-06	107.0	11.15389156102429	0.0	162.57500000000005	446644652.0	0.2128917388501803	12
1733	0.3911041787769009	0.39600408237291873	31.75279964707123	6.378688656776514	0.08829708512696596	0.011333362281021747	3.5722614707253387e-06	107.0	11.15389156102429	0.0	162.57500000000005	857913549.0	0.2128917388501803	12
1734	0.3911041787769009	0.39600408237291873	31.75279964707123	6.378688656776514	0.08829708512696596	0.011333362281021747	3.5722614707253387e-06	107.0	11.15389156102429	0.0	162.57500000000005	857913549.0	0.2128917388501803	12
1735	0.08061405485095219	0.2651531294848889	11.832327482289624	4.786382605628098	0.12336091485727665	0.01916824579762738	4.484212468084526e-06	120.63602374912847	7.083830574193731	-1.0411834203305812	-41.824999999999996	674054610.0	0.6542328156641589	12
1736	0.3911041787769009	0.39600408237291873	31.75279964707123	6.378688656776514	0.08829708512696596	0.011333362281021747	3.5722614707253387e-06	107.0	11.15389156102429	0.0	162.57500000000005	857913549.0	0.2128917388501803	12
1737	0.3911041787769009	0.39600408237291873	31.75279964707123	6.378688656776514	0.08829708512696596	0.011333362281021747	3.5722614707253387e-06	107.0	11.15389156102429	0.0	162.57500000000005	857913549.0	0.2128917388501803	12
1738	0.34845006932362993	0.15813327179660921	66.33744874343166	2.078492489264696	0.06411125200261344	0.00702106038448626	5.1837275625425905e-06	108.16549866364562	5.732884505069687	0.0	-38.05833333333332	821328629.0	0.4934166588797608	12
1739	0.3911041787769009	0.3593794504771096	31.75279964707123	6.378688656776514	0.08829708512696596	0.011333362281021747	3.5722614707253387e-06	107.0	11.044676253640878	0.0	-39.624999999999986	725440998.0	0.24951637074598954	12
1740	0.3911041787769009	0.39600408237291873	31.75279964707123	6.378688656776514	0.08829708512696596	0.011333362281021747	3.5722614707253387e-06	107.0	11.15389156102429	0.0	162.57500000000005	335744772.0	0.2128917388501803	12
1741	0.3911041787769009	0.3593794504771096	31.75279964707123	6.378688656776514	0.08829708512696596	0.011333362281021747	3.5722614707253387e-06	107.0	11.044676253640878	0.0	-39.624999999999986	841993262.0	0.24951637074598954	12
1742	0.3911041787769009	0.39600408237291873	31.75279964707123	6.378688656776514	0.08829708512696596	0.011333362281021747	3.5722614707253387e-06	107.0	11.15389156102429	0.0	162.57500000000005	857913549.0	0.2128917388501803	12
1743	0.3422150388492965	0.6077785857510593	33.42339264798493	5.11387147330253	0.11105974801718674	0.023687499051824698	4.680881279272059e-07	109.60479227436856	1.1125841412531727	0.0	123.19166666666668	251543497.0	0.050006375399644254	12
1744	0.3911041787769009	0.39600408237291873	31.75279964707123	6.378688656776514	0.08829708512696596	0.011333362281021747	3.5722614707253387e-06	107.0	11.15389156102429	0.0	162.57500000000005	857913549.0	0.2128917388501803	12
1745	0.4692489820823498	0.4599950338534444	47.487170967276526	3.5577192292137765	0.0392295661377222	0.023798046168196467	2.5562091855383927e-06	47.20912399177813	5.04242647528956	0.0	55.70833333333333	617180160.0	0.0707559840642058	12
1746	0.3911041787769009	0.3593794504771096	31.75279964707123	6.378688656776514	0.08829708512696596	0.011333362281021747	3.5722614707253387e-06	107.0	11.044676253640878	0.0	-39.624999999999986	875952892.0	0.24951637074598954	12
1747	0.3911041787769009	0.3593794504771096	31.75279964707123	6.378688656776514	0.08829708512696596	0.011333362281021747	3.5722614707253387e-06	107.0	11.044676253640878	0.0	-39.624999999999986	841993262.0	0.24951637074598954	12
1748	0.14848834211379322	0.7966241770917019	0.9012920271576164	6.676811900679038	0.0010899947415531769	0.010646906220105156	6.418178935319268e-06	154.75700878520408	2.552074103167307	0.0	33.43333333333332	131208501.0	0.054887480794504895	12
1749	0.3911041787769009	0.3593794504771096	31.75279964707123	6.378688656776514	0.08829708512696596	0.011333362281021747	3.5722614707253387e-06	107.0	11.044676253640878	0.0	-39.624999999999986	777283539.0	0.24951637074598954	12
1750	0.3911041787769009	0.39600408237291873	31.75279964707123	6.378688656776514	0.08829708512696596	0.011333362281021747	3.5722614707253387e-06	107.0	11.15389156102429	0.0	162.57500000000005	857913549.0	0.2128917388501803	13
1751	0.3911041787769009	0.39600408237291873	31.75279964707123	6.378688656776514	0.08829708512696596	0.011333362281021747	3.5722614707253387e-06	107.0	11.15389156102429	0.0	162.57500000000005	857913549.0	0.2128917388501803	13
1752	0.3911041787769009	0.39600408237291873	31.75279964707123	6.378688656776514	0.08829708512696596	0.011333362281021747	3.5722614707253387e-06	107.0	11.15389156102429	0.0	162.57500000000005	857913549.0	0.2128917388501803	13
1753	0.3911041787769009	0.39600408237291873	31.75279964707123	6.378688656776514	0.08829708512696596	0.011333362281021747	3.5722614707253387e-06	107.0	11.15389156102429	0.0	162.57500000000005	857913549.0	0.2128917388501803	13
1754	0.3911041787769009	0.39600408237291873	31.75279964707123	6.378688656776514	0.08829708512696596	0.011333362281021747	3.5722614707253387e-06	107.0	11.15389156102429	0.0	162.57500000000005	857913549.0	0.2128917388501803	13
1755	0.3911041787769009	0.39600408237291873	31.75279964707123	6.378688656776514	0.08829708512696596	0.011333362281021747	3.5722614707253387e-06	107.0	11.15389156102429	0.0	162.57500000000005	857913549.0	0.2128917388501803	13
1756	0.3911041787769009	0.39600408237291873	31.75279964707123	6.378688656776514	0.08829708512696596	0.011333362281021747	3.5722614707253387e-06	107.0	11.15389156102429	0.0	162.57500000000005	857913549.0	0.2128917388501803	13
1757	0.3911041787769009	0.39600408237291873	31.75279964707123	6.378688656776514	0.08829708512696596	0.011333362281021747	3.5722614707253387e-06	107.0	11.15389156102429	0.0	162.57500000000005	857913549.0	0.2128917388501803	13
1758	0.3911041787769009	0.39600408237291873	31.75279964707123	6.378688656776514	0.08829708512696596	0.011333362281021747	3.5722614707253387e-06	107.0	11.15389156102429	0.0	162.57500000000005	857913549.0	0.2128917388501803	13
1759	0.3911041787769009	0.39600408237291873	31.75279964707123	6.378688656776514	0.08829708512696596	0.011333362281021747	3.5722614707253387e-06	107.0	11.15389156102429	0.0	162.57500000000005	857913549.0	0.2128917388501803	13
1760	0.3911041787769009	0.39600408237291873	31.75279964707123	6.378688656776514	0.08829708512696596	0.011333362281021747	3.5722614707253387e-06	107.0	11.15389156102429	0.0	162.57500000000005	857913549.0	0.2128917388501803	13
1761	0.3911041787769009	0.39600408237291873	31.75279964707123	6.378688656776514	0.08829708512696596	0.011333362281021747	3.5722614707253387e-06	107.0	11.15389156102429	0.0	162.57500000000005	857913549.0	0.2128917388501803	13
1762	0.3911041787769009	0.39600408237291873	31.75279964707123	6.378688656776514	0.08829708512696596	0.011333362281021747	3.5722614707253387e-06	107.0	11.15389156102429	0.0	162.57500000000005	857913549.0	0.2128917388501803	13
1763	0.3911041787769009	0.39600408237291873	31.75279964707123	6.378688656776514	0.08829708512696596	0.011333362281021747	3.5722614707253387e-06	107.0	11.15389156102429	0.0	162.57500000000005	857913549.0	0.2128917388501803	13
1764	0.3911041787769009	0.39600408237291873	31.75279964707123	6.378688656776514	0.08829708512696596	0.011333362281021747	3.5722614707253387e-06	107.0	11.15389156102429	0.0	162.57500000000005	857913549.0	0.2128917388501803	13
1765	0.3911041787769009	0.39600408237291873	31.75279964707123	6.378688656776514	0.08829708512696596	0.011333362281021747	3.5722614707253387e-06	107.0	11.15389156102429	0.0	162.57500000000005	857913549.0	0.2128917388501803	13
1766	0.3911041787769009	0.39600408237291873	31.75279964707123	6.378688656776514	0.08829708512696596	0.011333362281021747	3.5722614707253387e-06	107.0	11.15389156102429	0.0	162.57500000000005	857913549.0	0.2128917388501803	13
1767	0.3911041787769009	0.39600408237291873	31.75279964707123	6.378688656776514	0.08829708512696596	0.011333362281021747	3.5722614707253387e-06	107.0	11.15389156102429	0.0	162.57500000000005	857913549.0	0.2128917388501803	13
1768	0.3911041787769009	0.39600408237291873	31.75279964707123	6.378688656776514	0.08829708512696596	0.011333362281021747	3.5722614707253387e-06	107.0	11.15389156102429	0.0	162.57500000000005	857913549.0	0.2128917388501803	13
1769	0.3911041787769009	0.39600408237291873	31.75279964707123	6.378688656776514	0.08829708512696596	0.011333362281021747	3.5722614707253387e-06	107.0	11.15389156102429	0.0	162.57500000000005	857913549.0	0.2128917388501803	13
1770	0.3911041787769009	0.39600408237291873	31.75279964707123	6.378688656776514	0.08829708512696596	0.011333362281021747	3.5722614707253387e-06	107.0	11.15389156102429	0.0	162.57500000000005	857913549.0	0.2128917388501803	13
1771	0.3911041787769009	0.39600408237291873	31.75279964707123	6.378688656776514	0.08829708512696596	0.011333362281021747	3.5722614707253387e-06	107.0	11.15389156102429	0.0	162.57500000000005	857913549.0	0.2128917388501803	13
1772	0.3911041787769009	0.39600408237291873	31.75279964707123	6.378688656776514	0.08829708512696596	0.011333362281021747	3.5722614707253387e-06	107.0	11.15389156102429	0.0	162.57500000000005	857913549.0	0.2128917388501803	13
1773	0.3911041787769009	0.39600408237291873	31.75279964707123	6.378688656776514	0.08829708512696596	0.011333362281021747	3.5722614707253387e-06	107.0	11.15389156102429	0.0	162.57500000000005	647388596.0	0.2128917388501803	13
1774	0.3911041787769009	0.39600408237291873	31.75279964707123	6.378688656776514	0.08829708512696596	0.011333362281021747	3.5722614707253387e-06	107.0	11.15389156102429	0.0	162.57500000000005	857913549.0	0.2128917388501803	13
1775	0.3911041787769009	0.39600408237291873	31.75279964707123	6.378688656776514	0.08829708512696596	0.011333362281021747	3.5722614707253387e-06	107.0	11.15389156102429	0.0	162.57500000000005	857913549.0	0.2128917388501803	13
1776	0.3911041787769009	0.39600408237291873	31.75279964707123	6.378688656776514	0.08829708512696596	0.011333362281021747	3.5722614707253387e-06	107.0	11.15389156102429	0.0	162.57500000000005	857913549.0	0.2128917388501803	13
1777	0.3911041787769009	0.39600408237291873	31.75279964707123	6.378688656776514	0.08829708512696596	0.011333362281021747	3.5722614707253387e-06	107.0	11.15389156102429	0.0	162.57500000000005	663983070.0	0.2128917388501803	13
1778	0.3911041787769009	0.39600408237291873	31.75279964707123	6.378688656776514	0.08829708512696596	0.011333362281021747	3.5722614707253387e-06	107.0	11.15389156102429	0.0	162.57500000000005	857913549.0	0.2128917388501803	13
1779	0.3911041787769009	0.39600408237291873	31.75279964707123	6.378688656776514	0.08829708512696596	0.011333362281021747	3.5722614707253387e-06	107.0	11.15389156102429	0.0	162.57500000000005	857913549.0	0.2128917388501803	13
1780	0.3911041787769009	0.39600408237291873	31.75279964707123	6.378688656776514	0.08829708512696596	0.011333362281021747	3.5722614707253387e-06	107.0	11.15389156102429	0.0	162.57500000000005	857913549.0	0.2128917388501803	13
1781	0.3911041787769009	0.39600408237291873	31.75279964707123	6.378688656776514	0.08829708512696596	0.011333362281021747	3.5722614707253387e-06	107.0	11.15389156102429	0.0	162.57500000000005	857913549.0	0.2128917388501803	13
1782	0.3911041787769009	0.39600408237291873	31.75279964707123	6.378688656776514	0.08829708512696596	0.011333362281021747	3.5722614707253387e-06	107.0	11.15389156102429	0.0	162.57500000000005	857913549.0	0.2128917388501803	13
1783	0.3911041787769009	0.39600408237291873	31.75279964707123	6.378688656776514	0.08829708512696596	0.011333362281021747	3.5722614707253387e-06	107.0	11.15389156102429	0.0	162.57500000000005	857913549.0	0.2128917388501803	13
1784	0.3911041787769009	0.39600408237291873	31.75279964707123	6.378688656776514	0.08829708512696596	0.011333362281021747	3.5722614707253387e-06	107.0	11.15389156102429	0.0	162.57500000000005	857913549.0	0.2128917388501803	13
1785	0.3911041787769009	0.39600408237291873	31.75279964707123	6.378688656776514	0.08829708512696596	0.011333362281021747	3.5722614707253387e-06	107.0	11.15389156102429	0.0	162.57500000000005	857913549.0	0.2128917388501803	13
1786	0.3911041787769009	0.39600408237291873	31.75279964707123	6.378688656776514	0.08829708512696596	0.011333362281021747	3.5722614707253387e-06	107.0	11.15389156102429	0.0	162.57500000000005	857913549.0	0.2128917388501803	13
1787	0.3911041787769009	0.39600408237291873	31.75279964707123	6.378688656776514	0.08829708512696596	0.011333362281021747	3.5722614707253387e-06	107.0	11.15389156102429	0.0	162.57500000000005	857913549.0	0.2128917388501803	13
1788	0.3911041787769009	0.39600408237291873	31.75279964707123	6.378688656776514	0.08829708512696596	0.011333362281021747	3.5722614707253387e-06	107.0	11.15389156102429	0.0	162.57500000000005	857913549.0	0.2128917388501803	13
1789	0.3911041787769009	0.39600408237291873	31.75279964707123	6.378688656776514	0.08829708512696596	0.011333362281021747	3.5722614707253387e-06	107.0	11.15389156102429	0.0	162.57500000000005	857913549.0	0.2128917388501803	13
1790	0.3911041787769009	0.39600408237291873	31.75279964707123	6.378688656776514	0.08829708512696596	0.011333362281021747	3.5722614707253387e-06	107.0	11.15389156102429	0.0	162.57500000000005	857913549.0	0.2128917388501803	13
[truncated: 4,579 more rows]
