# Supplementary material for: Realistic retinal modeling unravels the differential role of excitation and inhibition to starburst amacrine cells in direction selectivity
Source: PLoS Comput Biol. 2021 Dec 30;17(12):e1009754. doi: 10.1371/journal.pcbi.1009754 (PMC8754344; doi:10.1371/journal.pcbi.1009754)
Supplement: S3 Data — Data from simulation of SACs generated by the genetic algorithm and of SAC responses within a SAC network. (ZIP) [file pcbi.1009754.s012.zip › SI_GA_SingleSAC&Network/allSimulationData_allInh.csv]

	delayin	delayout	cell_name	amp_in	amp_out	DSI	inh	DSI_rt
0	268.02500000000003	94.68333333333334	69	33.778430211072404	41.010429936911464	0.09669888953420581	0.0	0.47790924755887426
1	299.77500000000003	94.79166666666667	69	32.59242229542403	39.994179953423256	0.10197140283028981	0.01	0.5195150798344175
2	334.57500000000005	95.99166666666667	69	29.466444664251828	37.00435583706723	0.11340184134935788	0.05	0.5541147325230317
3	343.27500000000003	97.5	69	27.590885999087952	32.71060769539711	0.08490207095446105	0.1	0.5575974136464182
4	322.7250000000001	140.70000000000002	69	30.254564170321935	23.356029556309423	-0.12867857142543876	0.5	0.39278200356044674
5	320.375	139.68333333333337	69	29.00516123407639	20.65275537485769	-0.16819887803581346	1.0	0.3927581647254876
6	278.77500000000003	93.75	209	26.378890153608722	31.159086508636598	0.083078979003523	0.0	0.49667807529696
7	281.73333333333335	93.375	209	25.319585045676135	31.137268696156134	0.10304654377453075	0.01	0.5021438251171884
8	323.675	92.68333333333334	209	23.21684314475202	31.129796415245067	0.14560151896341966	0.05	0.5547905450033025
9	327.3	92.39166666666667	209	22.108335133598096	31.12584456916353	0.16939322604228338	0.1	0.5597164585112087
10	265.77500000000003	91.63333333333334	209	24.23178346059133	31.09975312574245	0.12412396417791556	0.5	0.48723448902982125
11	211.36666666666667	90.68333333333334	209	23.081699511289784	31.094511264069748	0.1479027720488779	1.0	0.3995475362798654
12	171.35	109.075	1711	29.6384730425849	36.20886175159963	0.09978215108555935	0.0	0.22207363822769008
13	344.90000000000003	109.05000000000001	1711	28.96825467016193	35.61208135230211	0.10287692959400446	0.01	0.519550611300804
14	349.70000000000005	74.95	1711	27.891056287972148	33.44572712133946	0.09056019120370191	0.05	0.6470034145767103
15	355.99166666666673	60.875	1711	26.580693391944855	32.52879590721591	0.100628555343575	0.1	0.7079401887094195
16	323.15833333333336	86.16666666666667	1711	28.390970879570585	33.68191783413236	0.08523764664739651	0.5	0.5789816567926871
17	233.61666666666667	109.29166666666667	1711	27.718134773849947	33.440842544722955	0.0935710180545338	1.0	0.3625604510437678
18	82.88333333333334	77.90000000000002	18	37.28675666838582	42.23029134616411	0.06216949448216094	0.0	0.030994091427386666
19	83.08333333333333	78.0	18	36.270117286137115	41.4576160719994	0.06673935494761545	0.01	0.031557165028453155
20	83.71666666666668	78.20833333333334	18	32.457839404691335	38.323371746421564	0.08286849357815779	0.05	0.03401780659770474
21	84.95	77.69166666666668	18	28.007014549640303	35.32511935036134	0.11555121152677358	0.1	0.044627760413998005
22	307.98333333333335	39.73333333333334	18	26.180863435748584	27.496760729121846	0.024514819980323503	0.5	0.7714614389109907
23	216.75833333333335	33.56666666666667	18	24.31787527054461	30.46669824012246	0.1122363938523792	1.0	0.7318153067678684
24	170.9416666666667	107.64166666666667	614	28.782369932172042	36.19108371822608	0.11402678124389103	0.0	0.22722105892910566
25	328.85	107.75833333333334	614	27.751606610074447	35.229073399850314	0.1187263584419466	0.01	0.5063844406695551
26	338.35833333333335	108.075	614	25.8692006078091	32.21442411148257	0.10924289822370531	0.05	0.5158291644889121
27	344.7666666666667	91.42500000000001	614	24.799784674854692	29.09055877006143	0.07962046297946761	0.1	0.5808035458418509
28	316.57500000000005	77.41666666666667	614	26.76104474431998	28.5974971642755	0.03317378595317324	0.5	0.6070136847226041
29	280.39166666666665	66.43333333333334	614	25.58019209774401	28.702440944608192	0.057518375065339064	1.0	0.6169057401667507
30	90.97500000000002	89.40833333333335	40	42.450158851155145	45.328521487509605	0.03279113590280987	0.0	0.008685207428624282
31	91.19166666666668	89.60000000000001	40	41.50334151257819	44.46015928565525	0.03439620008050935	0.01	0.008803871859875557
32	92.40833333333335	86.00833333333333	40	37.64833460455432	41.402318533810984	0.04748833539282622	0.05	0.03587108827650641
33	94.14999999999999	86.15833333333335	40	33.573358019400544	38.16078595436258	0.06395041023476764	0.1	0.04432222581688762
34	332.40000000000003	94.175	40	23.56166482547502	21.996082736447896	-0.03436478256303512	0.5	0.5584598253531032
35	86.85833333333335	129.26666666666665	40	28.33136202217424	19.677489178729147	-0.18025577840284276	1.0	-0.19622132253711186
36	167.45833333333334	67.15833333333335	1975	17.106472196341166	20.18739912015591	0.08261215087241117	0.0	0.42750586062371243
37	244.46666666666667	67.10000000000001	1975	16.663502729746178	20.185341252068234	0.09557527840113923	0.01	0.5692735637102814
38	250.83333333333334	66.95833333333333	1975	15.80211450930139	20.180170562014517	0.12167254091939796	0.05	0.5786023338140815
39	240.83333333333334	66.94166666666666	1975	16.820070201664237	20.180194719557896	0.09081352593144279	0.1	0.5649960739717869
40	202.64166666666665	66.10833333333333	1975	16.27131475718327	20.15309934286193	0.10657095471780952	0.5	0.5080310077519379
41	127.55833333333332	65.28333333333335	1975	15.730493934039664	20.15309934286193	0.12324867731875426	1.0	0.32293332180977474
42	265.225	100.72500000000001	2389	23.140825542246574	30.186861552800117	0.1321271631000102	0.0	0.44951496106025407
43	316.75	100.64166666666667	2389	22.535684721926586	30.184653282473704	0.14508572687657462	0.01	0.5177590991674487
44	331.4583333333333	100.38333333333334	2389	20.95423592957281	30.1780509243914	0.18039120802795622	0.05	0.5350919511394995
45	342.3083333333334	100.08333333333333	2389	20.319818006174025	30.170044812863893	0.1950931584424052	0.1	0.5475351781038673
46	298.84999999999997	99.36666666666667	2389	21.827654281714153	30.152707143261168	0.16015765634032367	0.5	0.5009416984053906
47	192.53333333333333	97.48333333333335	2389	20.700117034856795	30.064512859825015	0.18446693779499512	1.0	0.32773978506982354
48	145.59166666666667	103.74166666666667	1409	23.231544982553167	25.759931781490835	0.05160870759448733	0.0	0.16784759358288767
49	286.0916666666667	95.375	1409	22.466415981413093	25.73819717495774	0.06787278186283384	0.01	0.4999563089828732
50	239.09166666666667	94.19166666666668	1409	21.03466662694853	25.732819557292437	0.10045767505731418	0.05	0.43476521478221725
51	272.69166666666666	94.09166666666668	1409	20.178308858384682	25.732538419329295	0.12097858981663238	0.1	0.4869359749170717
52	222.08333333333337	95.5	1409	21.623142297575896	25.732538419329295	0.08677725796656983	0.5	0.398583049068486
53	203.90833333333333	94.49166666666667	1409	20.805196774555846	25.732538419329295	0.10587841510217885	1.0	0.36667783735478104
54	172.58333333333334	108.65833333333335	7	26.30890310879628	34.86742012341702	0.13989917279164182	0.0	0.2272956235740318
55	343.53333333333336	108.68333333333334	7	25.494266571562648	33.902063387149845	0.1415541468880588	0.01	0.5193307043084068
56	354.9083333333333	78.29166666666667	7	24.41736828434052	31.423180923316618	0.12546102676969065	0.05	0.6385426285010771
57	359.675	78.20833333333333	7	23.40937069383684	29.71113695502225	0.11863151427019086	0.1	0.6427891751988735
58	337.02500000000003	70.10000000000001	7	25.022683228640027	28.367150415836782	0.06264239760452488	0.5	0.6556340190359226
59	323.23333333333335	38.041666666666664	7	24.26194870208775	29.52873190491282	0.09791255926476652	1.0	0.7894032708232417
60	162.83333333333334	95.88333333333333	4072	21.24241259215711	28.799847853917676	0.15102106088721573	0.0	0.25877729820266704
61	334.1	95.81666666666668	4072	20.359853551597503	28.799847853917676	0.1716852230793513	0.01	0.5542547005233572
62	341.0166666666667	95.60833333333335	4072	19.50655344144991	28.799847853917676	0.19238225500683198	0.05	0.5620574482297929
63	343.45000000000005	95.46666666666668	4072	18.81021591244786	28.799847853917676	0.20982185595237668	0.1	0.5649895576229352
64	315.30833333333334	94.27500000000002	4072	20.193873292969982	28.799847853917676	0.17565464225805985	0.5	0.5396541200406917
65	210.375	93.36666666666667	4072	19.462203190931497	28.799847853917676	0.19347799069519137	1.0	0.385223188564844
66	205.10833333333335	98.125	3925	11.412909418019396	18.8188645279795	0.24497256175535356	0.0	0.35280861822578874
67	298.7083333333333	98.125	3925	11.29534186957408	18.818863524005586	0.24983297935649718	0.01	0.5054598908021839
68	299.2583333333334	98.125	3925	11.205565181866966	18.818859215196426	0.25357002461216527	0.05	0.5061443610283941
69	266.48333333333335	98.125	3925	11.308692334135408	18.818854422298834	0.2492789123813908	0.1	0.46175119420382604
70	299.2416666666666	98.125	3925	11.22366611295908	18.818820519632744	0.2528137733590269	0.5	0.5061236473450214
71	314.8916666666667	98.11666666666667	3925	11.144230691397503	18.818777855575675	0.2561340645131393	1.0	0.5248683440608544
72	189.4416666666667	100.16666666666667	1458	21.41885619559133	32.53668724112249	0.20605539926720634	0.0	0.30826115731016035
73	327.5166666666667	100.35000000000001	1458	20.650340272832082	32.05391772623889	0.21636918697551577	0.01	0.5309286382050483
74	342.7250000000001	100.89166666666667	1458	19.156335501715553	30.674888685146506	0.23115131870406277	0.05	0.5451403238531767
75	356.20000000000005	106.31666666666666	1458	18.578497449262244	28.646943982080746	0.2131996277357439	0.1	0.5402688191416526
76	336.7833333333333	112.26666666666667	1458	20.079758989928393	22.18166234326963	0.04973574685927818	0.5	0.49998144230412356
77	318.50000000000006	65.56666666666666	1458	19.09492507080455	19.2966853686224	0.005255322595445161	1.0	0.6585662211421629
78	145.57500000000002	112.77500000000002	2249	24.078635319129802	31.480366738668252	0.1332229007972178	0.0	0.12695955099670986
79	146.68333333333337	113.60833333333333	2249	22.85093799367842	30.322762040372528	0.14051728658922286	0.01	0.12706899311669612
80	257.7	109.90833333333335	2249	19.006163103806593	26.006632088156756	0.15552175674706906	0.05	0.40203568109174154
81	327.0166666666667	104.67500000000001	2249	17.69675893841653	22.2285868515228	0.1135075432270453	0.1	0.5150473910777368
82	321.44166666666666	125.26666666666667	2249	19.489651665938737	15.2842409003243	-0.12093586467493855	0.5	0.4391567950750863
83	326.25000000000006	37.81666666666667	2249	18.527134254799655	14.548815855472427	-0.12027828032343417	1.0	0.7922541659036807
84	243.08333333333334	103.96666666666668	740	33.53816430995452	36.7256104065124	0.04536400313561406	0.0	0.4008548239927004
85	283.85833333333335	103.13333333333333	740	32.468444049016966	36.23416314913568	0.05481188056309998	0.01	0.4669997200628782
86	321.2916666666667	80.73333333333333	740	29.73334206967686	36.139222183894766	0.09724655760414821	0.05	0.5983666024086396
87	325.7416666666667	80.33333333333333	740	28.402047978661553	36.10775387913461	0.11945015607797603	0.1	0.6043423833856636
88	203.45000000000002	80.10833333333333	740	29.420133092766296	36.07247360793441	0.10157391574852286	0.5	0.4349781056220061
89	226.93333333333337	78.67500000000001	740	29.643821189958363	36.05809311037996	0.09762686504232596	1.0	0.48512529653968867
90	255.48333333333335	94.925	2803	32.10705364389393	40.1560058599711	0.11138404976676461	0.0	0.4582035244595591
91	300.0166666666667	95.23333333333335	2803	30.939828534687248	39.0375996535998	0.11571975890745825	0.01	0.5181109002740881
92	334.05833333333334	96.60833333333335	2803	28.576196252031515	35.15060671110402	0.10316554657348252	0.05	0.5513544891640867
93	343.28333333333336	97.67500000000001	2803	26.620983348042998	31.163978869167874	0.07861899267231456	0.1	0.556987621657375
94	325.40000000000003	136.775	2803	28.763908174673215	24.145317627309026	-0.08729272593497585	0.5	0.40812462811705524
95	304.86666666666673	155.0666666666667	2803	27.99558649698931	20.098625031859207	-0.16419775299556044	1.0	0.325699376721264
96	153.35833333333335	110.49166666666667	907	37.009544067709896	43.452926570188	0.08007935191892135	0.0	0.1624660476280715
97	153.61666666666667	110.7	907	35.71803149542461	42.50675673479468	0.08678483372036143	0.01	0.16236837127183304
98	156.92499999999998	102.01666666666667	907	31.967036619653744	39.32780090167989	0.10324400107965152	0.05	0.212049045795385
99	141.85	104.74166666666667	907	27.745654630197848	35.467579994769	0.12215678267982952	0.1	0.15048494474671348
100	328.3416666666667	118.7	907	28.149853743080254	27.69741207387458	-0.008101411279266503	0.5	0.4689533041289963
101	307.74166666666673	176.24166666666667	907	26.154565398502506	20.50000563219971	-0.12120055208698995	1.0	0.27170357105960957
102	217.9	112.13333333333333	569	32.236378664351435	37.44320315401243	0.07472525456931993	0.0	0.32047267952732056
103	211.125	112.48333333333335	569	30.869665454361485	36.431924340260906	0.08264676812053351	0.01	0.3048180671078721
104	234.47500000000002	113.25	569	26.707998993227704	32.55271567227858	0.0986271716775784	0.05	0.3486231936156446
105	307.2083333333333	113.46666666666668	569	23.142723504187515	28.54379531599048	0.10449672245472315	0.1	0.4605495136784135
106	300.7833333333333	212.91666666666666	569	24.329857208422773	18.325833251066932	-0.14075552154191218	0.5	0.1710466549866978
107	297.6833333333334	90.08333333333333	569	22.16542355783153	18.58619857764677	-0.08783024558594672	1.0	0.5353735064041951
108	217.63333333333335	97.625	2944	12.629422268687783	19.710552791266196	0.21895905947518343	0.0	0.38066664904443454
109	297.59999999999997	97.625	2944	12.499330501482333	19.710550029361897	0.22388221902822922	0.01	0.5059776076918211
110	302.1416666666667	97.625	2944	12.411197031433318	19.710540684623815	0.2272399992090613	0.05	0.5115900942216294
111	271.275	97.625	2944	12.546158512759106	19.710525938918387	0.22210489230199545	0.1	0.47072377338031984
112	302.175	97.60833333333335	2944	12.38543912579091	19.71039874751623	0.22822148001368128	0.5	0.51169383416017
113	314.78333333333336	97.58333333333333	2944	12.33094083778687	19.710251482013767	0.2303069926541614	1.0	0.5267157060868161
114	171.20000000000002	123.11666666666667	2812	31.01205340486724	38.44464490482862	0.10701043500254927	0.0	0.1633727844158786
115	169.33333333333334	121.26666666666667	2812	29.69275057259036	37.24987240826378	0.11288953881945725	0.01	0.16540490938288602
116	315.45833333333337	121.0	2812	26.056537621932804	34.18141071584766	0.1348796451093445	0.05	0.4455369928400955
117	321.70000000000005	123.99166666666667	2812	24.380456353115633	28.954188513247963	0.08575536917124636	0.1	0.4435989005852327
118	301.875	173.66666666666666	2812	26.248560070515005	22.43837187760851	-0.07825895040924521	0.5	0.26960483658985374
119	290.1666666666667	162.39166666666668	2812	24.73185185254549	17.44276639968502	-0.17283109497914584	1.0	0.2823392932771097
120	268.02500000000003	94.68333333333334	1700	33.778430211072404	41.010429936911464	0.09669888953420581	0.0	0.47790924755887426
121	299.77500000000003	94.79166666666667	1700	32.59242229542403	39.994179953423256	0.10197140283028981	0.01	0.5195150798344175
122	334.57500000000005	95.99166666666667	1700	29.466444664251828	37.00435583706723	0.11340184134935788	0.05	0.5541147325230317
123	343.27500000000003	97.5	1700	27.590885999087952	32.71060769539711	0.08490207095446105	0.1	0.5575974136464182
124	322.7250000000001	140.70000000000002	1700	30.254564170321935	23.356029556309423	-0.12867857142543876	0.5	0.39278200356044674
125	320.375	139.68333333333337	1700	29.00516123407639	20.65275537485769	-0.16819887803581346	1.0	0.3927581647254876
126	205.57500000000002	106.79166666666669	1445	22.99399653788275	26.118028581610794	0.06361032834885183	0.0	0.31624159641447014
127	213.75833333333335	103.58333333333333	1445	21.744622558914372	25.72126481680081	0.08377895111091921	0.01	0.3471810089020772
128	203.78333333333333	93.95	1445	17.15275270446552	24.94776554722325	0.18515242012359429	0.05	0.36889834303627406
129	222.49166666666667	88.30833333333334	1445	16.291690871778357	24.553365360858884	0.20226865258858515	0.1	0.43173530673530675
130	266.2916666666667	86.21666666666665	1445	16.130470350030436	24.49008474541612	0.2057976405232033	0.5	0.5108389872579846
131	301.55833333333334	85.625	1445	15.232525802582892	24.495619415231424	0.23316199540307034	1.0	0.5577030691748095
132	268.02500000000003	94.68333333333334	1699	33.778430211072404	41.010429936911464	0.09669888953420581	0.0	0.47790924755887426
133	299.77500000000003	94.79166666666667	1699	32.59242229542403	39.994179953423256	0.10197140283028981	0.01	0.5195150798344175
134	334.57500000000005	95.99166666666667	1699	29.466444664251828	37.00435583706723	0.11340184134935788	0.05	0.5541147325230317
135	343.27500000000003	97.5	1699	27.590885999087952	32.71060769539711	0.08490207095446105	0.1	0.5575974136464182
136	322.7250000000001	140.70000000000002	1699	30.254564170321935	23.356029556309423	-0.12867857142543876	0.5	0.39278200356044674
137	320.375	139.68333333333337	1699	29.00516123407639	20.65275537485769	-0.16819887803581346	1.0	0.3927581647254876
138	219.72500000000002	98.45833333333333	2248	27.20359448413148	35.48930156780003	0.13216341253090466	0.0	0.3811219946571684
139	318.8333333333333	98.72500000000001	2248	25.981613382447563	34.64383767132915	0.14288098708243702	0.01	0.5271319376534216
140	328.625	100.51666666666667	2248	23.764432680406003	31.556939078087368	0.14085887876569145	0.05	0.5315455269238986
141	331.82500000000005	107.44166666666666	2248	22.446017368921318	29.79374158324263	0.1406538690396646	0.1	0.5108134770071332
142	315.675	110.75	2248	25.23913540448288	24.43008529819287	-0.016288761829646024	0.5	0.48056516386234394
143	264.48333333333335	82.80000000000001	2248	23.416748195933884	23.117743579657372	-0.006425440675669944	1.0	0.5231559245572779
144	157.85833333333335	101.97500000000001	5743	27.93200469854635	33.801703347772545	0.09508093446812153	0.0	0.21507376523412444
145	164.46666666666667	94.79166666666667	5743	26.676395649478984	33.23200393697449	0.10942719773435355	0.01	0.26874738838352996
146	324.3416666666667	63.458333333333336	5743	23.014163690719748	31.303684833264978	0.15261136749341037	0.05	0.6727264913185492
147	329.8166666666667	62.166666666666664	5743	21.606725728854087	31.293109494742403	0.18310801394647083	0.1	0.6828096432671457
148	297.85833333333335	75.83333333333333	5743	24.088705224536803	33.19805235672264	0.1590131387566231	0.5	0.594139553553509
149	237.43333333333337	88.0	5743	21.672523668747303	33.797946729078575	0.21859239651961773	1.0	0.4591826282904845
150	217.63333333333335	97.625	3504	12.629422268687783	19.710552791266196	0.21895905947518343	0.0	0.38066664904443454
151	297.59999999999997	97.625	3504	12.499330501482333	19.710550029361897	0.22388221902822922	0.01	0.5059776076918211
152	302.1416666666667	97.625	3504	12.411197031433318	19.710540684623815	0.2272399992090613	0.05	0.5115900942216294
153	271.275	97.625	3504	12.546158512759106	19.710525938918387	0.22210489230199545	0.1	0.47072377338031984
154	302.175	97.60833333333335	3504	12.38543912579091	19.71039874751623	0.22822148001368128	0.5	0.51169383416017
155	314.78333333333336	97.58333333333333	3504	12.33094083778687	19.710251482013767	0.2303069926541614	1.0	0.5267157060868161
156	91.06666666666666	69.95	895	33.7251964722261	40.67700592029914	0.09343553314990906	0.0	0.13114584411551597
157	91.08333333333333	69.94166666666666	895	32.45706891799071	39.86339103934578	0.10240977623378265	0.01	0.1312943124773586
158	91.63333333333334	68.59166666666668	895	28.147380273416026	36.979312691813504	0.13561155981177728	0.05	0.14380818640453522
159	91.52500000000002	68.55	895	24.6017276957123	33.69211673749008	0.15594080524564233	0.1	0.14352647196626594
160	339.15000000000003	41.94166666666667	895	20.464846907203984	25.94162492636962	0.11801754804387782	0.5	0.7798867289147405
161	321.05	34.44166666666667	895	20.147010443742836	31.830650205800293	0.22478194701438825	1.0	0.8062308070981504
162	224.99166666666667	94.46666666666665	5330	33.64272425005507	40.93261030864329	0.09775197257546787	0.0	0.408582235554976
163	306.1000000000001	94.52499999999999	5330	32.618394850535545	39.79394975149442	0.09909297841956241	0.01	0.5281123244929798
164	332.7416666666667	96.09166666666668	5330	29.447567083654953	36.31150643839803	0.1043801104107889	0.05	0.5518460940536338
165	343.06666666666666	94.86666666666667	5330	27.63817605400365	31.714817285534217	0.06868467792701738	0.1	0.5667529304308113
166	325.55833333333334	125.45	5330	29.951116860368565	23.156784028843795	-0.1279345016045415	0.5	0.4436909887104821
167	311.75	118.00833333333333	5330	27.98625912016705	21.51340795032197	-0.1307655496071831	1.0	0.4508153807372361
168	165.15833333333333	132.08333333333334	6163	26.97899296351602	30.631561357284586	0.06340102845443	0.0	0.1112730942835515
169	167.50833333333335	132.39166666666668	6163	25.607975495317774	29.42515131598482	0.06936141996356787	0.01	0.11709458708458376
170	196.375	137.875	6163	21.209562046234332	25.862184123932046	0.0988410767868752	0.05	0.175018698578908
171	212.51666666666665	134.34166666666667	6163	17.044395636872302	21.469390841739163	0.11489379802539723	0.1	0.2253801984479734
172	182.86666666666667	231.30833333333337	6163	16.645725473648497	16.698013218563375	0.0015681428347772792	0.5	-0.11695941731554702
173	257.50000000000006	56.925000000000004	6163	14.524980233099804	15.383392432255015	0.028701401067854695	1.0	0.6379104714955872
174	94.61666666666667	75.23333333333333	3240	30.281394026758687	37.42374120223339	0.10549195642720273	0.0	0.11412030222745562
175	93.77500000000002	75.14166666666667	3240	29.158646813953766	37.41756051478359	0.12405203048063831	0.01	0.11031080414405536
176	264.2833333333333	74.85833333333335	3240	26.89958029450903	37.3956200303285	0.1632476403027055	0.05	0.5585423987026069
177	264.0333333333333	74.63333333333334	3240	25.4742813710128	37.37927321186786	0.18940841007101303	0.1	0.559251968503937
178	239.2416666666667	73.5	3240	27.874095565884183	37.345886175096034	0.14522835420023372	0.5	0.5299634948972796
179	254.28333333333333	72.575	3240	26.332801042580755	37.345886175096034	0.17294774144555727	1.0	0.5559238202075312
180	149.29999999999998	95.28333333333335	2386	24.418687436787074	32.421136904628355	0.14078948273614603	0.0	0.2208517887563883
181	150.21666666666667	95.7666666666667	2386	23.032863782337266	31.370156026290445	0.15325054148245973	0.01	0.221356460464801
182	326.7583333333334	94.55	2386	19.023476146680572	28.1525842861968	0.19351145593229907	0.05	0.5511600767450601
183	337.30833333333334	75.88333333333334	2386	18.367446224129004	24.542802093516137	0.1439133100250031	0.1	0.6326966903979186
184	318.8833333333334	39.01666666666667	2386	20.355227671759806	22.237324822777467	0.04418840949386749	0.5	0.7819688926143245
185	301.2416666666667	41.916666666666664	2386	18.904591394348763	26.113957822133337	0.16014213148266215	1.0	0.7557007212414094
186	256.8666666666667	94.05000000000001	620	30.124695983144484	36.02421079140016	0.08918537124676895	0.0	0.4639753027784374
187	283.625	94.09166666666665	620	28.89100310880576	35.466846279249154	0.1021762416390486	0.01	0.5017870537881128
188	328.0	72.48333333333333	620	26.551029904078185	34.17206013235771	0.12550465109246992	0.05	0.6380207249573432
189	333.5416666666667	64.93333333333334	620	25.062040280810137	33.76775594595825	0.1479814009824309	0.1	0.6740908045255871
190	304.625	76.30833333333334	620	27.035883333945343	35.81038513947039	0.1396185011244813	0.5	0.599361218060903
191	220.59166666666667	87.15833333333335	620	25.966455442001973	35.87565235947582	0.16023381591849714	1.0	0.4335770376387761
192	174.60833333333335	103.84166666666668	339	16.504226457348274	24.00632949876684	0.18518884434826213	0.0	0.25414496917459745
193	334.7583333333334	103.8	339	15.781604755765557	24.005245770745702	0.20669243496668502	0.01	0.5266308168810687
194	343.3	103.68333333333334	339	15.070524978646098	24.001919904820525	0.2285855147486232	0.05	0.5360751705880159
195	331.1166666666667	103.63333333333333	339	15.93352286933574	24.000907704711267	0.20201577234003285	0.1	0.5232509104849531
196	317.70000000000005	102.75	339	15.510884679106077	23.963157002160877	0.21412229310853573	0.5	0.5112379593292901
197	103.98333333333335	101.99166666666667	339	15.219946045047699	23.923331196426133	0.22234686936628947	1.0	0.009669458267589144
198	251.0	88.36666666666667	3818	26.831333417086014	33.0998500690536	0.10459524219836769	0.0	0.4792260092328848
199	287.83333333333337	87.97500000000001	3818	25.557095803483165	33.09517970298616	0.12852159331263363	0.01	0.5318092112557375
200	316.8333333333333	87.825	3818	23.236625545200653	33.092421642244275	0.17496827283881985	0.05	0.5659301056446797
201	324.0916666666667	87.67500000000001	3818	21.448873363839844	33.086375472194	0.21339413235912008	0.1	0.5741520278474864
202	314.175	87.45	3818	24.164268578822274	33.06586497423652	0.15554037432328305	0.5	0.5645191409897293
203	324.7666666666667	86.63333333333334	3818	21.257948504293694	33.03768428540783	0.21695549302721168	1.0	0.578836493274996
204	166.21666666666667	76.05833333333334	562	31.450572106963946	37.46968434972819	0.08733444348899823	0.0	0.3721322188972586
205	166.7166666666667	75.43333333333334	562	30.1259591335887	36.784755764004636	0.09951764288585475	0.01	0.3769701975359626
206	327.7	72.63333333333333	562	27.55506334824249	34.1874071860659	0.10741947609851499	0.05	0.637135720233139
207	333.0166666666667	72.24166666666667	562	25.574990555871636	31.54113638788973	0.10445641452356492	0.1	0.6434784396783945
208	302.90833333333336	43.900000000000006	562	27.8641751663961	29.376379906257053	0.026418415019588307	0.5	0.7468342263978661
209	273.95	62.26666666666667	562	26.9974078106042	30.248990571921794	0.05679977873175883	1.0	0.6296039260397561
210	256.8666666666667	94.05000000000001	587	30.124695983144484	36.02421079140016	0.08918537124676895	0.0	0.4639753027784374
211	283.625	94.09166666666665	587	28.89100310880576	35.466846279249154	0.1021762416390486	0.01	0.5017870537881128
212	328.0	72.48333333333333	587	26.551029904078185	34.17206013235771	0.12550465109246992	0.05	0.6380207249573432
213	333.5416666666667	64.93333333333334	587	25.062040280810137	33.76775594595825	0.1479814009824309	0.1	0.6740908045255871
214	304.625	76.30833333333334	587	27.035883333945343	35.81038513947039	0.1396185011244813	0.5	0.599361218060903
215	220.59166666666667	87.15833333333335	587	25.966455442001973	35.87565235947582	0.16023381591849714	1.0	0.4335770376387761
216	125.75833333333334	123.325	3780	30.703906817322682	35.920091012385285	0.07829287291337957	0.0	0.009769153563064585
217	126.50833333333333	123.83333333333333	3780	29.417613596569648	34.72797458716805	0.082786067459347	0.01	0.010685396624613019
218	137.29166666666666	125.11666666666667	3780	25.07555158829117	30.61928827098239	0.09953770756319273	0.05	0.04639715456191045
219	112.88333333333333	139.41666666666666	3780	20.99380852572522	25.820265313005294	0.1030984144619992	0.1	-0.10516580790064738
220	175.73333333333335	200.98333333333335	3780	20.371224072104816	19.71103574255998	-0.016470836040619045	0.5	-0.06702650090695925
221	321.8	174.71666666666667	3780	18.234050727617856	14.878097391234064	-0.10135112117576957	1.0	0.2962304051559196
222	180.39166666666665	125.02499999999999	1603	38.89561226912457	40.98343421495436	0.026137291789604944	0.0	0.1812824010914052
223	201.12500000000003	125.33333333333333	1603	37.71815607251276	39.96253878471857	0.02889241292615542	0.01	0.23216336949585203
224	168.33333333333334	122.00833333333334	1603	33.98386809250585	36.632187689970216	0.03750308011569185	0.05	0.1595533997302029
225	200.625	124.03333333333335	1603	29.594214183799036	33.20462642519701	0.05749170217771153	0.1	0.23591467953489562
226	328.40000000000003	39.333333333333336	1603	23.189198684231307	25.856726508985822	0.054388367927524064	0.5	0.7860768672951415
227	291.53333333333336	39.31666666666667	1603	22.9137859856852	26.255343191515728	0.06796047157532253	1.0	0.7623293536849529
228	252.9	92.95	595	30.456489098594766	37.240608501145495	0.10021285465828832	0.0	0.46248373572357954
229	292.6416666666667	93.25	595	29.332063034581594	36.36257806863116	0.107018090303651	0.01	0.5167037380957523
230	332.22499999999997	92.29166666666667	595	26.732558438768088	33.298933245430675	0.10938216963199268	0.05	0.5651917867378586
231	336.53333333333336	71.29166666666667	595	25.404484123036475	29.613799342844253	0.07650757084084893	0.1	0.6503810866589018
232	307.14166666666665	85.375	595	27.47474255244137	30.371347333497873	0.05007434014585982	0.5	0.5649866247717719
233	301.125	84.025	595	25.53999752253376	30.103906662571287	0.0820199302488773	1.0	0.5636764896793457
234	240.7916666666667	101.70833333333333	5513	40.27615732595745	44.405339355514464	0.048761325571380326	0.0	0.4060827250608273
235	343.78333333333336	101.825	5513	39.46253232989085	43.50997692202624	0.04878054946906255	0.01	0.5429843098386102
236	349.7666666666667	90.31666666666668	5513	37.85540585049296	40.581043869696146	0.034749635264300145	0.05	0.5895474341980687
237	351.45	83.83333333333334	5513	36.71792824099954	37.921885463383575	0.01613022812667247	0.1	0.6148102768311828
238	336.35833333333335	112.55833333333334	5513	33.767870265065014	28.13417964834703	-0.09100975855562674	0.5	0.4985335065899387
239	272.175	73.625	5513	37.70797959154031	34.672018633580805	-0.04194475037864541	1.0	0.5741758241758241
240	87.01666666666667	87.05	341	33.495728814689855	38.45680263041203	0.06894926024259977	0.0	-0.0001914975105323522
241	87.24166666666667	87.18333333333334	341	32.32217909497025	37.49555351885727	0.07409828750099545	0.01	0.00033443218193112865
242	88.10000000000001	87.68333333333334	341	27.958475189422835	34.03456123124525	0.09801239611158465	0.05	0.0023703422774248866
243	88.575	84.525	341	23.902436410057774	29.843167122183285	0.11053426367352576	0.1	0.02339688041594452
244	161.15833333333333	132.2166666666667	341	23.59128863188611	17.19627868537023	-0.1567882167812025	0.5	0.09865075983525057
245	305.15833333333336	103.125	341	20.44287909752513	14.3195473228741	-0.17614799670766781	1.0	0.4948361023798833
246	156.83333333333334	102.79166666666667	3707	12.055797743978161	17.391360214690806	0.18119108398173636	0.0	0.20815278446477292
247	158.4	102.79166666666667	3707	11.018038015325537	17.39135905153165	0.22433848283395363	0.01	0.2129024024503079
248	161.43333333333337	102.79166666666667	3707	11.185263234309105	17.391354275561298	0.21717374490205502	0.05	0.22193837322988624
249	164.96666666666667	102.79166666666667	3707	11.076557532232066	17.39134818488604	0.22182139829333541	0.1	0.2322056580872055
250	327.61666666666673	102.78333333333335	3707	9.761606162233605	17.39130213903119	0.28099001006246505	0.5	0.5223822800495663
251	336.6666666666667	102.77499999999999	3707	9.723923337091506	17.3912671940569	0.28276931516146203	1.0	0.5322473593385547
252	193.11666666666667	111.53333333333335	5638	27.277762877405657	34.40546819992612	0.11555337160572077	0.0	0.26779364297828107
253	209.26666666666665	109.825	5638	26.10470645206472	33.18996494886173	0.11949233091940716	0.01	0.31163981092162646
254	261.55	115.22500000000001	5638	22.04593966815444	29.03686392156398	0.1368547488027189	0.05	0.3883617543626832
255	317.07500000000005	108.54166666666667	5638	20.88703216214205	25.303517241832388	0.09561447388435536	0.1	0.48995575047969614
256	308.2083333333334	151.36666666666667	5638	22.153086343915454	19.064524434950265	-0.07493306503221303	0.5	0.34127545377069407
257	320.2083333333333	100.28333333333335	5638	19.02117086270607	13.241328981961452	-0.17915046597667586	1.0	0.5230186884401196
258	205.91666666666666	95.65833333333335	1997	26.308751743667692	30.174880265131517	0.06844688246785452	0.0	0.36560833402415094
259	298.31666666666666	89.15000000000002	1997	25.11574142731346	30.150967348555756	0.09110775786671774	0.01	0.5398313833448037
260	307.45833333333337	88.99166666666667	1997	23.195168887855004	30.1466261033671	0.13031914686515564	0.05	0.5510573002059949
261	312.77500000000003	88.925	1997	22.12647280284571	30.144056705947435	0.1533863149741572	0.1	0.5572566591984067
262	231.68333333333337	88.93333333333334	1997	23.821670403754204	30.114036167662896	0.11666419453645004	0.5	0.4452357436190675
263	216.13333333333335	88.61666666666667	1997	22.42147913146176	30.100851840492787	0.1462115745230652	1.0	0.4184304074377906
264	201.64166666666668	114.60000000000002	1864	25.508966248833836	29.840776183682596	0.07826251296706924	0.0	0.2752378191783709
265	198.88333333333335	112.52499999999999	1864	24.071139656725244	29.63668603678032	0.10362635813663315	0.01	0.2773154218737457
266	244.64166666666668	101.96666666666668	1864	20.025903213260605	29.332204068571592	0.18854655025916003	0.05	0.41163176496045006
267	315.35	101.45833333333333	1864	17.677879696968027	29.32409172682395	0.24778135208091964	0.1	0.5131655237219347
268	297.55	100.2	1864	20.104073515246633	29.319361033565333	0.18645583016326847	0.5	0.49616593337523573
269	318.14166666666665	98.81666666666666	1864	17.359365740900294	29.317840216019604	0.25619516485533056	1.0	0.526011791745778
270	158.49166666666667	108.53333333333335	3535	19.059822231777538	24.329332953452727	0.12144764513573518	0.0	0.1870923446618606
271	160.01666666666668	108.48333333333333	3535	17.685880964286945	24.328820271118452	0.15810987848304786	0.01	0.19193047796399756
272	312.80833333333334	108.39999999999999	3535	15.415396528888763	24.3277410475365	0.22424863918983434	0.05	0.4852903353447424
273	274.45000000000005	108.33333333333333	3535	17.54279773329486	24.32646237148503	0.16202016995795274	0.1	0.4339704793834634
274	300.9666666666667	107.49166666666667	3535	16.210216052388972	24.31384851393333	0.19997087035240083	0.5	0.47367132510455984
275	317.01666666666665	107.08333333333333	3535	15.039842968333424	24.305332785227094	0.23549239873595418	1.0	0.4950090387487228
276	41.78333333333333	36.85	563	18.36572810518878	22.584717705744588	0.10302670745111595	0.0	0.06273844849512501
277	40.75000000000001	36.791666666666664	563	17.09022143866808	22.570310455710242	0.13817487449831542	0.01	0.0510478237506718
278	237.74166666666667	36.583333333333336	563	14.717995021530065	22.543211087182165	0.21000973620718216	0.05	0.7332847291837541
279	167.525	36.458333333333336	563	14.758031584913873	22.543211087182165	0.20871099578921418	0.1	0.6425361549146171
280	230.18333333333337	35.541666666666664	563	14.931348537423872	22.543211087182165	0.20312080051129658	0.5	0.7324928654310535
281	179.8166666666667	34.84166666666667	563	14.553319641855559	22.543211087182165	0.2153810959759757	1.0	0.6753755968787608
282	142.33333333333334	122.425	3975	20.02825495144181	25.10038975423116	0.11239280142068502	0.0	0.07519435963614622
283	121.80833333333334	120.91666666666667	3975	18.706732618291383	24.142435852779222	0.12685667956795302	0.01	0.0036735674803446933
284	78.75	117.49166666666667	3975	15.171870199836967	20.962969580872148	0.16026359646755117	0.05	-0.19741814939063232
285	77.41666666666669	94.43333333333334	3975	17.40639372023159	18.27785091298886	0.02442134341680813	0.1	-0.09902046358258161
286	286.1	72.08333333333333	3975	12.511031415672171	17.18842864312431	0.15749098529711394	0.5	0.5975059327160208
287	301.2083333333333	71.05833333333334	3975	11.119609176122871	17.14318500368853	0.21312739955019738	1.0	0.6182396131805157
288	205.07500000000002	97.65833333333335	342	33.19950498954687	40.035641500779164	0.0933450240607536	0.0	0.3548227262717463
289	195.86666666666667	97.60000000000002	342	31.960769487700848	38.892996245531094	0.09783850845599987	0.01	0.3348477964561562
290	188.2166666666667	97.85833333333333	342	27.68599819281777	35.10489152485806	0.11815238429328784	0.05	0.315855399225145
291	273.80833333333334	95.69166666666668	342	23.37601081407341	31.432296395296913	0.14699022815005233	0.1	0.48204781235904376
292	321.93333333333334	129.03333333333333	342	25.160895863685127	23.552158008613482	-0.03302477933920865	0.5	0.427747801020031
293	326.6416666666667	156.05	342	22.57889540572755	19.024288946811687	-0.08544073042088926	1.0	0.3534174680178858
294	153.87500000000003	112.58333333333333	1042	30.973693057278894	38.03565654108915	0.10233343054108807	0.0	0.15496481626270533
295	154.55	112.69166666666668	1042	29.64004250253442	36.909036240076134	0.10922756370010371	0.01	0.15663101437525337
296	157.12500000000003	116.60000000000001	1042	24.895686359793302	32.594498662895035	0.13391524657754048	0.05	0.14805005023289805
297	125.83333333333333	120.10000000000001	1042	21.094982502269765	28.693122295327928	0.1526095404504085	0.1	0.023312550826782272
298	243.60833333333335	152.65	1042	21.696356735878112	23.31042799316333	0.03586284305805363	0.5	0.22954301697125196
299	336.55833333333334	161.25833333333333	1042	18.491478629542385	15.302239555900222	-0.09437372520363854	1.0	0.3521376678161305
300	184.53333333333333	111.26666666666667	892	41.65581851338571	47.49946685574622	0.06554460925301177	0.0	0.2476898805499211
301	184.95833333333334	111.27500000000002	892	40.56923911144105	46.66650747580937	0.06989415008066704	0.01	0.24873410599752444
302	194.73333333333335	107.59166666666665	892	36.662251091498206	43.828395163494264	0.08903076823726676	0.05	0.28823837481738757
303	228.75833333333335	110.33333333333333	892	34.18147284733692	40.68544464016628	0.0868737756421587	0.1	0.3492418470914945
304	354.2583333333334	109.875	892	26.598988751998093	24.226448574512062	-0.04668017241532975	0.5	0.5265369146796898
305	335.3916666666667	71.125	892	29.57302923330388	26.499450247625717	-0.05481439405089081	1.0	0.650075847648723
306	209.525	103.85833333333333	5198	34.16596499073083	40.34899089755095	0.08297697868989094	0.0	0.3371802371961921
307	267.3666666666667	103.85833333333335	5198	32.926607384726104	39.30368005591518	0.08828806996552162	0.01	0.4404561474397827
308	238.3083333333333	101.2	5198	29.018261285507613	35.76339355619131	0.10412102449630482	0.05	0.40384379372131257
309	293.30833333333334	103.25	5198	25.07675167795786	32.05459047812699	0.12213679106479643	0.1	0.4792695484060773
310	315.4916666666667	146.51666666666668	5198	27.966980425655976	24.349590711827325	-0.06914424311796871	0.5	0.3657401562020887
311	302.375	186.75833333333335	5198	26.402064726546364	21.03479263509964	-0.11314560849864198	1.0	0.2363704511380673
312	126.26666666666667	53.16666666666668	432	28.50252142791597	34.0633778912618	0.08887998932097683	0.0	0.40739364666542816
313	125.75	52.51666666666667	432	27.20050341582874	33.596633373445414	0.10520446019992637	0.01	0.4108077786088256
314	126.925	49.31666666666666	432	22.59377132131923	32.53782339575373	0.18036938937583574	0.05	0.4403517896827273
315	200.38333333333333	45.98333333333333	432	19.606193846106308	31.796452731809964	0.2371523588231129	0.1	0.6267081585712354
316	326.06666666666666	42.43333333333334	432	19.409562281274802	31.85113003414167	0.24271166055096585	0.5	0.7696969696969697
317	285.64166666666665	44.23333333333333	432	18.830304327069534	33.487570915329975	0.28015791009000846	1.0	0.7318176076796766
318	75.63333333333333	102.06666666666668	484	22.977604999047507	31.587232579011005	0.15778710176946592	0.0	-0.14875257925342347
319	68.55	102.22500000000001	484	21.84546994913373	30.43701786224044	0.16432936290452504	0.01	-0.19718928414580594
320	61.21666666666667	99.575	484	18.52317458667627	26.36221088733545	0.1746456272542857	0.05	-0.23855921223114795
321	152.6	112.90833333333335	484	16.403577428037252	23.654353240752243	0.1810072485437776	0.1	0.14949311069960133
322	260.45	91.45	484	15.410088430493275	16.3128870821386	0.028458826357125246	0.5	0.48025007104290995
323	350.5083333333334	29.333333333333332	484	15.034711084812905	17.81237924545892	0.08456359856282678	1.0	0.8455496807880477
324	167.49166666666667	88.97500000000001	5189	23.228416647368455	28.85413138773792	0.10801535164096497	0.0	0.3061476475175461
325	256.43333333333334	88.88333333333334	5189	22.058508848454352	28.853119222925415	0.1334589097198934	0.01	0.485206815000724
326	315.21666666666664	88.75	5189	19.929487377101523	28.849732068214802	0.1828697710325863	0.05	0.5606073108342272
327	320.52500000000003	88.61666666666667	5189	18.90170795506547	28.84913788932881	0.20831944980993716	0.1	0.5668167097786015
328	313.625	88.08333333333333	5189	20.914575884219303	28.830525076722036	0.1591302266874108	0.5	0.5614562804688311
329	318.85833333333335	87.58333333333333	5189	19.336987664569016	28.809007476052262	0.19673536259491714	1.0	0.5690238451602322
330	57.01666666666667	50.525	319	21.779314691689393	25.844338556816595	0.08535724556693321	0.0	0.06036419992251072
331	56.28333333333333	50.475	319	20.514355982997138	25.844338556816595	0.11497266320219536	0.01	0.0544063695261884
332	244.3416666666667	50.375	319	17.262634922109207	25.844338556816595	0.1990792426868665	0.05	0.6581462421534808
333	242.64166666666668	50.23333333333334	319	17.085451516221667	25.844338556816595	0.20402818242747203	0.1	0.6569640062597809
334	233.45000000000002	49.491666666666674	319	17.670919682485497	25.844338556816595	0.18782880316102624	0.5	0.6501634612552646
335	230.55000000000004	48.550000000000004	319	17.302736563742847	25.844338556816595	0.19796479759536936	1.0	0.6520960229308492
336	199.98333333333335	85.00000000000001	6220	28.75692578794567	34.602948404093276	0.09226695429395518	0.0	0.403473887361834
337	182.38333333333335	83.25	6220	27.491946922584034	33.98856619941394	0.10566956824089009	0.01	0.373196135023215
338	315.32500000000005	67.20833333333333	6220	23.82527178687551	32.61930783618199	0.15579947814358655	0.05	0.6486144998257234
339	321.53333333333336	60.85833333333334	6220	22.411190397325605	31.446015717757568	0.16775518026549993	0.1	0.6816963410116155
340	310.19166666666666	54.925000000000004	6220	25.113619843544555	31.210952067928684	0.10825350317739584	0.5	0.6991372620623545
341	302.15833333333336	54.741666666666674	6220	23.042519092613908	31.489028684784643	0.15489216676280593	1.0	0.6932380685532828
342	178.975	67.15833333333335	6209	19.846941018702452	24.324022973330067	0.10135803138539567	0.0	0.4542930660888407
343	250.57500000000002	67.14166666666667	6209	18.954907954631388	24.323595302077855	0.12404974625859289	0.01	0.5773487908513875
344	266.89166666666665	67.125	6209	17.4647976622876	24.323087382169405	0.16412148431502224	0.05	0.5980739484057681
345	245.15	67.125	6209	19.277065959654166	24.32269594128846	0.11572609027310321	0.1	0.5700904651348971
346	242.35833333333335	67.00833333333334	6209	18.29808117258404	24.31789732156127	0.14125725518197935	0.5	0.5668031462126927
347	232.7166666666667	66.91666666666667	6209	16.934394284105885	24.309428447344764	0.17881548495782415	1.0	0.5533429747469129
348	99.42500000000001	72.48333333333333	39	37.065799490217145	42.30355452038896	0.06599215900726485	0.0	0.156721120752339
349	94.45	72.17500000000001	39	35.91628099424463	42.13842282985343	0.0797151424676577	0.01	0.13368342085521376
350	196.125	70.56666666666668	39	32.01468055185629	41.57277783309496	0.1298875853442075	0.05	0.4707996125363247
351	186.29999999999998	68.51666666666667	39	28.101222973395313	41.08591770654712	0.18767497262560112	0.1	0.46222774543789646
352	257.59999999999997	64.0	39	27.343412937577078	40.886892440970456	0.19849653945197815	0.5	0.6019900497512437
353	255.525	64.44166666666668	39	31.282716469547392	41.273340144470964	0.13769524063403013	1.0	0.5971976247525783
354	28.858333333333334	76.77499999999999	174	32.17383046643424	38.48530631273147	0.0893228552454975	0.0	-0.453613127169454
355	28.225000000000005	76.64166666666667	174	31.046715764779055	38.23752223420019	0.10378704705573982	0.01	-0.4616973935155752
356	25.866666666666664	75.72500000000001	174	26.952613761390865	37.46838283147514	0.16323511939038823	0.05	-0.4907718808957429
357	23.725000000000005	74.40833333333335	174	22.920921807786897	36.815993615928946	0.23260444081492762	0.1	-0.5164741847826086
358	178.225	67.73333333333335	174	24.29878977561699	35.00336643168782	0.18050906308786543	0.5	0.44922920548873446
359	252.92499999999998	62.35833333333333	174	20.427512744444712	35.23244180473969	0.26598888159731565	1.0	0.6044298778876144
360	45.39166666666667	59.241666666666674	34	19.770207658479727	23.22652468991044	0.08038557449959617	0.0	-0.13236699585855366
361	44.68333333333334	59.225	34	18.530194979821253	23.22652468991044	0.11246883728497066	0.01	-0.1399470687304515
362	63.800000000000004	59.20000000000001	34	16.3141788839146	23.22652468991044	0.17481595371943864	0.05	0.03739837398373979
363	54.60833333333334	59.15	34	15.915910616799614	23.22652468991044	0.18676952560122373	0.1	-0.03992381510512042
364	220.79999999999998	58.80833333333334	34	14.953938202669441	23.22652468991044	0.21667067029846623	0.5	0.579352069859625
365	186.50833333333333	58.56666666666666	34	14.573248299215763	23.22652468991044	0.22892403065975955	1.0	0.5220510728008433
366	167.48333333333335	83.97500000000001	6026	13.698654286164988	16.29393377517721	0.08653069497384613	0.0	0.332096106048053
367	252.4	83.97500000000001	6026	13.643529801722636	16.29393377517721	0.08853134690741338	0.01	0.5007060572277964
368	252.73333333333335	83.97500000000001	6026	13.591809714508592	16.29393377517721	0.09041515268312385	0.05	0.5012003464917707
369	253.0916666666667	83.97500000000001	6026	13.543620848170619	16.29393377517721	0.09217621757965633	0.1	0.5017306170886076
370	268.48333333333335	83.97500000000001	6026	13.146396204012369	16.29393377517721	0.10691244199333814	0.5	0.5234897742049887
371	271.31666666666666	83.97500000000001	6026	12.832259529195234	16.29393377517721	0.11885089856429354	1.0	0.5272897853875923
372	196.9	76.42500000000001	49	43.56241844704483	47.615097802799994	0.04444823156456694	0.0	0.4407756334034573
373	240.72500000000002	76.325	49	42.554566552681344	47.017718716170855	0.049827378525548506	0.01	0.518530200283867
374	243.4666666666667	76.38333333333334	49	39.255124295235355	45.16682810477224	0.07002567035557397	0.05	0.522380282424053
375	190.63333333333333	76.65833333333335	49	35.99016057127833	42.01353464048748	0.07721908626068016	0.1	0.42640685892439584
376	311.11666666666673	41.1	49	29.84660891809238	37.76766506381841	0.11715064999211847	0.5	0.7666209246202621
377	257.075	41.69166666666667	49	28.704509365501544	38.34884507793315	0.1438307716665754	1.0	0.7209081780653799
378	151.30833333333337	109.53333333333335	85	30.465121759181667	35.62123893990501	0.07802089759793057	0.0	0.16015462764767904
379	151.10833333333335	109.70833333333333	85	29.36115500609152	34.56109111159049	0.081347831487739	0.01	0.1587321873602148
380	152.0	110.56666666666668	85	25.269776811378044	30.578096189361105	0.09504962486060668	0.05	0.15780119334772116
381	203.6916666666667	111.97500000000001	85	20.082348413879593	26.85750606685876	0.14433699737521205	0.1	0.29054910242872234
382	315.98333333333335	68.74166666666667	85	22.324554143940567	17.697524503224038	-0.11561192714422729	0.5	0.642645179457188
383	300.6166666666666	23.083333333333332	85	21.501788903883735	17.495222220882546	-0.10274035284864928	1.0	0.8573782308722069
384	233.60000000000002	90.53333333333335	1730	30.51913720688556	36.74941276248774	0.0926179553214505	0.0	0.44138214726450015
385	278.3416666666667	90.79166666666667	1730	29.25178060409095	35.84089791017263	0.10122670408528087	0.01	0.5080819938594907
386	249.04999999999998	91.27500000000002	1730	25.341049847563234	32.46427411655094	0.12322782367606551	0.05	0.46360096966135306
387	328.675	79.20833333333333	1730	23.365160340096985	29.494740312464337	0.1159589764017149	0.1	0.6116127977771423
388	318.5916666666667	106.43333333333334	1730	25.92508510343074	19.237201154875834	-0.14808559314963426	0.5	0.4991667156833912
389	323.65000000000003	93.04166666666667	1730	24.39159608527695	19.78675276408122	-0.10423303362689232	1.0	0.5534267943923364
390	169.32500000000002	88.375	5482	24.276141781359136	33.62920153681737	0.16152325881335902	0.0	0.3141249514939853
391	210.025	88.83333333333336	5482	23.012246765643198	32.5529567589691	0.17170296135242086	0.01	0.40551543373393184
392	324.73333333333335	82.78333333333333	5482	20.395995828673882	29.272209528885885	0.17871017558038252	0.05	0.5937180483415812
393	329.6416666666667	85.06666666666666	5482	18.628976643355834	25.2072752625961	0.15006526181466454	0.1	0.5897518336180047
394	321.7916666666667	124.91666666666667	5482	21.032248487931923	17.369411046698545	-0.09538226955869565	0.5	0.4407238130771383
395	324.95000000000005	98.85833333333335	5482	20.375883696888593	15.523762228030435	-0.13515791991391632	1.0	0.5334762176298248
396	160.60000000000002	96.31666666666666	5040	19.805707475911177	28.17406975307223	0.17441436289341358	0.0	0.2502108336036329
397	161.58333333333334	96.26666666666667	5040	18.479184721995033	28.173250834643195	0.20779335520176895	0.01	0.253312649473208
398	325.81666666666666	96.15833333333335	5040	16.83555239654749	28.17091390553372	0.25186073114258367	0.05	0.5442463021111045
399	320.49166666666673	96.15833333333335	5040	17.938997276649708	28.170652220088762	0.22189834568494782	0.1	0.5384215368614744
400	323.68333333333334	95.40000000000002	5040	17.125140659585504	28.149366981810676	0.24349743148052055	0.5	0.5447206204016702
401	326.31666666666666	94.83333333333333	5040	16.23687437804729	28.135175232861613	0.26814855205356836	1.0	0.5496458110728561
402	245.16666666666666	87.70833333333333	5632	15.78811682015867	22.54443149270945	0.17625529660606218	0.0	0.4730254099386656
403	294.06666666666666	87.70833333333333	5632	15.26115259153179	22.544370779425456	0.19264957970370913	0.01	0.5405234322135639
404	303.3333333333333	87.69166666666668	5632	14.309457093113046	22.544079006388394	0.22344183991035657	0.05	0.5514779532425463
405	223.35000000000002	87.68333333333334	5632	15.333396499216185	22.543809330378544	0.1903628494562453	0.1	0.4361804736898511
406	292.23333333333335	87.575	5632	15.528497841715215	22.541056473069737	0.1842038541709714	0.5	0.5388463479386534
407	292.96666666666664	87.41666666666667	5632	15.334482131712619	22.536372124027075	0.1901697263991065	1.0	0.5403759365552293
408	176.5	91.0	752	43.67462567739388	50.280876055343015	0.07031254430146185	0.0	0.31962616822429907
409	176.975	90.99166666666667	752	42.75200812195281	49.645192796133344	0.0746038257186126	0.01	0.32087324294066416
410	278.48333333333335	91.10833333333335	752	39.2778282742244	47.00333979392689	0.08953879151937662	0.05	0.5069784221325336
411	356.9583333333333	91.31666666666668	752	36.244956598952804	45.11348943672186	0.10900568127715123	0.1	0.5925863959994795
412	359.94166666666666	100.325	752	33.74090795021621	28.737901259753485	-0.08007525677465056	0.5	0.5640570683661645
413	354.84999999999997	122.28333333333335	752	33.68937208415282	32.51911197703342	-0.017675379880891306	1.0	0.48742489870057276
414	83.12500000000001	78.94166666666668	1286	27.247680028163487	35.10999425420019	0.12608414788587397	0.0	0.02581242287124642
415	83.55000000000001	79.04166666666667	1286	26.045774871558493	34.232643028628914	0.1358175685802956	0.01	0.027727948336835666
416	84.74166666666667	79.49166666666667	1286	21.640827652208408	31.003476263753686	0.1778473246885588	0.05	0.03196671402476151
417	354.9750000000001	74.075	1286	17.861957239250643	27.491081251083713	0.21231485987174223	0.1	0.6547022491551102
418	337.82500000000005	42.791666666666664	1286	19.046787126001085	24.757185688170757	0.13036257205241883	0.5	0.7751455970574068
419	303.55	42.65	1286	18.61861636748894	24.80150362637211	0.14239682570562534	1.0	0.7536106296938188
420	153.99166666666667	104.13333333333334	170	26.777141664208116	31.93518563343412	0.08785282761961201	0.0	0.19315577078288942
421	152.61666666666667	103.84166666666668	170	25.37192024207858	31.36883513317539	0.1056897260432351	0.01	0.19018683996750604
422	213.1583333333334	82.53333333333335	170	21.333624190864512	29.54279205224988	0.16135507308843505	0.05	0.44176084322069736
423	328.82500000000005	78.55000000000001	170	19.7988683184416	29.16086528219864	0.19121829869667867	0.1	0.6143602332003683
424	293.3500000000001	83.69166666666666	170	21.642829308971365	31.410856605257273	0.18411590312646287	0.5	0.5560614432533982
425	251.1916666666667	97.675	170	20.318247249949614	31.606827661477748	0.21740133126016561	1.0	0.44004395184406664
426	78.59166666666667	69.35000000000001	1309	25.291656047506557	34.91052163952284	0.15977604069443282	0.0	0.06246831521432993
427	80.075	69.33333333333333	1309	24.02170335669983	34.7600132269242	0.1826811208370861	0.01	0.07189469574432489
428	340.575	69.45	1309	20.355021239113448	34.1783068086092	0.25348325628318263	0.05	0.6612401682824218
429	350.675	69.64166666666667	1309	19.49756880755602	33.50533098881304	0.2642829398971227	0.1	0.6686228637138666
430	315.7083333333333	68.95833333333333	1309	20.924562884846402	34.72331770763742	0.24796550517064564	0.5	0.6414644714038129
431	301.4166666666667	58.78333333333334	1309	20.126878901308217	34.568916472199355	0.2640429208912515	1.0	0.6736072552285767
432	85.35833333333333	79.58333333333333	62	30.96229548399364	34.248858119839184	0.05039878079464577	0.0	0.0350123781134745
433	85.65833333333335	78.05000000000001	62	29.70555104001763	33.299154245661974	0.05703706079331722	0.01	0.04647493000763553
434	87.02500000000002	74.175	62	25.02583504150261	30.312164197942735	0.09552801382584121	0.05	0.0797146401985113
435	87.86666666666667	76.21666666666667	62	21.22931952778616	27.01497357828005	0.11992411284323294	0.1	0.07100050787201628
436	81.46666666666668	24.65833333333333	62	22.236918934619695	12.796198647771476	-0.26947987899294024	0.5	0.5352964271692188
437	66.04166666666667	23.05	62	14.924687292343002	12.17192702150141	-0.10159056179336506	1.0	0.48255542044710514
438	142.22500000000002	118.10000000000001	586	22.421271616881604	26.97432344024442	0.09217526012384725	0.0	0.09267262076250844
439	144.03333333333333	103.49166666666667	586	21.076432585876404	26.834236418968814	0.12017790510314356	0.01	0.16378816954516376
440	149.74166666666667	102.99166666666667	586	17.36174480336787	26.814601584235618	0.21398004936687914	0.05	0.1849775784753363
441	292.34999999999997	102.66666666666667	586	19.361850023286046	26.80633296613393	0.1612470420279239	0.1	0.480190709252774
442	307.18333333333334	102.01666666666667	586	17.45800820496345	26.79421057842547	0.21097704544854548	0.5	0.501384815900945
443	316.53333333333336	101.60000000000001	586	16.068278200633173	26.787644108578313	0.250125661293751	1.0	0.5140306122448979
444	151.3	123.93333333333334	285	38.56387028417819	40.942348883367465	0.029915629545621308	0.0	0.0994307859997578
445	151.58333333333334	124.10000000000002	285	37.38748333532822	39.73405234286443	0.03042689680516489	0.01	0.0996916752312435
446	152.03333333333333	121.76666666666667	285	33.268229186443875	35.79469606051727	0.03658210052700541	0.05	0.11054297540784026
447	152.4	128.21666666666667	285	28.44467872872236	31.93204508559313	0.057760112449889316	0.1	0.08617924808457565
448	59.150000000000006	126.34166666666668	285	25.326265918506422	15.890016153586927	-0.2289447104523912	0.5	-0.3622355002470911
449	150.275	210.38333333333333	285	19.29293483849689	21.7145514582596	0.05905303734636005	1.0	-0.16666281568428104
450	158.09166666666667	115.30000000000001	44	29.478166466484463	32.378588542169354	0.04688933448382668	0.0	0.15652147407565456
451	156.45000000000002	115.05000000000001	44	28.09747618743855	31.364852297986207	0.05494867412312232	0.01	0.15248618784530388
452	155.5583333333333	101.98333333333333	44	23.638918466264528	27.72920565734536	0.07962695272340789	0.05	0.2080245914900501
453	285.31666666666666	102.05000000000001	44	18.910725181572722	25.01385522221336	0.13894566515004378	0.1	0.47310902676189653
454	248.17500000000004	49.41666666666668	44	19.332869173512805	22.810945798474343	0.08252875605289658	0.5	0.6678894458290163
455	306.5916666666667	55.475	44	15.940858031930219	24.871661361055615	0.21882509244602705	1.0	0.6935647210458479
456	171.3083333333333	109.11666666666667	1167	32.22505346369087	38.130406600453604	0.083935960782272	0.0	0.22177647023862582
457	340.53333333333336	74.61666666666667	1167	31.418067737183087	37.3781680685554	0.08663410521764565	0.01	0.6405315347866233
458	346.57500000000005	64.12500000000001	1167	30.017657992515105	35.58915624394456	0.0849225544064477	0.05	0.6877282688093499
459	349.925	57.475	1167	28.826566023662945	33.14173184968422	0.06963505492503201	0.1	0.7178448699067255
460	326.9666666666667	40.56666666666667	1167	30.477545403045163	34.01839758051753	0.05490038618979153	0.5	0.7792490477054236
461	246.08333333333334	42.425000000000004	1167	29.994627591854524	36.22026440375529	0.09402170152770976	1.0	0.7059010427197366
462	154.75	104.15000000000002	30	26.766672311261402	31.924896225841923	0.08788696644424528	0.0	0.19544225569718027
463	152.30833333333334	103.90833333333335	30	25.395984943101055	31.351192705912265	0.1049428008498455	0.01	0.18890262147921674
464	318.05	82.08333333333333	30	21.207310924309866	29.49626373323985	0.1634786672323066	0.05	0.5897200933022326
465	327.5166666666667	77.825	30	20.132295927669333	29.315151195012714	0.18570939050827381	0.1	0.616002960465451
466	291.6166666666666	78.89999999999999	30	22.639988118530795	30.07058414075771	0.1409697467459674	0.5	0.5741082272502362
467	237.9	98.54166666666667	30	21.68993782819002	31.741290852208337	0.18811757229355522	1.0	0.41421246872910117
